# Supplementary material for: Characterization of mRNA polyadenylation in the apicomplexa
Source: PLoS One. 2018 Aug 30;13(8):e0203317. doi: 10.1371/journal.pone.0203317 (PMC6117058; doi:10.1371/journal.pone.0203317)
Supplement: S1 File — Mapping and other statistics for each library generated in this study. (XLSX) [file pone.0203317.s004.xlsx]

## Sheet: S. neurona reads summary
S. neurona
sample designation	reads after demultiplexing	reads after trimming	mapped reads	percent mapped	reads mapped to bovine genome	percent mapped to bovine genome	total percent mapping
M1	1729892	1706203	1475624	86.5	39545	2.32	88.82
M2	1558780	1546355	1307320	84.5	80746	5.22	89.72
M3	1595595	1550040	1281001	82.6	82754	5.34	87.94
S1	2304858	2255889	1636608	72.6	458639	20.3	92.9
S2	1763601	1756798	962537	54.8	661149	37.6	92.4
S3	2107326	2071273	1280286	61.8	506905	24.5	86.3
T. gondii
sample designation	reads after demultiplexing	reads after trimming	mapped reads	percent mapped	reads mapped to bovine genome	percent mapped to bovine genome
7 (AGC) M	1302339	1277966	1003890	77.0836	151461	11.6299	88.7135
8 (ACG) M	1652438	1625618	1259499	76.2207	190743	11.5431	87.7638
9 (AGA) M	1724162	1689762	1310119	75.9858	223048	12.9366	88.9224
10 (CCA) S	1223329	1184057	268327	21.9342	723307	59.1261	81.0603
11 (CAC) S	1308322	1290027	415854	31.7853	746119	57.0287	88.814
12 (GAG) S	1649470	1582574	441594	26.7719	983163	59.6048	86.3767
N. caninum
sample designation	reads after demultiplexing	reads after trimming	mapped reads	percent mapped	reads mapped to bovine genome	percent mapped to bovine genome
1 (GAC) S	1423552	1410854	88327	6.20469	1156549	81.2439	87.4486
2 (AGG) S	1686723	1671015	144538	8.56916	1266321	75.0758	83.645
3 (CGA) M	1386646	1380626	827847	59.7014	54244	3.91189	63.6133
4 (CCC) M	1453736	1441929	594507	40.8951	111850	7.69397	48.5891
5 (CGG) M	1663910	1636661	726592	43.6677	63285	3.80339	47.4711
6 (AAC) S	1186510	1159596	54397	4.58462	893896	75.3383	79.9229
