# Supplementary material for: Characterization of mRNA polyadenylation in the apicomplexa
Source: PLoS One. 2018 Aug 30;13(8):e0203317. doi: 10.1371/journal.pone.0203317 (PMC6117058; doi:10.1371/journal.pone.0203317)
Supplement: S2 File — Poly(A) site clusters in S. neurona were analyzed to determine shifts in average mRNA lengths. (XLSX) [file pone.0203317.s005.xlsx]

## Sheet: Supplemental File 1 all PACs
featureID	exonBase	pvalue	padj	genomicData.seqnames	genomicData.start	genomicData.end	genomicData.width	genomicData.strand	M1	M2	M3	S1	S2	S3	M1	M2	M3	S1	S2	S3								geneID	M1	M2	M3	S1	S2	S3
SN3_00100005	E001	0.984468	1	sneu_scaffold00001	33137	33188	52	-	38	26	13	7	5	8	0.584615	0.83871	0.52	0.7	0.416667	0.8								SN3_ctg2565_00005	2712	776	922	35	38	38
SN3_00100005	E002	0.943762	0.995672	sneu_scaffold00001	33232	33243	12	-	12	3	8	0	7	1	0.184615	0.0967742	0.32	0	0.583333	0.1								SN3_ctg2611_00005	0	0	0	0	0	0
SN3_00100030	E001	0.0796734	0.310775	sneu_scaffold00001	108197	108204	8	+	20	3	12	6	11	0	0.15625	0.0517241	0.169014	0.0322581	0.088	0								SN3_ctg2673_00005	6	6	3	0	0	0
SN3_00100030	E002	0.00284594	0.0376586	sneu_scaffold00001	108244	108330	87	+	26	12	18	16	11	2	0.203125	0.206897	0.253521	0.0860215	0.088	0.0148148								SN3_ctg2784_00005	1	0	0	5	0	1
SN3_00100030	E003	0.000111332	0.00343745	sneu_scaffold00001	108629	108708	80	+	35	15	14	7	8	12	0.273438	0.258621	0.197183	0.0376344	0.064	0.0888889								SN3_ctg3081_00005	56	22	53	165	68	92
SN3_00100030	E004	0.253315	0.563935	sneu_scaffold00001	109043	109069	27	+	5	0	8	21	16	7	0.0390625	0	0.112676	0.112903	0.128	0.0518519								SN3_00101655	51	15	18	1	5	2
SN3_00100030	E005	0.921268	0.986158	sneu_scaffold00001	110062	110072	11	+	1	0	5	16	0	1	0.0078125	0	0.0704225	0.0860215	0	0.00740741								SN3_00100235	3	0	1	16	1	25
SN3_00100030	E006	4.3e-05	0.00172528	sneu_scaffold00001	110271	110307	37	+	7	0	2	35	22	37	0.0546875	0	0.028169	0.188172	0.176	0.274074								SN3_00100675	3	1	1	30	16	21
SN3_00100030	E007	0.190153	0.489438	sneu_scaffold00001	110383	110394	12	+	13	13	2	30	27	34	0.101562	0.224138	0.028169	0.16129	0.216	0.251852								SN3_00100900	0	0	3	0	0	0
SN3_00100030	E008	0.229003	0.537506	sneu_scaffold00001	110425	110476	52	+	0	2	1	12	2	5	0	0.0344828	0.0140845	0.0645161	0.016	0.037037								SN3_00101715	1	1	2	8	0	7
SN3_00100030	E009	0.0203451	0.138172	sneu_scaffold00001	110586	110622	37	+	13	4	8	35	24	33	0.101562	0.0689655	0.112676	0.188172	0.192	0.244444								SN3_00101850	164	54	75	34	7	26
SN3_00100035	E001	0.587587	0.828145	sneu_scaffold00001	134655	134781	127	-	0	0	3	62	64	6	0	#DIV/0!	1	0.652632	0.64	0.12766								SN3_00102000	0	3	1	38	24	28
SN3_00100035	E002	0.939145	0.993791	sneu_scaffold00001	135084	135094	11	-	0	0	0	15	8	12	0	#DIV/0!	0	0.157895	0.08	0.255319								SN3_00102580	1	0	0	0	0	0
SN3_00100035	E003	0.711455	0.89496	sneu_scaffold00001	135208	135236	29	-	1	0	0	12	25	12	1	#DIV/0!	0	0.126316	0.25	0.255319								SN3_00102915	134	63	67	1	0	0
SN3_00100035	E004	1	1	sneu_scaffold00001	135268	135359	92	-	0	0	0	4	2	15	0	#DIV/0!	0	0.0421053	0.02	0.319149								SN3_00103415	1	0	1	45	14	4
SN3_00100045	E001	NA	NA	sneu_scaffold00001	168352	168417	66	-	1	5	2	8	6	6	1	1	1	0.4	1	0.4								SN3_00103455	1023	664	625	1263	537	623
SN3_00100070	E001	0.00306204	0.0393925	sneu_scaffold00001	249434	249436	3	+	8	5	7	2	1	1	0.25	0.16129	0.304348	0.0344828	0.0833333	0.037037								SN3_00103525	26	8	15	2	2	7
SN3_00100070	E002	0.167071	0.458925	sneu_scaffold00001	249793	249803	11	+	1	0	4	34	0	8	0.03125	0	0.173913	0.586207	0	0.296296								SN3_00100005	65	31	25	10	12	10
SN3_00100070	E003	0.752651	0.91709	sneu_scaffold00001	249984	250030	47	+	5	18	3	11	8	11	0.15625	0.580645	0.130435	0.189655	0.666667	0.407407								SN3_00100055	10	1	1	3	6	4
SN3_00100080	E001	0.0271505	0.165034	sneu_scaffold00001	255951	256251	301	+	445	199	235	154	82	128	0.722403	0.652459	0.738994	0.490446	0.616541	0.636816								SN3_00100105	5	10	7	33	23	27
SN3_00100080	E002	0.0839598	0.319599	sneu_scaffold00001	256279	256458	180	+	146	40	50	24	17	24	0.237013	0.131148	0.157233	0.0764331	0.12782	0.119403								SN3_00100160	26	24	18	52	13	42
SN3_00100080	E003	0.00388618	0.0468702	sneu_scaffold00001	257236	257291	56	+	19	49	24	132	34	46	0.0308442	0.160656	0.0754717	0.420382	0.255639	0.228856								SN3_00100315	125	26	81	100	57	40
SN3_00100105	E001	0.631633	0.852857	sneu_scaffold00001	294416	294504	89	+	3	4	5	8	17	14	0.6	0.4	0.714286	0.242424	0.73913	0.518519								SN3_00100355	42	20	15	14	2	7
SN3_00100105	E002	0.652682	0.862757	sneu_scaffold00001	294530	294595	66	+	2	6	1	7	1	11	0.4	0.6	0.142857	0.212121	0.0434783	0.407407								SN3_00100430	32	14	16	16	16	9
SN3_00100130	E001	NA	NA	sneu_scaffold00001	372497	372549	53	-	3	5	4	3	2	6	0.1875	0.5	0.266667	0.230769	0.333333	0.6								SN3_00100425	16	0	13	24	30	25
SN3_00100160	E001	0.307287	0.617328	sneu_scaffold00001	506960	507006	47	-	2	3	3	11	5	6	0.0769231	0.125	0.166667	0.211538	0.384615	0.142857								SN3_00100515	2	0	1	7	7	13
SN3_00100160	E002	0.167412	0.459325	sneu_scaffold00001	508016	508066	51	-	10	11	5	10	3	14	0.384615	0.458333	0.277778	0.192308	0.230769	0.333333								SN3_00100550	270	167	151	5	7	1
SN3_00100160	E003	0.534239	0.792318	sneu_scaffold00001	508247	508317	71	-	8	2	6	8	3	8	0.307692	0.0833333	0.333333	0.153846	0.230769	0.190476								SN3_00100605	186	80	109	160	120	94
SN3_00100160	E004	0.107801	0.369824	sneu_scaffold00001	508346	508367	22	-	3	0	1	9	1	11	0.115385	0	0.0555556	0.173077	0.0769231	0.261905								SN3_00100680	191	45	128	23	13	16
SN3_00100180	E001	0.522624	0.785039	sneu_scaffold00001	549962	550002	41	+	4	7	3	2	1	3	0.137931	0.241379	0.157895	0.125	1	0.25								SN3_00100930	0	0	0	0	0	0
SN3_00100180	E002	0.47665	0.750282	sneu_scaffold00001	550907	550962	56	+	11	4	5	13	0	6	0.37931	0.137931	0.263158	0.8125	0	0.5								SN3_00100945	35	3	13	1	0	0
SN3_00100220	E001	NA	NA	sneu_scaffold00001	672976	673068	93	+	31	18	12	4	0	4	0.738095	0.9	0.631579	0.8	#DIV/0!	0.5								SN3_00101055	12	14	8	23	5	4
SN3_00100225	E001	NA	NA	sneu_scaffold00001	767234	767258	25	-	1	0	0	12	6	2	1	#DIV/0!	#DIV/0!	0.413793	1	0.285714								SN3_00101100	6	1	2	4	0	0
SN3_00100235	E001	NA	NA	sneu_scaffold00001	786019	786091	73	-	3	0	1	11	1	17	1	#DIV/0!	1	0.6875	1	0.68								SN3_00101100	0	0	0	0	0	0
SN3_00100260	E001	0.181849	0.478887	sneu_scaffold00001	857648	857675	28	+	28	5	19	5	1	10	0.254545	0.151515	0.296875	0.0769231	0.047619	0.185185								SN3_00101180	14	15	4	6	4	2
SN3_00100260	E002	0.389773	0.692343	sneu_scaffold00001	859622	859708	87	+	43	14	28	26	17	16	0.390909	0.424242	0.4375	0.4	0.809524	0.296296								SN3_00101245	20	5	6	4	4	9
SN3_00100260	E003	0.886624	0.972803	sneu_scaffold00001	859803	859818	16	+	31	7	5	21	2	6	0.281818	0.212121	0.078125	0.323077	0.0952381	0.111111								SN3_00101370	25	29	33	33	17	26
SN3_00100265	E001	0.000269756	0.00678983	sneu_scaffold00001	891754	891766	13	+	10	7	6	3	2	0	0.222222	0.538462	0.222222	0.0434783	0.0416667	0								SN3_00101420	228	171	139	235	158	178
SN3_00100265	E002	0.156734	0.446188	sneu_scaffold00001	892756	892763	8	+	4	0	6	19	15	12	0.0888889	0	0.222222	0.275362	0.3125	0.196721								SN3_00101495	44	21	24	62	22	51
SN3_00100265	E003	0.0943828	0.342062	sneu_scaffold00001	892794	892831	38	+	6	0	2	8	15	22	0.133333	0	0.0740741	0.115942	0.3125	0.360656								SN3_00101580	52	21	46	17	10	14
SN3_00100265	E004	0.826084	0.949055	sneu_scaffold00001	892871	892979	109	+	12	2	4	27	5	18	0.266667	0.153846	0.148148	0.391304	0.104167	0.295082								SN3_00101590	60	24	38	23	7	14
SN3_00100290	E001	0.526246	0.786805	sneu_scaffold00001	969940	970043	104	-	11	11	7	28	27	28	0.0901639	0.150685	0.0958904	0.119149	0.225	0.108108								SN3_00101645	49	39	35	25	0	9
SN3_00100290	E002	0.250839	0.560833	sneu_scaffold00001	970071	970073	3	-	9	0	7	3	3	8	0.0737705	0	0.0958904	0.012766	0.025	0.030888								SN3_00101780	13	1	13	2	0	2
SN3_00100290	E003	0.0274374	0.166179	sneu_scaffold00001	970122	970207	86	-	31	6	20	97	41	98	0.254098	0.0821918	0.273973	0.412766	0.341667	0.378378								SN3_00101865	0	0	1	2	0	0
SN3_00100290	E004	0.000546849	0.0115966	sneu_scaffold00001	970237	970349	113	-	12	10	7	69	37	67	0.0983607	0.136986	0.0958904	0.293617	0.308333	0.258687								SN3_00101870	0	0	1	0	0	1
SN3_00100290	E005	0.862087	0.964244	sneu_scaffold00001	970489	970503	15	-	0	6	1	6	0	7	0	0.0821918	0.0136986	0.0255319	0	0.027027								SN3_00101905	120	76	54	108	81	49
SN3_00100290	E006	1.43e-05	0.000741298	sneu_scaffold00001	971134	971249	116	-	54	34	30	25	6	49	0.442623	0.465753	0.410959	0.106383	0.05	0.189189								SN3_00101995	17	11	11	27	4	38
SN3_00100295	E001	0.163399	0.456649	sneu_scaffold00001	996918	996979	62	-	0	13	4	12	18	13	0	0.265306	0.210526	0.0330579	0.0978261	0.0492424								SN3_00102065	5	0	7	90	41	79
SN3_00100295	E002	0.142194	0.423777	sneu_scaffold00001	997022	997185	164	-	3	8	3	95	32	87	0.0833333	0.163265	0.157895	0.261708	0.173913	0.329545								SN3_00102190	97	47	34	24	10	59
SN3_00100295	E003	0.288087	0.599351	sneu_scaffold00001	997212	997287	76	-	2	0	1	14	22	19	0.0555556	0	0.0526316	0.0385675	0.119565	0.0719697								SN3_00102285	30	26	13	15	7	17
SN3_00100295	E004	0.317377	0.62619	sneu_scaffold00001	997437	997556	120	-	5	6	3	88	44	41	0.138889	0.122449	0.157895	0.242424	0.23913	0.155303								SN3_00102300	190	108	111	241	105	194
SN3_00100295	E005	0.723205	0.900552	sneu_scaffold00001	997640	997675	36	-	16	12	3	103	59	67	0.444444	0.244898	0.157895	0.283747	0.320652	0.253788								SN3_00102315	19	2	1	14	11	16
SN3_00100295	E006	0.355979	0.663289	sneu_scaffold00001	997778	997803	26	-	2	0	0	27	6	9	0.0555556	0	0	0.0743802	0.0326087	0.0340909								SN3_00102360	15	7	8	4	3	7
SN3_00100295	E007	0.00423117	0.0495682	sneu_scaffold00001	998033	998096	64	-	2	7	2	2	2	8	0.0555556	0.142857	0.105263	0.00550964	0.0108696	0.030303								SN3_00102365	14	0	12	11	2	15
SN3_00100310	E001	0.83804	0.95253	sneu_scaffold00001	1043471	1043498	28	+	13	4	5	2	0	4	0.541667	0.173913	0.25	0.08	0	0.222222								SN3_00102595	192	189	111	460	392	176
SN3_00100310	E002	0.838501	0.952898	sneu_scaffold00001	1044970	1045015	46	+	4	9	6	3	2	1	0.166667	0.391304	0.3	0.12	0.166667	0.0555556								SN3_00102655	4	6	2	3	1	10
SN3_00100315	E001	0.522643	0.785039	sneu_scaffold00001	1080817	1080831	15	-	17	1	3	7	5	12	0.136	0.0384615	0.037037	0.07	0.0877193	0.3								SN3_00102680	22	10	11	4	8	16
SN3_00100315	E002	0.282014	0.594583	sneu_scaffold00001	1080939	1080968	30	-	1	0	7	5	4	6	0.008	0	0.0864198	0.05	0.0701754	0.15								SN3_00102760	20	23	10	0	0	2
SN3_00100315	E003	0.907933	0.980196	sneu_scaffold00001	1081259	1081291	33	-	2	0	5	12	1	0	0.016	0	0.0617284	0.12	0.0175439	0								SN3_00102805	40	22	26	10	8	14
SN3_00100315	E004	0.600309	0.835779	sneu_scaffold00001	1081603	1081615	13	-	10	4	19	36	18	3	0.08	0.153846	0.234568	0.36	0.315789	0.075								SN3_00102850	65	18	31	0	0	0
SN3_00100315	E005	0.365559	0.672795	sneu_scaffold00001	1085621	1085689	69	-	11	2	2	3	0	4	0.088	0.0769231	0.0246914	0.03	0	0.1								SN3_00102905	142	93	83	126	94	179
SN3_00100315	E006	0.0896424	0.331601	sneu_scaffold00001	1086676	1086717	42	-	43	5	14	9	15	5	0.344	0.192308	0.17284	0.09	0.263158	0.125								SN3_00102965	3	2	1	1	0	0
SN3_00100325	E001	0.562131	0.810977	sneu_scaffold00001	1105857	1105865	9	-	15	7	5	0	0	0	0.0646552	0.0510949	0.0344828	0	#DIV/0!	0								SN3_00103010	24	8	5	39	11	32
SN3_00100325	E002	0.296521	0.608906	sneu_scaffold00001	1105967	1106059	93	-	54	13	30	0	0	1	0.232759	0.0948905	0.206897	0	#DIV/0!	1								SN3_00103025	46	11	20	8	8	21
SN3_00100325	E003	0.607985	0.840785	sneu_scaffold00001	1106096	1106174	79	-	54	58	30	0	0	0	0.232759	0.423358	0.206897	0	#DIV/0!	0								SN3_00103080	25	21	15	4	0	1
SN3_00100325	E004	0.510366	0.776503	sneu_scaffold00001	1106260	1106328	69	-	62	33	44	1	0	0	0.267241	0.240876	0.303448	1	#DIV/0!	0								SN3_00103090	0	0	0	0	0	0
SN3_00100325	E005	1	1	sneu_scaffold00001	1106355	1106385	31	-	33	8	32	0	0	0	0.142241	0.0583942	0.22069	0	#DIV/0!	0								SN3_00103150	630	286	298	19	20	27
SN3_00100335	E001	0.0584721	0.255916	sneu_scaffold00001	1149013	1149083	71	-	27	7	15	14	21	30	0.191489	0.184211	0.283019	0.25	0.552632	0.545455								SN3_00103235	13	6	2	70	50	34
SN3_00100335	E002	0.0511332	0.236342	sneu_scaffold00001	1149155	1149257	103	-	101	25	38	42	17	25	0.716312	0.657895	0.716981	0.75	0.447368	0.454545								SN3_00103265	245	186	115	1019	612	770
SN3_00100355	E001	NA	NA	sneu_scaffold00001	1207716	1207873	158	-	28	20	8	11	2	4	0.666667	1	0.533333	0.785714	1	0.571429								SN3_00103360	16	3	12	6	1	3
SN3_00100365	E001	0.0442635	0.220305	sneu_scaffold00001	1242928	1243016	89	+	98	30	51	23	17	32	0.685315	0.47619	0.71831	0.239583	0.303571	0.571429								SN3_00103405	26	16	9	0	1	4
SN3_00100365	E002	0.878686	0.972631	sneu_scaffold00001	1243081	1243140	60	+	18	3	6	5	4	8	0.125874	0.047619	0.084507	0.0520833	0.0714286	0.142857								SN3_00103445	2	0	1	47	10	36
SN3_00100365	E003	0.596833	0.833574	sneu_scaffold00001	1243394	1243453	60	+	12	2	4	5	5	4	0.0839161	0.031746	0.056338	0.0520833	0.0892857	0.0714286								SN3_00103505	6	3	4	1	0	1
SN3_00100365	E004	0.289075	0.599465	sneu_scaffold00001	1243481	1243518	38	+	2	6	0	6	4	2	0.013986	0.0952381	0	0.0625	0.0714286	0.0357143								SN3_00103580	0	0	0	0	0	0
SN3_00100365	E005	0.169136	0.461141	sneu_scaffold00001	1243893	1243903	11	+	11	15	8	45	8	9	0.0769231	0.238095	0.112676	0.46875	0.142857	0.160714								SN3_00103590	25	13	8	90	77	157
SN3_00100370	E001	0.690795	0.884763	sneu_scaffold00001	1266794	1266811	18	-	24	7	6	1	0	2	0.585366	0.5	0.24	0.333333	#DIV/0!	0.181818								SN3_00100030	128	58	71	186	125	135
SN3_00100370	E002	0.6864	0.882224	sneu_scaffold00001	1267113	1267128	16	-	14	7	15	2	0	3	0.341463	0.5	0.6	0.666667	#DIV/0!	0.272727								SN3_00100035	1	0	3	95	100	47
SN3_00100380	E001	NA	NA	sneu_scaffold00001	1269703	1269777	75	+	28	16	8	1	6	1	0.7	1	0.533333	1	1	0.5								SN3_00100045	1	5	2	20	6	15
SN3_00100385	E001	0.374804	0.681388	sneu_scaffold00001	1282729	1282813	85	+	11	1	8	2	3	6	0.354839	0.05	0.615385	0.222222	0.75	0.666667								SN3_00100060	15	5	5	4	2	10
SN3_00100385	E002	0.363546	0.670264	sneu_scaffold00001	1282849	1282855	7	+	10	19	5	6	1	1	0.322581	0.95	0.384615	0.666667	0.25	0.111111								SN3_00100065	0	0	1	0	0	0
SN3_00100410	E001	0.287008	0.599284	sneu_scaffold00001	1367287	1367319	33	-	11	16	10	21	6	24	0.0357143	0.0776699	0.0574713	0.0452586	0.028169	0.034632								SN3_00100070	32	31	23	58	12	27
SN3_00100410	E002	0.114028	0.379384	sneu_scaffold00001	1367548	1367560	13	-	1	3	1	59	5	6	0.00324675	0.0145631	0.00574713	0.127155	0.0234742	0.00865801								SN3_00100080	616	305	318	314	133	201
SN3_00100410	E003	0.206257	0.508701	sneu_scaffold00001	1367623	1367831	209	-	246	166	150	365	192	656	0.798701	0.805825	0.862069	0.786638	0.901408	0.946609								SN3_00100100	0	0	0	0	0	0
SN3_00100410	E004	0.00156445	0.0240448	sneu_scaffold00001	1367858	1367938	81	-	43	17	12	13	6	4	0.13961	0.0825243	0.0689655	0.0280172	0.028169	0.00577201								SN3_00100130	16	10	15	13	6	10
SN3_00100425	E001	NA	NA	sneu_scaffold00001	1425678	1425803	126	-	13	0	11	17	30	20	0.8125	#DIV/0!	0.846154	0.708333	1	0.8								SN3_00100140	4	0	6	1	2	1
SN3_00100430	E001	0.287785	0.599284	sneu_scaffold00001	1426322	1426346	25	+	4	9	4	3	5	0	0.125	0.642857	0.25	0.1875	0.3125	0								SN3_00100180	29	29	19	16	1	12
SN3_00100430	E002	0.292822	0.604654	sneu_scaffold00001	1426374	1426439	66	+	8	4	0	5	3	3	0.25	0.285714	0	0.3125	0.1875	0.333333								SN3_00100190	0	0	0	0	8	2
SN3_00100450	E001	0.689931	0.884471	sneu_scaffold00001	1509729	1509756	28	-	1	0	0	44	15	19	0.0909091	0	0	0.266667	0.333333	0.153226								SN3_00100210	0	1	0	0	0	0
SN3_00100450	E002	0.483012	0.754556	sneu_scaffold00001	1509832	1509844	13	-	1	0	0	14	6	5	0.0909091	0	0	0.0848485	0.133333	0.0403226								SN3_00100215	1	0	1	12	0	9
SN3_00100450	E003	0.0463297	0.225229	sneu_scaffold00001	1509888	1509996	109	-	0	0	0	59	16	52	0	0	0	0.357576	0.355556	0.419355								SN3_00100215	0	0	0	0	0	0
SN3_00100450	E004	0.030243	0.175176	sneu_scaffold00001	1510402	1510433	32	-	2	2	0	27	6	28	0.181818	0.4	0	0.163636	0.133333	0.225806								SN3_00100215	0	0	0	12	0	0
SN3_00100470	E001	0.595886	0.833072	sneu_scaffold00001	1536825	1536882	58	+	17	11	16	6	3	3	0.333333	0.423077	0.5	0.352941	0.375	0.333333								SN3_00100220	42	20	19	5	0	8
SN3_00100470	E002	0.298627	0.610225	sneu_scaffold00001	1537798	1537860	63	+	5	4	8	4	5	1	0.0980392	0.153846	0.25	0.235294	0.625	0.111111								SN3_00100225	1	0	0	29	6	7
SN3_00100470	E003	0.654257	0.862757	sneu_scaffold00001	1537893	1537969	77	+	23	9	6	7	0	3	0.45098	0.346154	0.1875	0.411765	0	0.333333								SN3_00100260	110	33	64	65	21	54
SN3_00100495	E001	0.945526	0.996748	sneu_scaffold00001	1617247	1617328	82	+	17	3	10	6	13	11	0.566667	0.1875	0.769231	0.375	0.722222	0.5								SN3_00100265	45	13	27	69	48	61
SN3_00100495	E002	0.936937	0.993119	sneu_scaffold00001	1617355	1617385	31	+	8	5	0	6	5	2	0.266667	0.3125	0	0.375	0.277778	0.0909091								SN3_00100270	4	3	3	3	3	0
SN3_00100500	E001	0.448711	0.729852	sneu_scaffold00001	1650313	1650474	162	+	84	36	41	112	87	61	0.848485	0.631579	0.788462	0.717949	0.790909	0.813333								SN3_00100285	16	0	3	3	0	3
SN3_00100500	E002	0.027346	0.165881	sneu_scaffold00001	1650565	1650593	29	+	7	6	5	4	0	4	0.0707071	0.105263	0.0961538	0.025641	0	0.0533333								SN3_00100290	122	73	73	235	120	259
SN3_00100500	E003	0.184937	0.484266	sneu_scaffold00001	1651581	1651628	48	+	2	8	1	21	19	5	0.020202	0.140351	0.0192308	0.134615	0.172727	0.0666667								SN3_00100295	36	49	19	363	184	264
SN3_00100500	E004	0.702666	0.892134	sneu_scaffold00001	1651717	1651749	33	+	2	4	1	11	4	3	0.020202	0.0701754	0.0192308	0.0705128	0.0363636	0.04								SN3_00100305	0	0	0	1	0	1
SN3_00100500	E005	0.429639	0.7161	sneu_scaffold00001	1651822	1651872	51	+	0	11	1	48	23	0	0	0.192982	0.0192308	0.307692	0.209091	0								SN3_00100310	24	23	20	25	12	18
SN3_00100550	E001	1	1	sneu_scaffold00001	1866451	1866513	63	-	50	40	44	3	0	0	0.185185	0.239521	0.291391	0.6	0	0								SN3_00100325	232	137	145	1	0	1
SN3_00100550	E002	0.000723121	0.0139719	sneu_scaffold00001	1866748	1866773	26	-	31	16	25	2	7	0	0.114815	0.0958084	0.165563	0.4	1	0								SN3_00100335	141	38	53	56	38	55
SN3_00100550	E003	0.00710904	0.0704515	sneu_scaffold00001	1867932	1868076	145	-	137	63	38	0	0	0	0.507407	0.377246	0.251656	0	0	0								SN3_00100335	3	1	2	0	0	0
SN3_00100550	E004	0.227186	0.53573	sneu_scaffold00001	1868107	1868216	110	-	37	17	23	0	0	0	0.137037	0.101796	0.152318	0	0	0								SN3_00100365	143	63	71	96	56	56
SN3_00100570	E001	0.829123	0.950578	sneu_scaffold00001	1907496	1907525	30	-	14	0	8	7	2	6	0.304348	0	0.571429	0.4375	0.222222	0.545455								SN3_00100370	41	14	25	3	0	11
SN3_00100570	E002	0.829099	0.950578	sneu_scaffold00001	1907555	1907586	32	-	10	6	2	3	6	3	0.217391	0.75	0.142857	0.1875	0.666667	0.272727								SN3_00100380	40	16	15	1	6	2
SN3_00100590	E001	0.620203	0.845478	sneu_scaffold00001	1985616	1985631	16	-	17	5	5	5	1	8	0.53125	0.833333	0.454545	0.333333	0.0909091	0.8								SN3_00100380	0	0	1	0	0	0
SN3_00100590	E002	0.632726	0.853704	sneu_scaffold00001	1985689	1985708	20	-	9	0	4	2	7	1	0.28125	0	0.363636	0.133333	0.636364	0.1								SN3_00100385	31	20	13	9	4	9
SN3_00100600	E001	0.70653	0.893387	sneu_scaffold00001	2001546	2001642	97	+	29	0	8	2	7	5	0.39726	0	0.222222	0.0327869	0.212121	0.2								SN3_00100390	27	15	13	12	14	17
SN3_00100600	E002	0.30243	0.613247	sneu_scaffold00001	2001904	2001954	51	+	5	15	8	8	7	0	0.0684932	0.454545	0.222222	0.131148	0.212121	0								SN3_00100410	308	206	174	464	213	693
SN3_00100600	E003	0.092872	0.339569	sneu_scaffold00001	2002288	2002307	20	+	3	2	1	8	2	8	0.0410959	0.0606061	0.0277778	0.131148	0.0606061	0.32								SN3_00100420	2	7	4	5	1	4
SN3_00100600	E004	0.902702	0.978173	sneu_scaffold00001	2002351	2002364	14	+	6	0	5	12	1	1	0.0821918	0	0.138889	0.196721	0.030303	0.04								SN3_00100450	11	5	1	165	45	124
SN3_00100600	E005	0.165593	0.458337	sneu_scaffold00001	2002404	2002462	59	+	11	4	8	22	7	7	0.150685	0.121212	0.222222	0.360656	0.212121	0.28								SN3_00100470	51	26	32	17	8	9
SN3_00100605	E001	0.229176	0.537506	sneu_scaffold00001	2014284	2014325	42	-	44	14	30	66	60	19	0.236559	0.175	0.275229	0.4125	0.5	0.202128								SN3_00100460	3	0	0	1	5	4
SN3_00100605	E002	0.597859	0.834504	sneu_scaffold00001	2014351	2014374	24	-	9	0	10	11	2	16	0.0483871	0	0.0917431	0.06875	0.0166667	0.170213								SN3_00100470	0	1	0	0	0	0
SN3_00100605	E003	0.914236	0.984529	sneu_scaffold00001	2014628	2014690	63	-	68	31	33	55	53	34	0.365591	0.3875	0.302752	0.34375	0.441667	0.361702								SN3_00100470	0	0	0	0	0	0
SN3_00100605	E004	0.230077	0.538344	sneu_scaffold00001	2014963	2015014	52	-	10	4	8	6	2	5	0.0537634	0.05	0.0733945	0.0375	0.0166667	0.0531915								SN3_00100470	0	5	4	9	1	0
SN3_00100605	E005	0.175189	0.468633	sneu_scaffold00001	2015951	2016081	131	-	24	15	11	11	1	16	0.129032	0.1875	0.100917	0.06875	0.00833333	0.170213								SN3_00100470	0	0	0	0	0	0
SN3_00100605	E006	0.0574504	0.252899	sneu_scaffold00001	2016577	2016621	45	-	12	2	7	1	0	4	0.0645161	0.025	0.0642202	0.00625	0	0.0425532								SN3_00100470	0	0	0	0	0	0
SN3_00100615	E001	0.537988	0.796033	sneu_scaffold00001	2043261	2043268	8	+	19	1	2	8	0	3	0.316667	0.0232558	0.1	0.210526	0	0.115385								SN3_00100495	30	16	13	16	18	22
SN3_00100615	E002	0.358551	0.666182	sneu_scaffold00001	2043615	2043732	118	+	15	13	5	4	3	15	0.25	0.302326	0.25	0.105263	0.214286	0.576923								SN3_00100500	99	57	52	156	110	75
SN3_00100615	E003	0.656419	0.8637	sneu_scaffold00001	2044316	2044357	42	+	11	1	1	2	4	4	0.183333	0.0232558	0.05	0.0526316	0.285714	0.153846								SN3_00100520	4	0	0	3	0	10
SN3_00100615	E004	0.272023	0.583158	sneu_scaffold00001	2045147	2045170	24	+	5	0	0	15	0	2	0.0833333	0	0	0.394737	0	0.0769231								SN3_00100520	0	0	0	0	0	0
SN3_00100640	E001	NA	NA	sneu_scaffold00001	2119873	2119912	40	-	0	0	0	10	14	8	0	#DIV/0!	0	0.769231	0.518519	0.4								SN3_00100520	0	0	0	0	0	0
SN3_00100650	E001	NA	NA	sneu_scaffold00001	2148127	2148209	83	+	28	9	8	29	17	44	0.717949	0.9	0.571429	0.805556	1	0.93617								SN3_00100520	0	0	0	0	0	0
SN3_00100675	E001	6.47e-05	0.00240276	sneu_scaffold00001	2224264	2224294	31	+	0	1	0	6	7	6	0	1	0	0.2	0.4375	0.285714								SN3_00100520	0	0	0	0	0	0
SN3_00100675	E002	1.99e-06	0.000141225	sneu_scaffold00001	2225861	2225872	12	+	0	0	1	10	7	13	0	0	1	0.333333	0.4375	0.619048								SN3_00100520	0	0	0	0	0	0
SN3_00100675	E003	0.00697097	0.0696796	sneu_scaffold00001	2230227	2230228	2	+	2	3	0	12	12	2	0.666667	3	0	0.4	0.75	0.0952381								SN3_00100520	0	0	0	0	0	0
SN3_00100675	E004	0.824182	0.948417	sneu_scaffold00001	2233131	2233175	45	+	57	7	14	9	12	10	19	7	14	0.3	0.75	0.47619								SN3_00100520	0	0	0	0	0	0
SN3_00100675	E005	0.000645282	0.0128904	sneu_scaffold00001	2233277	2233389	113	+	108	41	40	21	6	16	36	41	40	0.7	0.375	0.761905								SN3_00100520	0	0	0	0	0	0
SN3_00100675	E006	0.780015	0.93202	sneu_scaffold00001	2233600	2233605	6	+	23	7	13	14	8	1	7.66667	7	13	0.466667	0.5	0.047619								SN3_00100520	0	0	0	0	1	3
SN3_00100675	E007	0.102507	0.35911	sneu_scaffold00001	2233692	2233733	42	+	13	4	3	2	1	0	4.33333	4	3	0.0666667	0.0625	0								SN3_00100525	7	6	2	3	1	3
SN3_00100680	E001	NA	NA	sneu_scaffold00001	2244613	2244742	130	+	176	44	111	22	13	14	0.921466	0.977778	0.867188	0.956522	1	0.875								SN3_00100555	1	0	0	1	1	4
SN3_00100690	E001	NA	NA	sneu_scaffold00001	2264478	2264756	279	-	857	423	391	1	0	1	0.960762	0.983721	0.970223	1	#DIV/0!	1								SN3_00100570	46	8	14	16	9	11
SN3_00100695	E001	NA	NA	sneu_scaffold00001	2281393	2281518	126	-	51	11	25	69	33	52	0.87931	1	0.892857	0.896104	0.891892	0.896552								SN3_00100575	0	4	2	7	0	6
SN3_00100700	E001	NA	NA	sneu_scaffold00001	2287302	2287375	74	-	7	7	9	61	31	59	0.7	0.777778	0.818182	0.824324	0.96875	0.855072								SN3_00100590	32	6	11	15	11	10
SN3_00100705	E001	0.0571705	0.25262	sneu_scaffold00001	2289916	2289932	17	+	15	0	5	0	2	0	0.416667	0	0.416667	#DIV/0!	0.333333	0								SN3_00100600	73	33	36	61	33	25
SN3_00100705	E002	0.00129533	0.0208785	sneu_scaffold00001	2292281	2292370	90	+	30	14	16	17	8	8	0.833333	7	1.33333	#DIV/0!	1.33333	8								SN3_00100610	1	1	2	2	5	1
SN3_00100705	E003	0.136812	0.414993	sneu_scaffold00001	2292395	2292600	206	+	701	218	282	811	399	520	19.4722	109	23.5	#DIV/0!	66.5	520								SN3_00100615	60	43	20	38	14	26
SN3_00100705	E004	0.101674	0.357734	sneu_scaffold00001	2292803	2292898	96	+	32	19	17	65	48	117	0.888889	9.5	1.41667	#DIV/0!	8	117								SN3_00100635	0	0	0	7	8	3
SN3_00100705	E005	0.298744	0.610225	sneu_scaffold00001	2293336	2293368	33	+	3	2	1	118	1	5	0.0833333	1	0.0833333	#DIV/0!	0.166667	5								SN3_00100640	1	0	2	13	27	20
SN3_00100705	E006	0.298073	0.60975	sneu_scaffold00001	2293428	2293516	89	+	10	25	13	147	27	29	0.277778	12.5	1.08333	#DIV/0!	4.5	29								SN3_00100645	0	1	1	5	5	2
SN3_00100715	E001	0.561237	0.810587	sneu_scaffold00001	2306688	2306694	7	+	31	14	14	4	4	0	0.659574	0.933333	0.56	0.4	1	0								SN3_00100650	39	10	14	36	17	47
SN3_00100715	E002	0.631082	0.852445	sneu_scaffold00001	2306739	2306776	38	+	11	1	8	1	0	0	0.234043	0.0666667	0.32	0.1	0	0								SN3_00100675	213	64	75	61	41	31
SN3_00100720	E001	NA	NA	sneu_scaffold00001	2328776	2328814	39	-	6	1	8	3	4	2	0.857143	1	0.888889	1	1	1								SN3_00100690	892	430	403	1	0	1
SN3_00100725	E001	NA	NA	sneu_scaffold00001	2329699	2329756	58	+	50	18	17	12	6	20	0.925926	1	1	0.8	1	0.869565								SN3_00100695	58	11	28	77	37	58
SN3_00100730	E001	0.000947403	0.0169612	sneu_scaffold00001	2341517	2341646	130	+	74	21	44	66	45	101	0.389474	0.283784	0.40367	0.611111	0.608108	0.716312								SN3_00100700	10	9	11	74	32	69
SN3_00100730	E002	0.000981828	0.0171376	sneu_scaffold00001	2341677	2341722	46	+	114	52	61	42	29	28	0.6	0.702703	0.559633	0.388889	0.391892	0.198582								SN3_00100700	0	0	0	0	0	0
SN3_00100740	E001	0.183867	0.483098	sneu_scaffold00001	2361726	2361771	46	+	12	5	8	0	2	2	0.0869565	0.0819672	0.137931	0	0.0526316	0.0645161								SN3_00100700	17	1	3	4	1	2
SN3_00100740	E002	0.0445286	0.221115	sneu_scaffold00001	2362082	2362122	41	+	45	25	29	11	7	5	0.326087	0.409836	0.5	0.186441	0.184211	0.16129								SN3_00100705	36	2	12	0	6	1
SN3_00100740	E003	0.0170347	0.123866	sneu_scaffold00001	2362204	2362416	213	+	77	19	17	32	16	18	0.557971	0.311475	0.293103	0.542373	0.421053	0.580645								SN3_00100705	0	0	2	0	3	0
SN3_00100760	E001	NA	NA	sneu_scaffold00001	2399251	2399314	64	+	25	2	17	9	13	5	#DIV/0!	#DIV/0!	#DIV/0!	#DIV/0!	#DIV/0!	#DIV/0!								SN3_00100705	776	279	334	1158	487	679
SN3_00100775	E001	0.342238	0.650664	sneu_scaffold00001	2448171	2448180	10	+	15	9	4	4	0	1	0.164835	0.163636	0.0888889	0.166667	0	0.0555556								SN3_00100705	0	0	3	3	0	0
SN3_00100775	E002	0.0658428	0.275548	sneu_scaffold00001	2449198	2449219	22	+	8	2	6	4	3	7	0.0879121	0.0363636	0.133333	0.166667	0.2	0.388889								SN3_00100705	2	2	4	2	3	11
SN3_00100775	E003	0.30188	0.613121	sneu_scaffold00001	2449341	2449482	142	+	39	13	12	3	7	2	0.428571	0.236364	0.266667	0.125	0.466667	0.111111								SN3_00100715	47	15	25	10	4	1
SN3_00100775	E004	0.689722	0.884471	sneu_scaffold00001	2450521	2450555	35	+	5	18	5	5	2	4	0.0549451	0.327273	0.111111	0.208333	0.133333	0.222222								SN3_00100720	7	1	9	3	4	2
SN3_00100780	E001	0.407805	0.704266	sneu_scaffold00001	2480747	2480891	145	+	23	4	22	5	14	17	#DIV/0!	#DIV/0!	#DIV/0!	#DIV/0!	#DIV/0!	#DIV/0!								SN3_00100725	54	18	17	15	6	23
SN3_00100780	E002	0.000119134	0.00362992	sneu_scaffold00001	2481544	2481572	29	+	22	11	17	18	23	30	#DIV/0!	#DIV/0!	#DIV/0!	#DIV/0!	#DIV/0!	#DIV/0!								SN3_00100730	190	74	109	108	74	141
SN3_00100780	E003	0.0667264	0.277527	sneu_scaffold00001	2482330	2482342	13	+	6	12	6	0	0	3	#DIV/0!	#DIV/0!	#DIV/0!	#DIV/0!	#DIV/0!	#DIV/0!								SN3_00100740	138	61	58	59	38	31
SN3_00100780	E004	0.0120526	0.100155	sneu_scaffold00001	2482535	2482555	21	+	30	36	17	7	2	2	#DIV/0!	#DIV/0!	#DIV/0!	#DIV/0!	#DIV/0!	#DIV/0!								SN3_00100740	0	0	2	1	6	0
SN3_00100780	E005	0.610973	0.841679	sneu_scaffold00001	2483066	2483081	16	+	68	16	46	24	12	17	#DIV/0!	#DIV/0!	#DIV/0!	#DIV/0!	#DIV/0!	#DIV/0!								SN3_00100755	0	0	0	0	0	0
SN3_00100790	E001	NA	NA	sneu_scaffold00001	2517662	2517698	37	-	5	1	1	6	1	8	0.416667	0.2	0.166667	0.428571	0.333333	0.727273								SN3_00100755	0	0	0	1	0	0
SN3_00100800	E001	0.115435	0.381375	sneu_scaffold00001	2548675	2548696	22	-	8	4	5	43	102	1	0.4	0.4	0.555556	21.5	#DIV/0!	0.5								SN3_00100760	0	0	0	0	0	0
SN3_00100800	E002	0.116741	0.383222	sneu_scaffold00001	2552454	2552530	77	-	31	39	23	18	13	40	1.55	3.9	2.55556	9	#DIV/0!	20								SN3_00100755	0	0	0	0	0	0
SN3_00100810	E001	NA	NA	sneu_scaffold00001	2606789	2606848	60	-	17	9	13	3	0	0	0.515152	1	0.481481	0.3	0	0								SN3_00100755	4	0	0	5	1	0
SN3_00100820	E001	NA	NA	sneu_scaffold00001	2645315	2645359	45	-	7	0	12	4	9	8	0.333333	0	0.666667	0.266667	1	0.470588								SN3_00100760	38	2	20	10	13	8
SN3_00100880	E001	NA	NA	sneu_scaffold00001	2762436	2762446	11	+	4	4	0	7	6	2	0.8	0.666667	#DIV/0!	0.875	1	0.4								SN3_00100775	91	55	45	24	15	18
SN3_00100895	E001	0.523637	0.785342	sneu_scaffold00001	2875904	2875909	6	-	7	8	7	11	4	4	0.184211	0.285714	0.333333	0.297297	0.307692	0.307692								SN3_00100780	0	0	0	0	0	0
SN3_00100895	E002	0.535627	0.793898	sneu_scaffold00001	2876830	2876856	27	-	3	5	3	7	4	3	0.0789474	0.178571	0.142857	0.189189	0.307692	0.230769								SN3_00100780	165	83	115	60	55	81
SN3_00100900	E001	0.00490483	0.0552251	sneu_scaffold00001	2878678	2878748	71	+	18	7	14	18	2	12	#DIV/0!	#DIV/0!	4.66667	#DIV/0!	#DIV/0!	#DIV/0!								SN3_00100790	12	5	6	14	3	11
SN3_00100900	E002	0.00380243	0.0462618	sneu_scaffold00001	2880315	2880395	81	+	7	2	10	52	19	21	#DIV/0!	#DIV/0!	3.33333	#DIV/0!	#DIV/0!	#DIV/0!								SN3_00100800	20	10	9	2	0	2
SN3_00100900	E003	0.966201	1	sneu_scaffold00001	2880802	2880853	52	+	0	2	3	4	15	0	#DIV/0!	#DIV/0!	1	#DIV/0!	#DIV/0!	#DIV/0!								SN3_00100800	0	0	0	0	0	0
SN3_00100905	E001	0.286868	0.599284	sneu_scaffold00001	2928142	2928202	61	-	16	10	13	5	1	9	0.15534	0.434783	0.317073	0.16129	0.0714286	0.36								SN3_00100800	7	0	1	1	14	7
SN3_00100905	E002	0.212607	0.516607	sneu_scaffold00001	2928582	2928596	15	-	23	1	9	12	3	9	0.223301	0.0434783	0.219512	0.387097	0.214286	0.36								SN3_00100800	1	0	1	1	1	0
SN3_00100905	E003	0.575128	0.819908	sneu_scaffold00001	2928825	2928839	15	-	17	1	8	8	5	2	0.165049	0.0434783	0.195122	0.258065	0.357143	0.08								SN3_00100800	8	9	5	51	102	1
SN3_00100905	E004	0.524464	0.785792	sneu_scaffold00001	2928942	2928980	39	-	27	3	5	2	3	5	0.262136	0.130435	0.121951	0.0645161	0.214286	0.2								SN3_00100800	2	0	0	0	0	0
SN3_00100910	E001	0.35435	0.661817	sneu_scaffold00001	2928919	2928949	31	+	18	10	5	2	1	5	0.253521	0.25641	0.227273	0.142857	0.0625	0.454545								SN3_00100800	36	44	26	21	15	40
SN3_00100910	E002	0.320997	0.630112	sneu_scaffold00001	2929062	2929103	42	+	24	17	12	9	12	5	0.338028	0.435897	0.545455	0.642857	0.75	0.454545								SN3_00100805	2	9	0	0	0	1
SN3_00100915	E001	NA	NA	sneu_scaffold00001	2935418	2935471	54	+	11	13	2	1	1	8	0.37931	0.866667	0.4	0.1	0.5	0.8								SN3_00100810	33	9	27	10	6	4
SN3_00100920	E001	0.560861	0.810587	sneu_scaffold00001	2956330	2956333	4	-	3	0	0	8	6	8	0.75	#DIV/0!	0	0.25	0.375	0.216216								SN3_00100815	3	0	0	4	0	0
SN3_00100920	E002	0.559503	0.810161	sneu_scaffold00001	2958229	2958320	92	-	1	0	3	4	1	19	0.25	#DIV/0!	1	0.125	0.0625	0.513514								SN3_00100815	9	0	5	11	1	8
SN3_00100935	E001	NA	NA	sneu_scaffold00001	2991271	2991378	108	-	98	42	49	30	45	18	0.989899	0.954545	0.98	0.857143	0.9	0.857143								SN3_00100820	21	14	18	15	9	17
SN3_00100945	E001	0.131636	0.406254	sneu_scaffold00001	2998090	2998172	83	+	23	2	12	1	0	0	0.657143	0.666667	0.923077	1	#DIV/0!	#DIV/0!								SN3_00100835	0	0	0	0	0	0
SN3_00100945	E002	0.617402	0.844309	sneu_scaffold00001	3000929	3000962	34	+	31	1	8	6	0	2	0.885714	0.333333	0.615385	6	#DIV/0!	#DIV/0!								SN3_00100850	8	2	9	3	2	18
SN3_00100945	E003	0.786855	0.934408	sneu_scaffold00001	3001263	3001437	175	+	327	152	152	38	21	41	9.34286	50.6667	11.6923	38	#DIV/0!	#DIV/0!								SN3_00100865	0	9	0	13	1	11
SN3_00100960	E001	0.540364	0.797856	sneu_scaffold00001	3052122	3052130	9	-	13	0	8	5	0	1	0.19697	0	0.242424	0.192308	0	0.025641								SN3_00100880	5	6	0	8	6	5
SN3_00100960	E002	0.288563	0.599465	sneu_scaffold00001	3052216	3052245	30	-	9	3	4	4	5	5	0.136364	0.0857143	0.121212	0.153846	0.5	0.128205								SN3_00100890	1	0	4	5	3	3
SN3_00100960	E003	0.692623	0.885861	sneu_scaffold00001	3052271	3052304	34	-	12	7	12	7	3	11	0.181818	0.2	0.363636	0.269231	0.3	0.282051								SN3_00100895	38	28	21	37	13	13
SN3_00100960	E004	0.560956	0.810587	sneu_scaffold00001	3052329	3052351	23	-	24	20	8	7	1	20	0.363636	0.571429	0.242424	0.269231	0.1	0.512821								SN3_00100900	41	14	29	87	58	48
SN3_00100985	E001	NA	NA	sneu_scaffold00001	3100743	3100825	83	-	1	2	1	11	3	8	0.5	1	1	0.846154	0.75	1								SN3_00100900	1	0	0	0	0	1
SN3_00100995	E001	0.675169	0.874623	sneu_scaffold00001	3140111	3140142	32	-	0	0	2	22	15	8	0	#DIV/0!	1	0.478261	1	0.5								SN3_00100900	0	0	0	0	0	0
SN3_00100995	E002	0.680155	0.879077	sneu_scaffold00001	3140924	3140946	23	-	1	0	0	11	0	8	1	#DIV/0!	0	0.23913	0	0.5								SN3_00100900	4	0	1	0	0	0
SN3_00101045	E001	0.987761	1	sneu_scaffold00001	3232275	3232356	82	+	140	67	84	17	7	16	0.696517	0.728261	0.65625	0.73913	0.538462	0.666667								SN3_00100905	103	23	41	31	14	25
SN3_00101045	E002	0.989867	1	sneu_scaffold00001	3232448	3232469	22	+	49	24	30	5	3	6	0.243781	0.26087	0.234375	0.217391	0.230769	0.25								SN3_00100910	71	39	22	14	16	11
SN3_00101055	E001	0.312308	0.621841	sneu_scaffold00001	3251752	3251789	38	+	0	1	2	9	1	11	0	0.0714286	0.25	0.391304	0.2	2.75								SN3_00100915	29	15	5	10	2	10
SN3_00101055	E002	0.364934	0.672194	sneu_scaffold00001	3252515	3252540	26	+	2	0	0	0	8	12	0.166667	0	0	0	1.6	3								SN3_00100920	4	0	3	32	16	37
SN3_00101055	E003	0.957094	1	sneu_scaffold00001	3252577	3252590	14	+	7	1	19	25	22	14	0.583333	0.0714286	2.375	1.08696	4.4	3.5								SN3_00100930	0	0	0	0	0	0
SN3_00101055	E004	0.322839	0.631942	sneu_scaffold00001	3252809	3252848	40	+	7	6	2	13	5	6	0.583333	0.428571	0.25	0.565217	1	1.5								SN3_00100930	9	4	6	20	6	8
SN3_00101055	E005	0.885813	0.972803	sneu_scaffold00001	3253191	3253205	15	+	0	9	0	5	5	2	0	0.642857	0	0.217391	1	0.5								SN3_00100935	99	44	50	35	50	21
SN3_00101055	E006	0.646278	0.860424	sneu_scaffold00001	3253235	3253262	28	+	0	1	3	4	13	1	0	0.0714286	0.375	0.173913	2.6	0.25								SN3_00100945	370	154	168	48	21	44
SN3_00101075	E001	NA	NA	sneu_scaffold00001	3339738	3339768	31	+	10	1	8	2	0	1	0.434783	0.2	0.533333	1	0	1								SN3_00100940	0	0	0	0	0	0
SN3_00101095	E001	NA	NA	sneu_scaffold00001	3384266	3384367	102	-	25	16	23	14	5	17	0.862069	0.761905	0.884615	0.7	0.454545	0.809524								SN3_00100955	9	5	15	2	2	6
SN3_00101125	E001	0.26793	0.578406	sneu_scaffold00001	3477686	3477725	40	-	5	10	1	5	5	3	0.384615	0.666667	1	0.357143	0.277778	0.375								SN3_00100960	66	35	33	26	10	39
SN3_00101125	E002	0.278562	0.58999	sneu_scaffold00001	3477755	3477761	7	-	3	3	0	2	12	2	0.230769	0.2	0	0.142857	0.666667	0.25								SN3_00100965	0	0	0	0	0	0
SN3_00101130	E001	0.691463	0.885455	sneu_scaffold00001	3487709	3487729	21	-	9	4	2	2	1	2	0.28125	0.333333	0.153846	0.25	1	0.222222								SN3_00100985	2	2	1	13	4	8
SN3_00101130	E002	0.703202	0.892427	sneu_scaffold00001	3487790	3487839	50	-	22	8	10	5	0	6	0.6875	0.666667	0.769231	0.625	0	0.666667								SN3_00100985	2	0	0	2	6	4
SN3_00101140	E001	1	1	sneu_scaffold00001	3499795	3499807	13	+	0	0	0	16	13	8	0	#DIV/0!	0	0.186047	0.236364	0.091954								SN3_00100990	10	9	18	11	2	1
SN3_00101140	E002	1	1	sneu_scaffold00001	3499833	3499924	92	+	0	0	1	51	20	40	0	#DIV/0!	1	0.593023	0.363636	0.45977								SN3_00100995	1	0	2	46	15	16
SN3_00101145	E001	0.115056	0.381375	sneu_scaffold00001	3517944	3517994	51	-	6	4	5	44	29	82	0.230769	0.444444	0.192308	0.360656	0.325843	0.488095								SN3_00101045	201	92	128	23	13	24
SN3_00101145	E002	0.610779	0.841679	sneu_scaffold00001	3518218	3518255	38	-	6	1	5	17	20	19	0.230769	0.111111	0.192308	0.139344	0.224719	0.113095								SN3_00101055	41	21	34	86	64	57
SN3_00101145	E003	0.18703	0.487176	sneu_scaffold00001	3518444	3518505	62	-	10	4	6	28	20	38	0.384615	0.444444	0.230769	0.229508	0.224719	0.22619								SN3_00101055	0	0	0	0	0	0
SN3_00101160	E001	NA	NA	sneu_scaffold00001	3562229	3562250	22	-	12	3	9	0	0	0	0.48	0.6	0.9	0	#DIV/0!	0								SN3_00101055	0	0	0	0	0	0
SN3_00101180	E001	NA	NA	sneu_scaffold00001	3588563	3588577	15	-	4	12	3	2	1	2	0.285714	0.8	0.75	0.333333	0.25	1								SN3_00101055	0	0	0	0	0	0
SN3_00101190	E001	0.000638968	0.012873	sneu_scaffold00001	3592402	3592438	37	+	32	8	12	2	0	1	0.225352	0.145455	0.139535	0.037037	0	0.0285714								SN3_00101055	0	0	0	0	0	0
SN3_00101190	E002	0.000159765	0.00462453	sneu_scaffold00001	3593008	3593163	156	+	94	43	56	51	34	33	0.661972	0.781818	0.651163	0.944444	0.918919	0.942857								SN3_00101055	0	0	0	0	0	0
SN3_00101200	E001	0.0454653	0.223578	sneu_scaffold00001	3625770	3625803	34	-	8	7	10	0	0	0	1.14286	0.636364	1.66667	0	#DIV/0!	#DIV/0!								SN3_00101055	0	0	0	0	0	0
SN3_00101200	E002	0.558401	0.810161	sneu_scaffold00001	3625866	3625925	60	-	6	11	5	0	0	2	0.857143	1	0.833333	0	#DIV/0!	#DIV/0!								SN3_00101055	0	0	0	0	0	0
SN3_00101200	E003	0.00593372	0.0625517	sneu_scaffold00001	3625954	3625963	10	-	51	20	20	0	0	2	7.28571	1.81818	3.33333	0	#DIV/0!	#DIV/0!								SN3_00101055	0	0	0	0	0	0
SN3_00101200	E004	0.00263277	0.0355834	sneu_scaffold00001	3627144	3627198	55	-	81	13	46	16	8	17	11.5714	1.18182	7.66667	8	#DIV/0!	#DIV/0!								SN3_00101055	0	0	0	0	0	0
SN3_00101200	E005	0.340451	0.649221	sneu_scaffold00001	3627225	3627291	67	-	127	40	92	8	11	8	18.1429	3.63636	15.3333	4	#DIV/0!	#DIV/0!								SN3_00101060	6	2	1	6	3	12
SN3_00101205	E001	NA	NA	sneu_scaffold00001	3627095	3627198	104	+	176	19	106	0	0	0	0.951351	0.730769	0.929825	#DIV/0!	#DIV/0!	#DIV/0!								SN3_00101065	0	0	0	2	0	0
SN3_00101215	E001	0.016671	0.122166	sneu_scaffold00001	3651697	3651705	9	+	12	0	11	1	0	5	0.210526	0	0.333333	0.037037	0	0.0943396								SN3_00101075	23	5	15	2	3	1
SN3_00101215	E002	0.142379	0.424145	sneu_scaffold00001	3653076	3653119	44	+	1	0	1	10	1	20	0.0175439	0	0.030303	0.37037	0.0909091	0.377358								SN3_00101090	8	0	4	0	0	0
SN3_00101215	E003	0.453667	0.732596	sneu_scaffold00001	3653150	3653178	29	+	7	0	3	13	7	15	0.122807	0	0.0909091	0.481481	0.636364	0.283019								SN3_00101095	29	21	26	20	11	21
SN3_00101215	E004	0.827172	0.949499	sneu_scaffold00001	3657503	3657539	37	+	7	5	7	13	39	8	0.122807	0.5	0.212121	0.481481	3.54545	0.150943								SN3_00101100	0	0	0	0	0	0
SN3_00101215	E005	0.742702	0.911566	sneu_scaffold00001	3658480	3658503	24	+	7	2	3	16	19	5	0.122807	0.2	0.0909091	0.592593	1.72727	0.0943396								SN3_00101100	0	0	0	0	0	0
SN3_00101225	E001	0.555748	0.808202	sneu_scaffold00001	3690501	3690524	24	-	35	21	17	31	19	27	0.59322	0.724138	0.653846	0.673913	0.655172	0.75								SN3_00101100	0	0	0	0	0	0
SN3_00101225	E002	0.588794	0.828983	sneu_scaffold00001	3690578	3690758	181	-	24	7	7	9	10	9	0.40678	0.241379	0.269231	0.195652	0.344828	0.25								SN3_00101100	1	1	4	4	0	0
SN3_00101230	E001	0.0981156	0.349902	sneu_scaffold00001	3693545	3693572	28	+	64	19	33	22	11	21	0.820513	0.863636	0.868421	0.733333	0.423077	0.724138								SN3_00101110	7	3	1	3	12	4
SN3_00101230	E002	0.128177	0.40074	sneu_scaffold00001	3693609	3693659	51	+	12	3	5	7	15	4	0.153846	0.136364	0.131579	0.233333	0.576923	0.137931								SN3_00101110	0	0	0	0	0	0
SN3_00101240	E001	0.992483	1	sneu_scaffold00001	3713722	3713740	19	+	7	2	7	2	1	3	0.0972222	0.05	0.212121	0.08	0.125	0.107143								SN3_00101125	13	15	1	14	18	8
SN3_00101240	E002	0.660948	0.864897	sneu_scaffold00001	3713988	3714020	33	+	31	13	11	12	2	10	0.430556	0.325	0.333333	0.48	0.25	0.357143								SN3_00101130	32	12	13	8	1	9
SN3_00101240	E003	0.672307	0.872907	sneu_scaffold00001	3714942	3714958	17	+	16	9	8	5	0	7	0.222222	0.225	0.242424	0.2	0	0.25								SN3_00101135	0	0	0	7	4	4
SN3_00101245	E001	NA	NA	sneu_scaffold00001	3735791	3735883	93	-	8	3	3	1	4	4	0.4	0.6	0.5	0.25	1	0.444444								SN3_00101140	2	0	1	86	55	87
SN3_00101255	E001	0.0152527	0.115677	sneu_scaffold00001	3759732	3759795	64	-	272	105	84	119	83	169	0.947735	0.981308	0.857143	0.894737	0.85567	0.875648								SN3_00101140	0	0	0	0	0	0
SN3_00101255	E002	0.0422477	0.215014	sneu_scaffold00001	3760346	3760425	80	-	3	1	2	4	6	9	0.010453	0.00934579	0.0204082	0.0300752	0.0618557	0.0466321								SN3_00101140	1	0	0	2	1	1
SN3_00101260	E001	0.0260888	0.160856	sneu_scaffold00001	3764319	3764345	27	+	42	24	26	17	9	22	0.215385	0.12973	0.247619	0.0594406	0.0612245	0.142857								SN3_00101145	26	9	26	122	89	168
SN3_00101260	E002	0.610672	0.841679	sneu_scaffold00001	3764402	3764570	169	+	117	120	64	148	89	100	0.6	0.648649	0.609524	0.517483	0.605442	0.649351								SN3_00101150	2	0	1	4	4	0
SN3_00101260	E003	0.193542	0.494315	sneu_scaffold00001	3764728	3764766	39	+	32	20	10	40	36	27	0.164103	0.108108	0.0952381	0.13986	0.244898	0.175325								SN3_00101160	25	5	10	4	0	3
SN3_00101260	E004	0.0173687	0.12519	sneu_scaffold00001	3764949	3764958	10	+	0	0	0	13	7	0	0	0	0	0.0454545	0.047619	0								SN3_00101190	142	55	86	54	37	35
SN3_00101260	E005	0.41028	0.70456	sneu_scaffold00001	3764983	3765074	92	+	0	12	3	48	6	2	0	0.0648649	0.0285714	0.167832	0.0408163	0.012987								SN3_00101200	7	11	6	2	0	0
SN3_00101285	E001	0.00391896	0.0470207	sneu_scaffold00001	3864121	3864138	18	-	0	1	0	6	7	18	0	0.25	0	0.333333	0.636364	0.75								SN3_00101200	0	0	0	1	0	0
SN3_00101285	E002	0.00550866	0.0594391	sneu_scaffold00001	3865063	3865082	20	-	8	2	3	8	1	3	0.8	0.5	0.6	0.444444	0.0909091	0.125								SN3_00101200	1	7	1	0	0	0
SN3_00101300	E001	NA	NA	sneu_scaffold00001	3873906	3873969	64	+	4	6	10	13	11	16	0.571429	1	1	1	1	0.888889								SN3_00101200	75	42	47	0	0	4
SN3_00101310	E001	NA	NA	sneu_scaffold00001	3918465	3918540	76	+	29	13	9	104	44	138	1	1	1	1	1	1								SN3_00101200	67	35	37	0	0	4
SN3_00101320	E001	0.000453565	0.0100991	sneu_scaffold00001	3951689	3951777	89	-	3	10	3	98	80	101	0.0789474	0.2	0.0681818	0.396761	0.42328	0.770992								SN3_00101200	221	56	149	25	19	28
SN3_00101320	E002	0.000426653	0.00971789	sneu_scaffold00001	3951970	3951986	17	-	34	40	41	145	104	29	0.894737	0.8	0.931818	0.587045	0.550265	0.221374								SN3_00101205	185	26	114	0	0	0
SN3_00101330	E001	NA	NA	sneu_scaffold00001	4011775	4011866	92	-	0	0	0	16	12	18	0	#DIV/0!	#DIV/0!	0.842105	0.857143	0.818182								SN3_00101215	57	10	33	27	11	53
SN3_00101350	E001	NA	NA	sneu_scaffold00001	4061348	4061354	7	-	0	0	0	1	1	19	#DIV/0!	0	#DIV/0!	0.111111	0.5	0.527778								SN3_00101215	3	0	1	4	1	3
SN3_00101370	E001	NA	NA	sneu_scaffold00001	4077767	4077929	163	+	24	29	32	31	17	25	0.96	1	0.969697	0.939394	1	0.961538								SN3_00101215	0	0	0	1	2	2
SN3_00101375	E001	NA	NA	sneu_scaffold00001	4130729	4130819	91	-	2	1	4	5	5	6	0.333333	1	1	0.555556	0.833333	0.75								SN3_00101215	0	0	0	0	0	0
SN3_00101390	E001	0.187018	0.487176	sneu_scaffold00001	4167778	4167839	62	-	5	5	6	25	16	24	0.0819672	0.1	0.111111	0.150602	0.177778	0.23301								SN3_00101215	7	5	7	16	39	12
SN3_00101390	E002	0.253273	0.563935	sneu_scaffold00001	4167872	4167882	11	-	0	2	5	13	12	8	0	0.04	0.0925926	0.0783133	0.133333	0.0776699								SN3_00101215	7	2	3	19	20	7
SN3_00101390	E003	0.467101	0.744146	sneu_scaffold00001	4167989	4168055	67	-	15	16	14	36	31	25	0.245902	0.32	0.259259	0.216867	0.344444	0.242718								SN3_00101215	0	5	0	7	6	1
SN3_00101390	E004	0.000411545	0.00946128	sneu_scaffold00001	4168528	4168558	31	-	2	0	1	56	23	11	0.0327869	0	0.0185185	0.337349	0.255556	0.106796								SN3_00101215	1	3	1	6	3	4
SN3_00101390	E005	0.00089428	0.0162633	sneu_scaffold00001	4169266	4169392	127	-	26	10	16	16	6	16	0.42623	0.2	0.296296	0.0963855	0.0666667	0.15534								SN3_00101220	23	7	8	6	3	5
SN3_00101390	E006	0.333707	0.644112	sneu_scaffold00001	4169418	4169442	25	-	5	3	2	4	0	10	0.0819672	0.06	0.037037	0.0240964	0	0.0970874								SN3_00101225	59	29	26	46	29	36
SN3_00101400	E001	0.425237	0.713039	sneu_scaffold00001	4208866	4208937	72	-	12	6	2	7	4	6	0.6	0.5	0.25	0.7	0.444444	0.6								SN3_00101230	78	22	38	30	26	29
SN3_00101400	E002	0.434225	0.717859	sneu_scaffold00001	4209435	4209457	23	-	3	5	5	2	5	0	0.15	0.416667	0.625	0.2	0.555556	0								SN3_00101235	0	0	3	0	0	2
SN3_00101410	E001	0.0262459	0.161354	sneu_scaffold00001	4218381	4218395	15	-	10	4	8	1	0	7	0.15625	0.166667	0.173913	0.0769231	0	0.4375								SN3_00101240	72	40	33	25	8	28
SN3_00101410	E002	0.022859	0.148691	sneu_scaffold00001	4219638	4219732	95	-	15	8	14	0	0	1	0.234375	0.333333	0.304348	0	0	0.0625								SN3_00101245	3	4	1	1	2	2
SN3_00101415	E001	0.282416	0.594602	sneu_scaffold00001	4225269	4225347	79	+	26	2	0	6	5	3	0.238532	0.0465116	0	0.0309278	0.0413223	0.0162162								SN3_00101250	0	0	0	0	0	0
SN3_00101415	E002	0.659008	0.864897	sneu_scaffold00001	4225372	4225444	73	+	3	1	3	9	6	11	0.0275229	0.0232558	0.0731707	0.0463918	0.0495868	0.0594595								SN3_00101255	287	107	98	133	97	193
SN3_00101415	E003	0.162532	0.456269	sneu_scaffold00001	4225506	4225558	53	+	26	17	8	12	20	52	0.238532	0.395349	0.195122	0.0618557	0.165289	0.281081								SN3_00101260	195	185	105	286	147	154
SN3_00101415	E004	0.0430534	0.21751	sneu_scaffold00001	4225826	4225903	78	+	25	1	14	112	50	67	0.229358	0.0232558	0.341463	0.57732	0.413223	0.362162								SN3_00101285	10	4	5	18	11	24
SN3_00101415	E005	0.536156	0.794055	sneu_scaffold00001	4225936	4225942	7	+	5	0	0	6	4	7	0.0458716	0	0	0.0309278	0.0330579	0.0378378								SN3_00101300	7	6	10	13	11	18
SN3_00101415	E006	0.580003	0.822118	sneu_scaffold00001	4225980	4226096	117	+	17	16	14	43	37	40	0.155963	0.372093	0.341463	0.221649	0.305785	0.216216								SN3_00101310	29	13	9	104	44	138
SN3_00101420	E001	0.928706	0.988817	sneu_scaffold00001	4259010	4259021	12	-	10	19	2	12	15	5	0.0438596	0.111111	0.0143885	0.0510638	0.0949367	0.0280899								SN3_00101320	38	50	44	247	189	131
SN3_00101420	E002	0.0698292	0.285723	sneu_scaffold00001	4259167	4259172	6	-	12	1	8	16	20	16	0.0526316	0.00584795	0.057554	0.0680851	0.126582	0.0898876								SN3_00101320	5	1	2	0	0	4
SN3_00101420	E003	0.902628	0.978173	sneu_scaffold00001	4260023	4260028	6	-	7	2	8	10	1	8	0.0307018	0.0116959	0.057554	0.0425532	0.00632911	0.0449438								SN3_00101325	2	0	0	0	5	0
SN3_00101420	E004	0.627498	0.850613	sneu_scaffold00001	4260367	4260486	120	-	22	6	10	27	9	15	0.0964912	0.0350877	0.0719424	0.114894	0.056962	0.0842697								SN3_00101320	0	0	0	0	0	0
SN3_00101420	E005	0.0122342	0.101107	sneu_scaffold00001	4260526	4260567	42	-	27	10	17	64	38	29	0.118421	0.0584795	0.122302	0.27234	0.240506	0.162921								SN3_00101320	2	0	5	0	0	0
SN3_00101420	E006	0.338589	0.648033	sneu_scaffold00001	4260675	4260704	30	-	3	3	0	9	5	1	0.0131579	0.0175439	0	0.0382979	0.0316456	0.00561798								SN3_00101330	1	0	0	19	14	22
SN3_00101420	E007	0.449356	0.73043	sneu_scaffold00001	4261138	4261155	18	-	21	20	12	19	20	44	0.0921053	0.116959	0.0863309	0.0808511	0.126582	0.247191								SN3_00101350	0	4	0	9	2	36
SN3_00101420	E008	0.93302	0.991236	sneu_scaffold00001	4261226	4261239	14	-	24	26	15	32	17	23	0.105263	0.152047	0.107914	0.13617	0.107595	0.129213								SN3_00101365	6	0	3	0	4	0
SN3_00101420	E009	0.492309	0.762035	sneu_scaffold00001	4261700	4261757	58	-	6	3	3	3	0	6	0.0263158	0.0175439	0.0215827	0.012766	0	0.0337079								SN3_00101375	6	1	4	9	6	8
SN3_00101420	E010	7.97e-07	6.76e-05	sneu_scaffold00001	4261787	4261949	163	-	84	51	50	28	24	20	0.368421	0.298246	0.359712	0.119149	0.151899	0.11236								SN3_00101380	4	1	3	10	3	3
SN3_00101425	E001	0.25967	0.570142	sneu_scaffold00001	4264705	4264759	55	+	6	0	0	11	2	6	0.222222	0	0	0.02407	0.00636943	0.0119522								SN3_00101390	61	50	54	166	90	103
SN3_00101425	E002	0.00301008	0.0388681	sneu_scaffold00001	4264785	4264815	31	+	5	6	0	11	11	6	0.185185	0.157895	0	0.02407	0.0350318	0.0119522								SN3_00101400	20	12	8	10	9	10
SN3_00101425	E003	0.34107	0.649689	sneu_scaffold00001	4265548	4265559	12	+	0	0	0	9	2	14	0	0	0	0.0196937	0.00636943	0.0278884								SN3_00101410	64	24	46	13	1	16
SN3_00101425	E004	0.845064	0.95696	sneu_scaffold00001	4265634	4265689	56	+	0	17	1	72	54	82	0	0.447368	0.1	0.157549	0.171975	0.163347								SN3_00101415	109	43	41	194	121	185
SN3_00101425	E005	0.570611	0.816619	sneu_scaffold00001	4265737	4265763	27	+	1	1	0	15	24	13	0.037037	0.0263158	0	0.0328228	0.0764331	0.0258964								SN3_00101425	27	38	10	457	314	502
SN3_00101425	E006	0.122134	0.391954	sneu_scaffold00001	4265797	4265824	28	+	0	0	0	9	15	13	0	0	0	0.0196937	0.0477707	0.0258964								SN3_00101430	52	7	11	2	0	3
SN3_00101425	E007	0.677986	0.877089	sneu_scaffold00001	4265861	4265937	77	+	4	0	5	91	45	95	0.148148	0	0.5	0.199125	0.143312	0.189243								SN3_00101440	177	92	148	42	12	25
SN3_00101425	E008	0.117689	0.385108	sneu_scaffold00001	4265970	4266057	88	+	4	1	1	73	45	89	0.148148	0.0263158	0.1	0.159737	0.143312	0.177291								SN3_00101445	51	6	25	7	5	3
SN3_00101425	E009	0.616857	0.844062	sneu_scaffold00001	4266091	4266113	23	+	2	0	1	5	22	10	0.0740741	0	0.1	0.0109409	0.0700637	0.0199203								SN3_00101450	116	18	35	34	32	19
SN3_00101425	E010	0.754086	0.917616	sneu_scaffold00001	4266156	4266217	62	+	1	10	0	47	31	52	0.037037	0.263158	0	0.102845	0.0987261	0.103586								SN3_00101460	5	17	1	299	210	248
SN3_00101425	E011	0.166222	0.458337	sneu_scaffold00001	4266333	4266446	114	+	4	2	2	97	49	100	0.148148	0.0526316	0.2	0.212254	0.156051	0.199203								SN3_00101465	3	1	3	20	7	15
SN3_00101430	E001	NA	NA	sneu_scaffold00001	4285846	4285900	55	+	40	4	8	0	0	3	0.769231	0.571429	0.727273	0	#DIV/0!	1								SN3_00101470	10	6	6	1	2	11
SN3_00101440	E001	0.722202	0.899773	sneu_scaffold00001	4363734	4363740	7	-	6	7	7	5	0	1	0.0338983	0.076087	0.0472973	0.119048	0	0.04								SN3_00101475	42	15	15	88	49	137
SN3_00101440	E002	0.00314871	0.0400903	sneu_scaffold00001	4364173	4364177	5	-	9	7	19	15	5	5	0.0508475	0.076087	0.128378	0.357143	0.416667	0.2								SN3_00101485	8	1	7	19	26	31
SN3_00101440	E003	0.572587	0.818638	sneu_scaffold00001	4364826	4364858	33	-	9	15	3	4	0	0	0.0508475	0.163043	0.0202703	0.0952381	0	0								SN3_00101500	1	0	0	1	7	1
SN3_00101440	E004	0.0617152	0.265636	sneu_scaffold00001	4366445	4366556	112	-	131	53	99	14	7	15	0.740113	0.576087	0.668919	0.333333	0.583333	0.6								SN3_00101505	30	15	20	7	10	3
SN3_00101445	E001	NA	NA	sneu_scaffold00001	4384157	4384194	38	-	26	1	15	3	4	0	0.509804	0.166667	0.6	0.428571	0.8	0								SN3_00101510	0	0	1	10	4	11
SN3_00101450	E001	0.425051	0.713039	sneu_scaffold00001	4430616	4430680	65	-	98	16	33	28	27	17	0.844828	0.888889	0.942857	0.823529	0.84375	0.894737								SN3_00101520	0	3	0	120	154	96
SN3_00101450	E002	0.582504	0.82349	sneu_scaffold00001	4430706	4430740	35	-	18	1	1	3	0	1	0.155172	0.0555556	0.0285714	0.0882353	0	0.0526316								SN3_00101525	1	0	0	5	5	8
SN3_00101460	E001	0.091034	0.334787	sneu_scaffold00001	4457925	4458004	80	+	1	8	1	68	19	61	0.2	0.470588	1	0.227425	0.0904762	0.245968								SN3_00101530	93	47	32	1	0	1
SN3_00101460	E002	0.453908	0.732613	sneu_scaffold00001	4458064	4458132	69	+	3	6	0	35	38	144	0.6	0.352941	0	0.117057	0.180952	0.580645								SN3_00101535	0	0	0	0	0	0
SN3_00101460	E003	0.207228	0.50943	sneu_scaffold00001	4458157	4458170	14	+	1	1	0	11	3	9	0.2	0.0588235	0	0.0367893	0.0142857	0.0362903								SN3_00101540	93	50	39	55	54	90
SN3_00101460	E004	1	1	sneu_scaffold00001	4458297	4458302	6	+	0	0	0	9	12	3	0	0	0	0.0301003	0.0571429	0.0120968								SN3_00101545	32	6	17	9	13	5
SN3_00101460	E005	0.628272	0.851274	sneu_scaffold00001	4458440	4458473	34	+	0	2	0	52	48	10	0	0.117647	0	0.173913	0.228571	0.0403226								SN3_00101545	0	0	0	0	0	0
SN3_00101460	E006	0.0821434	0.316852	sneu_scaffold00001	4458538	4458736	199	+	0	0	0	104	84	8	0	0	0	0.347826	0.4	0.0322581								SN3_00101555	18	16	6	6	1	19
SN3_00101460	E007	1	1	sneu_scaffold00001	4458865	4458910	46	+	0	0	0	18	2	11	0	0	0	0.0602007	0.00952381	0.0443548								SN3_00101575	33	7	16	13	2	14
SN3_00101465	E001	NA	NA	sneu_scaffold00001	4475986	4476031	46	-	3	0	3	19	7	15	1	0	1	0.95	1	1								SN3_00101580	7	2	6	4	12	0
SN3_00101475	E001	NA	NA	sneu_scaffold00001	4512753	4512974	222	-	41	15	15	87	48	134	0.97619	1	1	0.988636	0.979592	0.978102								SN3_00101580	7	8	3	51	13	7
SN3_00101485	E001	NA	NA	sneu_scaffold00001	4533867	4533931	65	-	8	1	6	19	18	27	1	1	0.857143	1	0.692308	0.870968								SN3_00101580	0	0	0	0	0	0
SN3_00101495	E001	0.0959616	0.345054	sneu_scaffold00001	4552979	4553032	54	-	6	0	0	20	2	4	0.136364	0	0	0.322581	0.0909091	0.0784314								SN3_00101580	0	0	0	0	0	0
SN3_00101495	E002	0.0936161	0.341081	sneu_scaffold00001	4554446	4554519	74	-	8	3	3	7	7	22	0.181818	0.142857	0.125	0.112903	0.318182	0.431373								SN3_00101590	3	1	0	0	0	0
SN3_00101495	E003	0.0185111	0.13029	sneu_scaffold00001	4554553	4554587	35	-	14	10	11	10	2	8	0.318182	0.47619	0.458333	0.16129	0.0909091	0.156863								SN3_00101590	0	0	0	0	0	0
SN3_00101495	E004	0.0197994	0.135875	sneu_scaffold00001	4554707	4554765	59	-	9	3	4	3	0	1	0.204545	0.142857	0.166667	0.0483871	0	0.0196078								SN3_00101590	0	0	1	1	2	0
SN3_00101505	E001	NA	NA	sneu_scaffold00001	4572421	4572442	22	+	10	1	11	1	2	2	0.333333	0.0666667	0.55	0.142857	0.2	0.666667								SN3_00101595	3	0	1	0	0	0
SN3_00101520	E001	0.357612	0.664971	sneu_scaffold00001	4638850	4638876	27	+	0	0	0	8	7	6	#DIV/0!	0	#DIV/0!	0.0666667	0.0454545	0.0625								SN3_00101600	202	193	126	246	119	179
SN3_00101520	E002	0.301829	0.613121	sneu_scaffold00001	4640355	4640359	5	+	0	0	0	1	22	3	#DIV/0!	0	#DIV/0!	0.00833333	0.142857	0.03125								SN3_00101605	59	34	34	19	11	10
SN3_00101520	E003	1	1	sneu_scaffold00001	4641231	4641249	19	+	0	0	0	22	37	16	#DIV/0!	0	#DIV/0!	0.183333	0.24026	0.166667								SN3_00101605	0	0	0	0	0	1
SN3_00101520	E004	0.0456675	0.223578	sneu_scaffold00001	4641388	4641396	9	+	0	1	0	15	10	10	#DIV/0!	0.333333	#DIV/0!	0.125	0.0649351	0.104167								SN3_00101610	949	350	370	11	8	19
SN3_00101520	E005	0.448497	0.729852	sneu_scaffold00001	4641502	4641636	135	+	0	0	0	72	58	48	#DIV/0!	0	#DIV/0!	0.6	0.376623	0.5								SN3_00101620	39	12	13	45	62	18
SN3_00101530	E001	0.782463	0.933293	sneu_scaffold00001	4700144	4700272	129	-	38	12	10	1	0	0	0.408602	0.255319	0.3125	1	#DIV/0!	0								SN3_00101625	5	1	4	3	8	0
SN3_00101530	E002	0.781693	0.933222	sneu_scaffold00001	4700312	4700376	65	-	42	26	14	0	0	1	0.451613	0.553191	0.4375	0	#DIV/0!	1								SN3_00101635	18	0	4	9	0	2
SN3_00101540	E001	0.428919	0.716026	sneu_scaffold00001	4717080	4717112	33	+	43	27	15	29	22	65	0.462366	0.54	0.384615	0.527273	0.407407	0.722222								SN3_00101635	2	8	1	8	6	1
SN3_00101540	E002	0.191112	0.490437	sneu_scaffold00001	4717140	4717209	70	+	35	15	12	12	17	17	0.376344	0.3	0.307692	0.218182	0.314815	0.188889								SN3_00101635	0	0	0	0	0	0
SN3_00101540	E003	0.686223	0.882224	sneu_scaffold00001	4718362	4718370	9	+	3	3	8	7	10	4	0.0322581	0.06	0.205128	0.127273	0.185185	0.0444444								SN3_00101635	0	0	0	2	0	3
SN3_00101545	E001	NA	NA	sneu_scaffold00001	4737303	4737364	62	+	13	3	13	2	0	0	0.40625	0.5	0.764706	0.222222	0	0								SN3_00101635	0	0	1	0	0	0
SN3_00101555	E001	NA	NA	sneu_scaffold00001	4812293	4812328	36	-	13	13	3	1	0	14	0.722222	0.8125	0.5	0.166667	0	0.736842								SN3_00101635	0	0	0	0	0	0
SN3_00101575	E001	NA	NA	sneu_scaffold00001	4895226	4895233	8	-	7	1	8	4	0	5	0.212121	0.142857	0.5	0.307692	0	0.357143								SN3_00101635	106	16	66	61	30	35
SN3_00101580	E001	0.319537	0.628868	sneu_scaffold00001	4896902	4896936	35	+	6	8	8	1	0	5	0.115385	0.380952	0.173913	0.0588235	0	0.357143								SN3_00101655	5	4	1	1	2	0
SN3_00101580	E002	0.136172	0.414283	sneu_scaffold00001	4896969	4897065	97	+	34	7	20	4	1	7	0.653846	0.333333	0.434783	0.235294	0.1	0.5								SN3_00101655	0	2	0	1	0	0
SN3_00101580	E003	0.720789	0.899465	sneu_scaffold00001	4897646	4897656	11	+	10	6	15	9	7	1	0.192308	0.285714	0.326087	0.529412	0.7	0.0714286								SN3_00101655	2	7	2	2	0	0
SN3_00101580	E004	0.514425	0.780287	sneu_scaffold00001	4899930	4899972	43	+	2	2	4	2	12	0	0.0384615	0.0952381	0.0869565	0.117647	1.2	0								SN3_00101655	0	0	0	0	0	0
SN3_00101580	E005	0.201188	0.504387	sneu_scaffold00001	4902699	4902721	23	+	2	8	3	25	9	0	0.0384615	0.380952	0.0652174	1.47059	0.9	0								SN3_00101655	6	9	0	0	0	0
SN3_00101590	E001	0.188875	0.488614	sneu_scaffold00001	4946799	4946823	25	+	8	0	8	3	0	2	0.133333	0	0.210526	0.130435	0	0.142857								SN3_00101670	52	21	38	15	22	40
SN3_00101590	E002	0.150357	0.437592	sneu_scaffold00001	4947071	4947081	11	+	11	2	8	0	0	0	0.183333	0.0833333	0.210526	0	0	0								SN3_00101710	38	5	15	28	17	18
SN3_00101590	E003	0.778569	0.930773	sneu_scaffold00001	4947775	4947843	69	+	18	12	9	7	0	0	0.3	0.5	0.236842	0.304348	0	0								SN3_00101735	16	2	11	11	10	9
SN3_00101600	E001	0.470796	0.746518	sneu_scaffold00001	5018125	5018372	248	-	115	123	65	175	68	106	0.569307	0.637306	0.515873	0.711382	0.571429	0.592179								SN3_00101740	71	24	27	3	7	6
SN3_00101600	E002	0.359074	0.666618	sneu_scaffold00001	5018670	5018735	66	-	29	35	27	46	36	37	0.143564	0.181347	0.214286	0.186992	0.302521	0.206704								SN3_00101765	5	0	1	45	25	23
SN3_00101600	E003	0.0289331	0.1715	sneu_scaffold00001	5018778	5018893	116	-	43	31	26	23	11	23	0.212871	0.160622	0.206349	0.0934959	0.092437	0.128492								SN3_00101770	43	17	28	15	11	10
SN3_00101600	E004	0.515112	0.780816	sneu_scaffold00001	5018938	5018951	14	-	14	3	5	1	3	10	0.0693069	0.015544	0.0396825	0.00406504	0.0252101	0.0558659								SN3_00101825	111	50	48	5	1	1
SN3_00101605	E001	NA	NA	sneu_scaffold00001	5020042	5020196	155	+	57	34	34	19	11	10	0.966102	1	1	1	1	1								SN3_00101830	73	16	39	77	42	58
SN3_00101610	E001	0.614676	0.843237	sneu_scaffold00001	5038503	5038518	16	-	82	30	23	1	1	0	0.0864067	0.0857143	0.0621622	0.0909091	0.125	0								SN3_00101860	0	0	0	2	0	0
SN3_00101610	E002	0.180385	0.476237	sneu_scaffold00001	5038582	5038962	381	-	809	304	324	10	7	19	0.852476	0.868571	0.875676	0.909091	0.875	1								SN3_00101865	3	1	3	0	1	0
SN3_00101610	E003	0.135198	0.412845	sneu_scaffold00001	5038995	5039051	57	-	49	15	19	0	0	0	0.0516333	0.0428571	0.0513514	0	0	0								SN3_00101865	9	0	4	0	0	0
SN3_00101620	E001	0.000593596	0.0122003	sneu_scaffold00001	5065890	5065893	4	-	2	0	1	11	21	1	0.0512821	0	0.0769231	0.244444	0.33871	0.0555556								SN3_00101865	1	0	1	0	0	0
SN3_00101620	E002	0.000959518	0.0169612	sneu_scaffold00001	5069794	5069869	76	-	12	2	7	7	3	0	0.307692	0.166667	0.538462	0.155556	0.0483871	0								SN3_00101865	87	46	50	2	8	5
SN3_00101635	E001	0.000281359	0.00698071	sneu_scaffold00001	5164295	5164419	125	+	83	11	48	14	2	21	4.61111	#DIV/0!	12	1.55556	#DIV/0!	10.5								SN3_00101865	0	0	0	0	0	0
SN3_00101635	E002	0.00262477	0.0355444	sneu_scaffold00001	5166680	5166694	15	+	3	2	4	21	7	7	0.166667	#DIV/0!	1	2.33333	#DIV/0!	3.5								SN3_00101865	0	2	1	0	0	1
SN3_00101635	E003	0.224808	0.532553	sneu_scaffold00001	5166756	5166765	10	+	6	0	2	3	8	2	0.333333	#DIV/0!	0.5	0.333333	#DIV/0!	1								SN3_00101880	117	38	52	113	68	100
SN3_00101635	E004	0.00326494	0.0411214	sneu_scaffold00001	5166902	5166909	8	+	1	0	3	16	7	3	0.0555556	#DIV/0!	0.75	1.77778	#DIV/0!	1.5								SN3_00101885	0	0	0	0	0	0
SN3_00101645	E001	0.737691	0.909683	sneu_scaffold00001	5210350	5210380	31	-	9	3	6	2	0	2	0.183673	0.0769231	0.171429	0.08	#DIV/0!	0.222222								SN3_00101895	16	2	8	7	6	11
SN3_00101645	E002	0.672492	0.872907	sneu_scaffold00001	5211318	5211353	36	-	22	11	14	13	0	4	0.44898	0.282051	0.4	0.52	#DIV/0!	0.444444								SN3_00101905	80	39	42	28	20	14
SN3_00101655	E001	NA	NA	sneu_scaffold00001	5233823	5233883	61	+	23	4	10	0	0	0	0.45098	0.266667	0.555556	0	0	0								SN3_00101905	0	0	1	1	0	0
SN3_00101670	E001	0.179779	0.4756	sneu_scaffold00001	5288048	5288058	11	+	16	6	21	5	5	24	0.307692	0.285714	0.552632	0.333333	0.227273	0.6								SN3_00101905	17	29	22	60	51	26
SN3_00101670	E002	0.186749	0.487174	sneu_scaffold00001	5289412	5289430	19	+	16	14	15	5	1	11	0.307692	0.666667	0.394737	0.333333	0.0454545	0.275								SN3_00101910	1015	462	388	3	3	4
SN3_00101710	E001	NA	NA	sneu_scaffold00001	5371485	5371503	19	-	10	1	9	10	6	3	0.263158	0.2	0.6	0.357143	0.352941	0.166667								SN3_00101915	12	19	18	10	5	27
SN3_00101735	E001	NA	NA	sneu_scaffold00001	5481529	5481649	121	+	8	2	9	10	7	7	0.5	1	0.818182	0.909091	0.7	0.777778								SN3_00101920	49	27	29	5	2	2
SN3_00101740	E001	NA	NA	sneu_scaffold00001	5503505	5503558	54	+	52	13	23	1	5	3	0.732394	0.541667	0.851852	0.333333	0.714286	0.5								SN3_00101960	48	24	32	43	65	36
SN3_00101765	E001	0.656219	0.8637	sneu_scaffold00001	5538390	5538408	19	-	0	0	0	20	1	6	0	#DIV/0!	0	0.444444	0.04	0.26087								SN3_00101965	160	59	92	19	8	23
SN3_00101765	E002	0.653517	0.862757	sneu_scaffold00001	5538437	5538452	16	-	1	0	0	8	17	6	0.2	#DIV/0!	0	0.177778	0.68	0.26087								SN3_00102000	14	16	3	7	10	20
SN3_00101765	E003	0.164125	0.456918	sneu_scaffold00001	5539738	5539741	4	-	4	0	0	10	0	7	0.8	#DIV/0!	0	0.222222	0	0.304348								SN3_00102015	129	46	64	18	8	20
SN3_00101770	E001	NA	NA	sneu_scaffold00001	5546325	5546395	71	+	22	9	11	7	0	3	0.511628	0.529412	0.392857	0.466667	0	0.3								SN3_00102025	56	41	25	13	7	13
SN3_00101825	E001	0.481188	0.754109	sneu_scaffold00001	5664670	5664755	86	+	82	14	24	1	0	1	0.738739	0.28	0.5	0.2	0	1								SN3_00102035	42	24	16	77	30	60
SN3_00101825	E002	0.48958	0.759856	sneu_scaffold00001	5665150	5665208	59	+	20	23	17	2	1	0	0.18018	0.46	0.354167	0.4	1	0								SN3_00102040	31	0	23	27	2	20
SN3_00101830	E001	0.0474935	0.228331	sneu_scaffold00001	5721655	5721705	51	+	6	10	4	1	1	4	0.0821918	0.625	0.102564	0.012987	0.0238095	0.0689655								SN3_00102045	233	209	100	162	107	165
SN3_00101830	E002	0.099858	0.35327	sneu_scaffold00001	5721769	5721793	25	+	9	1	5	2	1	4	0.123288	0.0625	0.128205	0.025974	0.0238095	0.0689655								SN3_00102050	227	84	159	151	103	131
SN3_00101830	E003	0.0410714	0.211194	sneu_scaffold00001	5722363	5722378	16	+	0	1	1	6	9	4	0	0.0625	0.025641	0.0779221	0.214286	0.0689655								SN3_00102055	4	9	1	20	17	18
SN3_00101830	E004	0.549211	0.803383	sneu_scaffold00001	5722414	5722482	69	+	15	2	7	23	10	10	0.205479	0.125	0.179487	0.298701	0.238095	0.172414								SN3_00102060	213	64	94	54	52	45
SN3_00101830	E005	0.272228	0.583178	sneu_scaffold00001	5722553	5722571	19	+	14	0	11	17	11	24	0.191781	0	0.282051	0.220779	0.261905	0.413793								SN3_00102070	46	37	31	3	4	5
SN3_00101830	E006	0.970908	1	sneu_scaffold00001	5722602	5722662	61	+	19	2	10	26	10	9	0.260274	0.125	0.25641	0.337662	0.238095	0.155172								SN3_00102075	15	14	11	5	1	10
SN3_00101850	E001	NA	NA	sneu_scaffold00001	5767414	5767527	114	-	141	48	58	30	6	25	0.859756	0.888889	0.773333	0.882353	0.857143	0.961538								SN3_00102105	3	1	3	2	0	6
SN3_00101865	E001	NA	NA	sneu_scaffold00001	5785119	5785226	108	-	78	46	48	2	3	5	#DIV/0!	#DIV/0!	48	1	#DIV/0!	#DIV/0!								SN3_00102115	16	0	13	6	1	23
SN3_00101880	E001	0.80652	0.941251	sneu_scaffold00001	5811062	5811183	122	+	19	18	8	36	17	23	0.162393	0.473684	0.153846	0.318584	0.25	0.23								SN3_00102120	5	1	8	1	0	2
SN3_00101880	E002	0.014822	0.112904	sneu_scaffold00001	5811235	5811305	71	+	19	8	14	8	6	9	0.162393	0.210526	0.269231	0.0707965	0.0882353	0.09								SN3_00102125	27	7	17	5	2	1
SN3_00101880	E003	0.660812	0.864897	sneu_scaffold00001	5811661	5811683	23	+	7	1	6	7	6	11	0.0598291	0.0263158	0.115385	0.0619469	0.0882353	0.11								SN3_00102135	17	17	14	11	14	7
SN3_00101880	E004	0.308825	0.61882	sneu_scaffold00001	5811729	5811750	22	+	65	9	19	57	38	47	0.555556	0.236842	0.365385	0.504425	0.558824	0.47								SN3_00102140	6	0	8	8	3	3
SN3_00101895	E001	NA	NA	sneu_scaffold00001	5904515	5904540	26	-	8	1	6	2	1	3	0.5	0.5	0.75	0.285714	0.166667	0.272727								SN3_00102150	19	3	7	1	0	4
SN3_00101905	E001	0.00136618	0.0214725	sneu_scaffold00001	5916874	5917037	164	+	13	7	6	1	1	1	0.108333	0.0921053	0.111111	0.00925926	0.0123457	0.0204082								SN3_00102155	30	11	7	45	14	34
SN3_00101905	E002	1.08e-06	8.73e-05	sneu_scaffold00001	5917402	5917442	41	+	19	15	11	1	0	1	0.158333	0.197368	0.203704	0.00925926	0	0.0204082								SN3_00102165	25	16	12	45	54	88
SN3_00101905	E003	0.0835978	0.318834	sneu_scaffold00001	5917515	5917558	44	+	17	3	9	0	1	5	0.141667	0.0394737	0.166667	0	0.0123457	0.102041								SN3_00102165	0	0	0	0	2	0
SN3_00101905	E004	0.867157	0.966468	sneu_scaffold00001	5919241	5919253	13	+	5	5	0	7	5	0	0.0416667	0.0657895	0	0.0648148	0.0617284	0								SN3_00102165	0	0	1	0	0	1
SN3_00101905	E005	0.378413	0.683709	sneu_scaffold00001	5924671	5924703	33	+	5	6	0	3	13	4	0.0416667	0.0789474	0	0.0277778	0.160494	0.0816327								SN3_00102165	0	0	0	0	0	0
SN3_00101905	E006	0.611167	0.841679	sneu_scaffold00001	5924846	5924868	23	+	3	8	5	5	13	5	0.025	0.105263	0.0925926	0.0462963	0.160494	0.102041								SN3_00102165	0	1	0	0	0	0
SN3_00101905	E007	0.0180245	0.128601	sneu_scaffold00001	5924976	5925007	32	+	3	2	4	15	8	10	0.025	0.0263158	0.0740741	0.138889	0.0987654	0.204082								SN3_00102185	22	1	6	15	15	6
SN3_00101905	E008	0.0023642	0.0325875	sneu_scaffold00001	5925100	5925104	5	+	0	0	2	23	10	3	0	0	0.037037	0.212963	0.123457	0.0612245								SN3_00102195	0	0	2	17	24	12
SN3_00101905	E009	0.865586	0.966369	sneu_scaffold00001	5926566	5926681	116	+	33	36	12	36	34	15	0.275	0.473684	0.222222	0.333333	0.419753	0.306122								SN3_00102200	82	32	20	9	8	14
SN3_00101905	E010	0.81983	0.946734	sneu_scaffold00001	5927012	5927063	52	+	2	10	1	5	2	2	0.0166667	0.131579	0.0185185	0.0462963	0.0246914	0.0408163								SN3_00102230	80	18	25	18	7	26
SN3_00101905	E011	0.00278033	0.0371442	sneu_scaffold00001	5927534	5927663	130	+	30	13	16	51	43	28	0.25	0.171053	0.296296	0.472222	0.530864	0.571429								SN3_00102240	3	0	2	8	3	7
SN3_00101905	E012	0.000730685	0.0140223	sneu_scaffold00001	5930711	5930716	6	+	38	4	10	2	0	0	0.316667	0.0526316	0.185185	0.0185185	0	0								SN3_00102245	14	5	1	11	4	4
SN3_00101910	E001	0.523098	0.785342	sneu_scaffold00001	5937533	5937572	40	-	18	2	2	0	0	0	0.017734	0.004329	0.00515464	0	0	0								SN3_00102260	2	0	2	1	0	0
SN3_00101910	E002	0.103502	0.360455	sneu_scaffold00001	5937920	5937938	19	-	22	3	4	0	0	1	0.0216749	0.00649351	0.0103093	0	0	0.25								SN3_00102265	213	80	108	348	222	173
SN3_00101910	E003	0.489333	0.759812	sneu_scaffold00001	5937986	5938109	124	-	871	416	324	3	2	3	0.858128	0.900433	0.835052	1	0.666667	0.75								SN3_00102280	2	11	0	92	23	58
SN3_00101910	E004	1	1	sneu_scaffold00001	5938150	5938161	12	-	26	13	11	0	0	0	0.0256158	0.0281385	0.0283505	0	0	0								SN3_00102285	0	0	0	0	0	0
SN3_00101910	E005	0.11303	0.37711	sneu_scaffold00001	5938396	5938422	27	-	16	3	8	0	1	0	0.0157635	0.00649351	0.0206186	0	0.333333	0								SN3_00102310	0	0	0	0	0	0
SN3_00101910	E006	0.962301	1	sneu_scaffold00001	5938634	5938720	87	-	51	16	30	0	0	0	0.0502463	0.034632	0.0773196	0	0	0								SN3_00102315	1	2	3	0	0	1
SN3_00101915	E001	NA	NA	sneu_scaffold00001	5938991	5939040	50	+	12	16	18	10	5	27	1	0.842105	1	1	1	1								SN3_00102320	86	20	50	29	13	9
SN3_00101920	E001	0.491054	0.761117	sneu_scaffold00001	5971974	5972024	51	-	23	14	17	1	2	0	0.469388	0.518519	0.586207	0.2	1	0								SN3_00102330	11	1	2	14	9	9
SN3_00101920	E002	0.507331	0.773995	sneu_scaffold00001	5973238	5973269	32	-	13	9	6	1	0	2	0.265306	0.333333	0.206897	0.2	0	1								SN3_00102340	2	0	1	7	5	3
SN3_00101960	E001	0.615893	0.843639	sneu_scaffold00001	6021888	6021939	52	+	10	2	3	6	0	8	0.208333	0.0833333	0.09375	0.139535	0	0.222222								SN3_00102345	15	6	11	11	3	20
SN3_00101960	E002	0.764935	0.924175	sneu_scaffold00001	6022278	6022287	10	+	8	2	2	7	8	4	0.166667	0.0833333	0.0625	0.162791	0.123077	0.111111								SN3_00102365	0	0	0	0	0	0
SN3_00101960	E003	0.922869	0.986158	sneu_scaffold00001	6022345	6022423	79	+	37	22	29	50	57	26	0.770833	0.916667	0.90625	1.16279	0.876923	0.722222								SN3_00102365	0	0	0	0	0	0
SN3_00101965	E001	0.978051	1	sneu_scaffold00001	6089898	6089916	19	-	23	17	31	4	3	5	0.14375	0.288136	0.336957	0.210526	0.375	0.217391								SN3_00102365	0	0	0	0	0	0
SN3_00101965	E002	0.676053	0.875403	sneu_scaffold00001	6089941	6090027	87	-	18	0	11	0	1	6	0.1125	0	0.119565	0	0.125	0.26087								SN3_00102365	0	0	0	0	0	0
SN3_00101965	E003	0.83564	0.951844	sneu_scaffold00001	6090097	6090123	27	-	25	8	3	3	0	3	0.15625	0.135593	0.0326087	0.157895	0	0.130435								SN3_00102365	0	0	0	0	0	0
SN3_00101965	E004	0.682115	0.88017	sneu_scaffold00001	6090203	6090219	17	-	54	10	11	3	3	6	0.3375	0.169492	0.119565	0.157895	0.375	0.26087								SN3_00102370	228	150	132	299	160	245
SN3_00101965	E005	0.385893	0.688219	sneu_scaffold00001	6090472	6090491	20	-	15	18	14	1	1	3	0.09375	0.305085	0.152174	0.0526316	0.125	0.130435								SN3_00102400	2	0	3	18	13	17
SN3_00101995	E001	NA	NA	sneu_scaffold00001	6143702	6143772	71	+	13	7	8	19	4	32	0.764706	0.636364	0.727273	0.703704	1	0.842105								SN3_00102410	10	16	13	6	5	15
SN3_00102000	E001	0.00475718	0.0542663	sneu_scaffold00001	6160542	6160560	19	-	0	0	0	11	11	4	#DIV/0!	0	0	0.289474	0.458333	0.142857								SN3_00102415	0	0	0	0	6	6
SN3_00102000	E002	0.00551897	0.0594423	sneu_scaffold00001	6162538	6162590	53	-	8	11	0	1	0	5	#DIV/0!	3.66667	0	0.0263158	0	0.178571								SN3_00102420	9	1	4	8	5	4
SN3_00102015	E001	0.956767	1	sneu_scaffold00001	6173769	6173908	140	+	20	13	10	3	3	3	0.155039	0.282609	0.15625	0.166667	0.375	0.15								SN3_00102425	53	22	53	7	1	5
SN3_00102015	E002	0.961784	1	sneu_scaffold00001	6174135	6174256	122	+	98	32	44	13	5	17	0.75969	0.695652	0.6875	0.722222	0.625	0.85								SN3_00102445	3	4	2	0	0	0
SN3_00102025	E001	0.155906	0.445208	sneu_scaffold00001	6187282	6187308	27	+	23	15	14	1	3	2	0.410714	0.365854	0.56	0.0769231	0.428571	0.153846								SN3_00102445	65	21	41	11	12	8
SN3_00102025	E002	0.633991	0.85421	sneu_scaffold00001	6187334	6187369	36	+	5	10	1	4	1	0	0.0892857	0.243902	0.04	0.307692	0.142857	0								SN3_00102450	0	5	4	13	3	14
SN3_00102025	E003	0.244374	0.553846	sneu_scaffold00001	6187395	6187423	29	+	8	5	3	4	0	3	0.142857	0.121951	0.12	0.307692	0	0.230769								SN3_00102455	16	3	8	5	0	1
SN3_00102035	E001	0.878161	0.972631	sneu_scaffold00001	6205841	6205867	27	+	10	5	3	11	6	16	0.238095	0.208333	0.1875	0.142857	0.2	0.266667								SN3_00102465	26	23	15	6	2	8
SN3_00102035	E002	0.570326	0.816582	sneu_scaffold00001	6205899	6205969	71	+	10	3	2	15	0	9	0.238095	0.125	0.125	0.194805	0	0.15								SN3_00102470	0	0	0	7	15	39
SN3_00102035	E003	0.00287424	0.0378888	sneu_scaffold00001	6206031	6206069	39	+	4	3	4	25	19	27	0.0952381	0.125	0.25	0.324675	0.633333	0.45								SN3_00102475	2	0	0	1	1	5
SN3_00102035	E004	0.00969821	0.0872713	sneu_scaffold00001	6206131	6206206	76	+	13	12	6	16	3	3	0.309524	0.5	0.375	0.207792	0.1	0.05								SN3_00102480	71	25	24	22	16	11
SN3_00102040	E001	NA	NA	sneu_scaffold00001	6231815	6231865	51	-	31	0	21	15	2	11	1	#DIV/0!	0.913043	0.555556	1	0.55								SN3_00102485	0	0	0	14	7	11
SN3_00102045	E001	0.417942	0.707883	sneu_scaffold00001	6234812	6234878	67	+	9	4	8	4	0	8	0.0386266	0.0191388	0.08	0.0246914	0	0.0484848								SN3_00102500	0	2	5	6	2	8
SN3_00102045	E002	0.547046	0.802092	sneu_scaffold00001	6235076	6235124	49	+	19	11	6	10	15	11	0.0815451	0.0526316	0.06	0.0617284	0.140187	0.0666667								SN3_00102505	15	2	7	26	9	41
SN3_00102045	E003	0.796486	0.937415	sneu_scaffold00001	6235309	6235398	90	+	6	4	5	5	3	3	0.0257511	0.0191388	0.05	0.0308642	0.0280374	0.0181818								SN3_00102510	22	18	13	46	28	32
SN3_00102045	E004	0.522289	0.785016	sneu_scaffold00001	6235503	6235546	44	+	8	1	1	4	0	16	0.0343348	0.00478469	0.01	0.0246914	0	0.0969697								SN3_00102530	34	19	13	37	9	21
SN3_00102045	E005	0.59848	0.834818	sneu_scaffold00001	6235711	6235862	152	+	163	165	71	120	81	109	0.699571	0.789474	0.71	0.740741	0.757009	0.660606								SN3_00102535	188	118	110	44	15	23
SN3_00102045	E006	0.727266	0.903074	sneu_scaffold00001	6235899	6235923	25	+	19	12	4	10	8	13	0.0815451	0.0574163	0.04	0.0617284	0.0747664	0.0787879								SN3_00102530	32	4	13	7	2	2
SN3_00102050	E001	0.657738	0.864416	sneu_scaffold00001	6243945	6243976	32	-	21	14	15	32	19	8	0.092511	0.166667	0.0943396	0.211921	0.184466	0.0610687								SN3_00102560	130	77	62	106	94	38
SN3_00102050	E002	0.251265	0.561086	sneu_scaffold00001	6244154	6244175	22	-	22	5	16	33	25	7	0.0969163	0.0595238	0.100629	0.218543	0.242718	0.0534351								SN3_00102580	0	0	0	0	0	1
SN3_00102050	E003	0.349575	0.65706	sneu_scaffold00001	6244596	6244702	107	-	172	55	125	84	55	113	0.757709	0.654762	0.786164	0.556291	0.533981	0.862595								SN3_00102580	0	0	0	0	0	0
SN3_00102055	E001	NA	NA	sneu_scaffold00001	6246238	6246247	10	+	2	8	1	16	15	16	0.5	0.888889	1	0.8	0.882353	0.888889								SN3_00102595	4	0	0	2	7	3
SN3_00102060	E001	NA	NA	sneu_scaffold00001	6257267	6257497	231	+	213	64	94	52	52	45	1	1	1	0.962963	1	1								SN3_00102605	4	0	0	0	0	0
SN3_00102065	E001	0.205142	0.507355	sneu_scaffold00001	6274785	6274795	11	-	1	0	0	43	27	24	0.2	#DIV/0!	0	0.477778	0.658537	0.303797								SN3_00102615	39	14	8	79	63	115
SN3_00102065	E002	0.411279	0.70456	sneu_scaffold00001	6275427	6275495	69	-	1	0	0	12	3	6	0.2	#DIV/0!	0	0.133333	0.0731707	0.0759494								SN3_00102625	18	29	16	41	36	32
SN3_00102065	E003	0.341632	0.649746	sneu_scaffold00001	6276161	6276179	19	-	0	0	1	10	5	4	0	#DIV/0!	0.142857	0.111111	0.121951	0.0506329								SN3_00102650	0	0	0	8	21	16
SN3_00102070	E001	NA	NA	sneu_scaffold00001	6317525	6317584	60	-	37	31	22	3	4	5	0.804348	0.837838	0.709677	1	1	1								SN3_00102660	8	1	2	6	4	4
SN3_00102075	E001	NA	NA	sneu_scaffold00001	6346326	6346387	62	-	6	6	10	1	1	6	0.4	0.428571	0.909091	0.2	1	0.6								SN3_00102665	9	11	5	0	0	0
SN3_00102115	E001	NA	NA	sneu_scaffold00001	6445936	6446000	65	+	4	0	2	0	0	15	0.25	#DIV/0!	0.153846	0	0	0.652174								SN3_00102665	920	487	450	33	17	27
SN3_00102125	E001	NA	NA	sneu_scaffold00001	6501094	6501156	63	+	11	5	4	1	1	0	0.407407	0.714286	0.235294	0.2	0.5	0								SN3_00102670	57	30	17	20	8	13
SN3_00102135	E001	NA	NA	sneu_scaffold00001	6548158	6548208	51	-	5	17	5	2	1	0	0.294118	1	0.357143	0.181818	0.0714286	0								SN3_00102685	56	37	48	45	16	11
SN3_00102155	E001	0.593905	0.831994	sneu_scaffold00001	6577937	6578046	110	+	27	8	5	19	14	27	0.9	0.727273	0.714286	0.422222	1	0.794118								SN3_00102685	0	0	0	0	0	0
SN3_00102155	E002	0.653092	0.862757	sneu_scaffold00001	6579047	6579054	8	+	0	2	1	24	0	3	0	0.181818	0.142857	0.533333	0	0.0882353								SN3_00102705	0	0	0	0	5	0
SN3_00102165	E001	0.380699	0.68516	sneu_scaffold00001	6594101	6594119	19	+	7	0	3	7	1	10	0.28	0	0.25	0.155556	0.0185185	0.113636								SN3_00102705	0	0	0	0	5	0
SN3_00102165	E002	0.294677	0.606913	sneu_scaffold00001	6594427	6594502	76	+	14	10	5	32	48	47	0.56	0.625	0.416667	0.711111	0.888889	0.534091								SN3_00102705	15	1	7	13	5	13
SN3_00102190	E001	0.0568845	0.252026	sneu_scaffold00001	6668376	6668417	42	-	12	9	4	2	0	2	0.123711	0.191489	0.117647	0.0833333	0	0.0338983								SN3_00102710	27	18	10	84	52	120
SN3_00102190	E002	0.0281918	0.168616	sneu_scaffold00001	6668449	6668560	112	-	64	36	23	19	6	57	0.659794	0.765957	0.676471	0.791667	0.6	0.966102								SN3_00102715	202	66	82	147	162	146
SN3_00102195	E001	NA	NA	sneu_scaffold00001	6679981	6680059	79	-	0	0	1	8	6	6	#DIV/0!	#DIV/0!	0.5	0.470588	0.25	0.5								SN3_00102720	0	1	0	11	5	10
SN3_00102200	E001	0.903856	0.978189	sneu_scaffold00001	6688676	6688707	32	+	49	11	6	1	7	7	0.597561	0.34375	0.3	0.111111	0.875	0.5								SN3_00102725	21	3	17	14	4	23
SN3_00102200	E002	0.903817	0.978189	sneu_scaffold00001	6688790	6688871	82	+	28	17	12	8	1	7	0.341463	0.53125	0.6	0.888889	0.125	0.5								SN3_00102730	0	0	0	0	0	0
SN3_00102230	E001	NA	NA	sneu_scaffold00001	6772670	6772795	126	+	70	11	24	17	7	25	0.875	0.611111	0.96	0.944444	1	0.961538								SN3_00102735	20	5	4	34	28	24
SN3_00102265	E001	2.04e-07	2.28e-05	sneu_scaffold00001	6875062	6875087	26	+	81	29	38	25	19	24	0.380282	0.3625	0.351852	0.0718391	0.0855856	0.138728								SN3_00102740	32	25	16	71	28	33
SN3_00102265	E002	0.569693	0.816012	sneu_scaffold00001	6875127	6875205	79	+	28	3	8	31	31	15	0.131455	0.0375	0.0740741	0.0890805	0.13964	0.0867052								SN3_00102740	0	0	0	0	0	0
SN3_00102265	E003	0.343265	0.651548	sneu_scaffold00001	6875656	6875711	56	+	21	2	15	46	28	20	0.0985915	0.025	0.138889	0.132184	0.126126	0.115607								SN3_00102740	4	2	5	17	45	0
SN3_00102265	E004	0.0961654	0.345415	sneu_scaffold00001	6875776	6875809	34	+	16	2	0	37	16	13	0.0751174	0.025	0	0.106322	0.0720721	0.0751445								SN3_00102740	9	1	2	16	3	9
SN3_00102265	E005	0.00352508	0.0437294	sneu_scaffold00001	6875842	6875908	67	+	50	3	29	164	111	82	0.234742	0.0375	0.268519	0.471264	0.5	0.473988								SN3_00102740	4	3	1	7	6	27
SN3_00102265	E006	0.0763353	0.302856	sneu_scaffold00001	6875993	6875999	7	+	3	6	7	4	1	4	0.0140845	0.075	0.0648148	0.0114943	0.0045045	0.0231214								SN3_00102745	2	0	3	20	4	8
SN3_00102265	E007	0.40287	0.699781	sneu_scaffold00001	6876103	6876133	31	+	7	34	7	36	2	12	0.0328638	0.425	0.0648148	0.103448	0.00900901	0.0693642								SN3_00102755	11	8	1	1	0	1
SN3_00102280	E001	NA	NA	sneu_scaffold00001	6918762	6918814	53	+	2	0	0	45	7	8	1	0	#DIV/0!	0.48913	0.304348	0.137931								SN3_00102770	24	9	10	22	12	37
SN3_00102285	E001	0.855824	0.961885	sneu_scaffold00001	6931961	6932061	101	+	8	21	3	1	3	3	0.266667	0.807692	0.230769	0.0666667	0.428571	0.176471								SN3_00102775	2	2	3	5	0	11
SN3_00102285	E002	0.867234	0.966468	sneu_scaffold00001	6932589	6932621	33	+	11	0	8	5	1	1	0.366667	0	0.615385	0.333333	0.142857	0.0588235								SN3_00102780	16	4	18	35	37	29
SN3_00102300	E001	4.45e-08	6.58e-06	sneu_scaffold00001	7012119	7012190	72	-	32	5	15	155	47	126	0.168421	0.0462963	0.135135	0.643154	0.447619	0.649485								SN3_00102785	0	0	0	6	1	1
SN3_00102300	E002	1.38e-06	0.000102039	sneu_scaffold00001	7012737	7012861	125	-	98	72	60	43	22	44	0.515789	0.666667	0.540541	0.178423	0.209524	0.226804								SN3_00102800	119	56	50	15	5	15
SN3_00102300	E003	0.0870395	0.32614	sneu_scaffold00001	7012886	7012937	52	-	16	7	8	4	5	8	0.0842105	0.0648148	0.0720721	0.0165975	0.047619	0.0412371								SN3_00102815	1	5	3	40	9	61
SN3_00102300	E004	0.688614	0.8838	sneu_scaffold00001	7012970	7013041	72	-	8	6	3	7	12	7	0.0421053	0.0555556	0.027027	0.0290456	0.114286	0.0360825								SN3_00102820	3	0	3	15	0	15
SN3_00102300	E005	0.0334829	0.184453	sneu_scaffold00001	7013071	7013150	80	-	34	9	19	14	9	3	0.178947	0.0833333	0.171171	0.0580913	0.0857143	0.0154639								SN3_00102825	0	0	0	2	0	0
SN3_00102320	E001	0.603071	0.837404	sneu_scaffold00001	7045949	7046031	83	+	9	1	2	1	8	0	0.104651	0.05	0.04	0.0344828	0.615385	0								SN3_00102830	20	30	21	41	27	19
SN3_00102320	E002	0.0186521	0.130885	sneu_scaffold00001	7046439	7046463	25	+	6	0	6	14	1	6	0.0697674	0	0.12	0.482759	0.0769231	0.666667								SN3_00102835	0	2	0	9	0	0
SN3_00102320	E003	0.0280622	0.168349	sneu_scaffold00001	7046710	7046771	62	+	41	13	20	9	3	1	0.476744	0.65	0.4	0.310345	0.230769	0.111111								SN3_00102830	0	0	0	0	0	0
SN3_00102320	E004	0.0166369	0.12209	sneu_scaffold00001	7046891	7046981	91	+	21	5	15	1	0	2	0.244186	0.25	0.3	0.0344828	0	0.222222								SN3_00102840	3	1	3	3	0	2
SN3_00102330	E001	NA	NA	sneu_scaffold00001	7100408	7100486	79	-	3	0	1	4	8	6	0.272727	0	0.5	0.285714	0.888889	0.666667								SN3_00102860	120	42	69	13	1	6
SN3_00102345	E001	0.222912	0.529908	sneu_scaffold00001	7164036	7164112	77	-	4	4	0	5	1	15	0.266667	0.666667	0	0.454545	0.333333	0.75								SN3_00102865	38	18	21	275	173	225
SN3_00102345	E002	0.225888	0.533756	sneu_scaffold00001	7164187	7164248	62	-	7	2	9	4	2	4	0.466667	0.333333	0.818182	0.363636	0.666667	0.2								SN3_00102885	31	33	16	1	5	8
SN3_00102360	E001	NA	NA	sneu_scaffold00001	7191914	7191965	52	+	10	0	3	4	3	6	0.666667	0	0.375	1	1	0.857143								SN3_00102910	8	1	5	32	11	33
SN3_00102370	E001	0.295459	0.607623	sneu_scaffold00001	7284489	7284613	125	-	29	54	29	99	45	66	0.127193	0.36	0.219697	0.331104	0.28125	0.269388								SN3_00102920	67	29	27	9	14	16
SN3_00102370	E002	0.28812	0.599351	sneu_scaffold00001	7284846	7285017	172	-	190	91	100	184	99	162	0.833333	0.606667	0.757576	0.615385	0.61875	0.661224								SN3_00102930	55	13	31	25	6	22
SN3_00102400	E001	NA	NA	sneu_scaffold00001	7337129	7337175	47	+	2	0	3	11	5	15	1	#DIV/0!	1	0.611111	0.384615	0.882353								SN3_00102930	6	2	2	11	2	4
SN3_00102410	E001	0.640915	0.857861	sneu_scaffold00001	7387958	7387967	10	+	7	5	5	1	4	5	0.7	0.3125	0.384615	0.166667	0.8	0.333333								SN3_00102930	6	3	2	12	2	4
SN3_00102410	E002	0.634041	0.85421	sneu_scaffold00001	7387998	7388037	40	+	1	11	6	5	1	9	0.1	0.6875	0.461538	0.833333	0.2	0.6								SN3_00102945	2	0	0	45	25	44
SN3_00102420	E001	NA	NA	sneu_scaffold00001	7438914	7439019	106	-	9	1	4	8	5	4	1	1	1	1	1	1								SN3_00102950	0	0	0	5	10	9
SN3_00102425	E001	NA	NA	sneu_scaffold00001	7441255	7441312	58	+	51	21	49	6	1	4	0.962264	0.954545	0.924528	0.857143	1	0.8								SN3_00102965	206	73	96	19	6	9
SN3_00102445	E001	0.00101333	0.0175552	sneu_scaffold00001	7506854	7506905	52	-	17	7	3	8	8	6	5.66667	1.75	1.5	#DIV/0!	#DIV/0!	#DIV/0!								SN3_00102965	34	13	23	5	4	2
SN3_00102445	E002	0.00100222	0.0174061	sneu_scaffold00001	7510034	7510044	11	-	18	13	14	0	3	0	6	3.25	7	#DIV/0!	#DIV/0!	#DIV/0!								SN3_00102965	3	2	2	1	1	1
SN3_00102450	E001	NA	NA	sneu_scaffold00001	7521482	7521487	6	-	0	4	4	10	2	14	#DIV/0!	0.8	1	0.769231	0.666667	1								SN3_00102965	2	0	6	1	0	1
SN3_00102465	E001	0.82569	0.948895	sneu_scaffold00001	7549151	7549157	7	+	8	12	2	0	0	5	0.307692	0.521739	0.133333	0	0	0.625								SN3_00102970	5	0	0	0	0	0
SN3_00102465	E002	0.822856	0.947519	sneu_scaffold00001	7549806	7549839	34	+	9	5	6	2	0	3	0.346154	0.217391	0.4	0.333333	0	0.375								SN3_00102970	7	4	6	0	0	0
SN3_00102470	E001	NA	NA	sneu_scaffold00001	7574933	7575024	92	+	0	0	0	7	14	30	#DIV/0!	#DIV/0!	#DIV/0!	1	0.933333	0.769231								SN3_00102970	7	9	8	0	0	0
SN3_00102480	E001	NA	NA	sneu_scaffold00001	7606999	7607195	197	+	63	23	15	6	9	6	0.887324	0.92	0.625	0.272727	0.5625	0.545455								SN3_00102970	30	6	22	0	2	1
SN3_00102485	E001	NA	NA	sneu_scaffold00001	7643433	7643447	15	+	0	0	0	12	6	7	#DIV/0!	#DIV/0!	#DIV/0!	0.857143	0.857143	0.636364								SN3_00102975	16	13	11	5	1	3
SN3_00102505	E001	NA	NA	sneu_scaffold00001	7677714	7677790	77	+	12	2	7	26	9	41	0.8	1	1	1	1	1								SN3_00102985	1	0	0	1	0	2
SN3_00102510	E001	0.0212146	0.141846	sneu_scaffold00001	7692787	7692808	22	-	3	0	0	10	6	7	0.136364	0	0	0.217391	0.214286	0.21875								SN3_00102990	0	0	0	0	0	0
SN3_00102510	E002	0.010966	0.0937433	sneu_scaffold00001	7693626	7693711	86	-	18	18	12	30	17	20	0.818182	1	0.923077	0.652174	0.607143	0.625								SN3_00102995	5	0	0	6	0	1
SN3_00102530	E001	0.321907	0.630972	sneu_scaffold00001	7763841	7763968	128	-	20	12	3	19	3	17	0.588235	0.631579	0.230769	0.513514	0.333333	0.809524								SN3_00103000	38	5	14	9	5	10
SN3_00102530	E002	0.719418	0.89899	sneu_scaffold00001	7764176	7764203	28	-	11	3	6	11	2	1	0.323529	0.157895	0.461538	0.297297	0.222222	0.047619								SN3_00103015	82	26	40	9	0	16
SN3_00102530	E003	0.869243	0.967818	sneu_scaffold00001	7764522	7764529	8	-	3	4	4	2	4	3	0.0882353	0.210526	0.307692	0.0540541	0.444444	0.142857								SN3_00103035	41	17	11	16	7	11
SN3_00102530	E004	0.159613	0.450614	sneu_scaffold00001	7767010	7767018	9	-	14	0	7	2	1	0	0.411765	0	0.538462	0.0540541	0.111111	0								SN3_00103040	4	0	1	1	0	2
SN3_00102535	E001	2.8e-05	0.00124614	sneu_scaffold00001	7766555	7766787	233	+	114	64	52	6	4	4	0.606383	0.542373	0.472727	0.136364	0.266667	0.173913								SN3_00103045	47	14	16	16	8	11
SN3_00102535	E002	0.915284	0.985054	sneu_scaffold00001	7767157	7767249	93	+	38	29	6	9	2	2	0.202128	0.245763	0.0545455	0.204545	0.133333	0.0869565								SN3_00103055	8	10	4	9	10	12
SN3_00102535	E003	0.00113215	0.0191364	sneu_scaffold00001	7767814	7767907	94	+	18	12	39	23	9	13	0.0957447	0.101695	0.354545	0.522727	0.6	0.565217								SN3_00103065	9	13	8	5	1	0
SN3_00102560	E001	0.000123902	0.00374239	sneu_scaffold00001	7803990	7804150	161	+	29	18	17	4	0	4	0.223077	0.233766	0.274194	0.0377358	0	0.105263								SN3_00103065	0	0	0	0	0	0
SN3_00102560	E002	0.903857	0.978189	sneu_scaffold00001	7805543	7805580	38	+	28	3	8	7	11	8	0.215385	0.038961	0.129032	0.0660377	0.117021	0.210526								SN3_00103070	38	14	25	13	16	13
SN3_00102560	E003	0.653418	0.862757	sneu_scaffold00001	7806258	7806306	49	+	1	6	7	19	6	1	0.00769231	0.0779221	0.112903	0.179245	0.0638298	0.0263158								SN3_00103085	144	45	45	13	1	1
SN3_00102560	E004	0.173663	0.466811	sneu_scaffold00001	7806385	7806404	20	+	6	2	0	8	3	5	0.0461538	0.025974	0	0.0754717	0.0319149	0.131579								SN3_00103090	0	0	1	0	0	0
SN3_00102560	E005	0.494941	0.764929	sneu_scaffold00001	7806440	7806474	35	+	7	22	4	19	14	7	0.0538462	0.285714	0.0645161	0.179245	0.148936	0.184211								SN3_00103090	77	6	47	35	14	37
SN3_00102560	E006	0.16504	0.457732	sneu_scaffold00001	7806569	7806624	56	+	26	13	9	26	34	8	0.2	0.168831	0.145161	0.245283	0.361702	0.210526								SN3_00103095	814	261	447	6	2	13
SN3_00102560	E007	0.421604	0.711022	sneu_scaffold00001	7806654	7806692	39	+	10	0	1	4	12	1	0.0769231	0	0.016129	0.0377358	0.12766	0.0263158								SN3_00103100	93	59	62	0	2	0
SN3_00102595	E001	0.141073	0.422488	sneu_scaffold00001	7937788	7937909	122	-	16	34	13	84	74	41	0.0833333	0.179894	0.117117	0.182609	0.188776	0.232955								SN3_00103110	2	4	2	60	34	79
SN3_00102595	E002	0.0703293	0.28723	sneu_scaffold00001	7938014	7938018	5	-	1	0	0	13	5	1	0.00520833	0	0	0.0282609	0.0127551	0.00568182								SN3_00103120	2	0	1	0	0	0
SN3_00102595	E003	0.88089	0.972803	sneu_scaffold00001	7938162	7938186	25	-	30	50	12	78	54	41	0.15625	0.26455	0.108108	0.169565	0.137755	0.232955								SN3_00103125	54	25	21	33	46	17
SN3_00102595	E004	0.484964	0.755361	sneu_scaffold00001	7938396	7938441	46	-	9	5	4	37	24	4	0.046875	0.026455	0.036036	0.0804348	0.0612245	0.0227273								SN3_00103130	12	6	9	0	0	5
SN3_00102595	E005	0.0812074	0.314928	sneu_scaffold00001	7938669	7938684	16	-	7	6	2	22	24	22	0.0364583	0.031746	0.018018	0.0478261	0.0612245	0.125								SN3_00103135	3	2	3	3	0	2
SN3_00102595	E006	0.685977	0.882224	sneu_scaffold00001	7938810	7938842	33	-	4	4	4	10	14	1	0.0208333	0.021164	0.036036	0.0217391	0.0357143	0.00568182								SN3_00103140	235	179	108	268	154	189
SN3_00102595	E007	0.589215	0.828983	sneu_scaffold00001	7939095	7939121	27	-	30	19	12	57	62	8	0.15625	0.100529	0.108108	0.123913	0.158163	0.0454545								SN3_00103145	52	7	30	52	25	21
SN3_00102595	E008	0.11072	0.374437	sneu_scaffold00001	7939644	7939665	22	-	2	7	2	17	36	7	0.0104167	0.037037	0.018018	0.0369565	0.0918367	0.0397727								SN3_00103145	0	0	0	0	0	0
SN3_00102595	E009	0.228651	0.537506	sneu_scaffold00001	7940443	7940459	17	-	8	6	6	23	4	2	0.0416667	0.031746	0.0540541	0.05	0.0102041	0.0113636								SN3_00103155	8	1	3	9	13	5
SN3_00102595	E010	0.614306	0.842916	sneu_scaffold00001	7941628	7941659	32	-	6	14	6	23	32	1	0.03125	0.0740741	0.0540541	0.05	0.0816327	0.00568182								SN3_00103165	17	7	8	4	0	11
SN3_00102595	E011	0.0322277	0.180663	sneu_scaffold00001	7943936	7944024	89	-	20	16	8	7	2	14	0.104167	0.0846561	0.0720721	0.0152174	0.00510204	0.0795455								SN3_00103200	32	16	24	10	9	35
SN3_00102595	E012	0.260752	0.571593	sneu_scaffold00001	7944260	7944335	76	-	25	6	12	22	25	8	0.130208	0.031746	0.108108	0.0478261	0.0637755	0.0454545								SN3_00103200	1	0	3	1	1	2
SN3_00102615	E001	0.717087	0.8982	sneu_scaffold00001	8014924	8015002	79	+	1	0	1	9	0	9	0.025641	0	0.125	0.113924	0	0.0782609								SN3_00103200	0	1	0	5	0	0
SN3_00102615	E002	0.590162	0.829595	sneu_scaffold00001	8015343	8015471	129	+	37	11	7	63	57	102	0.948718	0.785714	0.875	0.797468	0.904762	0.886957								SN3_00103210	47	8	17	20	6	25
SN3_00102625	E001	0.80796	0.941762	sneu_scaffold00001	8037926	8037939	14	-	0	7	0	10	6	1	0	0.241379	0	0.243902	0.166667	0.03125								SN3_00103215	14	6	13	2	3	14
SN3_00102625	E002	0.220935	0.527798	sneu_scaffold00001	8038105	8038119	15	-	2	4	3	5	6	3	0.111111	0.137931	0.1875	0.121951	0.166667	0.09375								SN3_00103225	38	8	21	13	0	7
SN3_00102625	E003	0.305932	0.615454	sneu_scaffold00001	8038275	8038294	20	-	4	4	2	13	16	12	0.222222	0.137931	0.125	0.317073	0.444444	0.375								SN3_00103230	250	101	119	570	281	350
SN3_00102660	E001	NA	NA	sneu_scaffold00001	8178282	8178331	50	+	8	1	2	6	4	4	1	1	1	1	1	1								SN3_00103245	2	0	0	5	0	5
SN3_00102665	E001	0.986271	1	sneu_scaffold00001	8198566	8198583	18	-	57	58	70	1	6	1	6.33333	5.27273	14	#DIV/0!	#DIV/0!	#DIV/0!								SN3_00103270	11	6	3	14	17	7
SN3_00102665	E002	0.000288938	0.00711793	sneu_scaffold00001	8199460	8199481	22	-	5	18	17	10	6	3	0.555556	1.63636	3.4	#DIV/0!	#DIV/0!	#DIV/0!								SN3_00103280	1	0	2	0	0	0
SN3_00102665	E003	0.0321056	0.180277	sneu_scaffold00001	8200101	8200309	209	-	834	390	351	16	5	23	92.6667	35.4545	70.2	#DIV/0!	#DIV/0!	#DIV/0!								SN3_00103285	17	2	6	6	8	4
SN3_00102665	E004	0.939511	0.993908	sneu_scaffold00001	8200338	8200396	59	-	7	9	5	1	0	0	0.777778	0.818182	1	#DIV/0!	#DIV/0!	#DIV/0!								SN3_00103290	45	16	33	15	9	9
SN3_00102670	E001	NA	NA	sneu_scaffold00001	8209274	8209494	221	+	55	30	17	20	8	13	0.964912	1	1	1	1	1								SN3_00103295	0	0	0	0	0	0
SN3_00102685	E001	0.205626	0.507815	sneu_scaffold00001	8277207	8277227	21	-	7	6	1	17	0	2	0.125	0.162162	0.0208333	0.377778	0	0.181818								SN3_00103305	2	1	0	8	9	7
SN3_00102685	E002	0.295015	0.607249	sneu_scaffold00001	8278054	8278118	65	-	1	2	10	5	4	0	0.0178571	0.0540541	0.208333	0.111111	0.25	0								SN3_00103315	3	3	4	1	4	0
SN3_00102685	E003	0.159081	0.449973	sneu_scaffold00001	8279608	8279665	58	-	13	5	6	0	1	1	0.232143	0.135135	0.125	0	0.0625	0.0909091								SN3_00103315	150	45	60	6	12	5
SN3_00102685	E004	0.0149407	0.113559	sneu_scaffold00001	8279837	8279886	50	-	23	6	23	2	0	2	0.410714	0.162162	0.479167	0.0444444	0	0.181818								SN3_00103320	6	1	0	64	40	86
SN3_00102705	E001	NA	NA	sneu_scaffold00001	8334753	8334855	103	-	15	0	5	13	5	13	#DIV/0!	#DIV/0!	#DIV/0!	#DIV/0!	1	#DIV/0!								SN3_00103325	115	31	57	50	27	54
SN3_00102710	E001	NA	NA	sneu_scaffold00001	8346072	8346174	103	-	27	17	8	82	49	118	1	0.944444	0.8	0.97619	0.942308	0.983333								SN3_00103330	57	11	20	8	9	7
SN3_00102715	E001	0.174163	0.466934	sneu_scaffold00001	8352466	8352828	363	+	174	56	64	104	128	123	0.861386	0.848485	0.780488	0.707483	0.790123	0.842466								SN3_00103335	29	10	11	33	15	23
SN3_00102715	E002	0.0123533	0.101561	sneu_scaffold00001	8352853	8352992	140	+	17	2	8	34	34	20	0.0841584	0.030303	0.097561	0.231293	0.209877	0.136986								SN3_00103355	56	52	40	166	57	46
SN3_00102715	E003	0.155452	0.444602	sneu_scaffold00001	8353212	8353220	9	+	4	8	5	9	0	1	0.019802	0.121212	0.0609756	0.0612245	0	0.00684932								SN3_00103365	49	16	20	6	13	4
SN3_00102725	E001	NA	NA	sneu_scaffold00001	8377341	8377371	31	-	7	0	4	4	0	8	0.333333	0	0.235294	0.285714	0	0.347826								SN3_00103375	14	3	4	4	1	9
SN3_00102735	E001	0.836401	0.951844	sneu_scaffold00001	8387015	8387062	48	-	7	2	0	5	8	8	0.35	0.4	0	0.147059	0.285714	0.333333								SN3_00103385	1683	692	926	9	10	11
SN3_00102735	E002	0.792362	0.936146	sneu_scaffold00001	8387114	8387227	114	-	13	3	4	25	20	16	0.65	0.6	1	0.735294	0.714286	0.666667								SN3_00103385	1520	547	789	9	5	20
SN3_00102740	E001	0.865911	0.966369	sneu_scaffold00001	8400502	8400587	86	+	17	4	7	23	22	19	0.53125	0.16	0.4375	0.323944	0.785714	0.575758								SN3_00103385	350	87	173	1	0	9
SN3_00102740	E002	0.749379	0.915243	sneu_scaffold00001	8400804	8400805	2	+	2	3	0	9	0	8	0.0625	0.12	0	0.126761	0	0.242424								SN3_00103395	4	0	2	10	1	9
SN3_00102740	E003	0.174106	0.466934	sneu_scaffold00001	8400899	8400928	30	+	5	16	5	25	3	4	0.15625	0.64	0.3125	0.352113	0.107143	0.121212								SN3_00103400	38	8	23	8	6	9
SN3_00102740	E004	0.789316	0.934736	sneu_scaffold00001	8407925	8407963	39	+	4	2	5	15	40	0	0.125	0.08	0.3125	0.211268	1.42857	0								SN3_00103405	363	98	138	12	1	14
SN3_00102745	E001	NA	NA	sneu_scaffold00001	8477071	8477076	6	-	2	0	3	18	0	7	1	#DIV/0!	1	0.9	0	0.875								SN3_00103405	0	0	0	0	0	0
SN3_00102760	E001	NA	NA	sneu_scaffold00001	8553454	8553492	39	-	3	20	6	0	0	0	0.15	0.869565	0.6	#DIV/0!	#DIV/0!	0								SN3_00103405	0	1	0	0	0	0
SN3_00102770	E001	NA	NA	sneu_scaffold00001	8594899	8594992	94	-	15	4	7	10	6	22	0.625	0.444444	0.7	0.454545	0.5	0.594595								SN3_00103415	69	33	75	17	4	29
SN3_00102780	E001	NA	NA	sneu_scaffold00001	8637064	8637114	51	-	11	4	13	17	35	25	0.6875	1	0.722222	0.485714	0.945946	0.862069								SN3_00103415	1	0	1	0	1	2
SN3_00102800	E001	0.841573	0.955608	sneu_scaffold00001	8681646	8681695	50	-	16	4	1	4	0	0	0.134454	0.0714286	0.02	0.266667	0	0								SN3_00103415	0	0	0	0	0	0
SN3_00102800	E002	0.624108	0.848636	sneu_scaffold00001	8681722	8681791	70	-	44	24	21	6	1	9	0.369748	0.428571	0.42	0.4	0.2	0.6								SN3_00103415	0	1	0	2	0	0
SN3_00102800	E003	0.395397	0.696727	sneu_scaffold00001	8681819	8681837	19	-	17	10	14	0	1	3	0.142857	0.178571	0.28	0	0.2	0.2								SN3_00103415	0	0	0	0	0	0
SN3_00102805	E001	NA	NA	sneu_scaffold00001	8714897	8714923	27	-	12	2	3	1	0	2	0.3	0.0909091	0.115385	0.1	0	0.142857								SN3_00103415	0	0	0	1	0	0
SN3_00102815	E001	1	1	sneu_scaffold00001	8740461	8740554	94	-	1	5	1	20	7	42	1	1	0.333333	0.5	0.777778	0.688525								SN3_00103415	7	8	8	22	17	9
SN3_00102815	E002	1	1	sneu_scaffold00001	8740975	8741064	90	-	0	0	2	7	1	13	0	0	0.666667	0.175	0.111111	0.213115								SN3_00103430	19	0	8	2	6	11
SN3_00102830	E001	0.77142	0.927814	sneu_scaffold00001	8821885	8821921	37	-	1	5	2	12	17	0	0.05	0.166667	0.0952381	0.292683	0.62963	0								SN3_00103435	269	105	144	7	6	2
SN3_00102830	E002	0.753032	0.917291	sneu_scaffold00001	8821990	8821993	4	-	0	12	0	7	6	4	0	0.4	0	0.170732	0.222222	0.210526								SN3_00103440	0	0	0	1	0	0
SN3_00102850	E001	0.821524	0.946734	sneu_scaffold00001	8881823	8881866	44	-	20	13	9	0	0	0	0.307692	0.722222	0.290323	#DIV/0!	#DIV/0!	#DIV/0!								SN3_00103465	165	41	113	235	93	190
SN3_00102850	E002	0.823028	0.947549	sneu_scaffold00001	8881896	8881950	55	-	15	5	8	0	0	0	0.230769	0.277778	0.258065	#DIV/0!	#DIV/0!	#DIV/0!								SN3_00103470	18	5	4	33	13	18
SN3_00102860	E001	0.0476054	0.228548	sneu_scaffold00001	8903060	8903162	103	-	51	9	20	6	0	4	0.425	0.214286	0.289855	0.461538	0	0.666667								SN3_00103485	0	0	0	0	0	0
SN3_00102860	E002	0.0461178	0.224513	sneu_scaffold00001	8903187	8903283	97	-	39	26	24	1	0	1	0.325	0.619048	0.347826	0.0769231	0	0.166667								SN3_00103490	16	16	8	69	20	26
SN3_00102865	E001	0.622352	0.847086	sneu_scaffold00001	8926236	8926270	35	-	8	0	1	33	5	20	0.210526	0	0.047619	0.12	0.0289017	0.0888889								SN3_00103495	16	21	16	0	0	0
SN3_00102865	E002	0.0701845	0.286807	sneu_scaffold00001	8926303	8926313	11	-	8	0	4	78	68	67	0.210526	0	0.190476	0.283636	0.393064	0.297778								SN3_00103500	32	10	14	11	0	8
SN3_00102865	E003	0.133494	0.409982	sneu_scaffold00001	8926414	8926443	30	-	1	1	0	39	11	21	0.0263158	0.0555556	0	0.141818	0.0635838	0.0933333								SN3_00103505	5	0	2	1	0	5
SN3_00102865	E004	0.00209899	0.0300653	sneu_scaffold00001	8926472	8926512	41	-	1	0	2	51	49	61	0.0263158	0	0.0952381	0.185455	0.283237	0.271111								SN3_00103520	4	1	1	12	13	38
SN3_00102865	E005	1	1	sneu_scaffold00001	8926862	8926902	41	-	1	0	0	19	0	2	0.0263158	0	0	0.0690909	0	0.00888889								SN3_00103535	1	0	0	8	1	17
SN3_00102865	E006	0.0170899	0.123975	sneu_scaffold00001	8927148	8927217	70	-	3	3	2	8	4	9	0.0789474	0.166667	0.0952381	0.0290909	0.0231214	0.04								SN3_00103545	596	381	465	111	70	40
SN3_00102865	E007	0.00500121	0.0559291	sneu_scaffold00001	8927530	8927717	188	-	6	5	7	22	19	21	0.157895	0.277778	0.333333	0.08	0.109827	0.0933333								SN3_00103550	104	42	63	9	1	2
SN3_00102865	E008	0.0802508	0.312677	sneu_scaffold00001	8927745	8927763	19	-	7	0	1	3	3	9	0.184211	0	0.047619	0.0109091	0.017341	0.04								SN3_00103555	37	24	23	27	33	27
SN3_00102885	E001	NA	NA	sneu_scaffold00001	8950843	8950849	7	+	20	31	12	0	5	6	0.645161	0.939394	0.75	0	1	0.75								SN3_00103565	33	22	21	63	36	75
SN3_00102905	E001	0.503523	0.772009	sneu_scaffold00001	8976572	8976666	95	-	21	12	7	18	6	14	0.147887	0.129032	0.0843373	0.142857	0.0638298	0.0782123								SN3_00103560	63	247	56	83	67	40
SN3_00102905	E002	0.00429125	0.0501874	sneu_scaffold00001	8976715	8976956	242	-	68	34	45	95	88	117	0.478873	0.365591	0.542169	0.753968	0.93617	0.653631								SN3_00103570	1	5	1	6	1	11
SN3_00102905	E003	0.0302096	0.175176	sneu_scaffold00001	8978013	8978088	76	-	31	34	19	12	1	32	0.21831	0.365591	0.228916	0.0952381	0.0106383	0.178771								SN3_00103575	48	62	49	50	28	38
SN3_00102905	E004	0.121973	0.391954	sneu_scaffold00001	8978143	8978255	113	-	7	3	6	2	0	6	0.0492958	0.0322581	0.0722892	0.015873	0	0.0335196								SN3_00103580	8	3	2	32	18	40
SN3_00102905	E005	0.00127042	0.0207662	sneu_scaffold00001	8978297	8978324	28	-	13	11	5	1	0	4	0.0915493	0.11828	0.060241	0.00793651	0	0.0223464								SN3_00103580	0	0	0	0	0	0
SN3_00102910	E001	NA	NA	sneu_scaffold00001	8998709	8998736	28	+	1	0	2	19	10	15	0.125	0	0.4	0.59375	0.909091	0.454545								SN3_00103580	4	0	0	15	15	1
SN3_00102915	E001	0.412966	0.705923	sneu_scaffold00001	9044684	9044803	120	-	100	55	49	0	0	0	0.746269	0.873016	0.731343	0	#DIV/0!	#DIV/0!								SN3_00103580	3	12	4	6	4	14
SN3_00102915	E002	0.417756	0.707883	sneu_scaffold00001	9044998	9045030	33	-	27	6	14	0	0	0	0.201493	0.0952381	0.208955	0	#DIV/0!	#DIV/0!								SN3_00103580	0	0	2	0	0	0
SN3_00102920	E001	0.382279	0.686225	sneu_scaffold00001	9044717	9044778	62	+	45	23	14	6	11	2	0.671642	0.793103	0.518519	0.666667	0.785714	0.125								SN3_00103580	0	0	0	0	0	0
SN3_00102920	E002	0.403152	0.699999	sneu_scaffold00001	9044836	9044963	128	+	20	5	12	3	3	14	0.298507	0.172414	0.444444	0.333333	0.214286	0.875								SN3_00103580	0	0	0	0	0	0
SN3_00102930	E001	0.0540625	0.244513	sneu_scaffold00001	9102232	9102280	49	-	33	13	24	19	6	16	0.6	1	0.774194	0.76	1	0.727273								SN3_00103580	0	0	0	0	0	0
SN3_00102930	E002	0.0890968	0.330992	sneu_scaffold00001	9107533	9107555	23	-	6	0	2	9	2	4	0.109091	0	0.0645161	0.36	0.333333	0.181818								SN3_00103580	0	0	0	0	0	0
SN3_00102945	E001	NA	NA	sneu_scaffold00001	9165040	9165188	149	-	1	0	0	32	19	22	0.5	#DIV/0!	#DIV/0!	0.711111	0.76	0.5								SN3_00103580	0	0	0	0	0	0
SN3_00102965	E001	0.0750722	0.300062	sneu_scaffold00001	9214135	9214161	27	+	13	5	13	0	0	0	4.33333	2.5	13	0	#DIV/0!	#DIV/0!								SN3_00103585	0	0	0	0	0	0
SN3_00102965	E002	0.0130086	0.10496	sneu_scaffold00001	9214447	9214520	74	+	121	36	57	6	1	3	40.3333	18	57	6	#DIV/0!	#DIV/0!								SN3_00103595	76	36	30	2	6	5
SN3_00102965	E003	0.00536177	0.0582915	sneu_scaffold00001	9217083	9217135	53	+	8	11	4	8	1	3	2.66667	5.5	4	8	#DIV/0!	#DIV/0!								SN3_00103600	78	13	33	27	4	35
SN3_00102965	E004	0.333742	0.644112	sneu_scaffold00001	9220953	9220967	15	+	8	7	4	1	3	0	2.66667	3.5	4	1	#DIV/0!	#DIV/0!								SN3_00201620	1	0	0	0	0	0
SN3_00102970	E001	NA	NA	sneu_scaffold00001	9251008	9251030	23	-	26	6	18	0	0	1	5.2	#DIV/0!	#DIV/0!	#DIV/0!	#DIV/0!	#DIV/0!								SN3_00201175	10	15	5	28	3	12
SN3_00102975	E001	NA	NA	sneu_scaffold00001	9271657	9271697	41	-	7	4	11	4	1	3	0.4375	0.307692	1	0.8	1	1								SN3_00201430	10	7	4	5	1	8
SN3_00103000	E001	0.111585	0.375207	sneu_scaffold00001	9332137	9332229	93	+	24	5	5	3	4	2	0.631579	1	0.357143	0.333333	0.8	0.2								SN3_00201645	35	14	14	4	1	5
SN3_00103000	E002	0.132624	0.408306	sneu_scaffold00001	9332279	9332308	30	+	8	0	4	5	1	8	0.210526	0	0.285714	0.555556	0.2	0.8								SN3_00201940	148	93	72	159	81	112
SN3_00103010	E001	0.040498	0.209089	sneu_scaffold00001	9369755	9369795	41	+	11	0	2	5	0	7	0.458333	0	0.4	0.128205	0	0.21875								SN3_00202395	53	22	22	11	16	13
SN3_00103010	E002	0.0230871	0.149654	sneu_scaffold00001	9371092	9371120	29	+	3	1	0	13	9	12	0.125	0.125	0	0.333333	0.818182	0.375								SN3_00202480	88	34	38	31	2	11
SN3_00103015	E001	NA	NA	sneu_scaffold00001	9381923	9381941	19	+	75	24	39	9	0	15	0.914634	0.923077	0.975	1	#DIV/0!	0.9375								SN3_00200015	100	15	69	68	64	41
SN3_00103025	E001	0.918257	0.985716	sneu_scaffold00001	9420490	9420559	70	-	16	0	3	3	2	3	0.347826	0	0.15	0.375	0.25	0.142857								SN3_00200025	1	0	0	8	1	8
SN3_00103025	E002	0.833889	0.951678	sneu_scaffold00001	9420737	9420766	30	-	20	5	7	4	5	14	0.434783	0.454545	0.35	0.5	0.625	0.666667								SN3_00200065	0	0	0	0	0	0
SN3_00103035	E001	NA	NA	sneu_scaffold00001	9443126	9443217	92	-	41	17	11	14	7	11	1	1	1	0.875	1	1								SN3_00200145	1	0	1	13	9	11
SN3_00103045	E001	0.789689	0.934736	sneu_scaffold00001	9468715	9468787	73	-	22	1	6	11	1	3	0.468085	0.0714286	0.375	0.6875	0.125	0.272727								SN3_00200155	37	9	17	8	3	13
SN3_00103045	E002	0.789372	0.934736	sneu_scaffold00001	9469177	9469237	61	-	16	1	7	1	7	7	0.340426	0.0714286	0.4375	0.0625	0.875	0.636364								SN3_00200205	4	3	1	9	2	14
SN3_00103070	E001	NA	NA	sneu_scaffold00001	9536327	9536339	13	+	19	2	0	4	6	2	0.5	0.142857	0	0.307692	0.375	0.153846								SN3_00200310	6	0	0	0	0	0
SN3_00103080	E001	NA	NA	sneu_scaffold00001	9617711	9617732	22	-	16	15	9	3	0	0	0.64	0.714286	0.6	0.75	#DIV/0!	0								SN3_00200390	23	2	25	17	33	42
SN3_00103085	E001	0.13034	0.404228	sneu_scaffold00001	9619545	9619585	41	+	92	20	21	10	1	1	0.638889	0.444444	0.466667	0.769231	1	1								SN3_00200405	0	2	1	7	3	7
SN3_00103085	E002	0.138295	0.41771	sneu_scaffold00001	9619612	9619673	62	+	34	21	16	2	0	0	0.236111	0.466667	0.355556	0.153846	0	0								SN3_00200435	1	8	1	19	2	9
SN3_00103090	E001	0.219006	0.526161	sneu_scaffold00001	9684654	9684716	63	-	42	2	34	18	10	17	#DIV/0!	#DIV/0!	#DIV/0!	#DIV/0!	#DIV/0!	#DIV/0!								SN3_00200435	1	8	1	19	2	8
SN3_00103090	E002	0.337013	0.646416	sneu_scaffold00001	9686149	9686163	15	-	14	0	3	1	0	2	#DIV/0!	#DIV/0!	#DIV/0!	#DIV/0!	#DIV/0!	#DIV/0!								SN3_00200485	24	9	13	6	1	10
SN3_00103095	E001	NA	NA	sneu_scaffold00001	9691026	9691285	260	+	785	254	436	6	2	13	0.964373	0.97318	0.975391	1	1	1								SN3_00200515	144	87	113	79	25	20
SN3_00103100	E001	0.481536	0.754109	sneu_scaffold00001	9710183	9710244	62	-	5	21	10	0	0	0	0.0537634	0.355932	0.16129	#DIV/0!	0	#DIV/0!								SN3_00200545	67	17	26	12	7	5
SN3_00103100	E002	0.641693	0.858598	sneu_scaffold00001	9710330	9710464	135	-	84	23	49	0	0	0	0.903226	0.389831	0.790323	#DIV/0!	0	#DIV/0!								SN3_00200575	10	0	2	13	9	7
SN3_00103110	E001	0.354486	0.661817	sneu_scaffold00001	9725121	9725134	14	-	0	0	0	11	2	11	0	0	0	0.183333	0.0588235	0.139241								SN3_00200580	54	5	25	11	3	32
SN3_00103110	E002	0.309971	0.620454	sneu_scaffold00001	9725943	9725998	56	-	1	4	2	27	24	60	0.5	1	1	0.45	0.705882	0.759494								SN3_00200665	0	0	0	0	0	0
SN3_00103125	E001	0.850535	0.959823	sneu_scaffold00001	9747073	9747161	89	+	29	3	5	13	30	10	0.537037	0.12	0.238095	0.393939	0.652174	0.588235								SN3_00200665	0	0	0	0	0	0
SN3_00103125	E002	0.863687	0.964791	sneu_scaffold00001	9747522	9747533	12	+	7	1	7	10	11	6	0.12963	0.04	0.333333	0.30303	0.23913	0.352941								SN3_00200675	41	25	11	36	29	35
SN3_00103130	E001	NA	NA	sneu_scaffold00001	9769651	9769714	64	-	8	5	7	0	0	5	0.666667	0.833333	0.777778	#DIV/0!	#DIV/0!	1								SN3_00200680	43	29	23	22	23	10
SN3_00103140	E001	0.000840863	0.0155957	sneu_scaffold00001	9777291	9777640	350	+	231	179	107	251	142	186	0.982979	1	0.990741	0.936567	0.922078	0.984127								SN3_00200730	456	248	183	451	187	360
SN3_00103140	E002	0.00419682	0.0493321	sneu_scaffold00001	9777977	9777983	7	+	0	0	0	9	12	1	0	0	0	0.0335821	0.0779221	0.00529101								SN3_00200775	5	2	2	3	2	3
SN3_00103145	E001	NA	NA	sneu_scaffold00001	9794827	9794947	121	-	45	7	29	46	18	19	0.865385	1	0.966667	0.884615	0.72	0.904762								SN3_00200775	0	2	0	0	9	5
SN3_00103150	E001	0.856165	0.962112	sneu_scaffold00001	9796162	9796339	178	+	170	57	77	0	9	10	0.269841	0.199301	0.258389	0	0.45	0.37037								SN3_00200785	1	4	0	39	21	24
SN3_00103150	E002	0.812305	0.942603	sneu_scaffold00001	9796907	9797120	214	+	223	115	111	11	5	7	0.353968	0.402098	0.372483	0.578947	0.25	0.259259								SN3_00200805	3	4	2	9	6	10
SN3_00103150	E003	0.11213	0.375586	sneu_scaffold00001	9797159	9797292	134	+	163	88	84	5	3	3	0.25873	0.307692	0.281879	0.263158	0.15	0.111111								SN3_00200830	8	2	4	63	59	13
SN3_00103150	E004	0.0115598	0.096988	sneu_scaffold00001	9797511	9797596	86	+	22	10	6	2	3	3	0.0349206	0.034965	0.0201342	0.105263	0.15	0.111111								SN3_00200855	0	0	0	1	0	0
SN3_00103150	E005	0.815821	0.944898	sneu_scaffold00001	9797625	9797660	36	+	17	2	1	0	0	1	0.0269841	0.00699301	0.0033557	0	0	0.037037								SN3_00200885	1	0	0	86	30	39
SN3_00103165	E001	NA	NA	sneu_scaffold00001	9841893	9841941	49	+	9	6	2	2	0	1	0.529412	0.857143	0.25	0.5	#DIV/0!	0.0909091								SN3_00200955	2093	1231	1315	6	16	3
SN3_00103200	E001	NA	NA	sneu_scaffold00001	9916048	9916154	107	+	27	16	19	5	8	24	0.84375	1	0.791667	0.5	0.888889	0.685714								SN3_00201000	3	3	2	3	0	2
SN3_00103210	E001	0.00980739	0.0879122	sneu_scaffold00001	9953536	9953658	123	-	33	5	9	3	0	9	0.702128	0.625	0.529412	0.15	0	0.36								SN3_00201010	20	1	11	16	14	11
SN3_00103210	E002	0.0155385	0.117205	sneu_scaffold00001	9953918	9953964	47	-	6	0	2	6	6	4	0.12766	0	0.117647	0.3	1	0.16								SN3_00201070	4	0	0	6	8	12
SN3_00103215	E001	NA	NA	sneu_scaffold00001	9973509	9973585	77	-	13	6	12	2	3	14	0.928571	1	0.923077	1	1	1								SN3_00201125	141	54	122	104	24	49
SN3_00103225	E001	NA	NA	sneu_scaffold00001	9982528	9982567	40	+	12	0	3	5	0	0	0.315789	0	0.142857	0.384615	#DIV/0!	0								SN3_00201135	72	41	34	681	332	737
SN3_00103230	E001	0.890101	0.973566	sneu_scaffold00001	10004008	10004050	43	-	2	5	3	14	7	6	0.008	0.049505	0.0252101	0.0245614	0.024911	0.0171429								SN3_00201220	1	2	0	1	0	1
SN3_00103230	E002	0.43848	0.721658	sneu_scaffold00001	10004140	10004165	26	-	11	3	2	19	5	4	0.044	0.029703	0.0168067	0.0333333	0.0177936	0.0114286								SN3_00201285	0	8	3	7	8	7
SN3_00103230	E003	0.000257448	0.00658412	sneu_scaffold00001	10004691	10004838	148	-	49	17	24	235	100	192	0.196	0.168317	0.201681	0.412281	0.355872	0.548571								SN3_00201375	0	0	0	79	15	25
SN3_00103230	E004	0.436234	0.719632	sneu_scaffold00001	10005157	10005179	23	-	6	1	4	9	5	4	0.024	0.00990099	0.0336134	0.0157895	0.0177936	0.0114286								SN3_00201380	26	9	9	14	3	18
SN3_00103230	E005	0.0673716	0.279254	sneu_scaffold00001	10005649	10005681	33	-	36	11	32	189	134	72	0.144	0.108911	0.268908	0.331579	0.476868	0.205714								SN3_00201410	3	3	2	1	0	4
SN3_00103230	E006	2.25e-07	2.4e-05	sneu_scaffold00001	10007088	10007219	132	-	134	48	49	61	19	64	0.536	0.475248	0.411765	0.107018	0.0676157	0.182857								SN3_00201420	69	53	40	7	22	10
SN3_00103235	E001	0.137704	0.416651	sneu_scaffold00001	10008109	10008127	19	+	0	2	2	8	4	4	0	0.333333	1	0.114286	0.08	0.117647								SN3_00201510	165	78	132	362	156	187
SN3_00103235	E002	0.88154	0.972803	sneu_scaffold00001	10009311	10009337	27	+	3	0	0	12	17	5	0.230769	0	0	0.171429	0.34	0.147059								SN3_00201515	465	331	247	12	3	35
SN3_00103235	E003	0.0653155	0.273837	sneu_scaffold00001	10009813	10009852	40	+	0	0	0	7	11	7	0	0	0	0.1	0.22	0.205882								SN3_00201545	0	0	0	58	28	37
SN3_00103265	E001	2.87e-05	0.00125726	sneu_scaffold00001	10107652	10107787	136	-	25	18	18	469	210	291	0.102041	0.0967742	0.156522	0.460255	0.343137	0.377922								SN3_00201625	36	18	9	25	19	65
SN3_00103265	E002	0.543401	0.799944	sneu_scaffold00001	10108348	10108494	147	-	7	14	3	23	27	35	0.0285714	0.0752688	0.026087	0.0225711	0.0441176	0.0454545								SN3_00201640	86	41	66	5	0	4
SN3_00103265	E003	0.0533787	0.242051	sneu_scaffold00001	10108590	10108704	115	-	144	132	45	487	340	381	0.587755	0.709677	0.391304	0.47792	0.555556	0.494805								SN3_00201715	3	4	1	0	0	0
SN3_00103265	E004	0.0177003	0.126767	sneu_scaffold00001	10108951	10109020	70	-	18	7	8	7	3	35	0.0734694	0.0376344	0.0695652	0.00686948	0.00490196	0.0454545								SN3_00201865	44	52	32	32	22	35
SN3_00103265	E005	0.140431	0.421415	sneu_scaffold00001	10112042	10112051	10	-	9	3	3	5	19	5	0.0367347	0.016129	0.026087	0.00490677	0.0310458	0.00649351								SN3_00201920	61	45	14	26	42	50
SN3_00103265	E006	1.67e-07	1.96e-05	sneu_scaffold00001	10112722	10112807	86	-	15	4	4	0	0	0	0.0612245	0.0215054	0.0347826	0	0	0								SN3_00201925	4	0	2	0	0	0
SN3_00103270	E001	NA	NA	sneu_scaffold00001	10156485	10156524	40	-	8	3	0	1	8	0	0.727273	0.5	0	0.0714286	0.470588	0								SN3_00202010	118	71	58	35	25	17
SN3_00103285	E001	NA	NA	sneu_scaffold00001	10182241	10182322	82	-	14	2	6	6	3	4	0.823529	1	1	1	0.375	1								SN3_00202025	77	14	28	57	21	28
SN3_00103290	E001	NA	NA	sneu_scaffold00001	10184741	10184762	22	+	6	9	3	2	4	1	0.133333	0.5625	0.0909091	0.133333	0.444444	0.111111								SN3_00202055	3	0	1	6	0	3
SN3_00103315	E001	NA	NA	sneu_scaffold00001	10262901	10263099	199	-	91	27	41	0	1	1	30.3333	9	10.25	0	0.25	#DIV/0!								SN3_00202050	62	20	24	8	4	3
SN3_00103320	E001	1	1	sneu_scaffold00001	10269032	10269090	59	-	1	0	0	12	7	14	0.166667	0	#DIV/0!	0.1875	0.175	0.162791								SN3_00202070	100	32	58	35	16	23
SN3_00103320	E002	0.29418	0.60643	sneu_scaffold00001	10269323	10269335	13	-	5	1	0	30	17	60	0.833333	1	#DIV/0!	0.46875	0.425	0.697674								SN3_00202155	24	13	21	116	143	13
SN3_00103320	E003	0.509347	0.776294	sneu_scaffold00001	10269453	10269481	29	-	0	0	0	18	7	6	0	0	#DIV/0!	0.28125	0.175	0.0697674								SN3_00202190	2	0	0	12	0	27
SN3_00103325	E001	0.866388	0.966369	sneu_scaffold00001	10278706	10278764	59	+	27	1	7	4	11	4	0.234783	0.0322581	0.122807	0.08	0.407407	0.0740741								SN3_00202270	58	20	18	31	21	29
SN3_00103325	E002	0.100005	0.35327	sneu_scaffold00001	10278867	10278878	12	+	27	8	15	9	4	6	0.234783	0.258065	0.263158	0.18	0.148148	0.111111								SN3_00202295	43	13	17	18	14	17
SN3_00103325	E003	0.740976	0.910422	sneu_scaffold00001	10279443	10279448	6	+	8	3	6	3	9	3	0.0695652	0.0967742	0.105263	0.06	0.333333	0.0555556								SN3_00202290	12	0	8	3	5	5
SN3_00103325	E004	0.825219	0.948812	sneu_scaffold00001	10279769	10279886	118	+	38	11	22	25	2	34	0.330435	0.354839	0.385965	0.5	0.0740741	0.62963								SN3_00202300	8	5	18	6	9	2
SN3_00103330	E001	0.117988	0.385773	sneu_scaffold00001	10316397	10316407	11	-	13	0	6	0	8	4	0.22807	0	0.3	0	0.888889	0.571429								SN3_00202335	4	0	0	6	4	8
SN3_00103330	E002	0.111316	0.375114	sneu_scaffold00001	10316686	10316767	82	-	34	4	9	3	0	0	0.596491	0.363636	0.45	0.375	0	0								SN3_00202415	2527	1201	1256	78	51	67
SN3_00103335	E001	NA	NA	sneu_scaffold00001	10323442	10323466	25	+	23	10	9	29	13	18	0.793103	1	0.818182	0.878788	0.866667	0.782609								SN3_00202490	54	16	30	1	8	10
SN3_00103355	E001	0.0295452	0.173636	sneu_scaffold00001	10415614	10415627	14	-	1	9	9	1	1	2	0.0178571	0.173077	0.225	0.0060241	0.0175439	0.0434783								SN3_00202495	41	25	31	130	75	29
SN3_00103355	E002	0.00955002	0.0866109	sneu_scaffold00001	10416764	10416901	138	-	24	13	13	103	36	25	0.428571	0.25	0.325	0.620482	0.631579	0.543478								SN3_00202705	18	2	5	42	31	38
SN3_00103355	E003	0.111445	0.375207	sneu_scaffold00001	10417006	10417054	49	-	5	3	7	34	9	15	0.0892857	0.0576923	0.175	0.204819	0.157895	0.326087								SN3_00202725	17	20	7	6	5	16
SN3_00103355	E004	0.646424	0.860453	sneu_scaffold00001	10417281	10417308	28	-	9	1	1	10	1	2	0.160714	0.0192308	0.025	0.060241	0.0175439	0.0434783								SN3_00202795	1	1	0	24	6	12
SN3_00103355	E005	0.0258059	0.160209	sneu_scaffold00001	10417364	10417427	64	-	9	21	3	1	7	0	0.160714	0.403846	0.075	0.0060241	0.122807	0								SN3_00200005	2	0	3	0	0	1
SN3_00103360	E001	NA	NA	sneu_scaffold00001	10419111	10419134	24	+	14	1	5	3	1	2	0.875	0.333333	0.416667	0.5	1	0.666667								SN3_00200045	0	0	0	2	2	0
SN3_00103365	E001	NA	NA	sneu_scaffold00001	10443685	10443855	171	+	44	16	18	6	13	4	0.897959	1	0.9	1	1	1								SN3_00200040	10	4	4	100	90	139
SN3_00103375	E001	NA	NA	sneu_scaffold00001	10497410	10497443	34	+	13	3	4	3	0	6	0.928571	1	1	0.75	0	0.666667								SN3_00200065	3	0	0	1	0	1
SN3_00103385	E001	0.00300299	0.0388681	sneu_scaffold00001	10528867	10529083	217	+	249	112	169	0	0	0	0.14795	0.16185	0.182505	0	0	0								SN3_00200065	0	0	0	0	0	0
SN3_00103385	E002	0.917316	0.985402	sneu_scaffold00001	10529128	10529254	127	+	102	47	40	0	2	0	0.0606061	0.0679191	0.0431965	0	0.2	0								SN3_00200070	45	7	24	8	1	4
SN3_00103385	E003	0.509707	0.776294	sneu_scaffold00001	10529362	10529613	252	+	1325	534	713	9	8	11	0.787285	0.771676	0.769978	1	0.8	1								SN3_00200075	1	1	0	6	10	11
SN3_00103385	E004	0.546737	0.801981	sneu_scaffold00001	10529685	10529750	66	+	46	14	21	0	0	0	0.0273321	0.0202312	0.0226782	0	0	0								SN3_00200080	0	0	0	3	4	7
SN3_00103385	E005	0.963987	1	sneu_scaffold00001	10529827	10529860	34	+	90	12	34	0	0	1	0.0534759	0.017341	0.0367171	0	0	0.0909091								SN3_00200085	31	15	10	0	6	1
SN3_00103385	E006	0.216635	0.522539	sneu_scaffold00001	10529893	10530070	178	+	257	75	137	1	0	8	0.152704	0.108382	0.147948	0.111111	0	0.727273								SN3_00200090	290	115	121	257	273	278
SN3_00103400	E001	NA	NA	sneu_scaffold00001	10563440	10563477	38	+	23	4	15	5	6	8	0.605263	0.5	0.652174	0.625	1	0.888889								SN3_00200095	4	0	1	5	4	10
SN3_00103405	E001	0.224464	0.532458	sneu_scaffold00001	10580112	10580235	124	-	66	25	21	2	0	0	2.53846	1.5625	2.33333	#DIV/0!	0	0								SN3_00200100	1	0	0	0	0	0
SN3_00103405	E002	0.337705	0.647148	sneu_scaffold00001	10580492	10580778	287	-	278	72	111	8	1	12	10.6923	4.5	12.3333	#DIV/0!	1	3								SN3_00200100	0	0	0	0	0	0
SN3_00103405	E003	0.783687	0.933998	sneu_scaffold00001	10583940	10583955	16	-	12	6	3	0	1	0	0.461538	0.375	0.333333	#DIV/0!	1	0								SN3_00200100	0	0	2	16	16	0
SN3_00103415	E001	0.25513	0.565491	sneu_scaffold00001	10612516	10612556	41	-	16	1	12	1	4	1	16	#DIV/0!	12	0.0222222	0.285714	0.25								SN3_00200100	0	0	0	0	0	0
SN3_00103415	E002	0.200757	0.504033	sneu_scaffold00001	10612696	10612732	37	-	6	5	5	6	0	0	6	#DIV/0!	5	0.133333	0	0								SN3_00200100	0	0	0	0	0	0
SN3_00103415	E003	2.91e-05	0.00126462	sneu_scaffold00001	10613438	10613500	63	-	27	21	20	1	0	3	27	#DIV/0!	20	0.0222222	0	0.75								SN3_00200100	0	0	0	0	0	0
SN3_00103415	E004	0.663906	0.867127	sneu_scaffold00001	10613544	10613559	16	-	8	3	4	4	0	4	8	#DIV/0!	4	0.0888889	0	1								SN3_00200100	1	0	0	5	17	3
SN3_00103415	E005	0.657715	0.864416	sneu_scaffold00001	10613607	10613674	68	-	11	1	32	4	0	16	11	#DIV/0!	32	0.0888889	0	4								SN3_00200105	2	3	2	2	0	47
SN3_00103415	E006	1.09e-05	0.000585936	sneu_scaffold00001	10616525	10616539	15	-	0	0	0	21	6	3	0	#DIV/0!	0	0.466667	0.428571	0.75								SN3_00200110	32	7	18	14	13	6
SN3_00103415	E007	0.00220952	0.0310092	sneu_scaffold00001	10616678	10616685	8	-	1	0	1	17	8	1	1	#DIV/0!	1	0.377778	0.571429	0.25								SN3_00200130	8	16	3	35	7	14
SN3_00103415	E008	0.582292	0.82349	sneu_scaffold00001	10624306	10624342	37	-	1	7	1	10	0	3	1	#DIV/0!	1	0.222222	0	0.75								SN3_00200135	54	26	16	1788	787	1345
SN3_00103415	E009	0.0352872	0.191366	sneu_scaffold00001	10624473	10624492	20	-	1	1	2	5	9	2	1	#DIV/0!	2	0.111111	0.642857	0.5								SN3_00200140	0	1	3	4	3	10
SN3_00103430	E001	NA	NA	sneu_scaffold00001	10661491	10661522	32	+	12	0	2	1	5	6	0.631579	#DIV/0!	0.25	0.5	0.833333	0.545455								SN3_00200145	0	0	0	22	3	1
SN3_00103435	E001	0.92066	0.986158	sneu_scaffold00001	10694915	10694945	31	-	10	7	26	0	0	1	0.0371747	0.0666667	0.180556	0	0	0.5								SN3_00200150	6	2	1	16	13	54
SN3_00103435	E002	0.905072	0.97886	sneu_scaffold00001	10696427	10696644	218	-	242	85	115	7	6	1	0.899628	0.809524	0.798611	1	1	0.5								SN3_00200150	0	0	0	0	0	0
SN3_00103445	E001	NA	NA	sneu_scaffold00001	10728779	10728798	20	-	0	0	1	32	3	8	0	#DIV/0!	1	0.680851	0.3	0.222222								SN3_00200160	48	44	24	23	8	16
SN3_00103455	E001	0.185255	0.484734	sneu_scaffold00001	10745514	10745590	77	-	120	77	51	92	55	23	0.117302	0.115964	0.0816	0.0728424	0.102421	0.0369181								SN3_00200190	241	74	123	154	93	186
SN3_00103455	E002	0.00496882	0.0556926	sneu_scaffold00001	10745615	10745781	167	-	66	48	49	179	58	98	0.0645161	0.0722892	0.0784	0.141726	0.108007	0.157303								SN3_00200195	99	26	30	61	37	67
SN3_00103455	E003	0.0790503	0.309387	sneu_scaffold00001	10745820	10745849	30	-	1	3	2	11	19	2	0.000977517	0.00451807	0.0032	0.00870942	0.0353818	0.00321027								SN3_00200205	0	0	0	2	0	0
SN3_00103455	E004	0.000341634	0.00812785	sneu_scaffold00001	10745885	10746197	313	-	404	208	233	677	304	326	0.394917	0.313253	0.3728	0.536025	0.566108	0.523274								SN3_00200220	208	133	117	171	71	129
SN3_00103455	E005	0.0395994	0.206038	sneu_scaffold00001	10746235	10746259	25	-	41	48	25	130	36	76	0.0400782	0.0722892	0.04	0.10293	0.0670391	0.12199								SN3_00200225	22	15	20	3	0	1
SN3_00103455	E006	0.915356	0.985054	sneu_scaffold00001	10746316	10746345	30	-	2	12	4	19	1	3	0.00195503	0.0180723	0.0064	0.0150435	0.0018622	0.00481541								SN3_00200240	15	4	8	17	4	28
SN3_00103455	E007	0.457244	0.734941	sneu_scaffold00001	10746624	10746651	28	-	5	16	0	8	0	1	0.00488759	0.0240964	0	0.00633413	0	0.00160514								SN3_00200245	56	26	39	4	1	5
SN3_00103455	E008	0.0282281	0.168616	sneu_scaffold00001	10746744	10746761	18	-	39	53	28	36	14	8	0.0381232	0.0798193	0.0448	0.0285036	0.0260708	0.0128411								SN3_00200260	33	20	35	43	17	30
SN3_00103455	E009	0.00944368	0.0861906	sneu_scaffold00001	10746952	10746953	2	-	85	42	55	35	7	32	0.083089	0.063253	0.088	0.0277118	0.0130354	0.0513644								SN3_00200260	0	0	1	0	0	0
SN3_00103455	E010	2.13e-08	3.61e-06	sneu_scaffold00001	10747453	10747637	185	-	260	148	178	69	46	52	0.254154	0.222892	0.2848	0.0546318	0.0856611	0.0834671								SN3_00200270	53	34	12	18	13	5
SN3_00103465	E001	0.200409	0.503705	sneu_scaffold00001	10800523	10800540	18	-	16	11	14	80	39	22	0.0969697	0.268293	0.123894	0.340426	0.419355	0.115789								SN3_00200295	5	9	1	8	6	27
SN3_00103465	E002	0.188817	0.488614	sneu_scaffold00001	10802179	10802263	85	-	138	28	97	142	50	166	0.836364	0.682927	0.858407	0.604255	0.537634	0.873684								SN3_00200300	34	19	34	10	23	8
SN3_00103470	E001	NA	NA	sneu_scaffold00001	10822865	10822881	17	-	3	0	0	15	0	2	0.166667	0	0	0.454545	0	0.111111								SN3_00200305	0	0	0	0	0	1
SN3_00103490	E001	0.826262	0.949081	sneu_scaffold00001	10852487	10852544	58	-	3	2	2	22	0	8	0.1875	0.125	0.25	0.318841	0	0.307692								SN3_00200305	0	0	0	0	0	0
SN3_00103490	E002	0.822432	0.947344	sneu_scaffold00001	10852727	10852745	19	-	0	4	1	19	0	5	0	0.25	0.125	0.275362	0	0.192308								SN3_00200305	0	0	0	0	0	0
SN3_00103495	E001	NA	NA	sneu_scaffold00001	10886446	10886516	71	-	14	14	10	0	0	0	0.875	0.666667	0.625	#DIV/0!	#DIV/0!	#DIV/0!								SN3_00200310	41	33	30	2	2	10
SN3_00103500	E001	NA	NA	sneu_scaffold00001	10890349	10890379	31	+	10	0	3	5	0	4	0.3125	0	0.214286	0.454545	#DIV/0!	0.5								SN3_00200340	17	9	6	17	2	7
SN3_00103520	E001	NA	NA	sneu_scaffold00001	10967533	10967537	5	-	0	1	1	2	1	15	0	1	1	0.166667	0.0769231	0.394737								SN3_00200345	7	7	5	9	13	19
SN3_00103525	E001	NA	NA	sneu_scaffold00001	11009513	11009612	100	-	11	6	7	2	0	4	0.423077	0.75	0.466667	1	0	0.571429								SN3_00200355	0	1	0	5	16	1
SN3_00103535	E001	NA	NA	sneu_scaffold00001	11024565	11024611	47	+	0	0	0	6	0	16	0	#DIV/0!	#DIV/0!	0.75	0	0.941176								SN3_00200360	45	11	23	14	1	5
SN3_00103545	E001	0.141323	0.422618	sneu_scaffold00001	11065092	11065149	58	-	60	47	49	22	9	8	0.100671	0.12336	0.105376	0.198198	0.128571	0.2								SN3_00200375	62	15	29	26	10	13
SN3_00103545	E002	3.42e-08	5.2e-06	sneu_scaffold00001	11065189	11065269	81	-	106	74	112	82	47	16	0.177852	0.194226	0.24086	0.738739	0.671429	0.4								SN3_00200380	71	20	21	20	13	26
SN3_00103545	E003	0.626218	0.85002	sneu_scaffold00001	11065445	11065453	9	-	27	25	9	3	3	1	0.045302	0.0656168	0.0193548	0.027027	0.0428571	0.025								SN3_00200385	93	27	26	8	1	20
SN3_00103545	E004	0.599221	0.835269	sneu_scaffold00001	11066541	11066602	62	-	29	12	31	7	4	3	0.0486577	0.0314961	0.0666667	0.0630631	0.0571429	0.075								SN3_00200395	57	26	34	12	3	3
SN3_00103545	E005	0.716816	0.898057	sneu_scaffold00001	11066698	11066728	31	-	29	20	23	4	5	1	0.0486577	0.0524934	0.0494624	0.036036	0.0714286	0.025								SN3_00200400	51	41	22	16	7	37
SN3_00103545	E006	1.15e-09	2.95e-07	sneu_scaffold00001	11067327	11067476	150	-	154	122	122	4	1	2	0.258389	0.32021	0.262366	0.036036	0.0142857	0.05								SN3_00200405	40	9	24	31	21	21
SN3_00103545	E007	0.654693	0.862863	sneu_scaffold00001	11067640	11067679	40	-	17	0	16	1	0	1	0.0285235	0	0.0344086	0.00900901	0	0.025								SN3_00200405	66	22	18	8	5	9
SN3_00103545	E008	1.27e-07	1.55e-05	sneu_scaffold00001	11068205	11068402	198	-	125	67	77	1	0	2	0.209732	0.175853	0.165591	0.00900901	0	0.05								SN3_00200425	52	8	27	7	7	6
SN3_00103545	E009	0.392771	0.695889	sneu_scaffold00001	11068448	11068471	24	-	27	21	17	3	4	0	0.045302	0.0551181	0.0365591	0.027027	0.0571429	0								SN3_00200430	141	105	77	334	153	329
SN3_00103550	E001	NA	NA	sneu_scaffold00001	11071400	11071550	151	+	87	40	59	8	1	2	0.836538	0.952381	0.936508	0.888889	1	1								SN3_00200435	0	1	0	1	0	2
SN3_00103555	E001	0.314034	0.623426	sneu_scaffold00001	11088656	11088663	8	-	5	5	4	7	12	5	0.135135	0.208333	0.173913	0.259259	0.363636	0.185185								SN3_00200435	0	0	0	2	0	0
SN3_00103555	E002	0.68606	0.882224	sneu_scaffold00001	11088811	11088860	50	-	7	1	2	4	9	1	0.189189	0.0416667	0.0869565	0.148148	0.272727	0.037037								SN3_00200435	1	4	1	6	3	4
SN3_00103555	E003	0.590305	0.829627	sneu_scaffold00001	11088904	11088918	15	-	8	3	8	11	4	11	0.216216	0.125	0.347826	0.407407	0.121212	0.407407								SN3_00200440	25	2	9	7	6	18
SN3_00103555	E004	0.601159	0.836305	sneu_scaffold00001	11088955	11089006	52	-	1	5	4	2	8	6	0.027027	0.208333	0.173913	0.0740741	0.242424	0.222222								SN3_00200445	95	41	37	71	40	61
SN3_00103555	E005	0.0126368	0.10328	sneu_scaffold00001	11089038	11089060	23	-	15	9	4	2	0	4	0.405405	0.375	0.173913	0.0740741	0	0.148148								SN3_00200460	32	19	13	36	24	27
SN3_00103560	E001	0.924219	0.986463	sneu_scaffold00001	11117451	11117489	39	-	41	218	50	75	51	28	0.650794	0.882591	0.892857	0.903614	0.761194	0.7								SN3_00200465	50	36	46	2	0	0
SN3_00103560	E002	0.931998	0.990756	sneu_scaffold00001	11117841	11117968	128	-	18	25	5	3	11	15	0.285714	0.101215	0.0892857	0.0361446	0.164179	0.375								SN3_00200465	1	10	2	0	0	0
SN3_00103565	E001	NA	NA	sneu_scaffold00001	11118566	11118682	117	+	32	19	19	61	36	73	0.969697	0.863636	0.904762	0.968254	1	0.973333								SN3_00200465	1	10	2	1	0	0
SN3_00103575	E001	0.635601	0.855224	sneu_scaffold00001	11162271	11162327	57	-	0	6	5	15	0	3	0	0.0967742	0.102041	0.3	0	0.0789474								SN3_00200470	31	25	30	29	50	19
SN3_00103575	E002	0.0350838	0.190412	sneu_scaffold00001	11163998	11164043	46	-	5	9	4	2	0	1	0.104167	0.145161	0.0816327	0.04	0	0.0263158								SN3_00200475	5	0	1	4	7	0
SN3_00103575	E003	0.00116195	0.019476	sneu_scaffold00001	11164113	11164154	42	-	16	25	8	5	0	1	0.333333	0.403226	0.163265	0.1	0	0.0263158								SN3_00200480	63	36	48	23	27	23
SN3_00103575	E004	0.00184294	0.0273566	sneu_scaffold00001	11164374	11164383	10	-	4	1	6	14	17	9	0.0833333	0.016129	0.122449	0.28	0.607143	0.236842								SN3_00200495	1	0	0	14	12	13
SN3_00103575	E005	0.948685	0.998865	sneu_scaffold00001	11164927	11165002	76	-	8	5	13	2	8	10	0.166667	0.0806452	0.265306	0.04	0.285714	0.263158								SN3_00200500	36	17	27	12	0	5
SN3_00103580	E001	NA	NA	sneu_scaffold00001	11168415	11168438	24	+	0	0	0	9	5	12	#DIV/0!	#DIV/0!	#DIV/0!	#DIV/0!	#DIV/0!	#DIV/0!								SN3_00200510	99	44	59	32	15	43
SN3_00103590	E001	0.212975	0.51696	sneu_scaffold00001	11222207	11222235	29	-	0	2	1	22	14	13	0	0.153846	0.125	0.244444	0.181818	0.0828025								SN3_00200515	0	0	0	0	0	0
SN3_00103590	E002	0.0493605	0.232165	sneu_scaffold00001	11222308	11222347	40	-	0	0	0	10	10	5	0	0	0	0.111111	0.12987	0.0318471								SN3_00200530	0	0	0	0	0	0
SN3_00103590	E003	0.108311	0.371024	sneu_scaffold00001	11223004	11223026	23	-	5	4	1	11	7	10	0.2	0.307692	0.125	0.122222	0.0909091	0.0636943								SN3_00200530	0	0	0	0	0	0
SN3_00103590	E004	0.934695	0.991801	sneu_scaffold00001	11223500	11223720	221	-	11	6	3	31	29	80	0.44	0.461538	0.375	0.344444	0.376623	0.509554								SN3_00200530	55	7	22	8	4	10
SN3_00103590	E005	0.317122	0.625865	sneu_scaffold00001	11223793	11223847	55	-	6	1	3	9	5	31	0.24	0.0769231	0.375	0.1	0.0649351	0.197452								SN3_00200535	674	255	395	21	19	11
SN3_00103595	E001	0.9718	1	sneu_scaffold00001	11223847	11223910	64	+	31	11	7	1	6	1	0.407895	0.305556	0.233333	0.5	1	0.2								SN3_00200550	9	8	5	2	2	0
SN3_00103595	E002	0.942733	0.994994	sneu_scaffold00001	11223935	11224031	97	+	16	1	7	0	0	4	0.210526	0.0277778	0.233333	0	0	0.8								SN3_00200565	35	9	8	61	25	19
SN3_00103600	E001	NA	NA	sneu_scaffold00001	11260175	11260239	65	+	62	10	29	21	4	32	0.794872	0.769231	0.878788	0.777778	1	0.914286								SN3_00200580	0	0	0	0	0	0
SN3_00200015	E001	0.0420007	0.214228	sneu_scaffold00002	98473	98561	89	+	71	8	48	16	13	30	0.71	0.533333	0.695652	0.235294	0.203125	0.731707								SN3_00200580	0	0	0	0	0	0
SN3_00200015	E002	0.02975	0.173636	sneu_scaffold00002	100733	100742	10	+	3	0	1	7	11	2	0.03	0	0.0144928	0.102941	0.171875	0.0487805								SN3_00200580	10	0	2	10	0	5
SN3_00200015	E003	0.164243	0.456935	sneu_scaffold00002	102434	102446	13	+	2	3	2	20	48	0	0.02	0.2	0.0289855	0.294118	0.75	0								SN3_00200585	92	10	43	171	60	45
SN3_00200040	E001	0.950722	0.999584	sneu_scaffold00002	214886	214902	17	-	3	0	1	21	35	20	0.3	0	0.25	0.21	0.388889	0.143885								SN3_00200590	47	11	27	2	0	0
SN3_00200040	E002	0.331686	0.643279	sneu_scaffold00002	215521	215559	39	-	0	0	0	9	5	10	0	0	0	0.09	0.0555556	0.0719424								SN3_00200615	39	17	33	25	11	11
SN3_00200040	E003	0.50162	0.770792	sneu_scaffold00002	215635	215691	57	-	0	2	0	17	15	42	0	0.5	0	0.17	0.166667	0.302158								SN3_00200620	23	15	9	12	13	14
SN3_00200040	E004	0.209677	0.51263	sneu_scaffold00002	216510	216543	34	-	5	1	2	26	28	49	0.5	0.25	0.5	0.26	0.311111	0.352518								SN3_00200625	11	3	6	22	18	38
SN3_00200070	E001	NA	NA	sneu_scaffold00002	267827	267884	58	-	43	1	22	7	1	4	0.955556	0.142857	0.916667	0.875	1	1								SN3_00200630	96	25	62	103	80	94
SN3_00200085	E001	NA	NA	sneu_scaffold00002	316165	316223	59	+	30	15	9	0	6	1	0.967742	1	0.9	#DIV/0!	1	1								SN3_00200640	34	19	17	14	2	29
SN3_00200090	E001	0.432282	0.716605	sneu_scaffold00002	354277	354311	35	-	16	20	15	81	153	4	0.0551724	0.173913	0.123967	0.315175	0.56044	0.0143885								SN3_00200645	23	22	16	5	3	8
SN3_00200090	E002	0.427368	0.714664	sneu_scaffold00002	354537	354858	322	-	272	95	106	176	119	274	0.937931	0.826087	0.876033	0.684825	0.435897	0.985612								SN3_00200655	20	8	14	16	9	10
SN3_00200105	E001	NA	NA	sneu_scaffold00002	403055	403086	32	-	2	3	1	2	0	47	1	1	0.5	1	#DIV/0!	1								SN3_00200660	0	1	1	2	0	6
SN3_00200130	E001	0.99663	1	sneu_scaffold00002	504700	504754	55	-	5	11	1	18	6	8	0.625	0.6875	0.333333	0.514286	0.857143	0.571429								SN3_00200665	6	3	3	14	6	4
SN3_00200130	E002	0.978155	1	sneu_scaffold00002	505141	505158	18	-	1	5	1	9	1	4	0.125	0.3125	0.333333	0.257143	0.142857	0.285714								SN3_00200665	0	0	0	0	0	0
SN3_00200135	E001	1.05e-07	1.32e-05	sneu_scaffold00002	524815	525050	236	-	18	4	7	1360	585	959	0.333333	0.153846	0.4375	0.760626	0.743329	0.713011								SN3_00200665	0	0	0	0	0	0
SN3_00200135	E002	0.637424	0.856309	sneu_scaffold00002	525288	525411	124	-	1	0	1	32	2	38	0.0185185	0	0.0625	0.0178971	0.0025413	0.0282528								SN3_00200665	0	0	0	0	0	0
SN3_00200135	E003	0.0324584	0.180982	sneu_scaffold00002	525492	525509	18	-	7	2	0	27	13	54	0.12963	0.0769231	0	0.0151007	0.0165184	0.0401487								SN3_00200665	0	2	0	0	0	0
SN3_00200135	E004	0.882195	0.972803	sneu_scaffold00002	525568	525586	19	-	1	0	0	11	9	10	0.0185185	0	0	0.00615213	0.0114358	0.00743494								SN3_00200665	0	0	0	0	0	0
SN3_00200135	E005	0.0792264	0.309902	sneu_scaffold00002	525648	525713	66	-	3	6	1	96	28	68	0.0555556	0.230769	0.0625	0.0536913	0.0355781	0.0505576								SN3_00200665	0	4	1	0	0	0
SN3_00200135	E006	0.137982	0.416947	sneu_scaffold00002	525754	525775	22	-	1	1	1	130	77	85	0.0185185	0.0384615	0.0625	0.0727069	0.0978399	0.063197								SN3_00200665	44	10	17	49	29	70
SN3_00200135	E007	0.345035	0.652766	sneu_scaffold00002	525801	525846	46	-	1	0	0	38	18	44	0.0185185	0	0	0.0212528	0.0228717	0.0327138								SN3_00200665	0	0	3	2	4	1
SN3_00200135	E008	0.675199	0.874623	sneu_scaffold00002	526146	526181	36	-	0	1	0	19	24	21	0	0.0384615	0	0.0106264	0.0304956	0.0156134								SN3_00200665	0	0	0	2	0	0
SN3_00200135	E009	2.92e-15	2.03e-12	sneu_scaffold00002	526242	526311	70	-	22	12	6	70	31	63	0.407407	0.461538	0.375	0.0391499	0.0393901	0.0468401								SN3_00200665	2	0	0	0	1	1
SN3_00200150	E001	0.857055	0.962291	sneu_scaffold00002	542632	542653	22	+	2	0	0	4	0	17	0.333333	0	0	0.25	0	0.314815								SN3_00200665	14	25	19	6	9	19
SN3_00200150	E002	0.835446	0.951844	sneu_scaffold00002	542683	542696	14	+	2	1	0	2	9	31	0.333333	0.5	0	0.125	0.692308	0.574074								SN3_00200670	36	10	11	51	16	73
SN3_00200155	E001	0.0447753	0.221967	sneu_scaffold00002	573377	573403	27	-	11	2	10	1	0	2	0.297297	0.222222	0.588235	0.125	0	0.153846								SN3_00200675	0	0	0	0	0	0
SN3_00200155	E002	0.0495237	0.232438	sneu_scaffold00002	573813	573821	9	-	10	0	2	3	1	5	0.27027	0	0.117647	0.375	0.333333	0.384615								SN3_00200675	0	0	0	0	0	0
SN3_00200160	E001	0.644599	0.859562	sneu_scaffold00002	575694	575716	23	+	32	9	8	10	5	13	0.666667	0.204545	0.333333	0.434783	0.625	0.8125								SN3_00200675	9	0	1	15	24	4
SN3_00200160	E002	0.655875	0.863439	sneu_scaffold00002	579331	579337	7	+	3	12	5	6	3	0	0.0625	0.272727	0.208333	0.26087	0.375	0								SN3_00200690	26	0	14	10	8	20
SN3_00200190	E001	0.568717	0.815455	sneu_scaffold00002	702580	702590	11	-	16	6	6	20	12	6	0.06639	0.0810811	0.0487805	0.12987	0.129032	0.0322581								SN3_00200695	53	28	33	36	29	49
SN3_00200190	E002	0.271843	0.583158	sneu_scaffold00002	702953	703003	51	-	10	1	6	3	3	1	0.0414938	0.0135135	0.0487805	0.0194805	0.0322581	0.00537634								SN3_00200705	1	0	1	0	0	0
SN3_00200190	E003	0.959927	1	sneu_scaffold00002	703055	703157	103	-	205	62	102	121	76	171	0.850622	0.837838	0.829268	0.785714	0.817204	0.919355								SN3_00200710	310	97	146	48	27	19
SN3_00200195	E001	0.00198894	0.0287858	sneu_scaffold00002	703262	703314	53	+	5	0	1	10	17	12	0.0505051	0	0.0333333	0.163934	0.459459	0.179104								SN3_00200715	37	7	9	41	24	28
SN3_00200195	E002	0.00077508	0.0147117	sneu_scaffold00002	703374	703598	225	+	85	22	27	45	20	48	0.858586	0.846154	0.9	0.737705	0.540541	0.716418								SN3_00200735	14	6	9	14	1	12
SN3_00200220	E001	0.0492708	0.232057	sneu_scaffold00002	784640	784661	22	+	103	77	67	54	7	67	0.495192	0.578947	0.57265	0.315789	0.0985915	0.51938								SN3_00200735	0	0	0	0	0	0
SN3_00200220	E002	0.203132	0.506187	sneu_scaffold00002	785446	785466	21	+	34	17	16	28	24	23	0.163462	0.12782	0.136752	0.163743	0.338028	0.178295								SN3_00200735	1	0	2	6	0	4
SN3_00200220	E003	0.188091	0.488474	sneu_scaffold00002	785819	785858	40	+	45	23	26	58	21	28	0.216346	0.172932	0.222222	0.339181	0.295775	0.217054								SN3_00200740	34	22	16	14	8	15
SN3_00200220	E004	0.0496315	0.232596	sneu_scaffold00002	786139	786147	9	+	3	0	1	10	13	1	0.0144231	0	0.00854701	0.0584795	0.183099	0.00775194								SN3_00200745	0	0	1	7	0	0
SN3_00200225	E001	NA	NA	sneu_scaffold00002	812395	812447	53	+	18	12	13	2	0	1	0.818182	0.8	0.65	0.666667	#DIV/0!	1								SN3_00200745	0	0	1	10	0	0
SN3_00200245	E001	0.53619	0.794055	sneu_scaffold00002	863363	863387	25	-	9	11	0	0	0	0	0.160714	0.423077	0	0	0	0								SN3_00200745	18	18	4	25	37	35
SN3_00200245	E002	0.473189	0.748292	sneu_scaffold00002	863484	863539	56	-	39	10	25	3	1	2	0.696429	0.384615	0.641026	0.75	1	0.4								SN3_00200755	49	13	14	8	2	19
SN3_00200260	E001	0.521785	0.785016	sneu_scaffold00002	887725	887748	24	+	8	3	8	4	2	7	0.242424	0.15	0.228571	0.0930233	0.117647	0.233333								SN3_00200760	45	23	19	22	14	20
SN3_00200260	E002	0.180444	0.476237	sneu_scaffold00002	888376	888396	21	+	3	1	5	7	3	6	0.0909091	0.05	0.142857	0.162791	0.176471	0.2								SN3_00200765	115	26	37	55	11	34
SN3_00200260	E003	0.591419	0.830521	sneu_scaffold00002	888648	888667	20	+	8	5	9	12	5	1	0.242424	0.25	0.257143	0.27907	0.294118	0.0333333								SN3_00200770	5	0	1	8	17	20
SN3_00200270	E001	NA	NA	sneu_scaffold00002	916910	916988	79	+	47	30	11	11	13	4	0.886792	0.882353	0.916667	0.611111	1	0.8								SN3_00200785	6	0	1	11	12	8
SN3_00200295	E001	NA	NA	sneu_scaffold00002	980705	980721	17	+	2	6	0	7	5	20	0.4	0.666667	0	0.875	0.833333	0.740741								SN3_00200785	2	3	0	18	0	1
SN3_00200300	E001	0.858252	0.962745	sneu_scaffold00002	985947	986020	74	+	20	9	25	8	6	6	0.588235	0.473684	0.735294	0.8	0.26087	0.75								SN3_00200810	6	0	0	0	0	3
SN3_00200300	E002	0.866769	0.966369	sneu_scaffold00002	986068	986125	58	+	14	10	9	2	17	2	0.411765	0.526316	0.264706	0.2	0.73913	0.25								SN3_00200820	0	0	0	3	1	8
SN3_00200310	E001	NA	NA	sneu_scaffold00002	1017362	1017499	138	+	20	17	17	2	0	7	3.33333	#DIV/0!	#DIV/0!	#DIV/0!	#DIV/0!	#DIV/0!								SN3_00200825	34	18	14	4	3	12
SN3_00200340	E001	NA	NA	sneu_scaffold00002	1088517	1088580	64	-	14	3	6	9	1	4	0.823529	0.333333	1	0.529412	0.5	0.571429								SN3_00200835	46	19	14	19	2	34
SN3_00200345	E001	NA	NA	sneu_scaffold00002	1110718	1110776	59	-	5	2	5	3	2	18	0.714286	0.285714	1	0.333333	0.153846	0.947368								SN3_00200840	428	201	240	701	501	886
SN3_00200360	E001	0.236901	0.545493	sneu_scaffold00002	1133670	1133689	20	+	31	4	16	3	0	3	0.688889	0.363636	0.695652	0.214286	0	0.6								SN3_00200855	85	34	66	18	12	8
SN3_00200360	E002	0.274889	0.585605	sneu_scaffold00002	1136644	1136695	52	+	11	4	5	5	1	1	0.244444	0.363636	0.217391	0.357143	1	0.2								SN3_00200855	0	0	0	0	0	0
SN3_00200375	E001	NA	NA	sneu_scaffold00002	1215612	1215711	100	-	56	12	27	24	10	12	0.903226	0.8	0.931034	0.923077	1	0.923077								SN3_00200855	0	3	1	0	0	0
SN3_00200380	E001	NA	NA	sneu_scaffold00002	1225208	1225242	35	+	62	16	18	13	13	26	0.873239	0.8	0.857143	0.65	1	1								SN3_00200855	0	0	0	0	0	0
SN3_00200385	E001	1	1	sneu_scaffold00002	1241483	1241486	4	-	21	2	2	1	0	2	0.225806	0.0740741	0.0769231	0.125	0	0.1								SN3_00200860	9	7	2	29	12	27
SN3_00200385	E002	1	1	sneu_scaffold00002	1241515	1241605	91	-	56	21	13	4	0	12	0.602151	0.777778	0.5	0.5	0	0.6								SN3_00200890	0	0	0	0	0	0
SN3_00200390	E001	NA	NA	sneu_scaffold00002	1245058	1245085	28	+	1	0	1	4	7	12	0.0434783	0	0.04	0.235294	0.212121	0.285714								SN3_00200915	527	241	264	12	5	8
SN3_00200395	E001	NA	NA	sneu_scaffold00002	1258015	1258081	67	-	23	16	23	8	0	1	0.403509	0.615385	0.676471	0.666667	0	0.333333								SN3_00200915	0	0	1	0	0	0
SN3_00200400	E001	0.616304	0.843639	sneu_scaffold00002	1273155	1273195	41	-	32	11	13	10	3	21	0.627451	0.268293	0.590909	0.625	0.428571	0.567568								SN3_00200915	0	0	0	0	0	0
SN3_00200400	E002	0.615723	0.843639	sneu_scaffold00002	1273289	1273298	10	-	18	30	9	6	3	16	0.352941	0.731707	0.409091	0.375	0.428571	0.432432								SN3_00200915	0	0	0	2	0	0
SN3_00200405	E001	0.0142845	0.110753	sneu_scaffold00002	1274260	1274430	171	+	37	8	20	27	15	21	#DIV/0!	4	20	3.85714	5	3								SN3_00200915	1	0	0	2	0	0
SN3_00200405	E002	0.705779	0.893312	sneu_scaffold00002	1280984	1280992	9	+	12	11	0	2	5	1	#DIV/0!	5.5	0	0.285714	1.66667	0.142857								SN3_00200915	0	0	0	0	0	0
SN3_00200405	E003	0.124192	0.395647	sneu_scaffold00002	1281721	1281750	30	+	16	7	2	3	0	2	#DIV/0!	3.5	2	0.428571	0	0.285714								SN3_00200915	7	20	8	1	0	5
SN3_00200405	E004	0.0160827	0.119925	sneu_scaffold00002	1282210	1282247	38	+	11	4	6	2	0	0	#DIV/0!	2	6	0.285714	0	0								SN3_00200925	11	1	0	34	6	14
SN3_00200425	E001	1	1	sneu_scaffold00002	1313992	1314087	96	-	13	0	4	3	0	0	0.25	0	0.148148	0.428571	0	0								SN3_00200920	9	4	2	0	0	0
SN3_00200425	E002	0.917301	0.985402	sneu_scaffold00002	1314671	1314702	32	-	19	8	11	3	2	3	0.365385	1	0.407407	0.428571	0.285714	0.5								SN3_00200930	10	7	4	34	25	26
SN3_00200425	E003	0.963932	1	sneu_scaffold00002	1314832	1314905	74	-	13	0	9	1	0	3	0.25	0	0.333333	0.142857	0	0.5								SN3_00200935	15	5	11	12	0	8
SN3_00200430	E001	0.681945	0.88017	sneu_scaffold00002	1317803	1317909	107	+	137	101	76	301	150	325	0.971631	0.961905	0.987013	0.901198	0.980392	0.987842								SN3_00200945	17	17	6	6	1	18
SN3_00200430	E002	0.752394	0.91709	sneu_scaffold00002	1318221	1318276	56	+	1	3	0	17	0	4	0.0070922	0.0285714	0	0.0508982	0	0.0121581								SN3_00200950	124	44	49	4	0	9
SN3_00200435	E001	NA	NA	sneu_scaffold00002	1327204	1327231	28	-	1	8	1	19	2	8	1	1	1	1	1	0.888889								SN3_00200955	0	0	0	0	0	0
SN3_00200440	E001	NA	NA	sneu_scaffold00002	1341370	1341422	53	-	11	0	3	0	0	6	0.44	0	0.333333	0	0	0.333333								SN3_00200960	222	68	114	12	7	7
SN3_00200445	E001	0.0377502	0.200497	sneu_scaffold00002	1341359	1341417	59	+	18	4	4	2	0	4	0.189474	0.097561	0.108108	0.028169	0	0.0655738								SN3_00200965	127	18	66	25	9	21
SN3_00200445	E002	0.956142	1	sneu_scaffold00002	1341442	1341546	105	+	12	15	0	11	3	9	0.126316	0.365854	0	0.15493	0.075	0.147541								SN3_00200980	34	33	23	96	90	45
SN3_00200445	E003	0.583721	0.823752	sneu_scaffold00002	1341579	1341607	29	+	54	19	26	26	18	42	0.568421	0.463415	0.702703	0.366197	0.45	0.688525								SN3_00200985	28	10	24	55	32	28
SN3_00200445	E004	0.422304	0.711456	sneu_scaffold00002	1342043	1342047	5	+	1	2	5	5	10	2	0.0105263	0.0487805	0.135135	0.0704225	0.25	0.0327869								SN3_00201005	271	190	116	292	146	318
SN3_00200445	E005	0.00598037	0.062948	sneu_scaffold00002	1342120	1342156	37	+	1	0	1	15	6	3	0.0105263	0	0.027027	0.211268	0.15	0.0491803								SN3_00201015	395	166	254	33	8	20
SN3_00200460	E001	0.650112	0.862553	sneu_scaffold00002	1367993	1368038	46	+	11	8	3	6	6	6	0.34375	0.421053	0.230769	0.166667	0.25	0.222222								SN3_00201025	0	1	0	7	17	4
SN3_00200460	E002	0.617785	0.8445	sneu_scaffold00002	1368414	1368477	64	+	17	10	9	18	6	19	0.53125	0.526316	0.692308	0.5	0.25	0.703704								SN3_00201030	12	8	4	5	5	11
SN3_00200465	E001	NA	NA	sneu_scaffold00002	1386773	1386846	74	+	39	30	41	2	0	0	0.78	0.833333	0.891304	1	#DIV/0!	#DIV/0!								SN3_00201030	0	0	0	1	0	0
SN3_00200470	E001	0.350422	0.657428	sneu_scaffold00002	1414824	1414883	60	-	2	15	5	16	0	1	0.0645161	0.6	0.166667	0.551724	0	0.0526316								SN3_00201035	25	8	17	14	19	7
SN3_00200470	E002	0.122342	0.391954	sneu_scaffold00002	1414926	1414941	16	-	2	2	7	9	21	3	0.0645161	0.08	0.233333	0.310345	0.42	0.157895								SN3_00201045	9	1	0	21	18	43
SN3_00200470	E003	0.337872	0.647148	sneu_scaffold00002	1415411	1415426	16	-	4	9	8	6	13	1	0.129032	0.36	0.266667	0.206897	0.26	0.0526316								SN3_00201050	84	40	79	30	25	24
SN3_00200470	E004	0.97886	1	sneu_scaffold00002	1417381	1417430	50	-	1	4	5	1	5	5	0.0322581	0.16	0.166667	0.0344828	0.1	0.263158								SN3_00201060	22	31	17	56	45	119
SN3_00200480	E001	0.712711	0.89496	sneu_scaffold00002	1446391	1446473	83	+	44	29	37	12	17	19	0.698413	0.805556	0.770833	0.521739	0.62963	0.826087								SN3_00201065	0	5	4	5	9	1
SN3_00200480	E002	0.738059	0.909683	sneu_scaffold00002	1446585	1446673	89	+	17	6	10	9	5	3	0.269841	0.166667	0.208333	0.391304	0.185185	0.130435								SN3_00201080	12	16	6	7	0	13
SN3_00200500	E001	0.446744	0.728358	sneu_scaffold00002	1551298	1551314	17	+	3	6	8	3	0	0	0.0833333	0.352941	0.296296	0.25	#DIV/0!	0								SN3_00201110	6	3	0	0	2	0
SN3_00200500	E002	0.421548	0.711022	sneu_scaffold00002	1551480	1551568	89	+	16	7	10	8	0	4	0.444444	0.411765	0.37037	0.666667	#DIV/0!	0.8								SN3_00201125	0	3	0	6	0	1
SN3_00200510	E001	0.533781	0.792194	sneu_scaffold00002	1565540	1565602	63	+	35	20	21	15	10	13	0.353535	0.454545	0.355932	0.46875	0.666667	0.302326								SN3_00201125	25	14	3	21	12	8
SN3_00200510	E002	0.528298	0.787775	sneu_scaffold00002	1565630	1565761	132	+	63	24	37	17	5	28	0.636364	0.545455	0.627119	0.53125	0.333333	0.651163								SN3_00201130	13	10	8	21	19	20
SN3_00200515	E001	0.899549	0.977102	sneu_scaffold00002	1585081	1585095	15	+	21	10	19	3	9	1	0.145833	0.114943	0.168142	0.0379747	0.36	0.05								SN3_00201160	159	98	76	31	11	27
SN3_00200515	E002	0.0278186	0.167461	sneu_scaffold00002	1585122	1585165	44	+	28	7	20	1	0	2	0.194444	0.0804598	0.176991	0.0126582	0	0.1								SN3_00201165	68	54	47	130	102	51
SN3_00200515	E003	0.873818	0.970956	sneu_scaffold00002	1587086	1587136	51	+	2	8	7	7	0	0	0.0138889	0.091954	0.0619469	0.0886076	0	0								SN3_00201180	1	0	0	20	19	28
SN3_00200515	E004	0.599732	0.83544	sneu_scaffold00002	1591529	1591537	9	+	4	15	4	3	0	1	0.0277778	0.172414	0.0353982	0.0379747	0	0.05								SN3_00201195	20	23	11	1	0	3
SN3_00200515	E005	0.855496	0.961827	sneu_scaffold00002	1599585	1599617	33	+	4	9	8	8	0	1	0.0277778	0.103448	0.0707965	0.101266	0	0.05								SN3_00201200	23	5	11	3	10	8
SN3_00200515	E006	0.0205589	0.139203	sneu_scaffold00002	1602003	1602024	22	+	14	2	5	7	5	5	0.0972222	0.0229885	0.0442478	0.0886076	0.2	0.25								SN3_00201205	317	161	140	541	409	464
SN3_00200530	E001	NA	NA	sneu_scaffold00002	1642845	1642909	65	-	25	4	14	3	0	5	#DIV/0!	#DIV/0!	#DIV/0!	#DIV/0!	#DIV/0!	#DIV/0!								SN3_00201210	33	18	14	8	4	17
SN3_00200535	E001	0.154101	0.443471	sneu_scaffold00002	1643771	1643815	45	+	96	20	41	1	0	1	0.142433	0.0784314	0.103797	0.047619	0	0.0909091								SN3_00201225	149	93	85	174	81	52
SN3_00200535	E002	0.00406338	0.0482535	sneu_scaffold00002	1644075	1644360	286	+	381	137	234	7	6	3	0.565282	0.537255	0.592405	0.333333	0.315789	0.272727								SN3_00201230	54	36	24	36	10	13
SN3_00200535	E003	0.000253881	0.00658412	sneu_scaffold00002	1645327	1645445	119	+	141	63	85	9	12	6	0.209199	0.247059	0.21519	0.428571	0.631579	0.545455								SN3_00201235	13	4	10	12	12	10
SN3_00200545	E001	NA	NA	sneu_scaffold00002	1671084	1671171	88	-	66	17	26	12	7	5	0.985075	1	1	1	1	1								SN3_00201240	28	2	16	14	5	12
SN3_00200565	E001	0.0178514	0.127717	sneu_scaffold00002	1716621	1716636	16	-	13	6	1	26	12	3	0.371429	0.666667	0.125	0.42623	0.48	0.157895								SN3_00201270	20	7	4	8	5	2
SN3_00200565	E002	0.0199396	0.136339	sneu_scaffold00002	1716661	1716723	63	-	4	0	0	24	9	10	0.114286	0	0	0.393443	0.36	0.526316								SN3_00201275	36	12	9	14	6	9
SN3_00200580	E001	0.844815	0.95696	sneu_scaffold00002	1737257	1737345	89	+	9	3	7	4	0	3	0.166667	0.6	0.28	0.363636	0	0.09375								SN3_00201285	12	1	2	15	0	14
SN3_00200580	E002	0.852822	0.960234	sneu_scaffold00002	1737502	1737511	10	+	14	1	5	2	0	3	0.259259	0.2	0.2	0.181818	0	0.09375								SN3_00201285	0	0	0	0	0	0
SN3_00200585	E001	0.00897994	0.0834651	sneu_scaffold00002	1778565	1778632	68	+	83	4	30	43	18	20	0.902174	0.4	0.697674	0.251462	0.3	0.444444								SN3_00201285	0	0	0	0	0	0
SN3_00200585	E002	0.343181	0.651548	sneu_scaffold00002	1780922	1780929	8	+	2	3	3	13	1	0	0.0217391	0.3	0.0697674	0.0760234	0.0166667	0								SN3_00201285	0	0	0	0	0	0
SN3_00200585	E003	0.155214	0.444345	sneu_scaffold00002	1781214	1781236	23	+	0	0	0	4	20	0	0	0	0	0.0233918	0.333333	0								SN3_00201285	0	0	0	0	0	0
SN3_00200585	E004	0.354827	0.662239	sneu_scaffold00002	1781307	1781316	10	+	0	1	3	31	2	2	0	0.1	0.0697674	0.181287	0.0333333	0.0444444								SN3_00201285	0	0	0	2	0	0
SN3_00200585	E005	0.0476767	0.228578	sneu_scaffold00002	1781365	1781433	69	+	3	0	5	65	2	18	0.0326087	0	0.116279	0.380117	0.0333333	0.4								SN3_00201285	0	0	0	2	0	0
SN3_00200590	E001	0.883228	0.972803	sneu_scaffold00002	1823364	1823390	27	-	13	8	4	0	0	0	0.276596	0.727273	0.148148	0	#DIV/0!	#DIV/0!								SN3_00201285	0	0	0	0	0	0
SN3_00200590	E002	0.878621	0.972631	sneu_scaffold00002	1823503	1823521	19	-	23	3	13	0	0	0	0.489362	0.272727	0.481481	0	#DIV/0!	#DIV/0!								SN3_00201295	0	2	0	0	0	1
SN3_00200615	E001	0.359276	0.666618	sneu_scaffold00002	1880439	1880508	70	+	18	1	7	4	1	5	0.461538	0.0588235	0.212121	0.16	0.0909091	0.454545								SN3_00201335	87	27	37	14	9	34
SN3_00200615	E002	0.340374	0.649221	sneu_scaffold00002	1880995	1881039	45	+	4	6	8	14	4	5	0.102564	0.352941	0.242424	0.56	0.363636	0.454545								SN3_00201335	1	0	0	0	0	0
SN3_00200620	E001	NA	NA	sneu_scaffold00002	1924527	1924558	32	-	17	13	9	12	13	14	0.73913	0.866667	1	1	1	1								SN3_00201340	37	23	27	4	2	4
SN3_00200625	E001	NA	NA	sneu_scaffold00002	1926403	1926470	68	+	6	3	6	22	18	36	0.545455	1	1	1	1	0.947368								SN3_00201345	2	0	0	17	5	19
SN3_00200630	E001	0.179232	0.474652	sneu_scaffold00002	1979811	1979844	34	-	11	3	14	32	24	22	0.114583	0.12	0.225806	0.31068	0.3	0.234043								SN3_00201350	0	1	0	0	7	1
SN3_00200630	E002	0.666838	0.869523	sneu_scaffold00002	1980299	1980302	4	-	2	0	3	10	0	6	0.0208333	0	0.0483871	0.0970874	0	0.0638298								SN3_00201350	0	0	0	0	0	0
SN3_00200630	E003	0.309188	0.619357	sneu_scaffold00002	1980873	1980985	113	-	14	1	6	9	5	7	0.145833	0.04	0.0967742	0.0873786	0.0625	0.0744681								SN3_00201350	0	0	0	0	0	0
SN3_00200630	E004	0.329093	0.640544	sneu_scaffold00002	1981045	1981288	244	-	26	5	25	38	35	51	0.270833	0.2	0.403226	0.368932	0.4375	0.542553								SN3_00201350	0	0	0	0	0	0
SN3_00200630	E005	0.0498183	0.233056	sneu_scaffold00002	1981722	1981739	18	-	25	7	7	7	15	4	0.260417	0.28	0.112903	0.0679612	0.1875	0.0425532								SN3_00201350	0	0	0	0	0	0
SN3_00200640	E001	0.616268	0.843639	sneu_scaffold00002	2022443	2022516	74	-	9	7	3	2	0	10	0.264706	0.368421	0.176471	0.142857	0	0.344828								SN3_00201350	16	1	7	5	4	13
SN3_00200640	E002	0.62222	0.847086	sneu_scaffold00002	2023087	2023113	27	-	9	0	4	3	0	7	0.264706	0	0.235294	0.214286	0	0.241379								SN3_00201350	3	0	2	1	0	0
SN3_00200645	E001	NA	NA	sneu_scaffold00002	2033690	2033770	81	+	12	8	11	3	1	3	0.521739	0.363636	0.6875	0.6	0.333333	0.375								SN3_00201360	304	257	122	45	15	62
SN3_00200655	E001	NA	NA	sneu_scaffold00002	2066851	2067013	163	+	19	8	12	14	9	8	0.95	1	0.857143	0.875	1	0.8								SN3_00201370	13	4	4	8	0	3
SN3_00200665	E001	0.877078	0.972631	sneu_scaffold00002	2114884	2114924	41	-	6	2	1	12	1	4	#DIV/0!	#DIV/0!	#DIV/0!	#DIV/0!	#DIV/0!	#DIV/0!								SN3_00201380	0	0	0	0	0	0
SN3_00200665	E002	0.18856	0.488614	sneu_scaffold00002	2134291	2134325	35	-	42	4	16	45	25	70	#DIV/0!	#DIV/0!	#DIV/0!	#DIV/0!	#DIV/0!	#DIV/0!								SN3_00201390	0	0	0	0	0	0
SN3_00200665	E003	0.126365	0.398121	sneu_scaffold00002	2141140	2141208	69	-	6	11	4	3	0	19	#DIV/0!	#DIV/0!	#DIV/0!	#DIV/0!	#DIV/0!	#DIV/0!								SN3_00201395	36	2	10	12	17	15
SN3_00200670	E001	NA	NA	sneu_scaffold00002	2159220	2159263	44	-	25	4	4	30	6	54	0.694444	0.4	0.363636	0.588235	0.375	0.739726								SN3_00201400	136	89	74	105	91	91
SN3_00200675	E001	0.00218371	0.0307712	sneu_scaffold00002	2161530	2161614	85	+	13	20	2	4	5	2	0.317073	0.8	0.181818	0.111111	0.172414	0.0571429								SN3_00201405	277	119	150	62	41	60
SN3_00200675	E002	0.03563	0.192924	sneu_scaffold00002	2162792	2162839	48	+	2	1	1	7	7	9	0.0487805	0.04	0.0909091	0.194444	0.241379	0.257143								SN3_00201430	6	4	3	27	3	11
SN3_00200675	E003	0.339665	0.648778	sneu_scaffold00002	2162925	2162992	68	+	4	1	3	4	10	11	0.097561	0.04	0.272727	0.111111	0.344828	0.314286								SN3_00201435	2	1	0	2	0	1
SN3_00200675	E004	0.216155	0.522125	sneu_scaffold00002	2168352	2168380	29	+	4	0	0	4	15	1	0.097561	0	0	0.111111	0.517241	0.0285714								SN3_00201440	0	0	0	0	0	0
SN3_00200680	E001	0.00523125	0.0575023	sneu_scaffold00002	2195099	2195127	29	-	7	7	2	5	18	4	0.162791	0.241379	0.0869565	0.227273	0.782609	0.4								SN3_00201440	0	0	0	1	0	0
SN3_00200680	E002	0.00459715	0.0527329	sneu_scaffold00002	2197109	2197197	89	-	20	16	17	7	2	0	0.465116	0.551724	0.73913	0.318182	0.0869565	0								SN3_00201445	88	37	43	12	12	12
SN3_00200690	E001	NA	NA	sneu_scaffold00002	2210028	2210100	73	+	26	0	13	10	8	19	1	#DIV/0!	0.928571	1	1	0.95								SN3_00201450	88	16	46	8	8	16
SN3_00200695	E001	0.683676	0.880894	sneu_scaffold00002	2263182	2263232	51	-	16	3	14	13	14	14	0.301887	0.107143	0.424242	0.361111	0.482759	0.285714								SN3_00201460	48	23	22	4	6	15
SN3_00200695	E002	0.679926	0.87899	sneu_scaffold00002	2263300	2263412	113	-	18	20	10	19	11	21	0.339623	0.714286	0.30303	0.527778	0.37931	0.428571								SN3_00201465	4	7	0	13	10	20
SN3_00200710	E001	0.189328	0.488734	sneu_scaffold00002	2290621	2290638	18	-	18	0	12	5	2	3	0.0580645	0	0.0821918	0.104167	0.0740741	0.157895								SN3_00201475	2	0	0	7	17	5
SN3_00200710	E002	0.665121	0.868206	sneu_scaffold00002	2290707	2290761	55	-	129	42	58	20	15	2	0.416129	0.43299	0.39726	0.416667	0.555556	0.105263								SN3_00201500	30	18	26	26	12	45
SN3_00200710	E003	0.653038	0.862757	sneu_scaffold00002	2290846	2290931	86	-	100	25	46	9	10	11	0.322581	0.257732	0.315068	0.1875	0.37037	0.578947								SN3_00201505	4	5	2	87	70	75
SN3_00200710	E004	0.923195	0.986158	sneu_scaffold00002	2290992	2291027	36	-	11	11	10	8	0	1	0.0354839	0.113402	0.0684932	0.166667	0	0.0526316								SN3_00201515	2174	1037	978	142	123	82
SN3_00200710	E005	0.882149	0.972803	sneu_scaffold00002	2291088	2291114	27	-	18	0	4	1	0	1	0.0580645	0	0.0273973	0.0208333	0	0.0526316								SN3_00201525	0	0	0	0	0	0
SN3_00200710	E006	0.0776764	0.306507	sneu_scaffold00002	2291153	2291204	52	-	28	14	11	2	0	1	0.0903226	0.14433	0.0753425	0.0416667	0	0.0526316								SN3_00201535	7	0	1	0	0	0
SN3_00200715	E001	0.373159	0.680224	sneu_scaffold00002	2291810	2291913	104	+	12	2	5	28	13	13	0.324324	0.285714	0.555556	0.682927	0.541667	0.464286								SN3_00201560	0	0	0	0	3	0
SN3_00200715	E002	0.391325	0.694211	sneu_scaffold00002	2292367	2292387	21	+	11	3	3	8	11	8	0.297297	0.428571	0.333333	0.195122	0.458333	0.285714								SN3_00201555	0	0	0	11	8	12
SN3_00200730	E001	0.000608659	0.0124363	sneu_scaffold00002	2310182	2310220	39	+	51	27	31	15	11	19	0.111842	0.108871	0.169399	0.0332594	0.0588235	0.0527778								SN3_00201560	1	0	1	3	1	2
SN3_00200730	E002	0.804412	0.940625	sneu_scaffold00002	2310284	2310359	76	+	66	22	26	37	26	58	0.144737	0.0887097	0.142077	0.0820399	0.139037	0.161111								SN3_00201565	95	50	42	13	12	17
SN3_00200730	E003	0.911027	0.981936	sneu_scaffold00002	2310408	2310470	63	+	10	5	2	13	3	6	0.0219298	0.0201613	0.010929	0.0288248	0.0160428	0.0166667								SN3_00201570	110	48	51	5	2	4
SN3_00200730	E004	0.478811	0.751707	sneu_scaffold00002	2310617	2310771	155	+	318	175	119	287	133	265	0.697368	0.705645	0.650273	0.636364	0.71123	0.736111								SN3_00201580	146	55	58	52	31	38
SN3_00200730	E005	0.90398	0.978189	sneu_scaffold00002	2310802	2310814	13	+	8	6	0	4	4	5	0.0175439	0.0241935	0	0.00886918	0.0213904	0.0138889								SN3_00201585	27	26	19	66	31	69
SN3_00200730	E006	0.232025	0.53945	sneu_scaffold00002	2310991	2311019	29	+	0	1	2	34	2	1	0	0.00403226	0.010929	0.075388	0.0106952	0.00277778								SN3_00201590	12	10	8	11	7	13
SN3_00200730	E007	0.246286	0.555503	sneu_scaffold00002	2311112	2311140	29	+	0	6	1	41	2	4	0	0.0241935	0.00546448	0.0909091	0.0106952	0.0111111								SN3_00201590	0	0	1	0	0	0
SN3_00200730	E008	0.0192477	0.133447	sneu_scaffold00002	2311207	2311230	24	+	1	0	1	20	6	2	0.00219298	0	0.00546448	0.0443459	0.0320856	0.00555556								SN3_00201615	4	2	5	16	10	21
SN3_00200730	E009	0.0714502	0.289799	sneu_scaffold00002	2311336	2311363	28	+	0	4	16	23	22	43	0	0.016129	0.0874317	0.0509978	0.117647	0.119444								SN3_00201620	4	0	4	0	0	0
SN3_00200735	E001	NA	NA	sneu_scaffold00002	2333810	2333878	69	-	13	6	6	9	0	4	0.928571	1	0.666667	0.642857	0	0.333333								SN3_00201620	0	0	0	0	0	0
SN3_00200740	E001	NA	NA	sneu_scaffold00002	2345733	2345797	65	+	32	20	13	13	8	14	0.941176	0.909091	0.8125	0.928571	1	0.933333								SN3_00201630	34	9	13	13	0	3
SN3_00200745	E001	0.284793	0.597902	sneu_scaffold00002	2368818	2368842	25	-	5	0	1	10	8	5	#DIV/0!	#DIV/0!	1	1.42857	#DIV/0!	#DIV/0!								SN3_00201635	30	0	22	13	1	13
SN3_00200745	E002	0.257256	0.568073	sneu_scaffold00002	2368881	2368890	10	-	12	8	1	4	12	18	#DIV/0!	#DIV/0!	1	0.571429	#DIV/0!	#DIV/0!								SN3_00201640	21	4	11	0	0	0
SN3_00200755	E001	NA	NA	sneu_scaffold00002	2389886	2389938	53	+	46	13	14	8	2	19	0.938776	1	1	1	1	1								SN3_00201640	15	8	8	2	0	0
SN3_00200760	E001	0.276106	0.587502	sneu_scaffold00002	2418747	2418901	155	+	32	12	10	13	8	10	0.711111	0.521739	0.526316	0.590909	0.571429	0.5								SN3_00201640	99	53	52	3	0	0
SN3_00200760	E002	0.304668	0.614913	sneu_scaffold00002	2418977	2419030	54	+	10	6	5	9	4	10	0.222222	0.26087	0.263158	0.409091	0.285714	0.5								SN3_00201640	0	4	14	1	0	0
SN3_00200765	E001	0.913474	0.983861	sneu_scaffold00002	2433116	2433144	29	+	53	7	11	28	2	9	0.46087	0.269231	0.297297	0.509091	0.181818	0.264706								SN3_00201660	163	81	85	46	33	87
SN3_00200765	E002	0.546051	0.801483	sneu_scaffold00002	2433352	2433498	147	+	23	6	8	6	7	10	0.2	0.230769	0.216216	0.109091	0.636364	0.294118								SN3_00201665	4	7	2	3	1	1
SN3_00200765	E003	0.712216	0.89496	sneu_scaffold00002	2433552	2433595	44	+	13	11	5	11	1	5	0.113043	0.423077	0.135135	0.2	0.0909091	0.147059								SN3_00201670	34	21	20	5	4	4
SN3_00200765	E004	0.816455	0.945319	sneu_scaffold00002	2433637	2433699	63	+	7	1	7	4	0	4	0.0608696	0.0384615	0.189189	0.0727273	0	0.117647								SN3_00201675	3	0	2	12	4	21
SN3_00200770	E001	NA	NA	sneu_scaffold00002	2469052	2469100	49	-	5	0	1	7	16	14	1	#DIV/0!	1	0.875	0.941176	0.7								SN3_00201675	0	0	0	0	0	0
SN3_00200785	E001	1	1	sneu_scaffold00002	2506966	2506974	9	+	1	0	0	7	12	8	1	0	#DIV/0!	0.179487	0.571429	0.333333								SN3_00201685	30	27	14	12	6	19
SN3_00200785	E002	1	1	sneu_scaffold00002	2507223	2507235	13	+	0	0	0	16	3	1	0	0	#DIV/0!	0.410256	0.142857	0.0416667								SN3_00201690	53	15	21	2	3	4
SN3_00200825	E001	NA	NA	sneu_scaffold00002	2639493	2639499	7	+	17	14	8	1	1	7	0.5	0.777778	0.571429	0.25	0.333333	0.583333								SN3_00201695	0	0	1	25	16	15
SN3_00200830	E001	0.751074	0.916031	sneu_scaffold00002	2687634	2687647	14	+	1	0	2	13	14	6	0.125	0	0.5	0.206349	0.237288	0.461538								SN3_00201700	25	6	15	3	8	0
SN3_00200830	E002	0.46465	0.742051	sneu_scaffold00002	2687779	2687833	55	+	7	0	0	27	25	6	0.875	0	0	0.428571	0.423729	0.461538								SN3_00201710	4	9	1	2	0	0
SN3_00200830	E003	0.380852	0.685172	sneu_scaffold00002	2688102	2688120	19	+	0	0	0	12	18	0	0	0	0	0.190476	0.305085	0								SN3_00201715	0	0	0	0	0	0
SN3_00200835	E001	NA	NA	sneu_scaffold00002	2723219	2723446	228	-	42	18	13	16	1	32	0.913043	0.947368	0.928571	0.842105	0.5	0.941176								SN3_00201720	40	22	16	29	35	57
SN3_00200840	E001	0.130518	0.40442	sneu_scaffold00002	2733222	2733235	14	-	4	9	3	7	4	0	0.00934579	0.0447761	0.0125	0.00998573	0.00798403	0								SN3_00201730	0	0	1	0	0	0
SN3_00200840	E002	0.0313937	0.17818	sneu_scaffold00002	2733605	2733852	248	-	382	158	192	607	468	832	0.892523	0.78607	0.8	0.865906	0.934132	0.939052								SN3_00201735	1	0	1	9	10	5
SN3_00200840	E003	0.997171	1	sneu_scaffold00002	2733936	2734060	125	-	13	17	20	72	25	38	0.0303738	0.0845771	0.0833333	0.10271	0.0499002	0.0428894								SN3_00201740	0	0	0	16	9	12
SN3_00200840	E004	9.45e-07	7.82e-05	sneu_scaffold00002	2734189	2734297	109	-	29	12	24	5	4	13	0.067757	0.0597015	0.1	0.00713267	0.00798403	0.0146727								SN3_00201745	0	0	0	1	0	0
SN3_00200855	E001	0.0110035	0.0939084	sneu_scaffold00002	2764832	2764856	25	+	13	8	7	0	0	0	#DIV/0!	#DIV/0!	#DIV/0!	0	#DIV/0!	#DIV/0!								SN3_00201745	4	12	2	20	19	11
SN3_00200855	E002	0.558442	0.810161	sneu_scaffold00002	2764948	2764979	32	+	45	13	41	11	5	5	#DIV/0!	#DIV/0!	#DIV/0!	11	#DIV/0!	#DIV/0!								SN3_00201755	13	33	1	550	369	482
SN3_00200855	E003	0.251213	0.561086	sneu_scaffold00002	2765992	2766009	18	+	4	7	6	3	2	2	#DIV/0!	#DIV/0!	#DIV/0!	3	#DIV/0!	#DIV/0!								SN3_00201760	12	4	9	6	0	11
SN3_00200860	E001	NA	NA	sneu_scaffold00002	2796332	2796385	54	+	2	3	1	17	6	24	0.222222	0.428571	0.5	0.586207	0.5	0.888889								SN3_00201780	1	0	0	0	0	2
SN3_00200885	E001	0.785475	0.934408	sneu_scaffold00002	2849696	2849757	62	+	1	0	0	14	14	23	1	#DIV/0!	#DIV/0!	0.162791	0.466667	0.589744								SN3_00201780	12	9	7	8	0	8
SN3_00200885	E002	1	1	sneu_scaffold00002	2851504	2851513	10	+	0	0	0	26	4	3	0	#DIV/0!	#DIV/0!	0.302326	0.133333	0.0769231								SN3_00201795	36	14	11	9	0	5
SN3_00200885	E003	0.76831	0.925837	sneu_scaffold00002	2851598	2851646	49	+	0	0	0	27	4	0	0	#DIV/0!	#DIV/0!	0.313953	0.133333	0								SN3_00201805	3	2	7	51	6	28
SN3_00200915	E001	0.601761	0.836472	sneu_scaffold00002	2951175	2951220	46	+	15	10	7	0	0	0	0.028463	0.0414938	0.0265152	0	0	0								SN3_00201820	9	3	3	0	0	0
SN3_00200915	E002	0.0435282	0.218761	sneu_scaffold00002	2951256	2951281	26	+	70	20	33	1	3	3	0.132827	0.0829876	0.125	0.0833333	0.6	0.375								SN3_00201825	3	10	2	85	76	82
SN3_00200915	E003	0.102213	0.358985	sneu_scaffold00002	2951307	2951460	154	+	364	149	167	8	2	1	0.690702	0.618257	0.632576	0.666667	0.4	0.125								SN3_00201835	39	17	22	19	14	12
SN3_00200915	E004	1	1	sneu_scaffold00002	2952118	2952158	41	+	11	7	5	0	0	0	0.0208729	0.0290456	0.0189394	0	0	0								SN3_00201840	0	0	0	2	0	0
SN3_00200915	E005	0.525927	0.786805	sneu_scaffold00002	2952685	2952706	22	+	43	34	34	2	0	2	0.0815939	0.141079	0.128788	0.166667	0	0.25								SN3_00201835	1	1	0	0	0	0
SN3_00200925	E001	NA	NA	sneu_scaffold00002	2987798	2987857	60	+	4	1	0	8	0	8	0.363636	1	#DIV/0!	0.235294	0	0.571429								SN3_00201835	2	1	1	0	0	1
SN3_00200930	E001	0.0961819	0.345415	sneu_scaffold00002	3005758	3005775	18	-	4	3	1	4	10	5	0.4	0.428571	0.25	0.117647	0.4	0.192308								SN3_00201845	2	0	0	0	0	0
SN3_00200930	E002	0.103168	0.360056	sneu_scaffold00002	3006236	3006293	58	-	0	0	1	11	2	10	0	0	0.25	0.323529	0.08	0.384615								SN3_00201845	0	1	1	0	0	1
SN3_00200935	E001	NA	NA	sneu_scaffold00002	3006568	3006619	52	+	3	4	5	7	0	7	0.2	0.8	0.454545	0.583333	#DIV/0!	0.875								SN3_00201845	23	9	13	34	13	27
SN3_00200945	E001	0.606274	0.839754	sneu_scaffold00002	3027889	3027980	92	+	6	4	3	1	0	13	0.352941	0.235294	0.5	0.166667	0	0.722222								SN3_00201845	0	0	0	0	0	0
SN3_00200945	E002	0.627009	0.850351	sneu_scaffold00002	3028056	3028074	19	+	6	10	1	2	1	2	0.352941	0.588235	0.166667	0.333333	1	0.111111								SN3_00201845	15	5	10	11	1	11
SN3_00200950	E001	NA	NA	sneu_scaffold00002	3058507	3058555	49	-	117	42	46	2	0	8	0.943548	0.954545	0.938776	0.5	#DIV/0!	0.888889								SN3_00201850	30	1	25	17	21	18
SN3_00200955	E001	0.0172576	0.124731	sneu_scaffold00002	3061594	3061810	217	+	1737	942	1079	3	7	3	0.829909	0.765232	0.820532	0.5	0.4375	1								SN3_00201855	42	26	29	31	15	27
SN3_00200955	E002	1	1	sneu_scaffold00002	3061852	3061933	82	+	54	31	20	0	0	0	0.0258003	0.0251828	0.0152091	0	0	0								SN3_00201875	4	1	1	16	7	13
SN3_00200955	E003	1	1	sneu_scaffold00002	3062005	3062144	140	+	33	23	15	0	0	0	0.0157668	0.018684	0.0114068	0	0	0								SN3_00201880	4	0	0	74	28	121
SN3_00200955	E004	0.383758	0.686974	sneu_scaffold00002	3063099	3063124	26	+	68	72	66	0	0	0	0.0324892	0.058489	0.0501901	0	0	0								SN3_00201885	83	31	54	64	29	56
SN3_00200955	E005	0.710876	0.89496	sneu_scaffold00002	3063653	3063689	37	+	132	90	69	0	1	0	0.0630674	0.0731113	0.0524715	0	0.0625	0								SN3_00201890	50	14	39	8	2	10
SN3_00200955	E006	6.41e-09	1.3e-06	sneu_scaffold00002	3064445	3064453	9	+	20	15	23	2	8	0	0.00955566	0.0121852	0.0174905	0.333333	0.5	0								SN3_00201915	49	22	16	39	13	27
SN3_00200955	E007	1	1	sneu_scaffold00002	3064581	3064585	5	+	9	11	14	0	0	0	0.00430005	0.00893582	0.0106464	0	0	0								SN3_00201925	71	19	38	13	18	12
SN3_00200955	E008	0.896435	0.975842	sneu_scaffold00002	3064863	3064873	11	+	6	10	8	0	0	0	0.0028667	0.00812348	0.00608365	0	0	0								SN3_00201930	1	0	0	0	0	0
SN3_00200960	E001	0.0713529	0.289707	sneu_scaffold00002	3103726	3103768	43	-	55	12	11	0	0	1	0.247748	0.176471	0.0964912	0	0	0.142857								SN3_00201935	9	5	8	87	87	39
SN3_00200960	E002	0.095255	0.343403	sneu_scaffold00002	3104044	3104052	9	-	6	1	11	2	6	0	0.027027	0.0147059	0.0964912	0.166667	0.857143	0								SN3_00201945	4	0	1	12	9	10
SN3_00200960	E003	0.154201	0.443575	sneu_scaffold00002	3105217	3105240	24	-	25	9	13	1	0	0	0.112613	0.132353	0.114035	0.0833333	0	0								SN3_00201950	33	9	23	12	16	30
SN3_00200960	E004	0.0468619	0.227325	sneu_scaffold00002	3105287	3105420	134	-	105	30	51	4	0	3	0.472973	0.441176	0.447368	0.333333	0	0.428571								SN3_00201955	0	6	0	36	25	11
SN3_00200960	E005	0.0150365	0.114162	sneu_scaffold00002	3105476	3105498	23	-	17	0	7	5	1	2	0.0765766	0	0.0614035	0.416667	0.142857	0.285714								SN3_00201960	26	29	11	23	17	28
SN3_00200965	E001	0.0488451	0.231501	sneu_scaffold00002	3127308	3127364	57	-	33	0	15	14	7	5	0.259843	0	0.227273	0.56	0.777778	0.238095								SN3_00201970	6	1	1	22	14	6
SN3_00200965	E002	0.0399964	0.207355	sneu_scaffold00002	3127756	3127826	71	-	85	18	50	10	0	14	0.669291	1	0.757576	0.4	0	0.666667								SN3_00201975	9	10	8	41	21	31
SN3_00200980	E001	0.489451	0.759825	sneu_scaffold00002	3165618	3165642	25	-	3	6	1	23	13	4	0.0882353	0.181818	0.0434783	0.239583	0.144444	0.0888889								SN3_00201995	6	1	1	1	0	0
SN3_00200980	E002	0.283053	0.595148	sneu_scaffold00002	3166144	3166212	69	-	1	3	2	15	48	1	0.0294118	0.0909091	0.0869565	0.15625	0.533333	0.0222222								SN3_00201995	0	0	0	0	0	0
SN3_00200980	E003	0.437464	0.72067	sneu_scaffold00002	3166382	3166424	43	-	4	3	4	34	6	12	0.117647	0.0909091	0.173913	0.354167	0.0666667	0.266667								SN3_00201995	0	1	4	9	0	6
SN3_00200980	E004	0.968553	1	sneu_scaffold00002	3166475	3166520	46	-	5	4	6	15	21	7	0.147059	0.121212	0.26087	0.15625	0.233333	0.155556								SN3_00202005	96	34	68	0	0	0
SN3_00200980	E005	0.0255102	0.158903	sneu_scaffold00002	3168190	3168270	81	-	19	17	6	8	2	17	0.558824	0.515152	0.26087	0.0833333	0.0222222	0.377778								SN3_00202015	25	5	18	32	15	25
SN3_00200985	E001	0.474879	0.749429	sneu_scaffold00002	3172864	3172999	136	+	4	2	9	9	3	11	0.142857	0.2	0.375	0.163636	0.09375	0.392857								SN3_00202020	0	0	0	0	0	0
SN3_00200985	E002	0.0371294	0.197974	sneu_scaffold00002	3173743	3173808	66	+	1	0	4	10	12	10	0.0357143	0	0.166667	0.181818	0.375	0.357143								SN3_00202020	0	0	0	0	0	0
SN3_00200985	E003	0.370421	0.676832	sneu_scaffold00002	3173842	3173856	15	+	13	3	7	24	13	3	0.464286	0.3	0.291667	0.436364	0.40625	0.107143								SN3_00202035	1	9	4	2	0	0
SN3_00201005	E001	0.0335268	0.184453	sneu_scaffold00002	3319089	3319176	88	+	58	29	19	38	10	24	0.214022	0.152632	0.163793	0.130137	0.0684932	0.0754717								SN3_00202040	1	3	2	0	2	0
SN3_00201005	E002	0.0104093	0.0907648	sneu_scaffold00002	3319208	3319279	72	+	185	149	85	238	127	276	0.682657	0.784211	0.732759	0.815068	0.869863	0.867925								SN3_00202070	1	0	4	2	0	1
SN3_00201005	E003	0.196913	0.499244	sneu_scaffold00002	3319316	3319335	20	+	12	3	8	3	1	11	0.0442804	0.0157895	0.0689655	0.010274	0.00684932	0.0345912								SN3_00202070	0	0	0	0	0	0
SN3_00201005	E004	0.466241	0.743567	sneu_scaffold00002	3320547	3320563	17	+	12	6	3	6	6	5	0.0442804	0.0315789	0.0258621	0.0205479	0.0410959	0.0157233								SN3_00202075	82	30	27	40	18	29
SN3_00201010	E001	NA	NA	sneu_scaffold00002	3343811	3343852	42	-	8	1	6	5	8	3	0.4	1	0.545455	0.3125	0.571429	0.272727								SN3_00202080	7	1	4	8	4	12
SN3_00201015	E001	0.746232	0.912702	sneu_scaffold00002	3366971	3366982	12	-	45	7	5	0	0	4	0.113924	0.0421687	0.019685	0	0	0.2								SN3_00202100	0	0	0	1	0	0
SN3_00201015	E002	0.298284	0.609822	sneu_scaffold00002	3367101	3367200	100	-	15	6	14	1	4	0	0.0379747	0.0361446	0.0551181	0.030303	0.5	0								SN3_00202110	0	0	0	0	0	0
SN3_00201015	E003	0.431572	0.716605	sneu_scaffold00002	3367228	3367242	15	-	41	13	20	2	1	3	0.103797	0.0783133	0.0787402	0.0606061	0.125	0.15								SN3_00202120	0	4	2	1	1	5
SN3_00201015	E004	0.37674	0.682534	sneu_scaffold00002	3367339	3367351	13	-	27	11	11	4	0	1	0.0683544	0.0662651	0.0433071	0.121212	0	0.05								SN3_00202120	169	100	64	640	355	830
SN3_00201015	E005	0.0458068	0.223626	sneu_scaffold00002	3367415	3367549	135	-	247	123	182	12	2	9	0.625316	0.740964	0.716535	0.363636	0.25	0.45								SN3_00202125	1	0	1	4	0	0
SN3_00201035	E001	NA	NA	sneu_scaffold00002	3437062	3437106	45	-	6	2	8	10	11	7	0.24	0.25	0.470588	0.714286	0.578947	1								SN3_00202130	2	1	2	3	0	0
SN3_00201045	E001	NA	NA	sneu_scaffold00002	3462004	3462079	76	+	6	1	0	20	16	42	0.666667	1	#DIV/0!	0.952381	0.888889	0.976744								SN3_00202135	0	0	0	0	0	0
SN3_00201050	E001	0.511067	0.777059	sneu_scaffold00002	3496046	3496048	3	-	0	11	6	3	0	0	0	0.275	0.0759494	0.1	0	0								SN3_00202135	107	49	65	11	4	11
SN3_00201050	E002	0.478402	0.751239	sneu_scaffold00002	3496804	3496887	84	-	76	26	64	21	25	21	0.904762	0.65	0.810127	0.7	1	0.875								SN3_00202145	20	6	11	40	5	20
SN3_00201060	E001	NA	NA	sneu_scaffold00002	3530854	3531038	185	-	17	26	11	42	34	96	0.772727	0.83871	0.647059	0.75	0.755556	0.806723								SN3_00202150	0	4	0	15	9	17
SN3_00201080	E001	NA	NA	sneu_scaffold00002	3596228	3596326	99	+	5	8	1	3	0	13	0.416667	0.5	0.166667	0.428571	#DIV/0!	1								SN3_00202150	0	0	0	2	0	2
SN3_00201125	E001	0.578533	0.821396	sneu_scaffold00002	3734206	3734257	52	-	15	2	12	9	11	2	0.106383	0.037037	0.0983607	0.0865385	0.458333	0.0408163								SN3_00202150	0	0	0	0	0	0
SN3_00201125	E002	0.153764	0.443068	sneu_scaffold00002	3734283	3734381	99	-	14	1	17	20	3	16	0.0992908	0.0185185	0.139344	0.192308	0.125	0.326531								SN3_00202150	0	0	0	1	0	1
SN3_00201125	E003	0.223377	0.530711	sneu_scaffold00002	3734409	3734462	54	-	11	3	14	25	3	6	0.0780142	0.0555556	0.114754	0.240385	0.125	0.122449								SN3_00202150	0	0	0	0	0	0
SN3_00201125	E004	0.840534	0.95474	sneu_scaffold00002	3734861	3734897	37	-	13	8	6	10	0	7	0.0921986	0.148148	0.0491803	0.0961538	0	0.142857								SN3_00202150	0	0	0	0	0	0
SN3_00201125	E005	0.000749847	0.0142717	sneu_scaffold00002	3734927	3735065	139	-	68	37	52	28	5	13	0.48227	0.685185	0.42623	0.269231	0.208333	0.265306								SN3_00202150	0	0	0	0	0	0
SN3_00201125	E006	0.0414035	0.21243	sneu_scaffold00002	3740461	3740463	3	-	4	0	0	7	10	1	0.0283688	0	0	0.0673077	0.416667	0.0204082								SN3_00202155	0	0	0	1	0	0
SN3_00201125	E007	0.25077	0.560833	sneu_scaffold00002	3740773	3740787	15	-	12	5	2	4	0	1	0.0851064	0.0925926	0.0163934	0.0384615	0	0.0204082								SN3_00202155	41	31	31	141	93	47
SN3_00201130	E001	NA	NA	sneu_scaffold00002	3749424	3749547	124	+	11	10	8	17	18	20	0.846154	1	1	0.809524	0.947368	1								SN3_00202155	29	3	10	22	21	24
SN3_00201135	E001	0.60537	0.839422	sneu_scaffold00002	3781112	3781146	35	-	2	0	1	7	5	12	0.0277778	0	0.0294118	0.010279	0.0150602	0.0162822								SN3_00202155	70	21	40	56	35	51
SN3_00201135	E002	0.979925	1	sneu_scaffold00002	3781449	3781607	159	-	6	3	9	141	37	64	0.0833333	0.0731707	0.264706	0.207048	0.111446	0.0868385								SN3_00202165	68	41	62	47	35	34
SN3_00201135	E003	8.41e-05	0.00289085	sneu_scaffold00002	3781633	3781720	88	-	3	1	2	135	70	138	0.0416667	0.0243902	0.0588235	0.198238	0.210843	0.187246								SN3_00202170	3	0	0	7	5	7
SN3_00201135	E004	0.187419	0.487641	sneu_scaffold00002	3781762	3781817	56	-	4	8	3	100	96	114	0.0555556	0.195122	0.0882353	0.146843	0.289157	0.154681								SN3_00202175	113	36	59	7	0	2
SN3_00201135	E005	0.0558798	0.249644	sneu_scaffold00002	3781969	3781991	23	-	1	1	0	88	15	29	0.0138889	0.0243902	0	0.129222	0.0451807	0.0393487								SN3_00202180	0	0	0	8	1	9
SN3_00201135	E006	0.517561	0.782065	sneu_scaffold00002	3782251	3782294	44	-	2	2	3	55	9	133	0.0277778	0.0487805	0.0882353	0.0807636	0.0271084	0.180461								SN3_00202185	29	2	13	2	1	12
SN3_00201135	E007	0.197167	0.499244	sneu_scaffold00002	3782347	3782384	38	-	2	10	4	35	6	65	0.0277778	0.243902	0.117647	0.051395	0.0180723	0.0881954								SN3_00202200	484	281	232	166	92	71
SN3_00201135	E008	0.00411831	0.0487392	sneu_scaffold00002	3783911	3783921	11	-	8	3	1	9	4	15	0.111111	0.0731707	0.0294118	0.0132159	0.0120482	0.0203528								SN3_00202205	0	0	0	0	0	0
SN3_00201135	E009	0.154721	0.44397	sneu_scaffold00002	3783989	3783997	9	-	6	1	0	0	4	10	0.0833333	0.0243902	0	0	0.0120482	0.0135685								SN3_00202210	96	72	25	44	13	8
SN3_00201135	E010	0.0306064	0.176051	sneu_scaffold00002	3784806	3784948	143	-	31	10	10	88	79	128	0.430556	0.243902	0.294118	0.129222	0.237952	0.173677								SN3_00202215	33	8	20	14	4	34
SN3_00201160	E001	NA	NA	sneu_scaffold00002	3844319	3844356	38	-	138	95	67	21	5	21	0.867925	0.969388	0.881579	0.677419	0.454545	0.777778								SN3_00202215	0	0	0	0	0	0
SN3_00201165	E001	0.305725	0.615437	sneu_scaffold00002	3891646	3891732	87	-	16	13	6	41	47	6	0.235294	0.240741	0.12766	0.315385	0.460784	0.117647								SN3_00202220	10	29	2	5	0	2
SN3_00201165	E002	0.000725149	0.0139719	sneu_scaffold00002	3891896	3891984	89	-	18	26	8	10	0	1	0.264706	0.481481	0.170213	0.0769231	0	0.0196078								SN3_00202230	10	2	6	8	9	12
SN3_00201165	E003	0.11167	0.375265	sneu_scaffold00002	3892043	3892119	77	-	14	6	8	43	21	17	0.205882	0.111111	0.170213	0.330769	0.205882	0.333333								SN3_00202235	3	2	0	3	3	6
SN3_00201165	E004	0.687761	0.883558	sneu_scaffold00002	3892786	3892790	5	-	6	9	2	3	7	9	0.0882353	0.166667	0.0425532	0.0230769	0.0686275	0.176471								SN3_00202240	29	16	13	38	50	21
SN3_00201165	E005	0.642668	0.858745	sneu_scaffold00002	3893182	3893205	24	-	3	0	5	0	19	7	0.0441176	0	0.106383	0	0.186275	0.137255								SN3_00202245	47	19	19	8	9	12
SN3_00201165	E006	0.993448	1	sneu_scaffold00002	3893329	3893346	18	-	5	0	4	8	3	3	0.0735294	0	0.0851064	0.0615385	0.0294118	0.0588235								SN3_00202255	5	2	1	3	1	5
SN3_00201175	E001	0.44722	0.728962	sneu_scaffold00002	3932921	3932946	26	-	1	5	3	21	0	1	0.1	0.333333	0.6	0.75	0	0.0833333								SN3_00202260	60	24	39	21	26	21
SN3_00201175	E002	0.448	0.729377	sneu_scaffold00002	3934448	3934456	9	-	8	0	2	5	3	9	0.8	0	0.4	0.178571	1	0.75								SN3_00202275	40	34	23	29	23	19
SN3_00201180	E001	NA	NA	sneu_scaffold00002	3935072	3935112	41	+	1	0	0	18	19	28	1	#DIV/0!	#DIV/0!	0.9	1	1								SN3_00202305	19	1	12	11	12	12
SN3_00201195	E001	NA	NA	sneu_scaffold00002	3988170	3988209	40	-	10	18	4	1	0	3	0.5	0.782609	0.363636	1	#DIV/0!	1								SN3_00202315	2	0	0	1	7	1
SN3_00201200	E001	NA	NA	sneu_scaffold00002	4023035	4023085	51	-	14	4	9	1	8	5	0.608696	0.8	0.818182	0.333333	0.8	0.625								SN3_00202320	16	20	5	3	7	8
SN3_00201205	E001	0.000566617	0.0119549	sneu_scaffold00002	4023776	4023867	92	+	63	55	28	55	25	43	0.198738	0.341615	0.2	0.101664	0.0611247	0.0926724								SN3_00202365	70	53	51	14	2	7
SN3_00201205	E002	0.000373099	0.00872699	sneu_scaffold00002	4024384	4024563	180	+	248	104	109	471	381	411	0.782334	0.645963	0.778571	0.87061	0.93154	0.885776								SN3_00202380	1	0	0	44	21	44
SN3_00201210	E001	0.303608	0.6142	sneu_scaffold00002	4036212	4036245	34	-	10	4	5	2	2	0	0.30303	0.222222	0.357143	0.25	0.5	0								SN3_00202385	22	7	11	42	12	16
SN3_00201210	E002	0.234985	0.542879	sneu_scaffold00002	4036382	4036439	58	-	15	11	8	6	2	15	0.454545	0.611111	0.571429	0.75	0.5	0.882353								SN3_00202390	46	13	16	5	0	2
SN3_00201225	E001	0.00514437	0.0569983	sneu_scaffold00002	4081657	4081776	120	+	34	17	23	7	2	10	0.228188	0.182796	0.270588	0.0402299	0.0246914	0.192308								SN3_00202405	383	205	252	42	11	60
SN3_00201225	E002	0.38337	0.686945	sneu_scaffold00002	4083819	4083831	13	+	6	0	3	21	0	7	0.0402685	0	0.0352941	0.12069	0	0.134615								SN3_00202410	14	6	6	6	0	0
SN3_00201225	E003	0.552211	0.805757	sneu_scaffold00002	4083937	4084017	81	+	16	8	11	20	4	8	0.107383	0.0860215	0.129412	0.114943	0.0493827	0.153846								SN3_00202420	8	1	5	2	12	4
SN3_00201225	E004	0.41449	0.706962	sneu_scaffold00002	4084414	4084426	13	+	15	17	11	14	13	7	0.100671	0.182796	0.129412	0.0804598	0.160494	0.134615								SN3_00202425	12	10	11	343	219	317
SN3_00201225	E005	0.241065	0.550168	sneu_scaffold00002	4084542	4084567	26	+	31	7	5	35	14	15	0.208054	0.0752688	0.0588235	0.201149	0.17284	0.288462								SN3_00202430	67	36	44	8	1	33
SN3_00201225	E006	0.660605	0.864897	sneu_scaffold00002	4084663	4084694	32	+	21	7	15	39	34	2	0.14094	0.0752688	0.176471	0.224138	0.419753	0.0384615								SN3_00202440	78	62	36	6	17	6
SN3_00201225	E007	0.349769	0.657213	sneu_scaffold00002	4084751	4084760	10	+	4	9	2	30	13	1	0.0268456	0.0967742	0.0235294	0.172414	0.160494	0.0192308								SN3_00202460	165	54	115	264	135	113
SN3_00201230	E001	0.000869426	0.0158528	sneu_scaffold00002	4134902	4134971	70	-	20	11	6	20	10	8	0.37037	0.305556	0.25	0.555556	1	0.615385								SN3_00202465	15	4	6	28	1	27
SN3_00201230	E002	0.00148786	0.0230204	sneu_scaffold00002	4136293	4136298	6	-	18	10	9	4	0	1	0.333333	0.277778	0.375	0.111111	0	0.0769231								SN3_00202495	56	26	23	63	45	26
SN3_00201235	E001	NA	NA	sneu_scaffold00002	4160184	4160278	95	-	12	4	10	8	12	9	0.923077	1	1	0.666667	1	0.9								SN3_00202495	3	2	3	26	4	4
SN3_00201240	E001	NA	NA	sneu_scaffold00002	4183474	4183539	66	+	26	1	11	12	5	9	0.928571	0.5	0.6875	0.857143	1	0.75								SN3_00202495	29	8	20	76	45	23
SN3_00201270	E001	NA	NA	sneu_scaffold00002	4246521	4246527	7	+	5	7	3	3	5	1	0.25	1	0.75	0.375	1	0.5								SN3_00202495	0	0	0	1	0	0
SN3_00201275	E001	NA	NA	sneu_scaffold00002	4263781	4263824	44	-	9	3	5	1	2	2	0.25	0.25	0.555556	0.0714286	0.333333	0.222222								SN3_00202495	0	0	0	0	0	0
SN3_00201285	E001	NA	NA	sneu_scaffold00002	4280161	4280229	69	+	10	1	2	14	0	13	#DIV/0!	0.125	0.666667	2	0	1.85714								SN3_00202495	0	0	0	0	0	0
SN3_00201335	E001	0.234705	0.54277	sneu_scaffold00002	4379651	4379710	60	+	8	7	5	2	0	0	0.091954	0.259259	0.135135	0.142857	0	0								SN3_00202495	2	2	2	6	0	2
SN3_00201335	E002	0.164714	0.457732	sneu_scaffold00002	4379757	4379875	119	+	57	16	28	9	1	29	0.655172	0.592593	0.756757	0.642857	0.111111	0.852941								SN3_00202495	0	0	0	0	0	1
SN3_00201340	E001	NA	NA	sneu_scaffold00002	4399612	4399834	223	-	35	22	22	4	2	4	0.945946	0.956522	0.814815	1	1	1								SN3_00202495	0	1	1	0	0	0
SN3_00201345	E001	NA	NA	sneu_scaffold00002	4414910	4414947	38	+	0	0	0	12	5	18	0	#DIV/0!	#DIV/0!	0.705882	1	0.947368								SN3_00202495	0	0	0	5	0	0
SN3_00201350	E001	NA	NA	sneu_scaffold00002	4436752	4436774	23	-	8	1	5	1	4	9	#DIV/0!	1	#DIV/0!	#DIV/0!	0.571429	9								SN3_00202495	0	0	0	0	0	0
SN3_00201360	E001	NA	NA	sneu_scaffold00002	4440649	4440827	179	+	301	257	121	42	14	62	0.990132	1	0.991803	0.933333	0.933333	1								SN3_00202495	2	1	1	2	1	1
SN3_00201375	E001	NA	NA	sneu_scaffold00002	4535347	4535408	62	-	0	0	0	49	14	22	#DIV/0!	#DIV/0!	#DIV/0!	0.620253	0.933333	0.88								SN3_00202495	0	0	0	1	0	0
SN3_00201380	E001	0.975621	1	sneu_scaffold00002	4538140	4538159	20	+	6	3	4	1	2	8	0.230769	0.333333	0.444444	0.0714286	0.666667	0.444444								SN3_00202495	51	11	24	132	121	49
SN3_00201380	E002	0.976054	1	sneu_scaffold00002	4539094	4539173	80	+	8	6	4	5	1	9	0.307692	0.666667	0.444444	0.357143	0.333333	0.5								SN3_00202515	20	3	4	5	9	2
SN3_00201395	E001	NA	NA	sneu_scaffold00002	4585921	4585928	8	-	7	1	5	9	15	6	0.194444	0.5	0.5	0.75	0.882353	0.4								SN3_00202520	0	1	0	0	5	0
SN3_00201400	E001	0.445111	0.726548	sneu_scaffold00002	4608143	4608187	45	-	2	4	4	16	12	0	0.0147059	0.0449438	0.0540541	0.152381	0.131868	0								SN3_00202525	12	5	2	21	7	6
SN3_00201400	E002	0.0595834	0.25984	sneu_scaffold00002	4608275	4608350	76	-	8	1	4	30	54	2	0.0588235	0.011236	0.0540541	0.285714	0.593407	0.021978								SN3_00202525	6	1	1	0	0	0
SN3_00201400	E003	0.0521933	0.239331	sneu_scaffold00002	4608506	4608508	3	-	4	0	0	7	4	5	0.0294118	0	0	0.0666667	0.043956	0.0549451								SN3_00202525	1	7	0	0	0	2
SN3_00201400	E004	0.273063	0.583559	sneu_scaffold00002	4609557	4609567	11	-	3	12	1	3	2	0	0.0220588	0.134831	0.0135135	0.0285714	0.021978	0								SN3_00202535	21	7	7	5	0	6
SN3_00201400	E005	0.46805	0.744325	sneu_scaffold00002	4609609	4609653	45	-	7	7	5	9	1	4	0.0514706	0.0786517	0.0675676	0.0857143	0.010989	0.043956								SN3_00202555	86	97	25	27	17	21
SN3_00201400	E006	0.00293659	0.038419	sneu_scaffold00002	4610514	4610540	27	-	7	13	2	1	0	0	0.0514706	0.146067	0.027027	0.00952381	0	0								SN3_00202560	11	1	9	11	10	1
SN3_00201400	E007	0.564563	0.812685	sneu_scaffold00002	4611163	4611224	62	-	22	3	7	4	3	14	0.161765	0.0337079	0.0945946	0.0380952	0.032967	0.153846								SN3_00202565	26	11	18	4	0	16
SN3_00201400	E008	0.293897	0.606026	sneu_scaffold00002	4611404	4611410	7	-	6	12	7	2	2	11	0.0441176	0.134831	0.0945946	0.0190476	0.021978	0.120879								SN3_00202575	57	33	23	11	6	4
SN3_00201400	E009	0.179284	0.474652	sneu_scaffold00002	4611475	4611506	32	-	50	32	32	18	15	43	0.367647	0.359551	0.432432	0.171429	0.164835	0.472527								SN3_00202580	0	0	0	0	0	0
SN3_00201405	E001	3.61e-20	8.37e-17	sneu_scaffold00002	4622415	4622877	463	-	291	93	172	633	414	572	1.05054	0.781513	1.14667	10.2097	10.0976	9.53333								SN3_00202580	0	0	0	0	0	0
SN3_00201405	E002	0.282675	0.594893	sneu_scaffold00002	4623224	4623277	54	-	13	21	1	16	2	4	0.0469314	0.176471	0.00666667	0.258065	0.0487805	0.0666667								SN3_00202585	33	16	20	19	15	13
SN3_00201405	E003	0.00924004	0.0852464	sneu_scaffold00002	4623537	4623731	195	-	39	16	26	16	23	16	0.140794	0.134454	0.173333	0.258065	0.560976	0.266667								SN3_00202595	80	31	52	111	80	61
SN3_00201405	E004	1.97e-28	1.37e-24	sneu_scaffold00002	4625380	4625520	141	-	204	80	108	22	16	23	0.736462	0.672269	0.72	0.354839	0.390244	0.383333								SN3_00202610	2	0	0	7	4	11
SN3_00201420	E001	0.110627	0.374342	sneu_scaffold00002	4668777	4668832	56	+	19	1	8	0	0	1	0.275362	0.0188679	0.2	0	0	0.1								SN3_00202630	245	166	133	1046	629	624
SN3_00201420	E002	0.0195271	0.134846	sneu_scaffold00002	4669096	4669207	112	+	20	15	2	4	14	6	0.289855	0.283019	0.05	0.571429	0.636364	0.6								SN3_00202670	0	0	2	9	1	14
SN3_00201420	E003	0.220788	0.527717	sneu_scaffold00002	4669599	4669611	13	+	11	9	8	1	1	2	0.15942	0.169811	0.2	0.142857	0.0454545	0.2								SN3_00202680	122	65	47	46	15	26
SN3_00201420	E004	0.623842	0.84844	sneu_scaffold00002	4669782	4669823	42	+	4	10	6	0	7	0	0.057971	0.188679	0.15	0	0.318182	0								SN3_00202700	2	0	0	10	5	1
SN3_00201445	E001	0.122376	0.391954	sneu_scaffold00002	4755287	4755357	71	+	27	13	9	3	1	1	0.306818	0.351351	0.209302	0.25	0.0833333	0.0833333								SN3_00202750	8	6	2	5	2	6
SN3_00201445	E002	0.845243	0.95696	sneu_scaffold00002	4755506	4755546	41	+	19	3	10	3	0	3	0.215909	0.0810811	0.232558	0.25	0	0.25								SN3_00202755	55	49	40	93	49	80
SN3_00201445	E003	0.159352	0.450191	sneu_scaffold00002	4756010	4756187	178	+	35	20	20	6	11	7	0.397727	0.540541	0.465116	0.5	0.916667	0.583333								SN3_00202760	22	6	7	1	0	0
SN3_00201450	E001	0.327054	0.638036	sneu_scaffold00002	4769885	4769917	33	-	12	7	23	4	7	6	0.136364	0.4375	0.5	0.5	0.875	0.375								SN3_00202760	192	72	84	3	1	1
SN3_00201450	E002	0.937376	0.993191	sneu_scaffold00002	4771212	4771234	23	-	22	2	2	1	0	4	0.25	0.125	0.0434783	0.125	0	0.25								SN3_00202765	0	0	0	23	5	18
SN3_00201450	E003	0.238844	0.547787	sneu_scaffold00002	4771266	4771324	59	-	40	5	14	3	1	4	0.454545	0.3125	0.304348	0.375	0.125	0.25								SN3_00202770	11	18	8	24	9	31
SN3_00201460	E001	0.726935	0.903074	sneu_scaffold00002	4776887	4776918	32	+	9	5	0	0	1	7	0.1875	0.217391	0	0	0.166667	0.466667								SN3_00202775	0	0	0	1	7	11
SN3_00201460	E002	0.676679	0.87573	sneu_scaffold00002	4776952	4777002	51	+	31	5	16	4	5	3	0.645833	0.217391	0.727273	1	0.833333	0.2								SN3_00202805	10	1	7	10	2	5
SN3_00201465	E001	NA	NA	sneu_scaffold00002	4796981	4797069	89	+	3	7	0	10	4	15	0.75	1	#DIV/0!	0.769231	0.4	0.75								SN3_00202810	52	28	50	20	17	7
SN3_00201475	E001	NA	NA	sneu_scaffold00002	4847874	4847915	42	+	0	0	0	6	13	2	0	#DIV/0!	#DIV/0!	0.857143	0.764706	0.4								SN3_00202820	68	47	33	74	39	28
SN3_00201500	E001	0.802536	0.940032	sneu_scaffold00002	4878650	4878700	51	-	15	5	16	12	7	8	0.5	0.277778	0.615385	0.461538	0.583333	0.177778								SN3_00202830	28	9	17	107	63	70
SN3_00201500	E002	0.795398	0.937024	sneu_scaffold00002	4879427	4879570	144	-	8	13	8	11	1	35	0.266667	0.722222	0.307692	0.423077	0.0833333	0.777778								SN3_00300975	4	3	2	51	26	36
SN3_00201505	E001	0.50597	0.773372	sneu_scaffold00002	4906029	4906075	47	-	2	0	2	33	17	19	0.5	0	1	0.37931	0.242857	0.253333								SN3_00301075	30	27	11	21	14	17
SN3_00201505	E002	0.385965	0.688219	sneu_scaffold00002	4906147	4906168	22	-	0	0	0	6	13	6	0	0	0	0.0689655	0.185714	0.08								SN3_00301380	9	2	5	0	0	1
SN3_00201505	E003	0.0395376	0.206038	sneu_scaffold00002	4906199	4906253	55	-	0	0	0	19	28	18	0	0	0	0.218391	0.4	0.24								SN3_00301535	34	38	12	1833	841	1484
SN3_00201505	E004	0.408068	0.704266	sneu_scaffold00002	4906289	4906304	16	-	0	0	0	10	2	18	0	0	0	0.114943	0.0285714	0.24								SN3_00301805	123	40	89	16	2	15
SN3_00201505	E005	0.0114565	0.0965004	sneu_scaffold00002	4906763	4906847	85	-	2	3	0	9	9	5	0.5	0.6	0	0.103448	0.128571	0.0666667								SN3_00301830	0	0	0	0	0	0
SN3_00201510	E001	0.0696049	0.285277	sneu_scaffold00002	4927091	4927136	46	-	0	3	0	66	4	5	0	0.0384615	0	0.18232	0.025641	0.026738								SN3_00300090	38	19	15	50	7	16
SN3_00201510	E002	0.917864	0.985533	sneu_scaffold00002	4927340	4927361	22	-	7	2	6	65	4	1	0.0424242	0.025641	0.0454545	0.179558	0.025641	0.00534759								SN3_00300145	9	12	4	17	10	15
SN3_00201510	E003	0.0512189	0.236581	sneu_scaffold00002	4928394	4928461	68	-	15	16	14	33	8	11	0.0909091	0.205128	0.106061	0.0911602	0.0512821	0.0588235								SN3_00300325	41	12	22	84	59	59
SN3_00201510	E004	0.614021	0.842838	sneu_scaffold00002	4928495	4928562	68	-	35	11	28	83	40	44	0.212121	0.141026	0.212121	0.229282	0.25641	0.235294								SN3_00300365	17	18	11	5	1	4
SN3_00201510	E005	0.686937	0.882751	sneu_scaffold00002	4928833	4928863	31	-	13	17	9	22	29	14	0.0787879	0.217949	0.0681818	0.0607735	0.185897	0.0748663								SN3_00300450	5	0	2	0	9	0
SN3_00201510	E006	0.146076	0.430543	sneu_scaffold00002	4929255	4929263	9	-	6	4	6	16	2	1	0.0363636	0.0512821	0.0454545	0.0441989	0.0128205	0.00534759								SN3_00300520	3	2	0	26	12	14
SN3_00201510	E007	0.195753	0.497209	sneu_scaffold00002	4929364	4929389	26	-	29	9	18	84	44	34	0.175758	0.115385	0.136364	0.232044	0.282051	0.181818								SN3_00300530	13	9	6	15	31	2
SN3_00201510	E008	0.2308	0.538962	sneu_scaffold00002	4929886	4929965	80	-	21	9	30	19	6	44	0.127273	0.115385	0.227273	0.0524862	0.0384615	0.235294								SN3_00300530	37	41	25	55	57	5
SN3_00201510	E009	0.783679	0.933998	sneu_scaffold00002	4930333	4930384	52	-	3	0	4	4	9	3	0.0181818	0	0.030303	0.0110497	0.0576923	0.0160428								SN3_00300675	18	1	9	5	5	10
SN3_00201510	E010	0.414744	0.706962	sneu_scaffold00002	4931054	4931072	19	-	11	3	5	6	2	16	0.0666667	0.0384615	0.0378788	0.0165746	0.0128205	0.0855615								SN3_00300700	38	17	19	28	8	20
SN3_00201515	E001	0.563956	0.812148	sneu_scaffold00002	4931458	4931490	33	+	22	3	6	0	0	1	0.0473118	0.00906344	0.0242915	0	0	0.0285714								SN3_00300880	43	11	22	64	34	61
SN3_00201515	E002	0.086471	0.325012	sneu_scaffold00002	4932443	4932448	6	+	8	13	14	0	0	0	0.0172043	0.0392749	0.0566802	0	0	0								SN3_00300890	12	3	4	7	2	4
SN3_00201515	E003	0.217362	0.523583	sneu_scaffold00002	4932498	4932562	65	+	40	16	13	1	1	0	0.0860215	0.0483384	0.0526316	0.0833333	0.333333	0								SN3_00300910	20	13	12	10	6	5
SN3_00201515	E004	0.259485	0.570096	sneu_scaffold00002	4932595	4932732	138	+	333	241	179	9	1	30	0.716129	0.728097	0.724696	0.75	0.333333	0.857143								SN3_00300955	196	81	86	91	27	47
SN3_00201515	E005	0.0557783	0.249512	sneu_scaffold00002	4932819	4932840	22	+	55	37	28	2	1	0	0.11828	0.111782	0.11336	0.166667	0.333333	0								SN3_00301085	1	0	0	2	0	0
SN3_00201515	E006	0.431104	0.716605	sneu_scaffold00002	4933646	4933916	271	+	2095	887	919	116	113	81	4.50538	2.67976	3.72065	9.66667	37.6667	2.31429								SN3_00301125	0	0	1	1	0	0
SN3_00201515	E007	0.607734	0.840785	sneu_scaffold00002	4933954	4933994	41	+	42	15	22	2	7	0	0.0903226	0.0453172	0.0890688	0.166667	2.33333	0								SN3_00301165	7	5	0	19	1	13
SN3_00201515	E008	0.777735	0.930164	sneu_scaffold00002	4934307	4934320	14	+	30	134	30	22	3	1	0.0645161	0.404834	0.121457	1.83333	1	0.0285714								SN3_00301245	3	0	0	3	1	18
SN3_00201545	E001	0.599249	0.835269	sneu_scaffold00002	5031038	5031066	29	+	0	0	0	15	10	1	#DIV/0!	#DIV/0!	#DIV/0!	0.258621	0.357143	0.027027								SN3_00301295	142	60	73	16	20	17
SN3_00201545	E002	0.597999	0.834532	sneu_scaffold00002	5031222	5031302	81	+	0	0	0	33	16	12	#DIV/0!	#DIV/0!	#DIV/0!	0.568966	0.571429	0.324324								SN3_00301335	20	1	7	1	0	1
SN3_00201560	E001	NA	NA	sneu_scaffold00002	5134455	5134491	37	+	12	2	3	4	1	5	#DIV/0!	#DIV/0!	#DIV/0!	#DIV/0!	0.333333	#DIV/0!								SN3_00301445	6	10	0	17	4	31
SN3_00201565	E001	0.805502	0.941107	sneu_scaffold00002	5162092	5162158	67	+	46	9	18	1	9	2	0.484211	0.18	0.428571	0.0769231	0.75	0.117647								SN3_00301450	201	82	131	194	171	129
SN3_00201565	E002	0.859754	0.963495	sneu_scaffold00002	5162202	5162235	34	+	6	20	7	3	0	6	0.0631579	0.4	0.166667	0.230769	0	0.352941								SN3_00301645	1	1	1	10	2	22
SN3_00201565	E003	0.0370113	0.197833	sneu_scaffold00002	5162702	5162712	11	+	6	10	4	0	0	0	0.0631579	0.2	0.0952381	0	0	0								SN3_00301655	115	50	41	105	54	113
SN3_00201565	E004	0.376489	0.682534	sneu_scaffold00002	5162751	5162838	88	+	26	7	8	5	0	9	0.273684	0.14	0.190476	0.384615	0	0.529412								SN3_00301710	10	2	8	0	1	1
SN3_00201570	E001	0.0486324	0.231245	sneu_scaffold00002	5185813	5185867	55	-	55	19	26	4	2	2	0.5	0.395833	0.509804	0.8	1	0.5								SN3_00301815	5	0	3	5	0	1
SN3_00201570	E002	0.0554134	0.24852	sneu_scaffold00002	5185902	5185946	45	-	29	8	10	0	0	0	0.263636	0.166667	0.196078	0	0	0								SN3_00300005	0	0	0	14	8	12
SN3_00201580	E001	0.0417342	0.213969	sneu_scaffold00002	5196856	5196951	96	+	36	12	18	33	17	9	0.246575	0.218182	0.310345	0.634615	0.548387	0.236842								SN3_00300005	0	0	0	3	3	4
SN3_00201580	E002	0.475219	0.749625	sneu_scaffold00002	5196995	5197040	46	+	73	22	24	15	3	22	0.5	0.4	0.413793	0.288462	0.0967742	0.578947								SN3_00300010	23	14	6	49	27	83
SN3_00201580	E003	0.115223	0.381375	sneu_scaffold00002	5197067	5197159	93	+	33	21	16	2	11	2	0.226027	0.381818	0.275862	0.0384615	0.354839	0.0526316								SN3_00300015	88	36	61	14	2	7
SN3_00201585	E001	0.130097	0.403774	sneu_scaffold00002	5208619	5208745	127	-	5	3	5	32	10	25	0.185185	0.115385	0.263158	0.484848	0.322581	0.362319								SN3_00300055	13	9	15	17	2	21
SN3_00201585	E002	0.125724	0.396935	sneu_scaffold00002	5208835	5208899	65	-	3	8	2	10	0	4	0.111111	0.307692	0.105263	0.151515	0	0.057971								SN3_00300065	0	0	0	0	4	0
SN3_00201585	E003	0.304183	0.614678	sneu_scaffold00002	5208988	5209051	64	-	2	0	3	11	2	23	0.0740741	0	0.157895	0.166667	0.0645161	0.333333								SN3_00300065	0	0	1	0	0	0
SN3_00201585	E004	0.698034	0.889443	sneu_scaffold00002	5209352	5209397	46	-	11	0	4	4	13	7	0.407407	0	0.210526	0.0606061	0.419355	0.101449								SN3_00300065	0	0	0	0	0	0
SN3_00201590	E001	NA	NA	sneu_scaffold00002	5212135	5212215	81	+	12	10	7	9	7	12	1	1	0.875	0.818182	1	0.923077								SN3_00300065	18	0	0	12	7	11
SN3_00201615	E001	NA	NA	sneu_scaffold00002	5234408	5234500	93	+	0	0	1	1	8	16	0	0	0.2	0.0625	0.8	0.761905								SN3_00300075	32	10	22	488	191	211
SN3_00201625	E001	0.843411	0.956107	sneu_scaffold00002	5276928	5276972	45	-	15	14	5	14	13	48	0.416667	0.777778	0.555556	0.56	0.684211	0.738462								SN3_00300080	13	8	6	252	95	246
SN3_00201625	E002	0.220825	0.527717	sneu_scaffold00002	5277062	5277175	114	-	9	1	3	3	3	3	0.25	0.0555556	0.333333	0.12	0.157895	0.0461538								SN3_00300085	0	6	0	24	8	38
SN3_00201625	E003	0.245407	0.554962	sneu_scaffold00002	5277855	5277904	50	-	4	0	0	6	1	10	0.111111	0	0	0.24	0.0526316	0.153846								SN3_00300095	7	0	7	9	1	8
SN3_00201630	E001	NA	NA	sneu_scaffold00002	5278437	5278483	47	+	15	7	5	2	0	1	0.441176	0.777778	0.384615	0.153846	#DIV/0!	0.333333								SN3_00300100	3	0	4	2	1	1
SN3_00201635	E001	NA	NA	sneu_scaffold00002	5310575	5310585	11	+	17	0	11	3	1	7	0.566667	#DIV/0!	0.5	0.230769	1	0.538462								SN3_00300105	13	0	1	3	1	3
SN3_00201640	E001	0.45765	0.734941	sneu_scaffold00002	5338203	5338267	65	+	15	9	7	2	0	0	0.174419	0.219512	0.106061	0.4	#DIV/0!	0								SN3_00300100	0	0	0	6	0	1
SN3_00201640	E002	0.013754	0.108556	sneu_scaffold00002	5338592	5338795	204	+	77	44	43	1	0	0	0.895349	1.07317	0.651515	0.2	#DIV/0!	0								SN3_00300100	0	0	0	0	0	0
SN3_00201640	E003	0.0612263	0.264022	sneu_scaffold00002	5341015	5341102	88	+	56	28	56	5	0	4	0.651163	0.682927	0.848485	1	#DIV/0!	1								SN3_00300110	9	6	13	4	0	4
SN3_00201645	E001	NA	NA	sneu_scaffold00002	5373861	5373896	36	+	13	11	7	2	0	5	0.371429	0.785714	0.5	0.5	0	1								SN3_00300115	24	7	7	25	13	34
SN3_00201660	E001	0.365993	0.672967	sneu_scaffold00002	5419280	5419341	62	-	6	7	3	10	1	6	0.0368098	0.0864198	0.0352941	0.217391	0.030303	0.0689655								SN3_00300125	97	71	63	316	224	231
SN3_00201660	E002	0.218968	0.526161	sneu_scaffold00002	5419786	5419800	15	-	83	33	34	23	16	63	0.509202	0.407407	0.4	0.5	0.484848	0.724138								SN3_00300150	13	14	10	36	36	6
SN3_00201660	E003	0.322349	0.631517	sneu_scaffold00002	5419841	5419905	65	-	10	3	3	1	0	3	0.0613497	0.037037	0.0352941	0.0217391	0	0.0344828								SN3_00300160	20	33	14	44	32	54
SN3_00201660	E004	0.308626	0.618767	sneu_scaffold00002	5419933	5419966	34	-	6	9	3	1	0	4	0.0368098	0.111111	0.0352941	0.0217391	0	0.045977								SN3_00300175	8	4	0	13	2	10
SN3_00201660	E005	0.45103	0.731568	sneu_scaffold00002	5420027	5420043	17	-	7	0	10	4	7	2	0.0429448	0	0.117647	0.0869565	0.212121	0.0229885								SN3_00300220	14	0	7	11	10	30
SN3_00201660	E006	0.0255732	0.159048	sneu_scaffold00002	5420265	5420386	122	-	45	19	26	7	7	5	0.276074	0.234568	0.305882	0.152174	0.212121	0.0574713								SN3_00300230	8	0	12	3	4	6
SN3_00201670	E001	NA	NA	sneu_scaffold00002	5474297	5474356	60	+	27	18	15	3	4	3	0.794118	0.857143	0.75	0.6	1	0.75								SN3_00300245	0	1	0	0	0	7
SN3_00201675	E001	NA	NA	sneu_scaffold00002	5508417	5508444	28	-	3	0	1	8	4	19	1	#DIV/0!	0.5	0.666667	1	0.904762								SN3_00300255	4	1	1	8	0	18
SN3_00201685	E001	NA	NA	sneu_scaffold00002	5533823	5533922	100	-	18	19	8	9	1	9	0.6	0.703704	0.571429	0.75	0.166667	0.473684								SN3_00300260	10	13	7	77	25	38
SN3_00201690	E001	NA	NA	sneu_scaffold00002	5571905	5571971	67	-	48	14	20	2	3	4	0.90566	0.933333	0.952381	1	1	1								SN3_00300260	35	2	15	36	33	42
SN3_00201695	E001	NA	NA	sneu_scaffold00002	5574199	5574235	37	+	0	0	0	10	11	4	#DIV/0!	#DIV/0!	0	0.4	0.6875	0.266667								SN3_00300265	27	8	10	13	11	10
SN3_00201700	E001	NA	NA	sneu_scaffold00002	5589522	5589589	68	+	20	2	9	2	0	0	0.8	0.333333	0.6	0.666667	0	#DIV/0!								SN3_00300275	41	36	43	65	41	52
SN3_00201720	E001	0.310245	0.620578	sneu_scaffold00002	5688370	5688380	11	-	12	5	7	9	7	10	0.3	0.227273	0.4375	0.310345	0.2	0.175439								SN3_00300280	10	1	1	9	0	2
SN3_00201720	E002	0.272483	0.583178	sneu_scaffold00002	5688408	5688455	48	-	23	16	9	20	28	42	0.575	0.727273	0.5625	0.689655	0.8	0.736842								SN3_00300285	51	25	22	5	2	10
SN3_00201735	E001	NA	NA	sneu_scaffold00002	5738332	5738347	16	-	1	0	1	7	10	4	1	#DIV/0!	1	0.777778	1	0.8								SN3_00300290	3	1	2	0	1	0
SN3_00201740	E001	NA	NA	sneu_scaffold00002	5738374	5738407	34	+	0	0	0	14	8	6	#DIV/0!	#DIV/0!	#DIV/0!	0.875	0.888889	0.5								SN3_00300290	112	32	61	19	7	13
SN3_00201745	E001	0.314342	0.623426	sneu_scaffold00002	5777642	5777652	11	-	2	0	1	9	7	6	#DIV/0!	#DIV/0!	#DIV/0!	9	#DIV/0!	#DIV/0!								SN3_00300295	0	0	0	0	0	0
SN3_00201745	E002	0.262072	0.572605	sneu_scaffold00002	5777765	5777813	49	-	2	11	0	7	12	4	#DIV/0!	#DIV/0!	#DIV/0!	7	#DIV/0!	#DIV/0!								SN3_00300295	0	0	2	3	1	1
SN3_00201755	E001	0.638583	0.856785	sneu_scaffold00002	5806752	5806767	16	-	0	0	0	26	9	6	0	0	0	0.0472727	0.0243902	0.0124481								SN3_00300295	0	0	0	0	0	2
SN3_00201755	E002	0.0127577	0.103901	sneu_scaffold00002	5806805	5807196	392	-	11	15	1	477	318	427	0.846154	0.454545	1	0.867273	0.861789	0.885892								SN3_00300295	124	45	44	51	12	55
SN3_00201755	E003	0.0428678	0.216845	sneu_scaffold00002	5808160	5808168	9	-	0	5	0	5	11	3	0	0.151515	0	0.00909091	0.0298103	0.00622407								SN3_00300300	222	83	103	213	166	113
SN3_00201755	E004	0.0106302	0.0918153	sneu_scaffold00002	5808543	5808563	21	-	1	7	0	18	17	19	0.0769231	0.212121	0	0.0327273	0.0460705	0.0394191								SN3_00300310	147	37	71	49	19	37
SN3_00201755	E005	0.0519396	0.238483	sneu_scaffold00002	5808627	5808663	37	-	0	4	0	11	3	8	0	0.121212	0	0.02	0.00813008	0.0165975								SN3_00300315	18	10	1	1	5	8
SN3_00201780	E001	NA	NA	sneu_scaffold00002	5869948	5869965	18	-	6	2	4	2	0	7	6	#DIV/0!	#DIV/0!	#DIV/0!	#DIV/0!	3.5								SN3_00300330	7	1	10	42	1	28
SN3_00201795	E001	0.900439	0.97737	sneu_scaffold00002	5932402	5932436	35	+	14	8	7	4	0	1	0.388889	0.571429	0.636364	0.444444	#DIV/0!	0.2								SN3_00300360	69	26	27	12	7	42
SN3_00201795	E002	0.890828	0.973566	sneu_scaffold00002	5933116	5933162	47	+	11	4	3	1	0	2	0.305556	0.285714	0.272727	0.111111	#DIV/0!	0.4								SN3_00300375	33	9	9	36	15	33
SN3_00201805	E001	0.265377	0.577147	sneu_scaffold00002	5990011	5990059	49	+	0	0	0	28	3	3	0	0	0	0.54902	0.5	0.107143								SN3_00300380	35	15	18	14	8	13
SN3_00201805	E002	0.263235	0.573617	sneu_scaffold00002	5991232	5991293	62	+	2	1	0	15	3	13	0.666667	0.5	0	0.294118	0.5	0.464286								SN3_00300385	124	18	43	22	20	15
SN3_00201825	E001	0.11171	0.375265	sneu_scaffold00002	6058655	6058702	48	+	3	9	1	41	48	67	1	0.9	0.5	0.482353	0.631579	0.817073								SN3_00300390	3	0	3	7	0	5
SN3_00201825	E002	0.362341	0.669641	sneu_scaffold00002	6059023	6059032	10	+	0	0	0	15	8	3	0	0	0	0.176471	0.105263	0.0365854								SN3_00300410	47	9	23	12	7	9
SN3_00201825	E003	0.332244	0.643341	sneu_scaffold00002	6059218	6059219	2	+	0	1	0	19	15	9	0	0.1	0	0.223529	0.197368	0.109756								SN3_00300415	85	34	56	10	3	15
SN3_00201835	E001	NA	NA	sneu_scaffold00002	6090426	6090472	47	-	19	13	14	2	12	5	0.487179	0.764706	0.636364	0.105263	0.857143	0.416667								SN3_00300420	82	71	40	17	16	23
SN3_00201845	E001	NA	NA	sneu_scaffold00002	6115318	6115386	69	-	10	5	6	6	1	7	5	#DIV/0!	#DIV/0!	#DIV/0!	#DIV/0!	#DIV/0!								SN3_00300425	28	20	14	19	20	15
SN3_00201850	E001	0.199487	0.502115	sneu_scaffold00002	6120112	6120178	67	+	5	0	5	6	6	10	0.166667	0	0.2	0.352941	0.285714	0.555556								SN3_00300430	0	1	0	6	0	4
SN3_00201850	E002	0.178356	0.473162	sneu_scaffold00002	6120286	6120368	83	+	16	0	12	4	15	4	0.533333	0	0.48	0.235294	0.714286	0.222222								SN3_00300435	4	0	1	2	0	2
SN3_00201855	E001	NA	NA	sneu_scaffold00002	6167991	6168008	18	-	35	24	27	27	10	19	0.833333	0.923077	0.931034	0.870968	0.666667	0.703704								SN3_00300440	10	9	3	15	2	11
SN3_00201865	E001	0.133069	0.40904	sneu_scaffold00002	6193625	6193683	59	+	22	21	9	7	2	15	0.5	0.403846	0.28125	0.21875	0.0909091	0.428571								SN3_00300445	20	28	15	17	18	21
SN3_00201865	E002	0.132215	0.407519	sneu_scaffold00002	6196149	6196202	54	+	4	14	10	18	18	6	0.0909091	0.269231	0.3125	0.5625	0.818182	0.171429								SN3_00300450	167	29	69	12	11	6
SN3_00201880	E001	1	1	sneu_scaffold00002	6280002	6280039	38	+	0	0	0	9	3	8	0	#DIV/0!	#DIV/0!	0.121622	0.107143	0.0661157								SN3_00300455	0	0	0	0	0	0
SN3_00201880	E002	0.0435434	0.218761	sneu_scaffold00002	6280210	6280225	16	+	3	0	0	7	7	11	0.75	#DIV/0!	#DIV/0!	0.0945946	0.25	0.0909091								SN3_00300455	2	0	0	9	19	6
SN3_00201880	E003	1	1	sneu_scaffold00002	6280255	6280275	21	+	0	0	0	10	3	13	0	#DIV/0!	#DIV/0!	0.135135	0.107143	0.107438								SN3_00300465	43	7	22	18	8	9
SN3_00201880	E004	0.491833	0.76165	sneu_scaffold00002	6280324	6280363	40	+	1	0	0	28	9	60	0.25	#DIV/0!	#DIV/0!	0.378378	0.321429	0.495868								SN3_00300490	0	0	0	22	7	8
SN3_00201880	E005	1	1	sneu_scaffold00002	6280409	6280476	68	+	0	0	0	5	2	13	0	#DIV/0!	#DIV/0!	0.0675676	0.0714286	0.107438								SN3_00300495	105	63	42	4	1	6
SN3_00201885	E001	0.990046	1	sneu_scaffold00002	6299179	6299217	39	-	24	3	9	10	3	11	0.289157	0.0967742	0.166667	0.15625	0.103448	0.196429								SN3_00300500	1	0	7	48	23	29
SN3_00201885	E002	0.728604	0.904183	sneu_scaffold00002	6299304	6299359	56	-	17	10	6	9	8	2	0.204819	0.322581	0.111111	0.140625	0.275862	0.0357143								SN3_00300510	1	0	0	0	0	0
SN3_00201885	E003	0.318339	0.627375	sneu_scaffold00002	6302778	6302801	24	-	6	7	2	3	0	3	0.0722892	0.225806	0.037037	0.046875	0	0.0535714								SN3_00300510	0	0	0	0	0	0
SN3_00201885	E004	0.454334	0.732792	sneu_scaffold00002	6303796	6303823	28	-	7	0	9	21	0	7	0.0843373	0	0.166667	0.328125	0	0.125								SN3_00300510	0	0	0	0	0	0
SN3_00201890	E001	0.932526	0.991014	sneu_scaffold00002	6305332	6305339	8	+	18	10	15	4	1	4	0.36	0.714286	0.384615	0.5	0.5	0.4								SN3_00300510	0	0	0	0	0	0
SN3_00201890	E002	0.933839	0.991498	sneu_scaffold00002	6305373	6305435	63	+	26	4	21	4	1	5	0.52	0.285714	0.538462	0.5	0.5	0.5								SN3_00300510	0	0	0	0	1	0
SN3_00201915	E001	NA	NA	sneu_scaffold00002	6329185	6329349	165	+	49	22	16	33	11	26	1	1	1	0.846154	0.846154	0.962963								SN3_00300510	0	0	0	0	0	0
SN3_00201920	E001	NA	NA	sneu_scaffold00002	6340476	6340553	78	+	58	40	14	26	35	49	0.95082	0.888889	1	1	0.833333	0.98								SN3_00300510	0	0	0	0	0	1
SN3_00201925	E001	NA	NA	sneu_scaffold00002	6358953	6359100	148	+	23	11	13	6	11	6	5.75	#DIV/0!	6.5	#DIV/0!	#DIV/0!	#DIV/0!								SN3_00300510	0	0	0	0	0	0
SN3_00201935	E001	0.479253	0.75223	sneu_scaffold00002	6416729	6416734	6	-	0	0	1	5	27	2	0	0	0.125	0.0574713	0.310345	0.0512821								SN3_00300510	5	0	4	1	2	3
SN3_00201935	E002	0.242432	0.551589	sneu_scaffold00002	6416783	6416797	15	-	0	0	0	14	14	0	0	0	0	0.16092	0.16092	0								SN3_00300515	140	52	71	329	221	309
SN3_00201935	E003	0.0385757	0.202712	sneu_scaffold00002	6417123	6417160	38	-	3	0	0	41	30	13	0.333333	0	0	0.471264	0.344828	0.333333								SN3_00300525	51	8	25	35	11	45
SN3_00201935	E004	0.00495967	0.0556926	sneu_scaffold00002	6419359	6419400	42	-	6	2	6	15	5	14	0.666667	0.4	0.75	0.172414	0.0574713	0.358974								SN3_00300530	130	62	77	18	19	34
SN3_00201940	E001	0.532759	0.791505	sneu_scaffold00002	6422693	6422924	232	+	131	70	51	99	65	89	0.885135	0.752688	0.708333	0.622642	0.802469	0.794643								SN3_00300530	0	0	1	0	0	0
SN3_00201940	E002	0.00694078	0.0696796	sneu_scaffold00002	6422950	6422967	18	+	8	15	15	4	1	4	0.0540541	0.16129	0.208333	0.0251572	0.0123457	0.0357143								SN3_00300530	11	12	4	20	9	6
SN3_00201940	E003	0.147351	0.432502	sneu_scaffold00002	6422998	6423070	73	+	5	2	1	5	8	7	0.0337838	0.0215054	0.0138889	0.0314465	0.0987654	0.0625								SN3_00300530	0	0	1	0	0	2
SN3_00201940	E004	0.0143651	0.110897	sneu_scaffold00002	6423463	6423525	63	+	1	1	3	43	4	9	0.00675676	0.0107527	0.0416667	0.27044	0.0493827	0.0803571								SN3_00300530	83	46	35	50	73	16
SN3_00201945	E001	NA	NA	sneu_scaffold00002	6444614	6444648	35	-	2	0	1	12	9	10	0.5	#DIV/0!	1	1	1	1								SN3_00300530	0	0	0	0	0	0
SN3_00201950	E001	0.243976	0.553347	sneu_scaffold00002	6472436	6472520	85	-	21	7	15	7	14	28	0.636364	0.777778	0.652174	0.583333	0.875	0.933333								SN3_00300530	8	14	11	21	51	0
SN3_00201950	E002	0.305112	0.615232	sneu_scaffold00002	6472560	6472570	11	-	10	2	8	5	2	2	0.30303	0.222222	0.347826	0.416667	0.125	0.0666667								SN3_00300530	8	9	4	11	9	5
SN3_00201955	E001	NA	NA	sneu_scaffold00002	6494147	6494200	54	-	0	6	0	22	8	6	#DIV/0!	1	#DIV/0!	0.611111	0.32	0.545455								SN3_00300530	4	2	5	31	31	2
SN3_00201960	E001	0.733934	0.907252	sneu_scaffold00002	6496013	6496117	105	+	9	12	5	6	3	14	0.346154	0.413793	0.454545	0.26087	0.176471	0.5								SN3_00300530	0	0	0	0	0	0
SN3_00201960	E002	0.670226	0.871588	sneu_scaffold00002	6497301	6497340	40	+	4	15	5	11	0	6	0.153846	0.517241	0.454545	0.478261	0	0.214286								SN3_00300530	0	1	1	0	0	0
SN3_00201960	E003	0.721589	0.899754	sneu_scaffold00002	6497846	6497886	41	+	13	2	1	3	3	5	0.5	0.0689655	0.0909091	0.130435	0.176471	0.178571								SN3_00300530	47	59	25	75	24	12
SN3_00201970	E001	NA	NA	sneu_scaffold00002	6574811	6574839	29	-	5	1	1	21	12	2	0.833333	1	1	0.954545	0.857143	0.333333								SN3_00300530	0	0	0	0	0	0
SN3_00201975	E001	NA	NA	sneu_scaffold00002	6590808	6590879	72	-	7	8	8	25	18	15	0.777778	0.8	1	0.609756	0.857143	0.483871								SN3_00300530	9	16	6	6	2	3
SN3_00202005	E001	NA	NA	sneu_scaffold00002	6692081	6692219	139	-	88	23	60	0	0	0	0.916667	0.676471	0.882353	#DIV/0!	#DIV/0!	#DIV/0!								SN3_00300535	48	25	21	9	6	16
SN3_00202010	E001	0.175721	0.469694	sneu_scaffold00002	6716866	6716986	121	-	9	4	7	3	5	5	0.0762712	0.056338	0.12069	0.0857143	0.2	0.294118								SN3_00300540	6	10	8	0	0	0
SN3_00202010	E002	0.660311	0.864897	sneu_scaffold00002	6717031	6717083	53	-	21	10	7	1	8	1	0.177966	0.140845	0.12069	0.0285714	0.32	0.0588235								SN3_00300545	25	18	22	31	33	17
SN3_00202010	E003	0.543506	0.799944	sneu_scaffold00002	6717174	6717288	115	-	83	52	39	31	10	11	0.70339	0.732394	0.672414	0.885714	0.4	0.647059								SN3_00300550	40	6	10	31	4	21
SN3_00202015	E001	0.173702	0.466811	sneu_scaffold00002	6719429	6719440	12	+	16	4	8	13	5	11	0.64	0.8	0.444444	0.40625	0.333333	0.44								SN3_00300555	17	2	8	33	31	46
SN3_00202015	E002	0.180059	0.475977	sneu_scaffold00002	6719897	6719955	59	+	3	1	8	16	9	6	0.12	0.2	0.444444	0.5	0.6	0.24								SN3_00300575	0	0	2	0	0	0
SN3_00202025	E001	0.222877	0.529908	sneu_scaffold00002	6766484	6766547	64	-	13	3	7	18	5	9	0.168831	0.214286	0.25	0.315789	0.238095	0.321429								SN3_00300575	96	60	38	72	27	75
SN3_00202025	E002	0.500368	0.769353	sneu_scaffold00002	6766921	6766932	12	-	3	4	4	8	8	3	0.038961	0.285714	0.142857	0.140351	0.380952	0.107143								SN3_00300580	1	0	1	2	0	0
SN3_00202025	E003	0.19076	0.48991	sneu_scaffold00002	6767230	6767296	67	-	46	2	12	8	2	14	0.597403	0.142857	0.428571	0.140351	0.0952381	0.5								SN3_00300580	0	0	0	0	0	0
SN3_00202050	E001	NA	NA	sneu_scaffold00002	6832156	6832252	97	-	45	18	18	6	3	2	0.725806	0.9	0.75	0.75	0.75	0.666667								SN3_00300580	54	19	16	3	3	11
SN3_00202070	E001	0.00671666	0.0686186	sneu_scaffold00002	6895643	6895690	48	-	11	3	6	0	0	0	0.11	0.09375	0.103448	0	0	0								SN3_00300585	6112	2653	3057	114	53	66
SN3_00202070	E002	0.0420005	0.214228	sneu_scaffold00002	6896937	6896978	42	-	7	2	8	21	3	3	0.07	0.0625	0.137931	0.6	0.1875	0.130435								SN3_00300595	74	33	49	98	65	85
SN3_00202070	E003	0.468588	0.744745	sneu_scaffold00002	6898610	6898698	89	-	8	1	3	3	5	0	0.08	0.03125	0.0517241	0.0857143	0.3125	0								SN3_00300595	1	0	0	4	0	0
SN3_00202070	E004	0.119742	0.388531	sneu_scaffold00002	6898749	6898812	64	-	46	23	21	6	7	7	0.46	0.71875	0.362069	0.171429	0.4375	0.304348								SN3_00300595	0	0	0	3	0	0
SN3_00202075	E001	0.133064	0.40904	sneu_scaffold00002	6900641	6900682	42	+	18	9	9	4	0	8	0.219512	0.3	0.333333	0.1	0	0.275862								SN3_00300600	0	0	0	0	2	0
SN3_00202075	E002	0.883671	0.972803	sneu_scaffold00002	6900798	6900891	94	+	56	17	9	12	16	16	0.682927	0.566667	0.333333	0.3	0.888889	0.551724								SN3_00300620	50	6	19	10	5	2
SN3_00202075	E003	0.203186	0.506187	sneu_scaffold00002	6901369	6901377	9	+	2	2	3	15	2	2	0.0243902	0.0666667	0.111111	0.375	0.111111	0.0689655								SN3_00300640	5	1	2	2	4	1
SN3_00202120	E001	0.361893	0.66917	sneu_scaffold00002	6982825	6982857	33	-	2	0	1	27	6	7	#DIV/0!	0	0.5	27	6	1.4								SN3_00300645	13	14	13	89	36	115
SN3_00202120	E002	0.821468	0.946734	sneu_scaffold00002	6983190	6983306	117	-	138	68	55	472	281	680	#DIV/0!	17	27.5	472	281	136								SN3_00300670	269	84	128	2	1	15
SN3_00202120	E003	0.329761	0.640977	sneu_scaffold00002	6983337	6983418	82	-	4	3	1	23	14	32	#DIV/0!	0.75	0.5	23	14	6.4								SN3_00300680	4	3	6	16	6	7
SN3_00202120	E004	0.0668832	0.277727	sneu_scaffold00002	6983612	6983685	74	-	5	5	1	12	2	5	#DIV/0!	1.25	0.5	12	2	1								SN3_00300685	37	6	21	14	5	7
SN3_00202120	E005	0.820669	0.946734	sneu_scaffold00002	6983843	6983982	140	-	13	23	3	77	45	92	#DIV/0!	5.75	1.5	77	45	18.4								SN3_00300705	3	0	3	12	2	23
SN3_00202135	E001	0.0878929	0.327649	sneu_scaffold00002	7118550	7118581	32	-	21	7	7	1	0	0	#DIV/0!	#DIV/0!	#DIV/0!	#DIV/0!	#DIV/0!	#DIV/0!								SN3_00300715	25	10	15	42	17	25
SN3_00202135	E002	0.0206749	0.139581	sneu_scaffold00002	7118620	7118718	99	-	42	11	36	10	3	7	#DIV/0!	#DIV/0!	#DIV/0!	#DIV/0!	#DIV/0!	#DIV/0!								SN3_00300720	9	2	0	13	10	17
SN3_00202135	E003	0.156857	0.446227	sneu_scaffold00002	7118753	7118793	41	-	26	10	13	0	0	3	#DIV/0!	#DIV/0!	#DIV/0!	#DIV/0!	#DIV/0!	#DIV/0!								SN3_00300725	8	6	9	5	2	6
SN3_00202150	E001	NA	NA	sneu_scaffold00002	7164361	7164431	71	+	0	4	0	9	1	9	#DIV/0!	1	#DIV/0!	0.6	0.111111	0.529412								SN3_00300755	0	0	0	0	0	0
SN3_00202155	E001	0.153833	0.443068	sneu_scaffold00002	7191313	7191350	38	-	1	1	0	13	7	1	0.0416667	0.0769231	0	0.112069	0.048951	0.0769231								SN3_00300765	1	1	0	0	0	0
SN3_00202155	E002	0.749506	0.915243	sneu_scaffold00002	7192353	7192378	26	-	9	9	8	60	38	4	0.375	0.692308	0.380952	0.517241	0.265734	0.307692								SN3_00300770	0	0	0	87	71	29
SN3_00202155	E003	0.92792	0.988387	sneu_scaffold00002	7192500	7192502	3	-	7	0	1	8	9	1	0.291667	0	0.047619	0.0689655	0.0629371	0.0769231								SN3_00300780	1	0	3	0	0	0
SN3_00202155	E004	0.59717	0.833806	sneu_scaffold00002	7193234	7193267	34	-	1	2	9	22	74	0	0.0416667	0.153846	0.428571	0.189655	0.517483	0								SN3_00300795	0	0	2	0	0	0
SN3_00202155	E005	0.822699	0.947495	sneu_scaffold00002	7195493	7195528	36	-	16	8	15	67	26	10	0.666667	0.615385	0.714286	0.577586	0.181818	0.769231								SN3_00300795	51	15	30	5	8	0
SN3_00202155	E006	0.184374	0.483575	sneu_scaffold00002	7195878	7195913	36	-	0	0	1	18	0	6	0	0	0.047619	0.155172	0	0.461538								SN3_00300800	0	4	0	3	0	0
SN3_00202155	E007	0.409191	0.70456	sneu_scaffold00002	7196023	7196038	16	-	8	14	6	45	58	12	0.333333	1.07692	0.285714	0.387931	0.405594	0.923077								SN3_00300805	0	0	0	0	0	0
SN3_00202155	E008	0.802552	0.940032	sneu_scaffold00002	7196615	7196681	67	-	13	0	4	5	3	16	0.541667	0	0.190476	0.0431034	0.020979	1.23077								SN3_00300810	83	15	34	73	25	39
SN3_00202155	E009	0.824593	0.948733	sneu_scaffold00002	7196810	7196826	17	-	13	0	4	16	18	5	0.541667	0	0.190476	0.137931	0.125874	0.384615								SN3_00300820	73	28	51	18	31	4
SN3_00202155	E010	0.0451023	0.223008	sneu_scaffold00002	7199312	7199367	56	-	52	16	28	42	34	32	2.16667	1.23077	1.33333	0.362069	0.237762	2.46154								SN3_00300830	110	29	50	8	15	9
SN3_00202155	E011	0.152371	0.440685	sneu_scaffold00002	7199598	7199610	13	-	9	5	9	5	0	14	0.375	0.384615	0.428571	0.0431034	0	1.07692								SN3_00300835	8	1	4	28	20	12
SN3_00202165	E001	0.969438	1	sneu_scaffold00002	7220974	7221000	27	-	10	2	13	16	5	3	0.147059	0.0487805	0.209677	0.340426	0.142857	0.0882353								SN3_00300860	94	28	49	192	119	108
SN3_00202165	E002	0.96235	1	sneu_scaffold00002	7222203	7222392	190	-	38	18	30	21	30	26	0.558824	0.439024	0.483871	0.446809	0.857143	0.764706								SN3_00300865	137	69	56	19	22	30
SN3_00202175	E001	0.210131	0.51299	sneu_scaffold00002	7267815	7267863	49	-	20	14	7	0	0	0	0.176991	0.388889	0.118644	0	#DIV/0!	0								SN3_00300875	0	0	0	0	0	0
SN3_00202175	E002	0.56921	0.815657	sneu_scaffold00002	7268029	7268093	65	-	25	12	14	4	0	0	0.221239	0.333333	0.237288	0.571429	#DIV/0!	0								SN3_00300875	0	0	0	0	0	0
SN3_00202175	E003	0.472531	0.747932	sneu_scaffold00002	7268604	7268672	69	-	48	4	32	3	0	2	0.424779	0.111111	0.542373	0.428571	#DIV/0!	1								SN3_00300875	0	0	0	0	0	0
SN3_00202185	E001	NA	NA	sneu_scaffold00002	7308689	7308824	136	+	27	2	12	2	1	12	0.931034	1	0.923077	1	1	1								SN3_00300875	0	0	0	1	0	0
SN3_00202190	E001	NA	NA	sneu_scaffold00002	7323433	7323538	106	+	2	0	0	11	0	27	1	#DIV/0!	#DIV/0!	0.916667	#DIV/0!	1								SN3_00300875	0	0	0	0	0	0
SN3_00202200	E001	0.397891	0.697655	sneu_scaffold00002	7349490	7349523	34	+	7	12	0	2	0	0	0.0144628	0.0427046	0	0.0120482	0	0								SN3_00300875	0	0	0	0	0	0
SN3_00202200	E002	0.000240326	0.00632403	sneu_scaffold00002	7350129	7350226	98	+	208	71	106	16	10	13	0.429752	0.252669	0.456897	0.0963855	0.108696	0.183099								SN3_00300875	0	0	0	1	1	4
SN3_00202200	E003	0.0232332	0.150001	sneu_scaffold00002	7350255	7350376	122	+	36	20	6	2	0	2	0.0743802	0.0711744	0.0258621	0.0120482	0	0.028169								SN3_00300875	0	0	0	0	0	0
SN3_00202200	E004	0.917249	0.985402	sneu_scaffold00002	7351310	7351340	31	+	16	19	4	8	5	1	0.0330579	0.0676157	0.0172414	0.0481928	0.0543478	0.0140845								SN3_00300875	2	1	3	0	0	6
SN3_00202200	E005	0.00898689	0.0834651	sneu_scaffold00002	7351423	7351450	28	+	23	13	12	11	22	24	0.0475207	0.0462633	0.0517241	0.0662651	0.23913	0.338028								SN3_00300885	5	0	7	87	45	43
SN3_00202200	E006	0.146495	0.431228	sneu_scaffold00002	7351532	7351613	82	+	15	10	6	21	19	0	0.0309917	0.0355872	0.0258621	0.126506	0.206522	0								SN3_00300895	33	14	18	210	94	110
SN3_00202200	E007	0.422908	0.71171	sneu_scaffold00002	7351719	7351755	37	+	7	11	2	1	0	2	0.0144628	0.0391459	0.00862069	0.0060241	0	0.028169								SN3_00300900	5	0	6	0	0	0
SN3_00202200	E008	0.244927	0.554237	sneu_scaffold00002	7352167	7352224	58	+	74	43	57	55	21	14	0.152893	0.153025	0.24569	0.331325	0.228261	0.197183								SN3_00300900	423	178	250	31	12	21
SN3_00202200	E009	0.312064	0.621722	sneu_scaffold00002	7352412	7352495	84	+	64	31	33	33	15	10	0.132231	0.11032	0.142241	0.198795	0.163043	0.140845								SN3_00300900	1	0	1	0	0	0
SN3_00202200	E010	0.803625	0.940496	sneu_scaffold00002	7352529	7352542	14	+	19	28	2	11	0	3	0.0392562	0.0996441	0.00862069	0.0662651	0	0.0422535								SN3_00300900	0	0	0	0	0	0
SN3_00202210	E001	0.0479919	0.229298	sneu_scaffold00002	7410988	7410997	10	-	5	14	3	20	2	2	0.0520833	0.194444	0.12	0.454545	0.153846	0.25								SN3_00300900	14	32	19	6	0	1
SN3_00202210	E002	0.08932	0.331166	sneu_scaffold00002	7412506	7412572	67	-	29	32	9	6	4	1	0.302083	0.444444	0.36	0.136364	0.307692	0.125								SN3_00300915	27	19	18	4	1	12
SN3_00202210	E003	0.794807	0.936639	sneu_scaffold00002	7412658	7412738	81	-	15	2	2	2	4	0	0.15625	0.0277778	0.08	0.0454545	0.307692	0								SN3_00300930	49	17	35	7	4	16
SN3_00202210	E004	0.837058	0.952175	sneu_scaffold00002	7412839	7412872	34	-	32	5	10	15	3	1	0.333333	0.0694444	0.4	0.340909	0.230769	0.125								SN3_00300935	9	18	2	23	23	42
SN3_00202210	E005	0.158128	0.44821	sneu_scaffold00002	7413206	7413214	9	-	4	18	0	0	0	0	0.0416667	0.25	0	0	0	0								SN3_00300940	486	305	326	155	71	53
SN3_00202215	E001	NA	NA	sneu_scaffold00002	7413523	7413572	50	+	12	8	16	11	3	32	0.363636	1	0.8	0.785714	0.75	0.941176								SN3_00300945	10	1	2	11	3	4
SN3_00202220	E001	NA	NA	sneu_scaffold00002	7467951	7468011	61	+	10	29	1	3	0	2	1	1	0.5	0.6	#DIV/0!	1								SN3_00300950	1	10	5	4	5	17
SN3_00202230	E001	NA	NA	sneu_scaffold00002	7555893	7555986	94	-	10	2	6	8	9	12	1	1	1	1	1	1								SN3_00300970	33	26	10	147	52	101
SN3_00202240	E001	0.00521657	0.0574319	sneu_scaffold00002	7578889	7578942	54	+	12	7	4	4	1	7	0.413793	0.4375	0.307692	0.105263	0.02	0.333333								SN3_00300975	0	0	0	14	8	9
SN3_00202240	E002	0.00393447	0.0471255	sneu_scaffold00002	7579547	7579564	18	+	3	0	1	9	23	6	0.103448	0	0.0769231	0.236842	0.46	0.285714								SN3_00300980	16	6	2	22	3	20
SN3_00202245	E001	NA	NA	sneu_scaffold00002	7613646	7613682	37	-	36	11	18	7	8	11	0.765957	0.578947	0.947368	0.875	0.888889	0.916667								SN3_00300985	0	0	0	8	2	9
SN3_00202260	E001	0.618104	0.844666	sneu_scaffold00002	7655214	7655221	8	-	25	11	21	5	6	15	0.416667	0.458333	0.538462	0.238095	0.230769	0.714286								SN3_00301020	79	31	28	21	15	14
SN3_00202260	E002	0.625558	0.849932	sneu_scaffold00002	7655296	7655304	9	-	26	11	14	6	8	2	0.433333	0.458333	0.358974	0.285714	0.307692	0.0952381								SN3_00301050	7	1	10	0	0	0
SN3_00202270	E001	0.595994	0.833072	sneu_scaffold00002	7684553	7684616	64	-	29	7	5	13	12	6	0.5	0.35	0.277778	0.419355	0.571429	0.206897								SN3_00301050	4	1	2	0	0	0
SN3_00202270	E002	0.589734	0.82916	sneu_scaffold00002	7684642	7684681	40	-	22	6	10	16	9	19	0.37931	0.3	0.555556	0.516129	0.428571	0.655172								SN3_00301055	34	7	12	16	11	21
SN3_00202275	E001	0.135581	0.413831	sneu_scaffold00002	7691380	7691387	8	-	14	6	1	3	1	2	0.35	0.176471	0.0434783	0.103448	0.0434783	0.105263								SN3_00301095	20	16	8	31	15	25
SN3_00202275	E002	0.152333	0.440685	sneu_scaffold00002	7691438	7691513	76	-	16	4	3	11	8	9	0.4	0.117647	0.130435	0.37931	0.347826	0.473684								SN3_00301105	10	7	6	8	2	2
SN3_00202275	E003	0.956267	1	sneu_scaffold00002	7691582	7691656	75	-	8	6	10	9	7	6	0.2	0.176471	0.434783	0.310345	0.304348	0.315789								SN3_00301105	7	4	3	1	0	3
SN3_00202295	E001	0.184181	0.48338	sneu_scaffold00002	7717817	7717895	79	+	28	11	10	11	0	12	0.651163	0.846154	0.588235	0.611111	0	0.705882								SN3_00301110	0	0	0	0	0	0
SN3_00202295	E002	0.205024	0.507355	sneu_scaffold00002	7717923	7717931	9	+	14	1	3	5	6	5	0.325581	0.0769231	0.176471	0.277778	0.428571	0.294118								SN3_00301110	35	15	15	34	5	31
SN3_00202305	E001	0.620619	0.845878	sneu_scaffold00002	7752015	7752090	76	+	6	1	4	3	10	3	0.315789	1	0.333333	0.272727	0.833333	0.25								SN3_00301115	27	5	4	16	3	20
SN3_00202305	E002	0.640005	0.857165	sneu_scaffold00002	7752143	7752152	10	+	10	0	5	4	2	5	0.526316	0	0.416667	0.363636	0.166667	0.416667								SN3_00301125	14	1	5	14	9	12
SN3_00202320	E001	NA	NA	sneu_scaffold00002	7827465	7827482	18	-	9	14	2	2	3	8	0.5625	0.7	0.4	0.666667	0.428571	1								SN3_00301125	0	0	0	0	0	0
SN3_00202365	E001	0.441927	0.724756	sneu_scaffold00002	7910548	7910619	72	-	27	21	23	2	0	4	0.385714	0.396226	0.45098	0.142857	0	0.571429								SN3_00301125	0	0	0	0	0	0
SN3_00202365	E002	0.461073	0.738062	sneu_scaffold00002	7910657	7910668	12	-	19	1	10	2	0	2	0.271429	0.0188679	0.196078	0.142857	0	0.285714								SN3_00301125	0	0	0	0	0	0
SN3_00202380	E001	0.471608	0.747322	sneu_scaffold00002	7928142	7928186	45	+	1	0	0	12	6	17	1	#DIV/0!	#DIV/0!	0.272727	0.285714	0.386364								SN3_00301125	0	0	0	0	0	0
SN3_00202380	E002	0.467501	0.744146	sneu_scaffold00002	7928248	7928287	40	+	0	0	0	8	11	23	0	#DIV/0!	#DIV/0!	0.181818	0.52381	0.522727								SN3_00301135	11	3	10	3	0	4
SN3_00202385	E001	0.403266	0.700022	sneu_scaffold00002	7970348	7970395	48	-	9	6	5	7	3	3	0.409091	0.857143	0.454545	0.166667	0.25	0.1875								SN3_00301140	0	0	0	0	0	0
SN3_00202385	E002	0.410172	0.70456	sneu_scaffold00002	7970435	7970454	20	-	9	1	1	5	4	2	0.409091	0.142857	0.0909091	0.119048	0.333333	0.125								SN3_00301160	0	0	0	2	0	10
SN3_00202390	E001	NA	NA	sneu_scaffold00002	7970756	7970801	46	+	15	6	4	2	0	0	0.326087	0.461538	0.25	0.4	#DIV/0!	0								SN3_00301165	0	0	0	0	0	0
SN3_00202395	E001	NA	NA	sneu_scaffold00002	7995194	7995313	120	-	32	18	12	3	10	6	0.603774	0.818182	0.545455	0.272727	0.625	0.461538								SN3_00301165	3	0	0	0	0	0
SN3_00202405	E001	0.0298572	0.173636	sneu_scaffold00002	8005112	8005241	130	+	189	82	119	14	3	17	0.493473	0.4	0.472222	0.333333	0.272727	0.283333								SN3_00301165	2	0	1	1	0	0
SN3_00202405	E002	0.176856	0.471277	sneu_scaffold00002	8005267	8005287	21	+	13	5	11	1	0	0	0.0339426	0.0243902	0.0436508	0.0238095	0	0								SN3_00301170	7	0	2	0	0	0
SN3_00202405	E003	0.0028878	0.0379954	sneu_scaffold00002	8005314	8005387	74	+	63	36	45	16	5	21	0.164491	0.17561	0.178571	0.380952	0.454545	0.35								SN3_00301205	22	5	6	47	31	21
SN3_00202405	E004	0.730759	0.905663	sneu_scaffold00002	8005415	8005432	18	+	21	6	4	3	0	2	0.0548303	0.0292683	0.015873	0.0714286	0	0.0333333								SN3_00301210	72	9	28	7	10	8
SN3_00202405	E005	0.344281	0.652229	sneu_scaffold00002	8005463	8005508	46	+	27	10	6	5	0	5	0.0704961	0.0487805	0.0238095	0.119048	0	0.0833333								SN3_00301220	10	3	3	6	2	1
SN3_00202405	E006	0.377984	0.683461	sneu_scaffold00002	8005567	8005599	33	+	2	9	9	2	0	5	0.00522193	0.0439024	0.0357143	0.047619	0	0.0833333								SN3_00301225	252	57	97	23	15	16
SN3_00202405	E007	0.270779	0.582416	sneu_scaffold00002	8005669	8005744	76	+	48	44	41	1	2	9	0.125326	0.214634	0.162698	0.0238095	0.181818	0.15								SN3_00301235	293	117	151	11	10	33
SN3_00202415	E001	0.315465	0.624199	sneu_scaffold00002	8045038	8045109	72	-	18	9	9	2	1	0	0.00712307	0.00749376	0.00716561	0.025641	0.0196078	0								SN3_00301250	197	93	102	26	22	14
SN3_00202415	E002	0.558835	0.810161	sneu_scaffold00002	8045794	8045883	90	-	55	52	15	0	0	3	0.0217649	0.0432973	0.0119427	0	0	0.0447761								SN3_00301260	17	23	28	10	12	4
SN3_00202415	E003	0.166077	0.458337	sneu_scaffold00002	8045912	8045941	30	-	12	1	4	3	0	0	0.00474871	0.000832639	0.00318471	0.0384615	0	0								SN3_00301275	8	0	0	39	5	19
SN3_00202415	E004	0.0862678	0.325001	sneu_scaffold00002	8046019	8046126	108	-	42	14	19	2	4	1	0.0166205	0.011657	0.0151274	0.025641	0.0784314	0.0149254								SN3_00301280	4	2	2	11	2	9
SN3_00202415	E005	0.091948	0.337078	sneu_scaffold00002	8046155	8046264	110	-	158	90	88	6	7	9	0.0625247	0.0749376	0.0700637	0.0769231	0.137255	0.134328								SN3_00301285	25	10	9	135	110	98
SN3_00202415	E006	0.394292	0.696337	sneu_scaffold00002	8046302	8046386	85	-	115	74	74	3	9	3	0.0455085	0.0616153	0.0589172	0.0384615	0.176471	0.0447761								SN3_00301290	9	7	9	0	1	2
SN3_00202415	E007	0.222121	0.529677	sneu_scaffold00002	8046414	8046438	25	-	29	5	12	0	0	0	0.0114761	0.0041632	0.00955414	0	0	0								SN3_00301290	10	8	4	1	0	2
SN3_00202415	E008	0.095113	0.343287	sneu_scaffold00002	8046473	8046808	336	-	2073	917	1025	56	30	48	0.82034	0.76353	0.816083	0.717949	0.588235	0.716418								SN3_00301290	4	0	2	7	9	7
SN3_00202415	E009	0.411919	0.705001	sneu_scaffold00002	8046977	8046988	12	-	14	12	3	0	0	0	0.00554017	0.00999167	0.00238854	0	0	0								SN3_00301290	12	5	11	34	12	32
SN3_00202425	E001	0.772694	0.928061	sneu_scaffold00002	8086107	8086175	69	-	1	0	2	38	27	14	0.0833333	0	0.181818	0.110787	0.123288	0.044164								SN3_00301300	5	2	1	4	4	6
SN3_00202425	E002	0.0731265	0.29407	sneu_scaffold00002	8086205	8086212	8	-	0	0	0	28	28	21	0	0	0	0.0816327	0.127854	0.0662461								SN3_00301310	18	7	19	18	8	14
SN3_00202425	E003	0.297289	0.609032	sneu_scaffold00002	8086237	8086311	75	-	0	0	1	26	30	26	0	0	0.0909091	0.0758017	0.136986	0.0820189								SN3_00301330	58	19	17	13	4	18
SN3_00202425	E004	0.0656247	0.274967	sneu_scaffold00002	8086350	8086488	139	-	0	0	0	32	15	36	0	0	0	0.0932945	0.0684932	0.113565								SN3_00301340	35	3	4	20	6	12
SN3_00202425	E005	0.698395	0.889576	sneu_scaffold00002	8086513	8086530	18	-	0	2	0	18	15	13	0	0.2	0	0.0524781	0.0684932	0.0410095								SN3_00301355	916	482	554	295	149	144
SN3_00202425	E006	0.835434	0.951844	sneu_scaffold00002	8086559	8086579	21	-	2	0	0	13	16	24	0.166667	0	0	0.0379009	0.0730594	0.0757098								SN3_00301360	33	24	13	4	3	40
SN3_00202425	E007	0.752734	0.91709	sneu_scaffold00002	8086620	8086640	21	-	0	0	0	15	5	3	0	0	0	0.0437318	0.0228311	0.00946372								SN3_00301365	56	16	18	19	11	11
SN3_00202425	E008	0.00926478	0.0853613	sneu_scaffold00002	8086709	8086760	52	-	2	5	3	33	16	50	0.166667	0.5	0.272727	0.0962099	0.0730594	0.157729								SN3_00301370	44	9	24	92	42	43
SN3_00202425	E009	0.383338	0.686945	sneu_scaffold00002	8086890	8087046	157	-	2	0	0	39	29	48	0.166667	0	0	0.113703	0.13242	0.15142								SN3_00301370	0	0	0	0	0	0
SN3_00202425	E010	0.663939	0.867127	sneu_scaffold00002	8087476	8087490	15	-	1	0	0	11	1	10	0.0833333	0	0	0.03207	0.00456621	0.0315457								SN3_00301375	268	135	135	1	1	13
SN3_00202425	E011	0.336261	0.64584	sneu_scaffold00002	8087967	8087977	11	-	0	0	0	14	9	12	0	0	0	0.0408163	0.0410959	0.0378549								SN3_00301385	8	4	6	2	17	2
SN3_00202425	E012	0.316244	0.62502	sneu_scaffold00002	8088127	8088154	28	-	0	0	2	12	3	10	0	0	0.181818	0.0349854	0.0136986	0.0315457								SN3_00301400	165	107	66	422	232	234
SN3_00202430	E001	0.372651	0.679655	sneu_scaffold00002	8090339	8090398	60	+	14	4	10	2	1	9	0.208955	0.111111	0.227273	0.25	1	0.272727								SN3_00301390	2	1	0	9	1	8
SN3_00202430	E002	0.560096	0.810587	sneu_scaffold00002	8090796	8090823	28	+	20	10	7	3	0	4	0.298507	0.277778	0.159091	0.375	0	0.121212								SN3_00301400	130	64	62	474	241	274
SN3_00202430	E003	0.0680413	0.281191	sneu_scaffold00002	8091734	8091760	27	+	13	3	9	3	0	15	0.19403	0.0833333	0.204545	0.375	0	0.454545								SN3_00301410	39	19	23	28	13	25
SN3_00202430	E004	0.0306812	0.176051	sneu_scaffold00002	8091800	8091823	24	+	17	12	18	0	0	5	0.253731	0.333333	0.409091	0	0	0.151515								SN3_00301420	172	183	85	283	114	146
SN3_00202440	E001	0.993607	1	sneu_scaffold00002	8152564	8152601	38	-	7	7	6	1	0	1	0.0897436	0.112903	0.166667	0.166667	0	0.166667								SN3_00301425	0	0	0	0	0	0
SN3_00202440	E002	0.00389699	0.046907	sneu_scaffold00002	8152883	8152908	26	-	21	28	7	0	0	0	0.269231	0.451613	0.194444	0	0	0								SN3_00301425	0	0	0	0	0	0
SN3_00202440	E003	0.0210602	0.141221	sneu_scaffold00002	8152994	8153003	10	-	33	16	9	2	10	1	0.423077	0.258065	0.25	0.333333	0.588235	0.166667								SN3_00301425	0	0	0	1	5	0
SN3_00202460	E001	0.0626717	0.267597	sneu_scaffold00002	8170510	8170576	67	+	9	2	5	3	1	3	0.0545455	0.037037	0.0434783	0.0113636	0.00740741	0.0265487								SN3_00301425	1	0	1	31	10	6
SN3_00202460	E002	0.0407612	0.210192	sneu_scaffold00002	8172818	8172852	35	+	6	3	8	5	1	2	0.0363636	0.0555556	0.0695652	0.0189394	0.00740741	0.0176991								SN3_00301430	3	0	0	0	0	0
SN3_00202460	E003	6.59e-05	0.00242146	sneu_scaffold00002	8172877	8172880	4	+	12	4	4	0	0	0	0.0727273	0.0740741	0.0347826	0	0	0								SN3_00301440	3	0	1	56	38	34
SN3_00202460	E004	0.299493	0.611035	sneu_scaffold00002	8172918	8173042	125	+	19	6	10	9	2	21	0.115152	0.111111	0.0869565	0.0340909	0.0148148	0.185841								SN3_00301460	30	17	10	31	13	18
SN3_00202460	E005	0.546402	0.801658	sneu_scaffold00002	8173547	8173567	21	+	22	0	13	19	16	20	0.133333	0	0.113043	0.0719697	0.118519	0.176991								SN3_00301470	0	0	0	0	0	0
SN3_00202460	E006	0.115416	0.381375	sneu_scaffold00002	8173593	8173632	40	+	14	5	7	32	23	15	0.0848485	0.0925926	0.0608696	0.121212	0.17037	0.132743								SN3_00301480	1	0	0	9	6	11
SN3_00202460	E007	0.397263	0.697655	sneu_scaffold00002	8173675	8173730	56	+	19	12	26	81	27	23	0.115152	0.222222	0.226087	0.306818	0.2	0.20354								SN3_00301485	0	0	0	18	3	28
SN3_00202460	E008	0.992	1	sneu_scaffold00002	8173779	8173794	16	+	31	20	27	66	51	19	0.187879	0.37037	0.234783	0.25	0.377778	0.168142								SN3_00301500	28	3	6	24	12	37
SN3_00202460	E009	0.710168	0.894846	sneu_scaffold00002	8173920	8173968	49	+	13	1	11	41	9	5	0.0787879	0.0185185	0.0956522	0.155303	0.0666667	0.0442478								SN3_00301510	4	0	0	0	0	0
SN3_00202480	E001	0.650749	0.862757	sneu_scaffold00002	8256382	8256422	41	+	8	10	2	1	0	6	0.0909091	0.294118	0.0526316	0.0322581	0	0.545455								SN3_00301515	38	12	29	59	28	38
SN3_00202480	E002	0.0290122	0.171823	sneu_scaffold00002	8256453	8256675	223	+	51	15	26	9	0	1	0.579545	0.441176	0.684211	0.290323	0	0.0909091								SN3_00301525	4	1	0	3	0	3
SN3_00202480	E003	0.762685	0.922509	sneu_scaffold00002	8258311	8258341	31	+	9	8	3	5	0	1	0.102273	0.235294	0.0789474	0.16129	0	0.0909091								SN3_00301530	117	47	55	25	9	34
SN3_00202480	E004	0.2066	0.508839	sneu_scaffold00002	8258819	8258827	9	+	6	0	6	6	2	0	0.0681818	0	0.157895	0.193548	1	0								SN3_00301540	31	17	21	8	6	2
SN3_00202490	E001	NA	NA	sneu_scaffold00002	8306222	8306279	58	-	35	10	21	1	2	7	0.648148	0.625	0.7	1	0.25	0.7								SN3_00301550	57	20	20	9	6	4
SN3_00202495	E001	0.00797093	0.0767832	sneu_scaffold00002	8368651	8368721	71	+	26	7	14	5	5	11	0.634146	0.28	0.451613	0.0384615	0.0666667	0.37931								SN3_00301555	71	10	16	2	1	14
SN3_00202495	E002	0.330446	0.641569	sneu_scaffold00002	8369378	8369449	72	+	8	9	2	48	35	7	0.195122	0.36	0.0645161	0.369231	0.466667	0.241379								SN3_00301570	0	0	0	5	0	0
SN3_00202495	E003	0.558088	0.810118	sneu_scaffold00002	8372325	8372348	24	+	0	4	3	23	11	2	0	0.16	0.0967742	0.176923	0.146667	0.0689655								SN3_00301580	99	33	69	17	3	5
SN3_00202495	E004	0.140768	0.421879	sneu_scaffold00002	8372733	8372784	52	+	22	15	15	52	19	14	0.536585	0.6	0.483871	0.4	0.253333	0.482759								SN3_00301580	5	0	2	1	0	0
SN3_00202495	E005	0.95572	1	sneu_scaffold00002	8372953	8372986	34	+	9	4	1	19	18	2	0.219512	0.16	0.0322581	0.146154	0.24	0.0689655								SN3_00301580	0	0	0	0	1	0
SN3_00202495	E006	0.853077	0.960234	sneu_scaffold00002	8373402	8373426	25	+	10	1	9	26	27	4	0.243902	0.04	0.290323	0.2	0.36	0.137931								SN3_00301580	0	0	0	0	0	0
SN3_00202495	E007	0.407328	0.703908	sneu_scaffold00002	8374812	8374890	79	+	13	2	15	61	34	12	0.317073	0.08	0.483871	0.469231	0.453333	0.413793								SN3_00301580	0	0	0	0	0	0
SN3_00202495	E008	0.0868348	0.325724	sneu_scaffold00002	8374935	8375015	81	+	14	6	3	8	11	4	0.341463	0.24	0.0967742	0.0615385	0.146667	0.137931								SN3_00301580	0	0	0	0	0	0
SN3_00202495	E009	0.226776	0.535126	sneu_scaffold00002	8393660	8393731	72	+	8	3	5	52	42	3	0.195122	0.12	0.16129	0.4	0.56	0.103448								SN3_00301580	0	0	1	0	0	0
SN3_00202495	E010	0.316192	0.62502	sneu_scaffold00002	8394065	8394148	84	+	36	5	17	56	70	45	0.878049	0.2	0.548387	0.430769	0.933333	1.55172								SN3_00301585	14	2	3	0	0	0
SN3_00202515	E001	NA	NA	sneu_scaffold00002	8425647	8425713	67	+	12	1	4	1	6	0	0.6	0.333333	1	0.2	0.666667	0								SN3_00301605	12	19	10	13	4	4
SN3_00202535	E001	NA	NA	sneu_scaffold00002	8530975	8530992	18	-	14	2	4	1	0	3	0.666667	0.285714	0.571429	0.2	#DIV/0!	0.5								SN3_00301615	1	0	0	7	0	3
SN3_00202555	E001	0.194603	0.495849	sneu_scaffold00002	8548073	8548077	5	+	6	0	3	0	7	4	0.0697674	0	0.12	0	0.411765	0.190476								SN3_00301620	15	3	9	10	7	8
SN3_00202555	E002	0.432927	0.716745	sneu_scaffold00002	8549566	8549593	28	+	2	10	3	2	3	1	0.0232558	0.103093	0.12	0.0740741	0.176471	0.047619								SN3_00301635	47	27	40	27	35	30
SN3_00202555	E003	0.507492	0.773995	sneu_scaffold00002	8549640	8549690	51	+	30	50	5	7	5	2	0.348837	0.515464	0.2	0.259259	0.294118	0.0952381								SN3_00301640	29	12	13	39	22	22
SN3_00202555	E004	0.17683	0.471277	sneu_scaffold00002	8549774	8549783	10	+	33	26	9	6	1	2	0.383721	0.268041	0.36	0.222222	0.0588235	0.0952381								SN3_00301650	177	66	79	28	15	11
SN3_00202565	E001	NA	NA	sneu_scaffold00002	8587396	8587412	17	-	13	9	17	2	0	12	0.5	0.818182	0.944444	0.5	#DIV/0!	0.75								SN3_00301650	11	12	17	15	11	0
SN3_00202575	E001	NA	NA	sneu_scaffold00002	8620328	8620361	34	-	8	19	6	31	0	8	0.140351	0.575758	0.26087	2.81818	0	2								SN3_00301650	0	0	0	0	0	0
SN3_00202585	E001	NA	NA	sneu_scaffold00002	8662138	8662145	8	+	8	0	6	6	13	4	0.242424	0	0.3	0.315789	0.866667	0.307692								SN3_00301650	3	1	4	1	0	0
SN3_00202595	E001	0.491417	0.761175	sneu_scaffold00002	8685526	8685610	85	+	4	3	2	14	12	3	0.05	0.0967742	0.0384615	0.126126	0.15	0.0491803								SN3_00301650	0	0	0	0	0	0
SN3_00202595	E002	0.134144	0.411254	sneu_scaffold00002	8685650	8685692	43	+	51	11	44	90	68	54	0.6375	0.354839	0.846154	0.810811	0.85	0.885246								SN3_00301660	75	45	36	8	3	10
SN3_00202595	E003	0.0147188	0.112515	sneu_scaffold00002	8685724	8685760	37	+	20	1	5	2	0	3	0.25	0.0322581	0.0961538	0.018018	0	0.0491803								SN3_00301665	4	8	10	7	18	18
SN3_00202630	E001	0.000969806	0.0170996	sneu_scaffold00002	8801104	8801157	54	+	38	24	20	11	3	44	0.155102	0.144578	0.150376	0.0105163	0.00476948	0.0705128								SN3_00301670	1	0	0	0	0	1
SN3_00202630	E002	0.484825	0.755343	sneu_scaffold00002	8801267	8801329	63	+	8	0	2	5	2	13	0.0326531	0	0.0150376	0.00478011	0.00317965	0.0208333								SN3_00301680	0	0	0	2	0	2
SN3_00202630	E003	0.0915778	0.336253	sneu_scaffold00002	8802253	8802309	57	+	1	3	1	20	14	27	0.00408163	0.0180723	0.0075188	0.0191205	0.0222576	0.0432692								SN3_00301690	12	2	7	18	18	14
SN3_00202630	E004	0.818959	0.946288	sneu_scaffold00002	8802337	8802448	112	+	22	23	10	119	55	57	0.0897959	0.138554	0.075188	0.113767	0.0874404	0.0913462								SN3_00301695	30	9	2	159	92	157
SN3_00202630	E005	0.690599	0.884676	sneu_scaffold00002	8802828	8802835	8	+	6	0	0	13	1	0	0.0244898	0	0	0.0124283	0.00158983	0								SN3_00301705	21	5	5	2	11	1
SN3_00202630	E006	0.76588	0.924514	sneu_scaffold00002	8803105	8803143	39	+	10	4	2	23	12	50	0.0408163	0.0240964	0.0150376	0.0219885	0.0190779	0.0801282								SN3_00301715	21	9	9	11	5	20
SN3_00202630	E007	0.861911	0.964202	sneu_scaffold00002	8803181	8803255	75	+	20	11	7	79	29	70	0.0816327	0.0662651	0.0526316	0.0755258	0.0461049	0.112179								SN3_00301725	105	56	78	51	29	29
SN3_00202630	E008	0.145979	0.430478	sneu_scaffold00002	8803281	8803363	83	+	26	8	13	119	96	82	0.106122	0.0481928	0.0977444	0.113767	0.152623	0.13141								SN3_00301735	4	0	0	5	1	4
SN3_00202630	E009	0.176997	0.471291	sneu_scaffold00002	8803390	8803524	135	+	32	32	17	123	42	80	0.130612	0.192771	0.12782	0.117591	0.0667727	0.128205								SN3_00301740	30	6	2	7	1	4
SN3_00202630	E010	0.303013	0.613891	sneu_scaffold00002	8803560	8803604	45	+	27	24	10	129	43	32	0.110204	0.144578	0.075188	0.123327	0.0683625	0.0512821								SN3_00301745	1	2	1	0	0	0
SN3_00202630	E011	0.126966	0.399431	sneu_scaffold00002	8803697	8803720	24	+	18	11	7	146	54	63	0.0734694	0.0662651	0.0526316	0.139579	0.0858506	0.100962								SN3_00301750	115	24	66	14	19	26
SN3_00202630	E012	0.248447	0.558065	sneu_scaffold00002	8803825	8803990	166	+	19	12	36	215	186	86	0.077551	0.0722892	0.270677	0.205545	0.295707	0.137821								SN3_00301755	8	2	3	2	0	15
SN3_00202630	E013	0.723592	0.900697	sneu_scaffold00002	8804061	8804094	34	+	4	5	4	28	90	5	0.0163265	0.0301205	0.0300752	0.0267686	0.143084	0.00801282								SN3_00301760	8	0	3	16	5	19
SN3_00202680	E001	NA	NA	sneu_scaffold00002	8899421	8899556	136	-	110	58	42	34	15	21	0.901639	0.892308	0.893617	0.73913	1	0.807692								SN3_00301775	23	18	15	10	3	6
SN3_00202705	E001	0.415512	0.707317	sneu_scaffold00002	8928878	8928941	64	+	7	1	2	13	5	18	0.388889	0.5	0.4	0.309524	0.16129	0.473684								SN3_00301780	84	31	72	156	118	210
SN3_00202705	E002	0.405103	0.701407	sneu_scaffold00002	8930142	8930169	28	+	2	1	3	15	20	11	0.111111	0.5	0.6	0.357143	0.645161	0.289474								SN3_00301780	38	50	27	80	30	52
SN3_00202725	E001	NA	NA	sneu_scaffold00002	9027306	9027318	13	-	11	12	3	3	5	12	0.647059	0.6	0.428571	0.5	1	0.75								SN3_00301785	4	8	1	0	1	0
SN3_00202755	E001	0.826718	0.949291	sneu_scaffold00002	9084056	9084087	32	+	6	0	4	2	3	10	0.109091	0	0.1	0.0215054	0.0612245	0.125								SN3_00301785	135	75	66	24	29	42
SN3_00202755	E002	0.833825	0.951678	sneu_scaffold00002	9084993	9085004	12	+	4	12	0	9	2	9	0.0727273	0.244898	0	0.0967742	0.0408163	0.1125								SN3_00301785	0	0	0	0	0	0
SN3_00202755	E003	0.990991	1	sneu_scaffold00002	9085094	9085101	8	+	6	0	1	9	0	4	0.109091	0	0.025	0.0967742	0	0.05								SN3_00301790	30	16	12	10	3	4
SN3_00202755	E004	0.210243	0.51299	sneu_scaffold00002	9085321	9085353	33	+	6	2	2	18	2	22	0.109091	0.0408163	0.05	0.193548	0.0408163	0.275								SN3_00301795	21	4	15	8	2	6
SN3_00202755	E005	0.87985	0.972803	sneu_scaffold00002	9085461	9085474	14	+	12	2	5	13	3	18	0.218182	0.0408163	0.125	0.139785	0.0612245	0.225								SN3_00301795	0	0	0	0	0	0
SN3_00202755	E006	0.838813	0.953097	sneu_scaffold00002	9085546	9085602	57	+	8	0	14	18	17	2	0.145455	0	0.35	0.193548	0.346939	0.025								SN3_00301795	0	0	0	0	0	0
SN3_00202760	E001	0.371696	0.678626	sneu_scaffold00002	9132667	9132673	7	-	19	1	6	1	0	0	0.863636	0.166667	0.857143	1	#DIV/0!	#DIV/0!								SN3_00301795	0	0	0	2	0	0
SN3_00202760	E002	0.348499	0.656103	sneu_scaffold00002	9133688	9133894	207	-	178	72	77	3	1	1	8.09091	12	11	3	#DIV/0!	#DIV/0!								SN3_00301795	0	0	0	0	0	0
SN3_00202765	E001	NA	NA	sneu_scaffold00002	9134176	9134214	39	+	0	0	0	21	4	18	#DIV/0!	#DIV/0!	#DIV/0!	0.913043	0.8	1								SN3_00301800	8	7	8	19	11	23
SN3_00202770	E001	NA	NA	sneu_scaffold00002	9156966	9157078	113	-	6	17	8	16	9	29	0.545455	0.944444	1	0.666667	1	0.935484								SN3_00301830	0	0	0	0	0	0
SN3_00202795	E001	NA	NA	sneu_scaffold00002	9209852	9209873	22	+	0	1	0	15	1	4	0	1	#DIV/0!	0.625	0.166667	0.333333								SN3_00301830	0	0	0	0	0	0
SN3_00202805	E001	NA	NA	sneu_scaffold00002	9234680	9234696	17	+	9	1	5	5	0	4	0.9	1	0.714286	0.5	0	0.8								SN3_00301830	2	2	1	10	3	2
SN3_00202810	E001	0.00710285	0.0704515	sneu_scaffold00002	9258234	9258261	28	+	7	4	9	0	0	0	0.134615	0.142857	0.18	0	0	0								SN3_00301830	0	0	0	0	0	0
SN3_00202810	E002	0.16719	0.458925	sneu_scaffold00002	9258773	9258805	33	+	20	10	6	1	0	3	0.384615	0.357143	0.12	0.05	0	0.428571								SN3_00301830	0	0	0	0	0	0
SN3_00202810	E003	0.0070622	0.070389	sneu_scaffold00002	9260789	9260814	26	+	6	11	13	13	10	4	0.115385	0.392857	0.26	0.65	0.588235	0.571429								SN3_00301830	0	0	0	1	0	0
SN3_00202810	E004	0.901183	0.977595	sneu_scaffold00002	9261307	9261318	12	+	12	1	13	3	5	0	0.230769	0.0357143	0.26	0.15	0.294118	0								SN3_00301830	0	0	0	0	0	0
SN3_00202820	E001	0.0909589	0.334688	sneu_scaffold00002	9300399	9300438	40	-	0	0	4	16	1	7	0	0	0.121212	0.216216	0.025641	0.25								SN3_00301835	7	0	5	9	3	3
SN3_00202820	E002	0.398146	0.697655	sneu_scaffold00002	9300592	9300603	12	-	4	5	1	11	9	0	0.0588235	0.106383	0.030303	0.148649	0.230769	0								SN3_00301840	171	58	91	540	262	346
SN3_00202820	E003	0.683864	0.880894	sneu_scaffold00002	9300659	9300671	13	-	8	9	7	18	5	6	0.117647	0.191489	0.212121	0.243243	0.128205	0.214286								SN3_00400705	0	0	0	1	0	0
SN3_00202820	E004	0.878992	0.972717	sneu_scaffold00002	9300696	9300708	13	-	4	13	2	6	12	0	0.0588235	0.276596	0.0606061	0.0810811	0.307692	0								SN3_00400740	0	0	0	0	0	0
SN3_00202820	E005	0.0517403	0.23804	sneu_scaffold00002	9301340	9301533	194	-	40	13	15	14	8	8	0.588235	0.276596	0.454545	0.189189	0.205128	0.285714								SN3_00400955	1	0	0	0	0	0
SN3_00202830	E001	0.00158637	0.0242743	sneu_scaffold00002	9314484	9314515	32	+	9	0	7	3	2	5	0.321429	0	0.411765	0.0280374	0.031746	0.0714286								SN3_00401405	12	1	9	4	0	2
SN3_00202830	E002	0.971155	1	sneu_scaffold00002	9314941	9314990	50	+	2	1	2	7	10	8	0.0714286	0.111111	0.117647	0.0654206	0.15873	0.114286								SN3_00400010	0	0	0	1	0	0
SN3_00202830	E003	0.0251171	0.157481	sneu_scaffold00002	9315538	9315546	9	+	3	0	2	32	15	17	0.107143	0	0.117647	0.299065	0.238095	0.242857								SN3_00400020	580	311	265	47	53	47
SN3_00202830	E004	0.880134	0.972803	sneu_scaffold00002	9315628	9315640	13	+	2	1	2	17	2	8	0.0714286	0.111111	0.117647	0.158879	0.031746	0.114286								SN3_00400045	0	0	1	0	0	0
SN3_00202830	E005	0.31145	0.621364	sneu_scaffold00002	9315696	9315764	69	+	4	0	0	24	12	3	0.142857	0	0	0.224299	0.190476	0.0428571								SN3_00400255	11	7	7	14	15	10
SN3_00300010	E001	0.0510919	0.236309	sneu_scaffold00003	54365	54406	42	-	8	0	3	5	1	5	0.347826	0	0.5	0.102041	0.037037	0.060241								SN3_00400285	26	7	22	28	16	24
SN3_00300010	E002	0.643304	0.859099	sneu_scaffold00003	54439	54455	17	-	4	1	1	7	1	15	0.173913	0.0714286	0.166667	0.142857	0.037037	0.180723								SN3_00400350	7	4	9	50	20	17
SN3_00300010	E003	0.0566779	0.251592	sneu_scaffold00003	54751	54825	75	-	6	7	2	35	23	56	0.26087	0.5	0.333333	0.714286	0.851852	0.674699								SN3_00400385	0	0	0	0	4	8
SN3_00300015	E001	0.151318	0.439233	sneu_scaffold00003	74680	74710	31	-	15	1	11	1	0	3	0.170455	0.0277778	0.180328	0.0714286	0	0.428571								SN3_00400480	9	11	6	2	2	6
SN3_00300015	E002	1	1	sneu_scaffold00003	75174	75200	27	-	10	1	9	0	0	1	0.113636	0.0277778	0.147541	0	0	0.142857								SN3_00400530	7	7	1	4	3	5
SN3_00300015	E003	0.16473	0.457732	sneu_scaffold00003	75282	75354	73	-	19	10	8	0	0	0	0.215909	0.277778	0.131148	0	0	0								SN3_00400605	8	4	0	23	8	26
SN3_00300015	E004	1	1	sneu_scaffold00003	75404	75409	6	-	6	6	8	1	0	0	0.0681818	0.166667	0.131148	0.0714286	0	0								SN3_00400715	2	1	3	9	4	1
SN3_00300015	E005	1	1	sneu_scaffold00003	75578	75635	58	-	14	16	8	1	0	1	0.159091	0.444444	0.131148	0.0714286	0	0.142857								SN3_00400720	11	5	6	10	1	9
SN3_00300055	E001	NA	NA	sneu_scaffold00003	192229	192274	46	-	6	2	11	11	2	15	0.461538	0.222222	0.733333	0.647059	1	0.714286								SN3_00400725	4	5	0	4	1	2
SN3_00300065	E001	NA	NA	sneu_scaffold00003	226100	226171	72	-	8	0	0	4	4	7	#DIV/0!	#DIV/0!	#DIV/0!	#DIV/0!	1	#DIV/0!								SN3_00400820	5	6	8	11	3	8
SN3_00300075	E001	0.271064	0.582416	sneu_scaffold00003	236291	236292	2	+	4	0	1	17	5	9	0.125	0	0.0454545	0.0348361	0.026178	0.042654								SN3_00400895	528	180	280	31	8	46
SN3_00300075	E002	0.436122	0.719632	sneu_scaffold00003	236463	236490	28	+	16	1	12	173	74	78	0.5	0.1	0.545455	0.354508	0.387435	0.369668								SN3_00400920	0	0	0	5	8	9
SN3_00300075	E003	0.386297	0.688396	sneu_scaffold00003	236582	236615	34	+	1	0	2	18	1	5	0.03125	0	0.0909091	0.0368852	0.0052356	0.0236967								SN3_00400990	23	13	9	13	6	22
SN3_00300075	E004	0.385427	0.687791	sneu_scaffold00003	236658	236678	21	+	3	1	2	93	5	3	0.09375	0.1	0.0909091	0.190574	0.026178	0.014218								SN3_00401025	31	11	24	1	1	2
SN3_00300075	E005	0.0331917	0.18395	sneu_scaffold00003	237548	237563	16	+	6	2	3	137	82	87	0.1875	0.2	0.136364	0.280738	0.429319	0.412322								SN3_00401075	84	23	25	9	13	19
SN3_00300075	E006	0.393249	0.696037	sneu_scaffold00003	237814	237839	26	+	0	3	1	19	8	5	0	0.3	0.0454545	0.0389344	0.0418848	0.0236967								SN3_00401095	0	0	0	2	0	1
SN3_00300080	E001	0.417415	0.707835	sneu_scaffold00003	273657	273682	26	-	0	1	0	63	9	7	0	0.125	0	0.25	0.0947368	0.0284553								SN3_00401130	4	0	1	2	8	8
SN3_00300080	E002	0.966923	1	sneu_scaffold00003	274117	274138	22	-	1	0	0	12	2	6	0.0769231	0	0	0.047619	0.0210526	0.0243902								SN3_00401140	4	1	0	13	6	4
SN3_00300080	E003	0.754793	0.917616	sneu_scaffold00003	274170	274220	51	-	1	0	1	36	6	20	0.0769231	0	0.166667	0.142857	0.0631579	0.0813008								SN3_00401195	48	12	46	140	45	86
SN3_00300080	E004	0.07862	0.308484	sneu_scaffold00003	274572	274646	75	-	2	0	0	51	15	90	0.153846	0	0	0.202381	0.157895	0.365854								SN3_00401205	11	10	7	2	0	0
SN3_00300080	E005	0.0422836	0.215039	sneu_scaffold00003	274682	274809	128	-	9	6	5	75	58	119	0.692308	0.75	0.833333	0.297619	0.610526	0.48374								SN3_00401220	1	0	5	41	19	13
SN3_00300085	E001	1	1	sneu_scaffold00003	287971	288004	34	+	0	1	0	5	2	12	#DIV/0!	0.166667	#DIV/0!	0.208333	0.25	0.315789								SN3_00401270	55	11	45	28	15	11
SN3_00300085	E002	1	1	sneu_scaffold00003	288123	288194	72	+	0	4	0	19	6	25	#DIV/0!	0.666667	#DIV/0!	0.791667	0.75	0.657895								SN3_00401275	30	25	37	13	11	17
SN3_00300090	E001	0.163484	0.456663	sneu_scaffold00003	344577	344601	25	-	3	4	5	17	4	4	0.0789474	0.210526	0.333333	0.34	0.571429	0.25								SN3_00401330	5	5	1	57	41	70
SN3_00300090	E002	0.145992	0.430478	sneu_scaffold00003	345362	345433	72	-	28	7	7	17	1	8	0.736842	0.368421	0.466667	0.34	0.142857	0.5								SN3_00401365	116	16	63	26	29	27
SN3_00300110	E001	NA	NA	sneu_scaffold00003	440564	440606	43	-	7	6	6	1	0	0	0.777778	1	0.461538	0.25	#DIV/0!	0								SN3_00401395	68	44	49	14	4	23
SN3_00300115	E001	0.995518	1	sneu_scaffold00003	457171	457207	37	-	9	3	0	6	1	13	0.375	0.428571	0	0.24	0.0769231	0.382353								SN3_00401405	1	2	6	3	0	3
SN3_00300115	E002	0.996521	1	sneu_scaffold00003	457285	457293	9	-	14	1	6	12	4	16	0.583333	0.142857	0.857143	0.48	0.307692	0.470588								SN3_00401405	0	7	2	2	0	0
SN3_00300125	E001	0.0834019	0.318523	sneu_scaffold00003	521292	521358	67	-	16	12	8	38	18	17	0.164948	0.169014	0.126984	0.120253	0.0803571	0.0735931								SN3_00401405	0	0	0	0	0	0
SN3_00300125	E002	0.669269	0.871328	sneu_scaffold00003	521416	521467	52	-	26	12	20	81	66	34	0.268041	0.169014	0.31746	0.256329	0.294643	0.147186								SN3_00401575	53	10	25	38	32	18
SN3_00300125	E003	0.134376	0.411601	sneu_scaffold00003	521682	521726	45	-	9	7	8	56	68	29	0.0927835	0.0985915	0.126984	0.177215	0.303571	0.125541								SN3_00400005	110	38	63	11	9	15
SN3_00300125	E004	0.0659756	0.275772	sneu_scaffold00003	521758	521796	39	-	10	3	4	66	38	23	0.103093	0.0422535	0.0634921	0.208861	0.169643	0.0995671								SN3_00400010	0	0	0	0	0	0
SN3_00300125	E005	0.412936	0.705923	sneu_scaffold00003	521928	522128	201	-	30	32	19	71	29	119	0.309278	0.450704	0.301587	0.224684	0.129464	0.515152								SN3_00400010	1	2	0	0	1	1
SN3_00300145	E001	NA	NA	sneu_scaffold00003	590483	590510	28	-	5	7	0	4	1	6	0.555556	0.583333	0	0.235294	0.1	0.4								SN3_00400010	31	9	17	17	39	20
SN3_00300150	E001	NA	NA	sneu_scaffold00003	591798	591828	31	+	6	3	5	31	33	1	0.461538	0.214286	0.5	0.861111	0.916667	0.166667								SN3_00400015	20	19	28	5	1	5
SN3_00300160	E001	0.328806	0.640374	sneu_scaffold00003	632040	632116	77	-	0	10	0	8	9	6	0	0.30303	0	0.181818	0.28125	0.111111								SN3_00400015	0	0	0	0	0	0
SN3_00300160	E002	0.332324	0.643341	sneu_scaffold00003	632146	632248	103	-	20	22	14	36	23	47	1	0.666667	1	0.818182	0.71875	0.87037								SN3_00400020	0	0	0	0	0	0
SN3_00300175	E001	NA	NA	sneu_scaffold00003	679419	679424	6	-	8	3	0	13	2	10	1	0.75	#DIV/0!	1	1	1								SN3_00400035	58	20	40	23	6	19
SN3_00300220	E001	NA	NA	sneu_scaffold00003	712716	712811	96	-	8	0	5	4	9	26	0.571429	#DIV/0!	0.714286	0.363636	0.9	0.866667								SN3_00400045	47	11	17	26	32	17
SN3_00300255	E001	NA	NA	sneu_scaffold00003	793843	793950	108	+	4	1	1	6	0	13	1	1	1	0.75	#DIV/0!	0.722222								SN3_00400045	32	8	10	7	1	5
SN3_00300260	E001	0.745275	0.912215	sneu_scaffold00003	811840	811865	26	-	1	1	1	11	2	11	0.1	0.0769231	0.142857	0.142857	0.08	0.289474								SN3_00400045	6	0	0	0	0	0
SN3_00300260	E002	0.0391663	0.204732	sneu_scaffold00003	812013	812080	68	-	0	0	0	12	4	6	0	0	0	0.155844	0.16	0.157895								SN3_00400045	0	0	0	0	0	0
SN3_00300260	E003	0.300718	0.611918	sneu_scaffold00003	812150	812253	104	-	6	7	3	40	11	15	0.6	0.538462	0.428571	0.519481	0.44	0.394737								SN3_00400045	0	0	0	2	0	1
SN3_00300260	E004	0.611798	0.841679	sneu_scaffold00003	813895	813901	7	-	6	0	3	11	11	12	0.6	0	0.428571	0.142857	0.44	0.315789								SN3_00400050	29	48	19	19	10	22
SN3_00300260	E005	0.208626	0.511768	sneu_scaffold00003	814055	814141	87	-	3	0	0	7	13	16	0.3	0	0	0.0909091	0.52	0.421053								SN3_00400055	153	42	79	57	23	71
SN3_00300260	E006	0.449896	0.73043	sneu_scaffold00003	814179	814219	41	-	2	1	2	6	4	7	0.2	0.0769231	0.285714	0.0779221	0.16	0.184211								SN3_00400065	14	15	5	96	61	129
SN3_00300265	E001	NA	NA	sneu_scaffold00003	816963	816973	11	+	22	8	9	13	11	9	0.814815	1	0.9	1	1	0.9								SN3_00400060	238	84	118	60	29	55
SN3_00300275	E001	2.5e-08	4.13e-06	sneu_scaffold00003	860760	860776	17	+	24	18	11	1	0	1	0.585366	0.5	0.255814	0.0153846	0	0.0192308								SN3_00400065	5	8	1	12	4	18
SN3_00300275	E002	0.942049	0.994592	sneu_scaffold00003	861114	861135	22	+	13	14	20	35	15	19	0.317073	0.388889	0.465116	0.538462	0.365854	0.365385								SN3_00400070	1	7	0	13	4	24
SN3_00300275	E003	0.00638244	0.0659804	sneu_scaffold00003	861745	861794	50	+	3	1	6	23	10	20	0.0731707	0.0277778	0.139535	0.353846	0.243902	0.384615								SN3_00400070	0	0	0	1	0	0
SN3_00300275	E004	0.0110531	0.0941004	sneu_scaffold00003	862275	862313	39	+	0	1	2	5	26	10	0	0.0277778	0.0465116	0.0769231	0.634146	0.192308								SN3_00400070	0	0	0	0	0	0
SN3_00300285	E001	0.988871	1	sneu_scaffold00003	891631	891717	87	+	20	16	7	1	1	2	0.392157	0.64	0.318182	0.2	0.5	0.2								SN3_00400070	0	0	0	0	0	0
SN3_00300285	E002	0.990447	1	sneu_scaffold00003	891896	891946	51	+	22	7	12	2	0	2	0.431373	0.28	0.545455	0.4	0	0.2								SN3_00400070	0	0	0	0	0	0
SN3_00300290	E001	0.668938	0.871278	sneu_scaffold00003	929759	929809	51	-	9	7	3	0	0	2	3	7	1.5	#DIV/0!	0	#DIV/0!								SN3_00400070	0	0	0	0	0	5
SN3_00300290	E002	0.653147	0.862757	sneu_scaffold00003	930793	930858	66	-	78	17	47	14	3	5	26	17	23.5	#DIV/0!	3	#DIV/0!								SN3_00400070	0	0	0	0	0	5
SN3_00300295	E001	0.139666	0.420027	sneu_scaffold00003	941384	941411	28	-	6	9	3	0	1	1	#DIV/0!	#DIV/0!	#DIV/0!	#DIV/0!	#DIV/0!	#DIV/0!								SN3_00400070	0	0	0	0	0	0
SN3_00300295	E002	0.0810579	0.314586	sneu_scaffold00003	941442	941609	168	-	118	35	40	43	7	51	#DIV/0!	#DIV/0!	#DIV/0!	#DIV/0!	#DIV/0!	#DIV/0!								SN3_00400070	0	0	0	0	0	0
SN3_00300300	E001	0.238261	0.547176	sneu_scaffold00003	948041	948079	39	-	9	6	2	3	4	3	0.0405405	0.0722892	0.0194175	0.0140845	0.0240964	0.0265487								SN3_00400070	0	0	0	0	0	0
SN3_00300300	E002	0.0882201	0.328438	sneu_scaffold00003	948174	948189	16	-	0	1	2	6	11	2	0	0.0120482	0.0194175	0.028169	0.0662651	0.0176991								SN3_00400070	0	0	0	0	0	1
SN3_00300300	E003	0.0334165	0.184453	sneu_scaffold00003	948476	948635	160	-	168	53	83	198	146	91	0.756757	0.638554	0.805825	0.929577	0.879518	0.80531								SN3_00400070	0	0	0	0	0	1
SN3_00300300	E004	0.0145873	0.111964	sneu_scaffold00003	949259	949318	60	-	35	17	12	5	2	13	0.157658	0.204819	0.116505	0.0234742	0.0120482	0.115044								SN3_00400070	0	0	0	0	0	0
SN3_00300310	E001	0.144583	0.42814	sneu_scaffold00003	957821	957840	20	-	8	2	1	6	1	4	0.0544218	0.0540541	0.0140845	0.122449	0.0526316	0.108108								SN3_00400070	0	0	0	0	0	0
SN3_00300310	E002	0.193616	0.494315	sneu_scaffold00003	958034	958058	25	-	9	6	13	9	11	4	0.0612245	0.162162	0.183099	0.183673	0.578947	0.108108								SN3_00400070	0	0	0	1	0	7
SN3_00300310	E003	0.811695	0.942163	sneu_scaffold00003	958449	958459	11	-	9	4	4	3	0	6	0.0612245	0.108108	0.056338	0.0612245	0	0.162162								SN3_00400070	0	0	0	1	0	7
SN3_00300310	E004	0.292407	0.604389	sneu_scaffold00003	958717	958772	56	-	20	3	8	12	1	7	0.136054	0.0810811	0.112676	0.244898	0.0526316	0.189189								SN3_00400070	0	0	0	0	0	0
SN3_00300310	E005	0.000156119	0.0045379	sneu_scaffold00003	958876	959073	198	-	74	18	36	9	3	7	0.503401	0.486486	0.507042	0.183673	0.157895	0.189189								SN3_00400070	0	0	0	0	0	0
SN3_00300315	E001	NA	NA	sneu_scaffold00003	969177	969251	75	+	13	3	0	1	5	6	0.722222	0.3	0	1	1	0.75								SN3_00400070	0	0	0	0	0	0
SN3_00300325	E001	0.965905	1	sneu_scaffold00003	1013163	1013207	45	+	6	0	2	12	5	5	0.146341	0	0.0909091	0.142857	0.0847458	0.0847458								SN3_00400070	0	0	0	0	0	0
SN3_00300325	E002	0.573924	0.819225	sneu_scaffold00003	1015230	1015275	46	+	14	6	4	25	37	24	0.341463	0.5	0.181818	0.297619	0.627119	0.40678								SN3_00400070	0	0	0	0	0	0
SN3_00300325	E003	0.434415	0.717859	sneu_scaffold00003	1015304	1015307	4	+	5	0	3	7	8	0	0.121951	0	0.136364	0.0833333	0.135593	0								SN3_00400070	0	0	0	0	0	1
SN3_00300330	E001	0.830441	0.950832	sneu_scaffold00003	1036946	1037007	62	-	4	1	7	29	1	17	0.571429	1	0.7	0.690476	1	0.607143								SN3_00400070	0	0	0	0	0	1
SN3_00300330	E002	0.852632	0.960234	sneu_scaffold00003	1037038	1037052	15	-	2	0	2	8	0	11	0.285714	0	0.2	0.190476	0	0.392857								SN3_00400070	0	0	0	0	0	0
SN3_00300360	E001	0.103604	0.36059	sneu_scaffold00003	1085815	1085823	9	-	16	9	2	1	0	4	0.231884	0.346154	0.0740741	0.0833333	0	0.0952381								SN3_00400085	11	2	6	0	0	0
SN3_00300360	E002	0.0751625	0.300088	sneu_scaffold00003	1086679	1086718	40	-	40	7	16	10	6	26	0.57971	0.269231	0.592593	0.833333	0.857143	0.619048								SN3_00400085	0	0	1	0	0	0
SN3_00300365	E001	NA	NA	sneu_scaffold00003	1114958	1114971	14	-	12	4	6	0	0	1	0.705882	0.222222	0.545455	0	0	0.25								SN3_00400085	0	0	0	0	0	0
SN3_00300375	E001	0.952459	1	sneu_scaffold00003	1119865	1119925	61	+	8	3	2	19	7	18	0.242424	0.333333	0.222222	0.527778	0.466667	0.545455								SN3_00400085	12	2	3	0	0	0
SN3_00300375	E002	0.974425	1	sneu_scaffold00003	1120066	1120084	19	+	4	0	2	5	5	8	0.121212	0	0.222222	0.138889	0.333333	0.242424								SN3_00400085	12	2	5	0	0	0
SN3_00300380	E001	0.0888148	0.330121	sneu_scaffold00003	1133964	1133972	9	-	1	10	0	5	2	9	0.0285714	0.666667	0	0.357143	0.25	0.692308								SN3_00400085	1	0	0	0	0	0
SN3_00300380	E002	0.909735	0.981203	sneu_scaffold00003	1135188	1135280	93	-	7	1	6	0	4	2	0.2	0.0666667	0.333333	0	0.5	0.153846								SN3_00400090	115	36	69	51	18	59
SN3_00300380	E003	0.0371326	0.197974	sneu_scaffold00003	1135312	1135365	54	-	14	3	9	2	0	1	0.4	0.2	0.5	0.142857	0	0.0769231								SN3_00400095	1	1	0	4	11	6
SN3_00300385	E001	0.00464722	0.0531865	sneu_scaffold00003	1148243	1148254	12	-	7	2	1	8	4	8	0.0564516	0.111111	0.0232558	0.363636	0.2	0.533333								SN3_00400100	2	0	1	28	17	25
SN3_00300385	E002	0.00445601	0.0515931	sneu_scaffold00003	1148493	1148555	63	-	88	4	28	4	3	6	0.709677	0.222222	0.651163	0.181818	0.15	0.4								SN3_00400100	1	0	0	0	0	1
SN3_00300385	E003	0.833751	0.951678	sneu_scaffold00003	1148596	1148710	115	-	13	4	6	1	13	0	0.104839	0.222222	0.139535	0.0454545	0.65	0								SN3_00400100	0	2	0	6	1	4
SN3_00300410	E001	NA	NA	sneu_scaffold00003	1223137	1223198	62	+	40	7	22	8	2	9	0.851064	0.777778	0.956522	0.666667	0.285714	1								SN3_00400120	1	0	3	32	28	21
SN3_00300415	E001	0.298268	0.609822	sneu_scaffold00003	1254671	1254741	71	-	53	30	27	2	1	7	0.623529	0.882353	0.482143	0.2	0.333333	0.466667								SN3_00400125	1	0	0	9	6	15
SN3_00300415	E002	0.346574	0.654851	sneu_scaffold00003	1256367	1256444	78	-	14	0	8	2	2	0	0.164706	0	0.142857	0.2	0.666667	0								SN3_00400150	35	31	20	9	2	25
SN3_00300420	E001	NA	NA	sneu_scaffold00003	1270994	1271092	99	+	67	64	34	16	15	20	0.817073	0.901408	0.85	0.941176	0.9375	0.869565								SN3_00400175	3	2	9	5	2	1
SN3_00300425	E001	NA	NA	sneu_scaffold00003	1299000	1299046	47	-	22	20	13	19	19	13	0.785714	1	0.928571	1	0.95	0.866667								SN3_00400180	80	9	25	36	23	46
SN3_00300440	E001	NA	NA	sneu_scaffold00003	1352425	1352453	29	-	9	9	2	12	2	9	0.9	1	0.666667	0.8	1	0.818182								SN3_00400190	4	0	5	0	0	0
SN3_00300445	E001	NA	NA	sneu_scaffold00003	1357911	1358016	106	+	18	22	10	16	11	15	0.9	0.785714	0.666667	0.941176	0.611111	0.714286								SN3_00400200	32	9	22	21	30	30
SN3_00300450	E001	0.399172	0.698184	sneu_scaffold00003	1376537	1376560	24	-	11	1	3	0	5	0	2.2	#DIV/0!	1.5	#DIV/0!	0.555556	#DIV/0!								SN3_00400205	1	0	0	21	10	32
SN3_00300450	E002	0.27121	0.582416	sneu_scaffold00003	1377488	1377543	56	-	49	8	26	9	2	3	9.8	#DIV/0!	13	#DIV/0!	0.222222	#DIV/0!								SN3_00400210	16	19	9	14	7	26
SN3_00300450	E003	0.205123	0.507355	sneu_scaffold00003	1377957	1377968	12	-	17	2	2	0	0	0	3.4	#DIV/0!	1	#DIV/0!	0	#DIV/0!								SN3_00400215	0	0	0	0	0	0
SN3_00300450	E004	0.0637312	0.270294	sneu_scaffold00003	1378038	1378132	95	-	65	14	29	1	3	2	13	#DIV/0!	14.5	#DIV/0!	0.333333	#DIV/0!								SN3_00400215	696	199	382	2	0	8
SN3_00300465	E001	0.904403	0.978491	sneu_scaffold00003	1388905	1388912	8	+	8	3	3	0	5	3	0.186047	0.428571	0.136364	0	0.625	0.333333								SN3_00400220	17	6	14	12	8	14
SN3_00300465	E002	0.885447	0.972803	sneu_scaffold00003	1389341	1389384	44	+	18	1	7	4	1	4	0.418605	0.142857	0.318182	0.222222	0.125	0.444444								SN3_00400225	0	0	0	0	0	0
SN3_00300495	E001	NA	NA	sneu_scaffold00003	1482734	1482867	134	-	86	48	30	0	0	1	0.819048	0.761905	0.714286	0	0	0.166667								SN3_00400235	41	56	19	47	29	49
SN3_00300500	E001	0.163206	0.456649	sneu_scaffold00003	1512546	1512564	19	-	0	0	1	9	12	9	0	#DIV/0!	0.142857	0.1875	0.521739	0.310345								SN3_00400240	20	5	10	27	30	15
SN3_00300500	E002	0.178571	0.473487	sneu_scaffold00003	1513313	1513369	57	-	1	0	3	4	0	15	1	#DIV/0!	0.428571	0.0833333	0	0.517241								SN3_00400260	0	7	0	19	10	17
SN3_00300515	E001	9.14e-05	0.00303961	sneu_scaffold00003	1567067	1567159	93	+	58	17	12	11	20	23	0.414286	0.326923	0.169014	0.0334347	0.0904977	0.0744337								SN3_00400270	0	0	0	0	0	1
SN3_00300515	E002	0.833089	0.951678	sneu_scaffold00003	1568114	1568147	34	+	7	0	8	13	9	22	0.05	0	0.112676	0.0395137	0.040724	0.0711974								SN3_00400280	182	69	92	78	58	59
SN3_00300515	E003	0.076291	0.302853	sneu_scaffold00003	1568218	1568428	211	+	21	9	6	69	59	72	0.15	0.173077	0.084507	0.209726	0.266968	0.23301								SN3_00400285	0	0	0	0	0	0
SN3_00300515	E004	0.329028	0.640544	sneu_scaffold00003	1568454	1568527	74	+	5	4	9	38	20	47	0.0357143	0.0769231	0.126761	0.115502	0.0904977	0.152104								SN3_00400290	8	30	5	229	140	115
SN3_00300515	E005	0.0937764	0.341081	sneu_scaffold00003	1568554	1568602	49	+	6	1	8	43	33	30	0.0428571	0.0192308	0.112676	0.130699	0.149321	0.0970874								SN3_00400295	74	23	41	35	52	26
SN3_00300515	E006	0.211856	0.515134	sneu_scaffold00003	1568629	1568955	327	+	39	17	23	155	83	124	0.278571	0.326923	0.323944	0.471125	0.375566	0.401294								SN3_00400300	14	2	12	607	340	407
SN3_00300520	E001	NA	NA	sneu_scaffold00003	1587510	1587551	42	-	0	2	0	18	12	7	0	1	#DIV/0!	0.692308	1	0.5								SN3_00400305	59	29	18	22	11	17
SN3_00300525	E001	0.190498	0.489441	sneu_scaffold00003	1599925	1599968	44	+	25	4	10	8	1	16	0.490196	0.5	0.4	0.228571	0.0909091	0.355556								SN3_00400330	83	53	26	231	115	162
SN3_00300525	E002	0.204167	0.507205	sneu_scaffold00003	1600653	1600712	60	+	12	0	4	13	2	6	0.235294	0	0.16	0.371429	0.181818	0.133333								SN3_00400340	7	0	1	10	3	3
SN3_00300530	E001	0.057415	0.252899	sneu_scaffold00003	1623237	1623274	38	+	19	0	18	1	1	0	1.46154	0	3	0.0666667	0.0322581	0								SN3_00400350	2686	1523	1416	297	149	287
SN3_00300530	E002	0.0521855	0.239331	sneu_scaffold00003	1623783	1623797	15	+	49	38	30	7	3	15	3.76923	4.22222	5	0.466667	0.0967742	7.5								SN3_00400350	0	0	0	0	0	0
SN3_00300530	E003	0.569103	0.815657	sneu_scaffold00003	1624193	1624200	8	+	12	3	4	0	3	5	0.923077	0.333333	0.666667	0	0.0967742	2.5								SN3_00400350	9	4	3	15	8	18
SN3_00300530	E004	0.505338	0.773053	sneu_scaffold00003	1624236	1624262	27	+	13	0	8	2	0	3	1	0	1.33333	0.133333	0	1.5								SN3_00400355	59	11	23	12	6	11
SN3_00300530	E005	0.0500841	0.233451	sneu_scaffold00003	1624365	1624389	25	+	13	15	8	1	3	4	1	1.66667	1.33333	0.0666667	0.0967742	2								SN3_00400365	0	0	0	25	17	91
SN3_00300530	E006	0.484603	0.755168	sneu_scaffold00003	1628234	1628293	60	+	6	9	2	8	4	6	0.461538	1	0.333333	0.533333	0.129032	3								SN3_00400370	42	35	24	17	15	14
SN3_00300530	E007	0.906483	0.979825	sneu_scaffold00003	1632260	1632268	9	+	11	8	7	14	7	1	0.846154	0.888889	1.16667	0.933333	0.225806	0.5								SN3_00400375	24	14	25	19	15	27
SN3_00300530	E008	0.770182	0.926703	sneu_scaffold00003	1632293	1632318	26	+	72	37	25	33	66	15	5.53846	4.11111	4.16667	2.2	2.12903	7.5								SN3_00400390	86	42	58	57	64	52
SN3_00300530	E009	0.432286	0.716605	sneu_scaffold00003	1636594	1636625	32	+	8	1	9	9	50	0	0.615385	0.111111	1.5	0.6	1.6129	0								SN3_00400395	183	95	129	574	283	355
SN3_00300530	E010	0.184004	0.483098	sneu_scaffold00003	1638051	1638088	38	+	11	7	5	11	28	2	0.846154	0.777778	0.833333	0.733333	0.903226	1								SN3_00400400	12	2	7	6	0	3
SN3_00300530	E011	0.0865047	0.325012	sneu_scaffold00003	1639602	1639615	14	+	6	1	2	6	7	5	0.461538	0.111111	0.333333	0.4	0.225806	2.5								SN3_00400410	107	59	43	14	3	10
SN3_00300530	E012	0.0854862	0.323636	sneu_scaffold00003	1641694	1641696	3	+	0	0	4	11	6	1	0	0	0.666667	0.733333	0.193548	0.5								SN3_00400415	0	0	0	0	0	1
SN3_00300530	E013	0.0123184	0.101487	sneu_scaffold00003	1641822	1641838	17	+	2	0	0	8	12	0	0.153846	0	0	0.533333	0.387097	0								SN3_00400420	61	18	31	21	4	17
SN3_00300530	E014	0.856396	0.962217	sneu_scaffold00003	1648102	1648124	23	+	5	11	2	16	3	1	0.384615	1.22222	0.333333	1.06667	0.0967742	0.5								SN3_00400425	47	21	32	11	10	6
SN3_00300530	E015	0.312146	0.621722	sneu_scaffold00003	1648623	1648657	35	+	33	25	7	15	6	6	2.53846	2.77778	1.16667	1	0.193548	3								SN3_00400430	21	5	14	3	0	3
SN3_00300530	E016	0.0377907	0.200544	sneu_scaffold00003	1648854	1648897	44	+	4	1	2	17	5	3	0.307692	0.111111	0.333333	1.13333	0.16129	1.5								SN3_00400435	6	0	4	1	1	1
SN3_00300530	E017	0.937968	0.993435	sneu_scaffold00003	1649182	1649223	42	+	0	9	9	6	9	0	0	1	1.5	0.4	0.290323	0								SN3_00400440	57	16	42	13	19	16
SN3_00300530	E018	0.103472	0.360455	sneu_scaffold00003	1652370	1652411	42	+	9	16	6	3	2	3	0.692308	1.77778	1	0.2	0.0645161	1.5								SN3_00400450	53	38	38	28	17	15
SN3_00300530	E019	0.0939318	0.341289	sneu_scaffold00003	1653649	1653718	70	+	6	16	10	3	7	0	0.461538	1.77778	1.66667	0.2	0.225806	0								SN3_00400455	20	6	12	2	0	1
SN3_00300530	E020	0.178671	0.473571	sneu_scaffold00003	1653976	1654027	52	+	31	17	10	49	38	4	2.38462	1.88889	1.66667	3.26667	1.22581	2								SN3_00400460	36	18	33	9	9	4
SN3_00300535	E001	0.0638343	0.270432	sneu_scaffold00003	1705534	1705592	59	-	14	12	7	5	6	7	0.291667	0.48	0.333333	0.555556	1	0.4375								SN3_00400465	61	18	44	62	36	64
SN3_00300535	E002	0.11525	0.381375	sneu_scaffold00003	1705795	1705825	31	-	14	6	0	0	0	1	0.291667	0.24	0	0	0	0.0625								SN3_00400470	0	0	0	0	0	0
SN3_00300545	E001	0.375105	0.681388	sneu_scaffold00003	1738629	1738647	19	-	2	3	2	7	5	3	0.08	0.166667	0.0909091	0.225806	0.151515	0.176471								SN3_00400470	2	0	4	1	3	0
SN3_00300545	E002	0.33556	0.645387	sneu_scaffold00003	1738699	1738702	4	-	0	3	1	0	12	4	0	0.166667	0.0454545	0	0.363636	0.235294								SN3_00400480	0	0	0	0	0	0
SN3_00300545	E003	0.0441675	0.220267	sneu_scaffold00003	1739030	1739092	63	-	11	9	10	7	8	8	0.44	0.5	0.454545	0.225806	0.242424	0.470588								SN3_00400520	73	67	40	17	11	4
SN3_00300550	E001	0.00215654	0.0305121	sneu_scaffold00003	1757149	1757157	9	-	14	1	3	27	2	8	0.35	0.166667	0.3	0.870968	0.5	0.380952								SN3_00400530	0	0	0	0	0	0
SN3_00300550	E002	0.00375392	0.0457518	sneu_scaffold00003	1758262	1758308	47	-	18	3	5	4	0	2	0.45	0.5	0.5	0.129032	0	0.0952381								SN3_00400530	0	0	0	0	0	0
SN3_00300555	E001	NA	NA	sneu_scaffold00003	1759277	1759399	123	+	11	2	5	17	14	21	0.647059	1	0.625	0.515152	0.451613	0.456522								SN3_00400530	0	0	0	0	0	0
SN3_00300575	E001	0.713514	0.895534	sneu_scaffold00003	1846493	1846497	5	-	6	4	3	13	1	2	#DIV/0!	#DIV/0!	1.5	#DIV/0!	#DIV/0!	#DIV/0!								SN3_00400530	0	0	0	0	0	0
SN3_00300575	E002	0.79171	0.935854	sneu_scaffold00003	1848340	1848360	21	-	3	7	0	10	1	0	#DIV/0!	#DIV/0!	0	#DIV/0!	#DIV/0!	#DIV/0!								SN3_00400545	2	0	3	6	5	4
SN3_00300575	E003	0.00361497	0.0443696	sneu_scaffold00003	1848706	1848848	143	-	43	34	12	15	2	12	#DIV/0!	#DIV/0!	6	#DIV/0!	#DIV/0!	#DIV/0!								SN3_00400550	10	1	3	1	6	4
SN3_00300575	E004	0.208167	0.510822	sneu_scaffold00003	1848888	1848896	9	-	27	1	10	7	7	42	#DIV/0!	#DIV/0!	5	#DIV/0!	#DIV/0!	#DIV/0!								SN3_00400565	26	38	12	58	20	57
SN3_00300580	E001	NA	NA	sneu_scaffold00003	1858584	1858619	36	-	30	15	13	2	3	11	30	#DIV/0!	13	1	#DIV/0!	#DIV/0!								SN3_00400570	59	42	43	42	15	32
SN3_00300585	E001	0.906839	0.980052	sneu_scaffold00003	1869678	1869692	15	-	87	150	99	4	0	4	0.0142343	0.0565398	0.0323847	0.0350877	0	0.0606061								SN3_00400585	207	122	87	4	3	17
SN3_00300585	E002	0.0261417	0.160856	sneu_scaffold00003	1869940	1870044	105	-	101	58	56	4	14	2	0.0165249	0.021862	0.0183186	0.0350877	0.264151	0.030303								SN3_00400590	9	5	12	17	16	12
SN3_00300585	E003	0.0130002	0.10496	sneu_scaffold00003	1870116	1870277	162	-	3886	1416	1850	90	37	49	0.635798	0.533735	0.605168	0.789474	0.698113	0.742424								SN3_00400590	477	202	258	29	38	5
SN3_00300585	E004	0.0368822	0.197549	sneu_scaffold00003	1870367	1870415	49	-	87	27	57	0	0	0	0.0142343	0.0101772	0.0186457	0	0	0								SN3_00400595	14	15	3	54	25	70
SN3_00300585	E005	1	1	sneu_scaffold00003	1870522	1870573	52	-	13	7	5	0	0	0	0.00212696	0.00263852	0.00163559	0	0	0								SN3_00400600	0	0	0	3	0	12
SN3_00300585	E006	0.0038393	0.0465473	sneu_scaffold00003	1870637	1871024	388	-	977	483	460	10	1	5	0.159849	0.182058	0.150474	0.0877193	0.0188679	0.0757576								SN3_00400615	2	0	1	2	0	1
SN3_00300585	E007	0.000178156	0.00498962	sneu_scaffold00003	1871049	1871092	44	-	950	498	524	4	1	6	0.155432	0.187712	0.17141	0.0350877	0.0188679	0.0909091								SN3_00400620	13	0	4	19	2	5
SN3_00300595	E001	0.000734109	0.0140446	sneu_scaffold00003	1873762	1873919	158	+	27	11	17	59	40	50	0.364865	0.333333	0.346939	0.602041	0.615385	0.588235								SN3_00400625	30	5	14	9	4	10
SN3_00300595	E002	0.688625	0.8838	sneu_scaffold00003	1873970	1874029	60	+	23	16	15	32	19	27	0.310811	0.484848	0.306122	0.326531	0.292308	0.317647								SN3_00400635	93	38	44	47	18	17
SN3_00300595	E003	0.0126573	0.103326	sneu_scaffold00003	1874104	1874175	72	+	12	4	6	4	0	4	0.162162	0.121212	0.122449	0.0408163	0	0.0470588								SN3_00400640	81	23	30	19	8	20
SN3_00300595	E004	0.00135444	0.0213698	sneu_scaffold00003	1874205	1874249	45	+	10	2	11	1	1	1	0.135135	0.0606061	0.22449	0.0102041	0.0153846	0.0117647								SN3_00400660	52	32	28	23	8	50
SN3_00300620	E001	0.0263035	0.161565	sneu_scaffold00003	1920496	1920582	87	-	10	3	11	0	0	1	0.2	0.5	0.578947	0	0	0.5								SN3_00400665	3	0	0	3	0	2
SN3_00300620	E002	0.0219221	0.14449	sneu_scaffold00003	1920645	1920664	20	-	20	0	5	7	5	1	0.4	0	0.263158	0.7	1	0.5								SN3_00400670	98	38	44	0	1	0
SN3_00300645	E001	0.131999	0.407193	sneu_scaffold00003	1969771	1969900	130	+	3	6	6	55	26	84	0.230769	0.428571	0.461538	0.617978	0.722222	0.730435								SN3_00400675	44	26	30	12	7	11
SN3_00300645	E002	0.354904	0.662239	sneu_scaffold00003	1969937	1970008	72	+	0	0	3	23	4	17	0	0	0.230769	0.258427	0.111111	0.147826								SN3_00400680	0	0	0	6	1	8
SN3_00300645	E003	0.0418648	0.214086	sneu_scaffold00003	1970428	1970491	64	+	6	1	3	5	5	0	0.461538	0.0714286	0.230769	0.0561798	0.138889	0								SN3_00400685	69	16	33	11	17	35
SN3_00300670	E001	0.325734	0.636229	sneu_scaffold00003	2015864	2016096	233	-	147	60	90	2	0	13	0.546468	0.714286	0.703125	1	0	0.866667								SN3_00400695	64	38	48	59	26	68
SN3_00300670	E002	0.342456	0.6509	sneu_scaffold00003	2016392	2016591	200	-	107	21	35	0	1	2	0.39777	0.25	0.273438	0	1	0.133333								SN3_00400705	0	0	0	0	0	0
SN3_00300675	E001	NA	NA	sneu_scaffold00003	2031791	2031833	43	-	11	0	5	3	2	6	0.611111	0	0.555556	0.6	0.4	0.6								SN3_00400705	0	0	0	0	0	0
SN3_00300685	E001	NA	NA	sneu_scaffold00003	2062012	2062065	54	-	24	3	20	10	5	2	0.648649	0.5	0.952381	0.714286	1	0.285714								SN3_00400705	1	0	0	1	0	0
SN3_00300700	E001	NA	NA	sneu_scaffold00003	2079199	2079332	134	+	32	14	8	27	6	19	0.842105	0.823529	0.421053	0.964286	0.75	0.95								SN3_00400715	0	0	0	0	0	0
SN3_00300705	E001	NA	NA	sneu_scaffold00003	2121060	2121126	67	-	2	0	2	8	0	17	0.666667	#DIV/0!	0.666667	0.666667	0	0.73913								SN3_00400715	3	4	1	0	1	0
SN3_00300715	E001	0.424824	0.712863	sneu_scaffold00003	2151776	2151791	16	-	1	3	3	25	1	2	0.04	0.3	0.2	0.595238	0.0588235	0.08								SN3_00400715	0	0	0	0	0	0
SN3_00300715	E002	0.425233	0.713039	sneu_scaffold00003	2152399	2152435	37	-	3	0	2	4	6	15	0.12	0	0.133333	0.0952381	0.352941	0.6								SN3_00400715	0	0	0	0	0	0
SN3_00300720	E001	NA	NA	sneu_scaffold00003	2155609	2155667	59	+	5	0	0	12	9	15	0.555556	0	#DIV/0!	0.923077	0.9	0.882353								SN3_00400715	83	37	39	48	58	54
SN3_00300770	E001	0.959545	1	sneu_scaffold00003	2305495	2305512	18	-	0	0	0	37	42	2	#DIV/0!	#DIV/0!	#DIV/0!	0.425287	0.591549	0.0689655								SN3_00400730	73	20	37	3	3	9
SN3_00300770	E002	0.607038	0.840393	sneu_scaffold00003	2305589	2305634	46	-	0	0	0	18	11	4	#DIV/0!	#DIV/0!	#DIV/0!	0.206897	0.15493	0.137931								SN3_00400735	10	0	2	36	20	19
SN3_00300770	E003	0.464358	0.741756	sneu_scaffold00003	2306825	2306841	17	-	0	0	0	6	10	4	#DIV/0!	#DIV/0!	#DIV/0!	0.0689655	0.140845	0.137931								SN3_00400740	70	58	53	148	72	61
SN3_00300795	E001	NA	NA	sneu_scaffold00003	2367348	2367376	29	-	37	9	18	4	8	0	#DIV/0!	#DIV/0!	9	#DIV/0!	#DIV/0!	#DIV/0!								SN3_00400740	5	2	0	4	1	3
SN3_00300810	E001	0.0202873	0.138037	sneu_scaffold00003	2403938	2404046	109	+	62	11	15	24	7	17	0.746988	0.733333	0.441176	0.328767	0.28	0.435897								SN3_00400740	0	0	0	0	0	0
SN3_00300810	E002	0.514945	0.780735	sneu_scaffold00003	2404982	2404991	10	+	8	2	10	11	2	4	0.0963855	0.133333	0.294118	0.150685	0.08	0.102564								SN3_00400740	2	7	1	0	0	0
SN3_00300810	E003	0.000477431	0.0104774	sneu_scaffold00003	2405111	2405128	18	+	11	2	9	38	16	18	0.13253	0.133333	0.264706	0.520548	0.64	0.461538								SN3_00400740	0	0	0	0	0	0
SN3_00300820	E001	0.408122	0.704266	sneu_scaffold00003	2497804	2497841	38	-	56	22	34	11	19	3	0.767123	0.785714	0.666667	0.611111	0.612903	0.75								SN3_00400740	0	0	0	0	0	0
SN3_00300820	E002	0.461089	0.738062	sneu_scaffold00003	2498023	2498044	22	-	11	1	11	3	0	0	0.150685	0.0357143	0.215686	0.166667	0	0								SN3_00400740	0	0	0	0	0	0
SN3_00300830	E001	0.267531	0.578312	sneu_scaffold00003	2530742	2530848	107	+	85	24	45	3	12	5	0.772727	0.827586	0.9	0.375	0.8	0.555556								SN3_00400740	4	1	0	3	1	1
SN3_00300830	E002	0.982963	1	sneu_scaffold00003	2530883	2530890	8	+	22	1	1	2	0	0	0.2	0.0344828	0.02	0.25	0	0								SN3_00400750	1009	339	467	31	13	22
SN3_00300830	E003	0.169842	0.461797	sneu_scaffold00003	2531714	2531746	33	+	6	9	4	2	2	4	0.0545455	0.310345	0.08	0.25	0.133333	0.444444								SN3_00400755	44	14	38	21	18	22
SN3_00300835	E001	NA	NA	sneu_scaffold00003	2554113	2554265	153	-	7	1	4	23	20	12	0.875	1	1	0.821429	1	1								SN3_00400775	55	52	31	78	81	92
SN3_00300860	E001	0.0279634	0.168046	sneu_scaffold00003	2610767	2610796	30	-	13	3	4	37	32	25	0.138298	0.107143	0.0816327	0.192708	0.268908	0.231481								SN3_00400780	69	30	50	20	12	33
SN3_00300860	E002	0.122346	0.391954	sneu_scaffold00003	2611072	2611298	227	-	49	14	31	131	83	62	0.521277	0.5	0.632653	0.682292	0.697479	0.574074								SN3_00400785	61	48	35	111	73	89
SN3_00300860	E003	0.000323347	0.00779964	sneu_scaffold00003	2612861	2612930	70	-	26	11	10	7	0	8	0.276596	0.392857	0.204082	0.0364583	0	0.0740741								SN3_00400790	134	189	69	154	73	148
SN3_00300865	E001	0.748728	0.914937	sneu_scaffold00003	2614331	2614520	190	+	102	60	39	12	13	19	0.744526	0.869565	0.696429	0.631579	0.590909	0.633333								SN3_00400800	22	4	8	1	0	0
SN3_00300865	E002	0.803831	0.940548	sneu_scaffold00003	2614605	2614660	56	+	21	5	8	4	0	5	0.153285	0.0724638	0.142857	0.210526	0	0.166667								SN3_00400795	43	21	21	27	7	16
SN3_00300880	E001	0.940299	0.993908	sneu_scaffold00003	2668553	2668562	10	-	2	0	3	11	2	4	0.0465116	0	0.136364	0.171875	0.0588235	0.0655738								SN3_00400800	44	32	20	5	5	6
SN3_00300880	E002	0.467426	0.744146	sneu_scaffold00003	2668711	2668716	6	-	7	0	4	20	18	8	0.162791	0	0.181818	0.3125	0.529412	0.131148								SN3_00400810	17	5	6	7	3	22
SN3_00300880	E003	0.402766	0.699781	sneu_scaffold00003	2668896	2668910	15	-	6	0	3	21	4	21	0.139535	0	0.136364	0.328125	0.117647	0.344262								SN3_00400815	153	50	67	20	10	24
SN3_00300880	E004	0.11675	0.383222	sneu_scaffold00003	2668995	2669001	7	-	6	5	4	9	4	13	0.139535	0.454545	0.181818	0.140625	0.117647	0.213115								SN3_00400815	0	0	0	1	0	0
SN3_00300885	E001	0.563101	0.811421	sneu_scaffold00003	2674143	2674207	65	+	0	0	0	7	1	16	0	#DIV/0!	0	0.0804598	0.0222222	0.372093								SN3_00400815	1	0	0	0	0	0
SN3_00300885	E002	0.381603	0.685808	sneu_scaffold00003	2675569	2675625	57	+	2	0	1	27	8	1	0.4	#DIV/0!	0.142857	0.310345	0.177778	0.0232558								SN3_00400815	0	0	0	0	0	0
SN3_00300885	E003	0.813203	0.943125	sneu_scaffold00003	2676346	2676366	21	+	1	0	1	25	7	4	0.2	#DIV/0!	0.142857	0.287356	0.155556	0.0930233								SN3_00400825	4	0	4	6	1	20
SN3_00300895	E001	0.000244305	0.00640448	sneu_scaffold00003	2710680	2710728	49	+	17	13	6	9	9	20	0.515152	0.928571	0.333333	0.0428571	0.0957447	0.181818								SN3_00400830	9	1	6	22	9	16
SN3_00300895	E002	0.00766298	0.074663	sneu_scaffold00003	2711089	2711179	91	+	4	0	3	53	41	27	0.121212	0	0.166667	0.252381	0.43617	0.245455								SN3_00400840	12	0	10	20	3	15
SN3_00300895	E003	0.0833426	0.318471	sneu_scaffold00003	2711495	2711508	14	+	1	1	0	61	4	16	0.030303	0.0714286	0	0.290476	0.0425532	0.145455								SN3_00400850	1	0	0	5	2	2
SN3_00300895	E004	0.4943	0.764427	sneu_scaffold00003	2712057	2712109	53	+	6	0	4	25	25	21	0.181818	0	0.222222	0.119048	0.265957	0.190909								SN3_00400870	0	0	0	10	12	4
SN3_00300900	E001	0.15518	0.444345	sneu_scaffold00003	2727841	2727941	101	+	284	108	157	25	12	16	56.8	#DIV/0!	26.1667	#DIV/0!	#DIV/0!	#DIV/0!								SN3_00400885	98	16	35	15	14	7
SN3_00300900	E002	0.0425863	0.215924	sneu_scaffold00003	2728059	2728182	124	+	117	42	67	4	0	5	23.4	#DIV/0!	11.1667	#DIV/0!	#DIV/0!	#DIV/0!								SN3_00400890	5	4	1	14	5	12
SN3_00300900	E003	0.699094	0.889815	sneu_scaffold00003	2734872	2734883	12	+	2	19	6	6	0	0	0.4	#DIV/0!	1	#DIV/0!	#DIV/0!	#DIV/0!								SN3_00400910	0	5	3	7	0	1
SN3_00300910	E001	NA	NA	sneu_scaffold00003	2768544	2768615	72	+	10	8	8	7	6	1	0.5	0.615385	0.666667	0.7	1	0.2								SN3_00400915	15	5	14	10	3	0
SN3_00300930	E001	0.266114	0.577366	sneu_scaffold00003	2868143	2868162	20	-	35	14	16	4	3	9	0.714286	0.823529	0.457143	0.571429	0.75	0.5625								SN3_00400925	8	0	0	3	8	6
SN3_00300930	E002	0.300337	0.611728	sneu_scaffold00003	2868304	2868366	63	-	4	0	9	2	1	4	0.0816327	0	0.257143	0.285714	0.25	0.25								SN3_00400935	268	68	129	164	111	112
SN3_00300935	E001	0.761562	0.921863	sneu_scaffold00003	2920141	2920155	15	-	4	3	0	2	13	8	0.444444	0.166667	0	0.0869565	0.565217	0.190476								SN3_00400940	0	0	0	1	0	0
SN3_00300935	E002	0.387695	0.690064	sneu_scaffold00003	2920185	2920211	27	-	0	13	0	5	0	2	0	0.722222	0	0.217391	0	0.047619								SN3_00400940	2	3	1	7	9	6
SN3_00300935	E003	0.0126952	0.103513	sneu_scaffold00003	2921018	2921064	47	-	0	1	1	8	10	16	0	0.0555556	0.5	0.347826	0.434783	0.380952								SN3_00400950	0	2	2	5	4	11
SN3_00300940	E001	4.03e-12	1.87e-09	sneu_scaffold00003	2924074	2924223	150	+	234	129	118	7	1	4	0.481481	0.422951	0.361963	0.0451613	0.0140845	0.0754717								SN3_00400955	0	0	0	0	0	0
SN3_00300940	E002	0.0826895	0.317824	sneu_scaffold00003	2926270	2926453	184	+	92	71	47	54	18	14	0.1893	0.232787	0.144172	0.348387	0.253521	0.264151								SN3_00400955	0	0	0	0	0	0
SN3_00300940	E003	0.0499738	0.233212	sneu_scaffold00003	2926596	2926659	64	+	8	2	5	10	1	3	0.0164609	0.00655738	0.0153374	0.0645161	0.0140845	0.0566038								SN3_00400955	0	0	0	0	0	0
SN3_00300940	E004	0.891816	0.973973	sneu_scaffold00003	2926709	2926767	59	+	76	24	63	16	15	5	0.156379	0.0786885	0.193252	0.103226	0.211268	0.0943396								SN3_00400955	0	0	0	0	0	0
SN3_00300940	E005	0.487356	0.757881	sneu_scaffold00003	2926830	2926848	19	+	0	14	3	12	0	1	0	0.0459016	0.00920245	0.0774194	0	0.0188679								SN3_00400955	15	6	5	9	2	9
SN3_00300940	E006	0.0181741	0.129227	sneu_scaffold00003	2926974	2927028	55	+	34	14	51	29	15	13	0.0699588	0.0459016	0.156442	0.187097	0.211268	0.245283								SN3_00400955	12	0	10	95	52	77
SN3_00300940	E007	0.0621233	0.266237	sneu_scaffold00003	2927700	2927720	21	+	14	11	2	13	5	2	0.0288066	0.0360656	0.00613497	0.083871	0.0704225	0.0377358								SN3_00400955	3	0	0	9	0	15
SN3_00300940	E008	0.0381136	0.201197	sneu_scaffold00003	2927758	2927827	70	+	6	9	18	9	14	4	0.0123457	0.0295082	0.0552147	0.0580645	0.197183	0.0754717								SN3_00400960	36	14	32	4	10	6
SN3_00300950	E001	NA	NA	sneu_scaffold00003	2961769	2961796	28	+	0	5	3	2	5	8	0	0.5	0.6	0.5	1	0.470588								SN3_00400965	8	0	5	9	14	3
SN3_00300955	E001	0.689133	0.883938	sneu_scaffold00003	2979108	2979223	116	-	127	74	47	77	21	39	0.647959	0.91358	0.546512	0.846154	0.777778	0.829787								SN3_00400995	13	4	6	175	87	75
SN3_00300955	E002	0.725643	0.902442	sneu_scaffold00003	2982263	2982405	143	-	26	4	12	8	6	2	0.132653	0.0493827	0.139535	0.0879121	0.222222	0.0425532								SN3_00401020	0	0	0	0	0	0
SN3_00300970	E001	NA	NA	sneu_scaffold00003	2998908	2999067	160	+	33	26	9	131	45	100	1	1	0.9	0.891156	0.865385	0.990099								SN3_00401020	0	0	0	3	0	14
SN3_00300975	E001	0.185552	0.485145	sneu_scaffold00003	3013881	3013943	63	-	0	0	0	7	8	7	0	0	0	0.137255	0.307692	0.194444								SN3_00401020	0	0	0	22	15	23
SN3_00300975	E002	0.692207	0.885754	sneu_scaffold00003	3014159	3014184	26	-	0	0	2	15	1	7	0	0	1	0.294118	0.0384615	0.194444								SN3_00401040	42	45	30	182	190	82
SN3_00300975	E003	0.927052	0.987913	sneu_scaffold00003	3014285	3014378	94	-	0	3	0	19	3	17	0	1	0	0.372549	0.115385	0.472222								SN3_00401045	40	20	18	2	1	11
SN3_00300975	E004	0.707762	0.893805	sneu_scaffold00003	3014586	3014604	19	-	2	0	0	6	12	1	0.5	0	0	0.117647	0.461538	0.0277778								SN3_00401050	0	0	0	12	13	28
SN3_00300980	E001	NA	NA	sneu_scaffold00003	3038798	3038875	78	-	4	0	0	11	1	7	0.25	0	0	0.5	0.333333	0.35								SN3_00401055	1	0	0	5	1	7
SN3_00301020	E001	0.00998393	0.0885803	sneu_scaffold00003	3131488	3131517	30	+	15	1	11	10	10	8	0.189873	0.0322581	0.392857	0.47619	0.666667	0.571429								SN3_00401065	5	2	0	13	13	6
SN3_00301020	E002	0.00694606	0.0696796	sneu_scaffold00003	3131639	3131734	96	+	56	30	16	8	5	5	0.708861	0.967742	0.571429	0.380952	0.333333	0.357143								SN3_00401070	0	0	0	13	5	5
SN3_00301055	E001	NA	NA	sneu_scaffold00003	3217695	3217785	91	+	13	2	9	6	8	10	0.382353	0.285714	0.75	0.375	0.727273	0.47619								SN3_00401080	7	2	2	10	4	2
SN3_00301095	E001	0.314531	0.623426	sneu_scaffold00003	3397963	3398025	63	-	11	10	2	15	3	10	0.55	0.625	0.25	0.483871	0.2	0.4								SN3_00401095	169	116	85	15	2	28
SN3_00301095	E002	0.327393	0.638338	sneu_scaffold00003	3398058	3398068	11	-	4	2	4	10	9	7	0.2	0.125	0.5	0.322581	0.6	0.28								SN3_00401095	105	43	79	269	207	67
SN3_00301105	E001	0.708372	0.89425	sneu_scaffold00003	3430249	3430303	55	+	3	7	5	3	2	2	0.3	1	0.833333	0.375	1	1								SN3_00401095	1	0	0	2	0	0
SN3_00301105	E002	0.713912	0.89571	sneu_scaffold00003	3431717	3431740	24	+	7	4	1	1	2	5	0.7	0.571429	0.166667	0.125	1	2.5								SN3_00401095	0	0	0	0	0	0
SN3_00301110	E001	0.992287	1	sneu_scaffold00003	3463003	3463031	29	-	15	6	5	18	2	10	#DIV/0!	#DIV/0!	#DIV/0!	#DIV/0!	#DIV/0!	#DIV/0!								SN3_00401095	0	2	0	0	0	0
SN3_00301110	E002	0.993015	1	sneu_scaffold00003	3463152	3463284	133	-	15	8	6	14	3	16	#DIV/0!	#DIV/0!	#DIV/0!	#DIV/0!	#DIV/0!	#DIV/0!								SN3_00401095	3	5	11	42	19	26
SN3_00301115	E001	NA	NA	sneu_scaffold00003	3493084	3493106	23	-	14	0	2	6	1	10	0.518519	0	0.5	0.375	0.333333	0.5								SN3_00401095	43	19	20	25	17	16
SN3_00301125	E001	NA	NA	sneu_scaffold00003	3496681	3496714	34	+	9	0	4	8	6	6	#DIV/0!	#DIV/0!	4	8	#DIV/0!	#DIV/0!								SN3_00401100	12	14	2	8	7	4
SN3_00301165	E001	NA	NA	sneu_scaffold00003	3636251	3636334	84	+	2	5	0	6	1	8	0.285714	1	#DIV/0!	0.315789	1	0.615385								SN3_00401100	1	0	0	5	0	0
SN3_00301205	E001	NA	NA	sneu_scaffold00003	3724597	3724678	82	+	13	4	1	29	22	12	0.590909	0.8	0.166667	0.617021	0.709677	0.571429								SN3_00401105	609	413	226	279	143	271
SN3_00301210	E001	NA	NA	sneu_scaffold00003	3763243	3763403	161	-	37	9	16	3	1	5	0.513889	1	0.571429	0.428571	0.1	0.625								SN3_00401110	21	11	10	44	31	9
SN3_00301220	E001	NA	NA	sneu_scaffold00003	3786752	3786844	93	-	10	3	3	5	2	1	1	1	1	0.833333	1	1								SN3_00401115	144	62	53	104	88	35
SN3_00301225	E001	0.1665	0.458337	sneu_scaffold00003	3798869	3798973	105	-	25	4	5	2	6	1	0.0992063	0.0701754	0.0515464	0.0869565	0.4	0.0625								SN3_00401120	3	7	1	67	35	31
SN3_00301225	E002	0.879102	0.972717	sneu_scaffold00003	3799524	3799640	117	-	167	39	56	16	3	10	0.662698	0.684211	0.57732	0.695652	0.2	0.625								SN3_00401150	528	179	301	55	36	47
SN3_00301225	E003	0.021788	0.144004	sneu_scaffold00003	3799757	3799806	50	-	12	12	13	0	0	0	0.047619	0.210526	0.134021	0	0	0								SN3_00401155	77	26	58	6	4	1
SN3_00301225	E004	0.934072	0.991498	sneu_scaffold00003	3799847	3799866	20	-	14	0	6	1	0	1	0.0555556	0	0.0618557	0.0434783	0	0.0625								SN3_00401165	57	25	26	14	19	21
SN3_00301235	E001	NA	NA	sneu_scaffold00003	3818524	3818645	122	-	276	107	148	11	7	28	0.94198	0.91453	0.980132	1	0.7	0.848485								SN3_00401170	6	9	7	3	3	4
SN3_00301245	E001	NA	NA	sneu_scaffold00003	3849852	3849873	22	-	2	0	0	2	1	17	0.666667	#DIV/0!	#DIV/0!	0.666667	1	0.944444								SN3_00401200	9	4	5	19	23	24
SN3_00301250	E001	0.398676	0.697838	sneu_scaffold00003	3852749	3852848	100	+	149	60	73	17	14	12	0.756345	0.645161	0.715686	0.653846	0.636364	0.857143								SN3_00401210	351	112	137	11	2	1
SN3_00301250	E002	0.43353	0.717421	sneu_scaffold00003	3854605	3854646	42	+	33	8	21	7	5	2	0.167513	0.0860215	0.205882	0.269231	0.227273	0.142857								SN3_00401215	7	10	4	3	3	2
SN3_00301260	E001	NA	NA	sneu_scaffold00003	3924674	3924720	47	-	15	14	25	6	12	2	0.882353	0.608696	0.892857	0.6	1	0.5								SN3_00401220	0	0	0	3	0	0
SN3_00301275	E001	NA	NA	sneu_scaffold00003	3951604	3951630	27	-	0	0	0	13	5	5	0	#DIV/0!	#DIV/0!	0.333333	1	0.263158								SN3_00401225	0	0	0	11	29	41
SN3_00301280	E001	NA	NA	sneu_scaffold00003	3954747	3954810	64	+	3	2	1	10	1	9	0.75	1	0.5	0.909091	0.5	1								SN3_00401245	39	30	17	24	6	11
SN3_00301285	E001	0.260874	0.571593	sneu_scaffold00003	3987657	3987695	39	-	4	4	2	30	3	16	0.16	0.4	0.222222	0.222222	0.0272727	0.163265								SN3_00401250	50	10	32	4	1	3
SN3_00301285	E002	0.09756	0.348996	sneu_scaffold00003	3987722	3987784	63	-	11	0	3	68	74	39	0.44	0	0.333333	0.503704	0.672727	0.397959								SN3_00401255	7	2	0	18	6	17
SN3_00301285	E003	0.1082	0.370825	sneu_scaffold00003	3988026	3988045	20	-	4	5	1	8	1	18	0.16	0.5	0.111111	0.0592593	0.00909091	0.183673								SN3_00401260	7	3	3	5	0	5
SN3_00301285	E004	0.782219	0.933293	sneu_scaffold00003	3988830	3988889	60	-	2	1	1	21	15	5	0.08	0.1	0.111111	0.155556	0.136364	0.0510204								SN3_00401265	23	6	14	98	50	53
SN3_00301290	E001	NA	NA	sneu_scaffold00003	3995849	3995888	40	+	1	5	6	9	0	15	0.111111	0.714286	0.666667	#DIV/0!	0	7.5								SN3_00401290	0	0	0	0	0	0
SN3_00301295	E001	0.162958	0.456649	sneu_scaffold00003	4046573	4046633	61	-	18	6	9	1	9	4	0.126761	0.1	0.123288	0.0625	0.45	0.235294								SN3_00401295	0	0	0	0	0	0
SN3_00301295	E002	0.0775256	0.30618	sneu_scaffold00003	4046660	4046716	57	-	53	15	23	6	0	0	0.373239	0.25	0.315068	0.375	0	0								SN3_00401295	41	2	21	0	0	0
SN3_00301295	E003	0.900694	0.97737	sneu_scaffold00003	4047631	4047700	70	-	15	16	16	4	0	6	0.105634	0.266667	0.219178	0.25	0	0.352941								SN3_00401300	7	0	6	10	3	3
SN3_00301295	E004	0.463603	0.74089	sneu_scaffold00003	4048382	4048400	19	-	39	14	19	3	9	6	0.274648	0.233333	0.260274	0.1875	0.45	0.352941								SN3_00401300	0	0	0	0	0	0
SN3_00301310	E001	NA	NA	sneu_scaffold00003	4080217	4080253	37	-	16	5	13	15	8	13	0.888889	0.714286	0.684211	0.833333	1	0.928571								SN3_00401300	0	0	0	0	0	0
SN3_00301330	E001	0.326595	0.63732	sneu_scaffold00003	4126076	4126090	15	-	12	0	2	2	0	6	0.206897	0	0.117647	0.153846	0	0.333333								SN3_00401300	0	0	0	0	0	0
SN3_00301330	E002	0.566821	0.81408	sneu_scaffold00003	4126176	4126197	22	-	13	7	2	2	0	3	0.224138	0.368421	0.117647	0.153846	0	0.166667								SN3_00401305	4	0	3	7	0	6
SN3_00301330	E003	0.166154	0.458337	sneu_scaffold00003	4126236	4126279	44	-	21	9	9	4	1	0	0.362069	0.473684	0.529412	0.307692	0.25	0								SN3_00401300	41	12	22	10	9	15
SN3_00301330	E004	0.169095	0.461141	sneu_scaffold00003	4126382	4126389	8	-	10	0	2	1	1	7	0.172414	0	0.117647	0.0769231	0.25	0.388889								SN3_00401310	233	43	102	32	75	10
SN3_00301335	E001	NA	NA	sneu_scaffold00003	4160394	4160446	53	-	17	1	7	1	0	1	0.85	1	1	1	#DIV/0!	1								SN3_00401320	0	0	0	0	0	0
SN3_00301340	E001	0.828076	0.949908	sneu_scaffold00003	4171821	4171871	51	-	10	0	3	3	4	2	0.285714	0	0.75	0.15	0.666667	0.166667								SN3_00401325	1	1	1	6	7	6
SN3_00301340	E002	0.830879	0.950832	sneu_scaffold00003	4172146	4172257	112	-	21	3	1	11	1	4	0.6	1	0.25	0.55	0.166667	0.333333								SN3_00401335	61	24	29	21	9	30
SN3_00301355	E001	0.000165973	0.00478431	sneu_scaffold00003	4185066	4185331	266	+	549	200	290	36	24	44	0.599345	0.414938	0.523466	0.122034	0.161074	0.305556								SN3_00401340	32	5	26	7	3	28
SN3_00301355	E002	0.0462773	0.225132	sneu_scaffold00003	4185726	4185749	24	+	20	16	15	26	3	16	0.0218341	0.033195	0.0270758	0.0881356	0.0201342	0.111111								SN3_00401345	14	13	3	7	0	3
SN3_00301355	E003	0.0706457	0.288014	sneu_scaffold00003	4186090	4186118	29	+	8	4	7	10	6	1	0.00873362	0.00829876	0.0126354	0.0338983	0.0402685	0.00694444								SN3_00401355	2	1	4	12	0	0
SN3_00301355	E004	0.266116	0.577366	sneu_scaffold00003	4186155	4186181	27	+	3	11	6	1	1	0	0.00327511	0.0228216	0.0108303	0.00338983	0.00671141	0								SN3_00401355	24	4	13	10	17	18
SN3_00301355	E005	0.292884	0.604654	sneu_scaffold00003	4186357	4186397	41	+	2	2	9	6	1	2	0.00218341	0.00414938	0.0162455	0.020339	0.00671141	0.0138889								SN3_00401360	17	10	12	2	0	8
SN3_00301355	E006	0.157052	0.446414	sneu_scaffold00003	4186802	4186826	25	+	16	6	9	5	22	3	0.0174672	0.0124481	0.0162455	0.0169492	0.147651	0.0208333								SN3_00401375	5	2	3	0	0	0
SN3_00301355	E007	0.87819	0.972631	sneu_scaffold00003	4187238	4187239	2	+	3	7	4	6	0	0	0.00327511	0.0145228	0.00722022	0.020339	0	0								SN3_00401385	0	0	0	0	0	0
SN3_00301355	E008	0.0246386	0.15504	sneu_scaffold00003	4187379	4187408	30	+	6	17	7	19	12	4	0.00655022	0.0352697	0.0126354	0.0644068	0.0805369	0.0277778								SN3_00401385	0	0	0	12	20	26
SN3_00301355	E009	0.00170279	0.0257158	sneu_scaffold00003	4187926	4188038	113	+	225	172	151	153	65	70	0.245633	0.356846	0.272563	0.518644	0.436242	0.486111								SN3_00401390	17	12	4	13	8	13
SN3_00301355	E010	0.0386425	0.202822	sneu_scaffold00003	4188084	4188103	20	+	44	29	30	7	6	0	0.0480349	0.060166	0.0541516	0.0237288	0.0402685	0								SN3_00401400	4	3	1	20	43	21
SN3_00301360	E001	NA	NA	sneu_scaffold00003	4217565	4217695	131	+	31	24	12	3	3	36	0.939394	1	0.923077	0.75	1	0.9								SN3_00401405	220	104	91	34	20	27
SN3_00301365	E001	0.282444	0.594602	sneu_scaffold00003	4250352	4250404	53	-	22	3	11	8	0	1	0.392857	0.1875	0.611111	0.421053	0	0.0909091								SN3_00401405	0	0	0	0	0	0
SN3_00301365	E002	0.267156	0.578312	sneu_scaffold00003	4250454	4250529	76	-	34	13	6	10	11	5	0.607143	0.8125	0.333333	0.526316	1	0.454545								SN3_00401405	0	0	0	0	0	0
SN3_00301370	E001	0.284226	0.596892	sneu_scaffold00003	4253197	4253235	39	+	9	1	10	8	7	6	0.204545	0.111111	0.416667	0.0869565	0.166667	0.139535								SN3_00401405	0	2	0	0	0	0
SN3_00301370	E002	0.310914	0.621154	sneu_scaffold00003	4254501	4254566	66	+	13	6	1	20	2	4	0.295455	0.666667	0.0416667	0.217391	0.047619	0.0930233								SN3_00401405	0	0	0	0	0	0
SN3_00301370	E003	0.231539	0.539373	sneu_scaffold00003	4254825	4254848	24	+	3	0	4	11	6	7	0.0681818	0	0.166667	0.119565	0.142857	0.162791								SN3_00401405	0	6	3	0	0	0
SN3_00301370	E004	0.025891	0.160308	sneu_scaffold00003	4255765	4255768	4	+	0	0	2	15	9	2	0	0	0.0833333	0.163043	0.214286	0.0465116								SN3_00401405	0	0	0	0	0	0
SN3_00301375	E001	0.558599	0.810161	sneu_scaffold00003	4345603	4345701	99	-	25	10	9	0	0	0	0.0932836	0.0740741	0.0666667	0	0	0								SN3_00401405	0	0	0	0	0	0
SN3_00301375	E002	0.510858	0.776912	sneu_scaffold00003	4345732	4345821	90	-	239	124	122	1	1	13	0.891791	0.918519	0.903704	1	1	1								SN3_00401405	0	0	1	0	0	0
SN3_00301400	E001	0.00988245	0.0881301	sneu_scaffold00003	4415430	4415485	56	+	16	22	3	1	0	12	0.0969697	0.205607	0.0454545	0.00236967	0	0.0512821								SN3_00401405	0	0	0	0	0	0
SN3_00301400	E002	1.78e-06	0.000129121	sneu_scaffold00003	4415584	4415658	75	+	23	9	13	10	1	3	0.139394	0.0841121	0.19697	0.0236967	0.00431034	0.0128205								SN3_00401405	0	0	1	0	0	0
SN3_00301400	E003	0.648053	0.860808	sneu_scaffold00003	4416032	4416128	97	+	49	32	20	188	95	67	0.29697	0.299065	0.30303	0.445498	0.409483	0.286325								SN3_00401405	0	0	0	0	0	0
SN3_00301400	E004	0.0524662	0.239634	sneu_scaffold00003	4416215	4416409	195	+	67	30	25	214	127	144	0.406061	0.280374	0.378788	0.507109	0.547414	0.615385								SN3_00401405	0	0	0	0	0	0
SN3_00301400	E005	0.212848	0.516832	sneu_scaffold00003	4416521	4416534	14	+	15	4	8	70	19	52	0.0909091	0.0373832	0.121212	0.165877	0.0818966	0.222222								SN3_00401405	64	73	51	27	5	5
SN3_00301400	E006	0.940358	0.993908	sneu_scaffold00003	4416570	4416648	79	+	21	11	18	68	50	38	0.127273	0.102804	0.272727	0.161137	0.215517	0.162393								SN3_00401405	1	0	4	0	0	0
SN3_00301410	E001	NA	NA	sneu_scaffold00003	4462230	4462263	34	+	26	8	7	15	11	16	0.666667	0.421053	0.304348	0.535714	0.846154	0.64								SN3_00401405	0	0	0	0	0	0
SN3_00301420	E001	0.000379089	0.00883736	sneu_scaffold00003	4496400	4496454	55	+	20	18	8	4	0	5	0.116279	0.0983607	0.0941176	0.0141343	0	0.0342466								SN3_00401405	0	0	0	0	0	2
SN3_00301420	E002	2.42e-06	0.000164628	sneu_scaffold00003	4496617	4496646	30	+	49	58	23	25	7	5	0.284884	0.31694	0.270588	0.0883392	0.0614035	0.0342466								SN3_00401405	0	0	0	0	0	0
SN3_00301420	E003	0.0031509	0.0400903	sneu_scaffold00003	4496703	4496725	23	+	9	14	3	4	0	0	0.0523256	0.0765027	0.0352941	0.0141343	0	0								SN3_00401405	0	0	0	0	0	0
SN3_00301420	E004	0.236646	0.545087	sneu_scaffold00003	4496764	4496909	146	+	74	78	35	111	56	87	0.430233	0.42623	0.411765	0.392226	0.491228	0.59589								SN3_00401405	0	0	1	0	0	0
SN3_00301420	E005	0.0022998	0.0318897	sneu_scaffold00003	4497693	4497708	16	+	9	7	4	36	20	16	0.0523256	0.0382514	0.0470588	0.127208	0.175439	0.109589								SN3_00401405	0	0	0	0	0	0
SN3_00301420	E006	0.0138058	0.108565	sneu_scaffold00003	4497739	4497743	5	+	2	2	0	12	4	7	0.0116279	0.010929	0	0.0424028	0.0350877	0.0479452								SN3_00401405	2	0	0	0	0	0
SN3_00301420	E007	0.00720283	0.0710768	sneu_scaffold00003	4497777	4497796	20	+	8	5	9	72	17	18	0.0465116	0.0273224	0.105882	0.254417	0.149123	0.123288								SN3_00401405	0	0	0	0	0	0
SN3_00301425	E001	NA	NA	sneu_scaffold00003	4528844	4528877	34	+	0	0	0	15	3	4	#DIV/0!	#DIV/0!	#DIV/0!	#DIV/0!	#DIV/0!	#DIV/0!								SN3_00401405	9	0	0	1	0	0
SN3_00301440	E001	NA	NA	sneu_scaffold00003	4584724	4584821	98	+	0	0	0	41	35	34	0	#DIV/0!	0	0.732143	0.921053	1								SN3_00401405	0	0	0	0	0	0
SN3_00301445	E001	NA	NA	sneu_scaffold00003	4603996	4604094	99	+	3	3	0	12	1	23	0.5	0.3	#DIV/0!	0.705882	0.25	0.741935								SN3_00401405	0	0	0	0	0	0
SN3_00301450	E001	0.345243	0.652982	sneu_scaffold00003	4637263	4637319	57	-	6	14	6	32	2	0	0.0298507	0.170732	0.0458015	0.164948	0.0116959	0								SN3_00401405	0	0	0	0	0	0
SN3_00301450	E002	0.000948838	0.0169612	sneu_scaffold00003	4637621	4637743	123	-	58	14	46	85	103	90	0.288557	0.170732	0.351145	0.438144	0.602339	0.697674								SN3_00401405	0	0	0	0	0	0
SN3_00301450	E003	0.391769	0.694823	sneu_scaffold00003	4637929	4637945	17	-	11	14	11	10	28	0	0.0547264	0.170732	0.0839695	0.0515464	0.163743	0								SN3_00401405	0	0	2	0	0	0
SN3_00301450	E004	0.510362	0.776503	sneu_scaffold00003	4638319	4638326	8	-	7	0	10	5	4	2	0.0348259	0	0.0763359	0.0257732	0.0233918	0.0155039								SN3_00401405	0	0	0	0	0	0
SN3_00301450	E005	0.00695058	0.0696796	sneu_scaffold00003	4638720	4638782	63	-	109	25	40	35	20	33	0.542289	0.304878	0.305344	0.180412	0.116959	0.255814								SN3_00401405	0	0	0	0	0	0
SN3_00301460	E001	0.46771	0.744146	sneu_scaffold00003	4643220	4643277	58	+	7	2	1	8	2	6	0.233333	0.117647	0.1	0.258065	0.153846	0.333333								SN3_00401405	0	0	0	0	0	0
SN3_00301460	E002	0.443741	0.72614	sneu_scaffold00003	4643736	4643746	11	+	7	11	3	7	5	7	0.233333	0.647059	0.3	0.225806	0.384615	0.388889								SN3_00401405	0	0	0	2	0	0
SN3_00301485	E001	NA	NA	sneu_scaffold00003	4683368	4683390	23	-	0	0	0	7	3	16	#DIV/0!	#DIV/0!	#DIV/0!	0.388889	1	0.571429								SN3_00401405	1	3	0	0	0	0
SN3_00301500	E001	NA	NA	sneu_scaffold00003	4729469	4729609	141	+	16	1	3	19	5	36	0.571429	0.333333	0.5	0.791667	0.416667	0.972973								SN3_00401405	0	0	0	0	0	1
SN3_00301515	E001	0.00283355	0.037638	sneu_scaffold00003	4770082	4770141	60	-	8	0	5	40	22	14	0.210526	0	0.172414	0.677966	0.785714	0.368421								SN3_00401405	0	0	0	0	0	0
SN3_00301515	E002	0.00298891	0.0388546	sneu_scaffold00003	4771648	4771707	60	-	21	7	20	12	3	21	0.552632	0.583333	0.689655	0.20339	0.107143	0.552632								SN3_00401405	0	2	0	0	0	0
SN3_00301530	E001	0.642424	0.858745	sneu_scaffold00003	4834782	4834792	11	-	5	2	7	5	0	1	0.042735	0.0425532	0.127273	0.2	0	0.0294118								SN3_00401405	37	39	40	12	9	9
SN3_00301530	E002	0.000451451	0.0100843	sneu_scaffold00003	4834877	4834957	81	-	62	24	27	5	0	3	0.529915	0.510638	0.490909	0.2	0	0.0882353								SN3_00401405	0	0	0	0	0	0
SN3_00301530	E003	0.0231325	0.149654	sneu_scaffold00003	4834992	4835012	21	-	23	14	8	6	3	16	0.196581	0.297872	0.145455	0.24	0.333333	0.470588								SN3_00401405	0	10	2	2	0	0
SN3_00301530	E004	0.44903	0.7302	sneu_scaffold00003	4836255	4836315	61	-	10	7	5	2	0	8	0.0854701	0.148936	0.0909091	0.08	0	0.235294								SN3_00401405	0	0	0	0	0	0
SN3_00301535	E001	0.555137	0.808001	sneu_scaffold00003	4849105	4849155	51	-	0	0	0	41	7	8	0	0	0	0.0223677	0.00832342	0.00539084								SN3_00401405	5	19	2	4	3	1
SN3_00301535	E002	0.038435	0.202432	sneu_scaffold00003	4849187	4849439	253	-	15	7	1	884	404	649	0.441176	0.184211	0.0833333	0.48227	0.48038	0.437332								SN3_00401405	9	7	4	12	3	3
SN3_00301535	E003	0.0430825	0.21751	sneu_scaffold00003	4849479	4849621	143	-	1	0	0	215	32	126	0.0294118	0	0	0.117294	0.0380499	0.0849057								SN3_00401405	29	57	34	20	30	2
SN3_00301535	E004	1	1	sneu_scaffold00003	4849666	4849736	71	-	0	1	0	22	5	23	0	0.0263158	0	0.0120022	0.0059453	0.0154987								SN3_00401405	0	0	0	0	0	0
SN3_00301535	E005	0.654064	0.862757	sneu_scaffold00003	4849767	4849824	58	-	8	13	0	342	221	204	0.235294	0.342105	0	0.186579	0.262782	0.137466								SN3_00401405	1	0	0	0	0	0
SN3_00301535	E006	0.109629	0.373147	sneu_scaffold00003	4850091	4850145	55	-	0	7	4	121	44	99	0	0.184211	0.333333	0.066012	0.0523187	0.0667116								SN3_00401405	0	0	0	0	0	0
SN3_00301535	E007	0.0526565	0.240187	sneu_scaffold00003	4850291	4850624	334	-	8	10	7	203	128	352	0.235294	0.263158	0.583333	0.110747	0.1522	0.237197								SN3_00401405	0	0	0	0	0	0
SN3_00301540	E001	0.218504	0.525424	sneu_scaffold00003	4877371	4877385	15	-	15	14	8	0	1	2	0.483871	0.823529	0.380952	0	0.166667	1								SN3_00401405	1	0	0	1	0	0
SN3_00301540	E002	0.233279	0.54114	sneu_scaffold00003	4877419	4877449	31	-	11	1	11	4	4	0	0.354839	0.0588235	0.52381	0.5	0.666667	0								SN3_00401405	2	2	1	0	0	0
SN3_00301550	E001	0.403478	0.700041	sneu_scaffold00003	4896862	4896911	50	-	27	19	12	5	2	3	0.473684	0.95	0.6	0.555556	0.333333	0.75								SN3_00401405	2	0	0	0	0	0
SN3_00301550	E002	0.432309	0.716605	sneu_scaffold00003	4897485	4897548	64	-	17	1	6	2	4	1	0.298246	0.05	0.3	0.222222	0.666667	0.25								SN3_00401410	1014	670	386	22	4	11
SN3_00301555	E001	NA	NA	sneu_scaffold00003	4956547	4956557	11	-	37	3	8	2	1	14	0.521127	0.3	0.5	1	1	1								SN3_00401415	9	7	2	17	15	11
SN3_00301580	E001	NA	NA	sneu_scaffold00003	5017548	5017675	128	+	84	26	65	17	3	4	0.848485	0.787879	0.942029	1	1	0.8								SN3_00401420	81	31	40	32	15	29
SN3_00301605	E001	NA	NA	sneu_scaffold00003	5089447	5089456	10	-	3	6	7	1	3	1	0.25	0.315789	0.7	0.0769231	0.75	0.25								SN3_00401420	0	11	2	6	2	1
SN3_00301620	E001	NA	NA	sneu_scaffold00003	5119587	5119648	62	+	5	0	3	2	6	5	0.333333	0	0.333333	0.2	0.857143	0.625								SN3_00401420	0	0	0	0	0	0
SN3_00301635	E001	0.00293257	0.038419	sneu_scaffold00003	5218697	5218727	31	+	41	20	34	16	17	12	0.87234	0.740741	0.85	0.592593	0.485714	0.4								SN3_00401420	0	0	0	0	2	0
SN3_00301635	E002	0.00713993	0.0706569	sneu_scaffold00003	5219473	5219514	42	+	0	2	4	5	16	4	0	0.0740741	0.1	0.185185	0.457143	0.133333								SN3_00401425	0	0	0	0	0	1
SN3_00301640	E001	NA	NA	sneu_scaffold00003	5257486	5257550	65	-	23	8	11	35	11	20	0.793103	0.666667	0.846154	0.897436	0.5	0.909091								SN3_00401425	34	6	9	10	5	23
SN3_00301645	E001	NA	NA	sneu_scaffold00003	5275499	5275536	38	-	1	1	0	6	2	17	1	1	0	0.6	1	0.772727								SN3_00401430	54	36	31	8	5	8
SN3_00301650	E001	0.0136247	0.108095	sneu_scaffold00003	5282313	5282422	110	+	144	49	67	25	9	9	0.813559	0.742424	0.848101	0.892857	0.6	0.818182								SN3_00401435	26	11	12	59	34	81
SN3_00301650	E002	0.0363428	0.19547	sneu_scaffold00003	5284843	5284875	33	+	5	6	5	9	11	0	0.0282486	0.0909091	0.0632911	0.321429	0.733333	0								SN3_00401440	1	6	1	2	5	11
SN3_00301655	E001	0.208988	0.512293	sneu_scaffold00003	5340691	5340730	40	-	5	18	7	13	3	2	0.0434783	0.36	0.170732	0.12381	0.0555556	0.0176991								SN3_00401455	1	0	0	5	0	3
SN3_00301655	E002	0.280907	0.592968	sneu_scaffold00003	5343312	5343381	70	-	46	6	10	40	15	42	0.4	0.12	0.243902	0.380952	0.277778	0.371681								SN3_00401450	9	2	14	10	4	4
SN3_00301655	E003	0.495994	0.765704	sneu_scaffold00003	5344311	5344349	39	-	10	7	5	10	6	27	0.0869565	0.14	0.121951	0.0952381	0.111111	0.238938								SN3_00401455	0	0	0	0	0	0
SN3_00301655	E004	0.949919	0.999427	sneu_scaffold00003	5344479	5344546	68	-	9	0	2	12	0	4	0.0782609	0	0.0487805	0.114286	0	0.0353982								SN3_00401460	72	21	41	28	14	22
SN3_00301655	E005	0.559048	0.810161	sneu_scaffold00003	5344714	5344821	108	-	23	11	9	10	13	20	0.2	0.22	0.219512	0.0952381	0.240741	0.176991								SN3_00401470	3755	1697	1770	4	3	13
SN3_00301660	E001	NA	NA	sneu_scaffold00003	5368225	5368271	47	-	65	45	35	6	2	10	0.866667	1	0.972222	0.75	0.666667	1								SN3_00401470	58	9	24	0	0	0
SN3_00301665	E001	NA	NA	sneu_scaffold00003	5370338	5370344	7	+	1	0	4	4	5	10	0.25	0	0.4	0.571429	0.277778	0.555556								SN3_00401475	5	2	4	16	16	14
SN3_00301690	E001	NA	NA	sneu_scaffold00003	5460601	5460736	136	+	10	1	7	14	18	13	0.833333	0.5	1	0.777778	1	0.928571								SN3_00401475	0	1	3	10	10	4
SN3_00301695	E001	1	1	sneu_scaffold00003	5491725	5491737	13	-	1	1	0	11	7	12	0.0333333	0.111111	0	0.0691824	0.076087	0.0764331								SN3_00401475	21	22	5	52	48	55
SN3_00301695	E002	1	1	sneu_scaffold00003	5491781	5491784	4	-	1	0	0	14	8	1	0.0333333	0	0	0.0880503	0.0869565	0.00636943								SN3_00401475	9	6	2	11	6	13
SN3_00301695	E003	0.103243	0.360056	sneu_scaffold00003	5491866	5491882	17	-	2	2	0	51	21	52	0.0666667	0.222222	0	0.320755	0.228261	0.33121								SN3_00401480	7	17	9	59	16	41
SN3_00301695	E004	0.0579398	0.254269	sneu_scaffold00003	5492765	5492919	155	-	20	6	0	72	53	81	0.666667	0.666667	0	0.45283	0.576087	0.515924								SN3_00401515	112	30	86	92	87	87
SN3_00301705	E001	NA	NA	sneu_scaffold00003	5510389	5510469	81	+	15	1	2	0	11	1	0.714286	0.2	0.4	0	1	1								SN3_00401525	201	168	124	212	102	47
SN3_00301715	E001	NA	NA	sneu_scaffold00003	5597139	5597164	26	+	9	7	3	3	3	8	0.428571	0.777778	0.333333	0.272727	0.6	0.4								SN3_00401525	0	1	0	0	0	0
SN3_00301725	E001	0.00823088	0.0787602	sneu_scaffold00003	5625454	5625542	89	+	14	1	8	0	0	0	0.133333	0.0178571	0.102564	0	0	0								SN3_00401525	0	0	0	0	0	0
SN3_00301725	E002	0.242963	0.551589	sneu_scaffold00003	5627004	5627143	140	+	12	25	11	7	0	5	0.114286	0.446429	0.141026	0.137255	0	0.172414								SN3_00401525	0	0	0	0	0	0
SN3_00301725	E003	0.571597	0.81739	sneu_scaffold00003	5627643	5627660	18	+	14	0	13	4	9	3	0.133333	0	0.166667	0.0784314	0.310345	0.103448								SN3_00401525	7	4	2	3	6	0
SN3_00301725	E004	0.00322814	0.0409231	sneu_scaffold00003	5628259	5628304	46	+	34	13	19	26	20	13	0.32381	0.232143	0.24359	0.509804	0.689655	0.448276								SN3_00401525	71	64	40	108	79	12
SN3_00301725	E005	0.348856	0.656318	sneu_scaffold00003	5628333	5628352	20	+	9	1	9	2	0	2	0.0857143	0.0178571	0.115385	0.0392157	0	0.0689655								SN3_00401525	35	33	38	99	81	56
SN3_00301740	E001	NA	NA	sneu_scaffold00003	5707551	5707570	20	-	10	2	1	5	0	2	0.333333	0.333333	0.5	0.714286	0	0.5								SN3_00401530	0	0	1	0	0	0
SN3_00301750	E001	0.68634	0.882224	sneu_scaffold00003	5778676	5778700	25	-	14	2	1	2	1	0	0.121739	0.0833333	0.0151515	0.142857	0.0526316	0								SN3_00401530	0	0	1	0	0	0
SN3_00301750	E002	0.615088	0.843469	sneu_scaffold00003	5778729	5778803	75	-	83	16	56	12	18	24	0.721739	0.666667	0.848485	0.857143	0.947368	0.923077								SN3_00401530	5	0	0	0	0	0
SN3_00301760	E001	NA	NA	sneu_scaffold00003	5814008	5814171	164	-	7	0	2	10	5	15	0.875	#DIV/0!	0.666667	0.625	1	0.789474								SN3_00401535	22	15	23	42	34	24
SN3_00301775	E001	NA	NA	sneu_scaffold00003	5855917	5855950	34	+	6	1	6	3	2	2	0.26087	0.0555556	0.4	0.3	0.666667	0.333333								SN3_00401540	17	0	8	5	7	12
SN3_00301780	E001	0.294495	0.606719	sneu_scaffold00003	5889121	5889205	85	+	36	10	30	28	32	64	0.428571	0.322581	0.416667	0.179487	0.271186	0.304762								SN3_00401545	81	30	49	131	65	102
SN3_00301780	E002	0.136471	0.414465	sneu_scaffold00003	5889232	5889252	21	+	19	2	14	9	2	23	0.22619	0.0645161	0.194444	0.0576923	0.0169492	0.109524								SN3_00401550	229	68	115	54	34	19
SN3_00301780	E003	4.14e-05	0.00167374	sneu_scaffold00003	5890262	5890286	25	+	18	13	26	107	84	119	0.214286	0.419355	0.361111	0.685897	0.711864	0.566667								SN3_00401575	0	0	0	2	0	0
SN3_00301780	E004	0.0568412	0.252026	sneu_scaffold00003	5891628	5891636	9	+	6	6	6	6	6	3	0.0714286	0.193548	0.0833333	0.0384615	0.0508475	0.0142857								SN3_00401580	3	6	2	22	17	16
SN3_00301780	E005	0.595166	0.832767	sneu_scaffold00003	5891904	5891916	13	+	7	0	3	17	3	12	0.0833333	0	0.0416667	0.108974	0.0254237	0.0571429								SN3_00401590	0	0	0	4	0	2
SN3_00301780	E006	0.776195	0.929534	sneu_scaffold00003	5892033	5892050	18	+	11	9	12	28	17	24	0.130952	0.290323	0.166667	0.179487	0.144068	0.114286								SN3_00401605	25	15	25	16	14	5
SN3_00301780	E007	0.1805	0.476237	sneu_scaffold00003	5893222	5893249	28	+	7	21	4	16	1	11	0.0833333	0.677419	0.0555556	0.102564	0.00847458	0.052381								SN3_00500660	4	0	5	0	0	0
SN3_00301785	E001	0.51697	0.782065	sneu_scaffold00003	5908246	5908382	137	-	57	12	30	7	2	15	14.25	1.5	30	#DIV/0!	2	#DIV/0!								SN3_00500800	248	125	128	104	68	158
SN3_00301785	E002	0.416126	0.707502	sneu_scaffold00003	5908486	5908520	35	-	17	12	15	9	3	8	4.25	1.5	15	#DIV/0!	3	#DIV/0!								SN3_00501015	47	6	34	13	17	11
SN3_00301785	E003	0.892477	0.974202	sneu_scaffold00003	5909052	5909086	35	-	47	51	15	5	16	15	11.75	6.375	15	#DIV/0!	16	#DIV/0!								SN3_00500030	1	1	0	6	12	12
SN3_00301790	E001	NA	NA	sneu_scaffold00003	5950119	5950211	93	-	30	16	11	9	3	1	1	1	0.916667	0.9	1	0.25								SN3_00500050	9	5	2	3	0	5
SN3_00301795	E001	NA	NA	sneu_scaffold00003	5951487	5951565	79	+	13	2	13	8	2	6	0.619048	0.5	0.866667	1	1	1								SN3_00500125	1	0	0	0	0	0
SN3_00301800	E001	NA	NA	sneu_scaffold00003	5990557	5990650	94	-	4	5	4	10	8	14	0.5	0.714286	0.5	0.526316	0.727273	0.608696								SN3_00500195	2	0	0	0	0	0
SN3_00301805	E001	0.125153	0.396091	sneu_scaffold00003	6029745	6029796	52	+	20	3	5	1	2	5	0.162602	0.075	0.0561798	0.0625	1	0.333333								SN3_00500410	0	0	0	27	9	12
SN3_00301805	E002	0.211175	0.514186	sneu_scaffold00003	6030071	6030116	46	+	7	9	9	1	0	0	0.0569106	0.225	0.101124	0.0625	0	0								SN3_00500565	2	2	1	11	9	21
SN3_00301805	E003	0.00225826	0.0315023	sneu_scaffold00003	6030953	6030999	47	+	48	10	21	1	0	0	0.390244	0.25	0.235955	0.0625	0	0								SN3_00500580	0	0	0	3	2	0
SN3_00301805	E004	0.515483	0.781038	sneu_scaffold00003	6031616	6031646	31	+	7	3	7	0	0	6	0.0569106	0.075	0.0786517	0	0	0.4								SN3_00500595	114	54	70	40	7	23
SN3_00301805	E005	0.399929	0.698437	sneu_scaffold00003	6031742	6031794	53	+	2	0	10	8	0	0	0.0162602	0	0.11236	0.5	0	0								SN3_00500625	2	0	3	2	0	0
SN3_00301805	E006	0.302136	0.613121	sneu_scaffold00003	6032270	6032305	36	+	15	7	9	1	0	1	0.121951	0.175	0.101124	0.0625	0	0.0666667								SN3_00500725	20	33	10	269	146	139
SN3_00301835	E001	NA	NA	sneu_scaffold00003	6186402	6186458	57	-	4	0	4	7	3	3	0.571429	#DIV/0!	0.8	0.777778	1	1								SN3_00500845	11	2	5	1	5	4
SN3_00301840	E001	0.0138729	0.108608	sneu_scaffold00003	6203541	6203618	78	-	5	3	4	72	20	43	0.0292398	0.0517241	0.043956	0.133333	0.0763359	0.124277								SN3_00500930	12	1	8	16	23	10
SN3_00301840	E002	3.44e-05	0.00142308	sneu_scaffold00003	6203662	6203754	93	-	35	21	12	346	158	195	0.204678	0.362069	0.131868	0.640741	0.603053	0.563584								SN3_00501045	120	24	43	18	8	32
SN3_00301840	E003	3.12e-06	0.000205259	sneu_scaffold00003	6203890	6203972	83	-	129	30	74	122	84	108	0.754386	0.517241	0.813187	0.225926	0.320611	0.312139								SN3_00501070	272	153	185	832	556	668
SN3_00400005	E001	0.3347	0.644803	sneu_scaffold00004	27732	27744	13	+	16	0	12	0	0	1	0.145455	0	0.190476	0	0	0.0666667								SN3_00501145	0	0	0	1	0	0
SN3_00400005	E002	0.470278	0.746065	sneu_scaffold00004	29318	29422	105	+	51	27	22	4	1	8	0.463636	0.710526	0.349206	0.363636	0.111111	0.533333								SN3_00501230	9	1	4	5	1	2
SN3_00400005	E003	0.181924	0.478904	sneu_scaffold00004	29507	29523	17	+	19	8	8	3	8	1	0.172727	0.210526	0.126984	0.272727	0.888889	0.0666667								SN3_00501305	1	0	0	0	0	0
SN3_00400010	E001	0.99826	1	sneu_scaffold00004	51092	51129	38	-	6	0	3	4	7	5	#DIV/0!	#DIV/0!	#DIV/0!	4	#DIV/0!	#DIV/0!								SN3_00500005	115	27	61	25	7	12
SN3_00400010	E002	0.948608	0.998865	sneu_scaffold00004	51168	51231	64	-	13	8	5	9	31	15	#DIV/0!	#DIV/0!	#DIV/0!	9	#DIV/0!	#DIV/0!								SN3_00500010	28	3	13	14	8	8
SN3_00400015	E001	0.922442	0.986158	sneu_scaffold00004	59128	59154	27	-	6	9	6	1	0	0	0.3	0.473684	0.214286	0.2	0	0								SN3_00500020	5	0	2	9	9	6
SN3_00400015	E002	0.922123	0.986158	sneu_scaffold00004	59524	59593	70	-	8	9	7	0	0	1	0.4	0.473684	0.25	0	0	0.2								SN3_00500025	50	25	37	32	14	16
SN3_00400020	E001	0.110006	0.373514	sneu_scaffold00004	65070	65078	9	-	9	1	5	2	9	0	0.0155172	0.00321543	0.0188679	0.0425532	0.169811	0								SN3_00500035	11	2	2	56	30	59
SN3_00400020	E002	0.0474283	0.228207	sneu_scaffold00004	65166	65222	57	-	20	35	16	1	0	1	0.0344828	0.11254	0.0603774	0.0212766	0	0.0212766								SN3_00500040	6	3	5	256	90	61
SN3_00400020	E003	0.452795	0.732456	sneu_scaffold00004	65248	65306	59	-	169	60	71	19	6	26	0.291379	0.192926	0.267925	0.404255	0.113208	0.553191								SN3_00500055	75	42	48	46	25	12
SN3_00400020	E004	0.55537	0.808001	sneu_scaffold00004	65335	65462	128	-	26	16	10	3	7	0	0.0448276	0.0514469	0.0377358	0.0638298	0.132075	0								SN3_00500070	0	0	0	5	0	3
SN3_00400020	E005	0.151685	0.439787	sneu_scaffold00004	65613	65849	237	-	331	190	152	21	31	19	0.57069	0.610932	0.573585	0.446809	0.584906	0.404255								SN3_00500075	16	3	11	23	15	22
SN3_00400020	E006	0.0618668	0.265794	sneu_scaffold00004	65881	65886	6	-	15	7	4	0	0	0	0.0258621	0.022508	0.0150943	0	0	0								SN3_00500090	284	157	188	4	6	11
SN3_00400035	E001	NA	NA	sneu_scaffold00004	86814	86976	163	-	54	17	35	21	6	15	0.931034	0.85	0.875	0.913043	1	0.789474								SN3_00500095	3	0	0	0	0	0
SN3_00400045	E001	0.0222289	0.145821	sneu_scaffold00004	96432	96471	40	+	12	3	1	9	26	5	#DIV/0!	#DIV/0!	1	#DIV/0!	#DIV/0!	#DIV/0!								SN3_00500105	2124	1181	1175	980	306	708
SN3_00400045	E002	0.0283705	0.169176	sneu_scaffold00004	96674	96710	37	+	21	6	7	4	0	5	#DIV/0!	#DIV/0!	7	#DIV/0!	#DIV/0!	#DIV/0!								SN3_00500110	108	86	75	51	29	53
SN3_00400050	E001	NA	NA	sneu_scaffold00004	101861	101933	73	-	24	33	19	10	8	20	0.827586	0.6875	1	0.526316	0.8	0.909091								SN3_00500130	0	0	2	0	0	0
SN3_00400055	E001	0.124532	0.395762	sneu_scaffold00004	107578	107771	194	+	116	30	64	46	22	61	0.75817	0.714286	0.810127	0.807018	0.956522	0.859155								SN3_00500130	5	0	1	15	4	11
SN3_00400055	E002	0.211545	0.514747	sneu_scaffold00004	107802	107854	53	+	26	1	12	2	1	6	0.169935	0.0238095	0.151899	0.0350877	0.0434783	0.084507								SN3_00500155	19	12	18	13	1	2
SN3_00400060	E001	0.526926	0.787047	sneu_scaffold00004	121416	121557	142	-	36	12	13	8	7	8	0.151261	0.142857	0.110169	0.133333	0.241379	0.145455								SN3_00500160	105	83	56	208	170	163
SN3_00400060	E002	0.741233	0.910422	sneu_scaffold00004	121587	121603	17	-	7	3	5	1	0	9	0.0294118	0.0357143	0.0423729	0.0166667	0	0.163636								SN3_00500165	1	0	0	0	0	0
SN3_00400060	E003	0.792262	0.936146	sneu_scaffold00004	121796	121903	108	-	45	14	39	12	5	12	0.189076	0.166667	0.330508	0.2	0.172414	0.218182								SN3_00500170	14	1	4	9	4	22
SN3_00400060	E004	0.669153	0.871328	sneu_scaffold00004	122233	122283	51	-	23	8	3	4	0	4	0.0966387	0.0952381	0.0254237	0.0666667	0	0.0727273								SN3_00500185	0	0	0	5	1	14
SN3_00400060	E005	0.75513	0.917616	sneu_scaffold00004	122470	122613	144	-	96	34	48	28	12	13	0.403361	0.404762	0.40678	0.466667	0.413793	0.236364								SN3_00500190	3	0	4	0	0	0
SN3_00400065	E001	0.166333	0.458337	sneu_scaffold00004	124224	124345	122	+	9	14	3	78	47	98	0.642857	0.933333	0.6	0.8125	0.770492	0.75969								SN3_00500195	196	310	60	1514	862	669
SN3_00400065	E002	0.397131	0.697655	sneu_scaffold00004	124381	124440	60	+	4	0	1	15	13	30	0.285714	0	0.2	0.15625	0.213115	0.232558								SN3_00500195	23	6	10	9	0	3
SN3_00400065	E003	0.0138412	0.1086	sneu_scaffold00004	125245	125351	107	+	5	8	1	10	4	18	0.357143	0.533333	0.2	0.104167	0.0655738	0.139535								SN3_00500195	0	0	0	0	0	0
SN3_00400090	E001	0.419143	0.708966	sneu_scaffold00004	208042	208069	28	-	20	7	7	2	3	6	0.173913	0.194444	0.101449	0.0392157	0.166667	0.101695								SN3_00500200	8	0	5	26	14	38
SN3_00400090	E002	0.344093	0.65205	sneu_scaffold00004	208382	208580	199	-	76	24	51	42	8	40	0.66087	0.666667	0.73913	0.823529	0.444444	0.677966								SN3_00500205	52	33	27	79	58	92
SN3_00400100	E001	0.938121	0.993435	sneu_scaffold00004	217795	217818	24	+	1	0	0	11	5	15	0.5	#DIV/0!	0	0.392857	0.294118	0.6								SN3_00500215	17	9	8	13	8	9
SN3_00400100	E002	0.938237	0.993435	sneu_scaffold00004	217956	217964	9	+	0	0	1	13	12	8	0	#DIV/0!	1	0.464286	0.705882	0.32								SN3_00500220	0	0	2	22	18	5
SN3_00400120	E001	NA	NA	sneu_scaffold00004	281294	281306	13	-	0	0	0	8	7	5	0	#DIV/0!	0	0.25	0.25	0.238095								SN3_00500225	996	407	614	24	23	40
SN3_00400150	E001	0.522239	0.785016	sneu_scaffold00004	415158	415216	59	+	9	5	6	4	0	8	0.257143	0.16129	0.3	0.444444	0	0.32								SN3_00500275	5	0	0	17	6	18
SN3_00400150	E002	0.468181	0.744325	sneu_scaffold00004	415241	415374	134	+	26	23	13	5	2	16	0.742857	0.741935	0.65	0.555556	1	0.64								SN3_00500280	1737	492	772	1502	716	1024
SN3_00400180	E001	0.745432	0.912215	sneu_scaffold00004	514584	514623	40	-	29	5	15	16	15	25	0.3625	0.555556	0.6	0.444444	0.652174	0.543478								SN3_00500285	0	0	0	3	0	0
SN3_00400180	E002	0.760987	0.921488	sneu_scaffold00004	514668	514722	55	-	15	4	4	7	6	9	0.1875	0.444444	0.16	0.194444	0.26087	0.195652								SN3_00500290	3	0	3	1	0	0
SN3_00400200	E001	0.661017	0.864897	sneu_scaffold00004	585700	585714	15	+	11	2	10	10	7	13	0.34375	0.222222	0.454545	0.47619	0.233333	0.433333								SN3_00500290	11	20	12	13	3	9
SN3_00400200	E002	0.660501	0.864897	sneu_scaffold00004	585772	585824	53	+	14	5	8	2	17	13	0.4375	0.555556	0.363636	0.0952381	0.566667	0.433333								SN3_00500295	25	20	13	5	9	4
SN3_00400205	E001	NA	NA	sneu_scaffold00004	618006	618064	59	-	0	0	0	12	6	9	0	#DIV/0!	#DIV/0!	0.571429	0.6	0.28125								SN3_00500300	35	38	15	10	0	12
SN3_00400210	E001	0.31621	0.62502	sneu_scaffold00004	619146	619185	40	+	3	15	6	7	0	10	0.1875	0.789474	0.666667	0.5	0	0.384615								SN3_00500305	238	170	169	174	135	33
SN3_00400210	E002	0.335171	0.644934	sneu_scaffold00004	619247	619270	24	+	5	2	2	2	3	12	0.3125	0.105263	0.222222	0.142857	0.428571	0.461538								SN3_00500305	135	141	110	286	97	87
SN3_00400215	E001	0.229811	0.537903	sneu_scaffold00004	631247	631365	119	+	103	47	65	0	0	4	#DIV/0!	#DIV/0!	#DIV/0!	#DIV/0!	#DIV/0!	#DIV/0!								SN3_00500305	15	23	15	24	14	4
SN3_00400215	E002	0.337026	0.646416	sneu_scaffold00004	631606	631707	102	+	73	40	48	0	0	0	#DIV/0!	#DIV/0!	#DIV/0!	#DIV/0!	#DIV/0!	#DIV/0!								SN3_00500315	0	0	0	0	0	0
SN3_00400215	E003	0.0386826	0.202822	sneu_scaffold00004	631912	631989	78	+	11	4	11	2	0	0	#DIV/0!	#DIV/0!	#DIV/0!	#DIV/0!	#DIV/0!	#DIV/0!								SN3_00500315	0	0	0	0	0	0
SN3_00400215	E004	1	1	sneu_scaffold00004	632025	632075	51	+	21	5	12	0	0	0	#DIV/0!	#DIV/0!	#DIV/0!	#DIV/0!	#DIV/0!	#DIV/0!								SN3_00500315	0	0	0	1	0	0
SN3_00400215	E005	0.224842	0.532553	sneu_scaffold00004	632102	632363	262	+	314	60	154	0	0	2	#DIV/0!	#DIV/0!	#DIV/0!	#DIV/0!	#DIV/0!	#DIV/0!								SN3_00500320	23	24	17	1	11	7
SN3_00400215	E006	1	1	sneu_scaffold00004	632958	633066	109	+	28	3	17	0	0	0	#DIV/0!	#DIV/0!	#DIV/0!	#DIV/0!	#DIV/0!	#DIV/0!								SN3_00500315	0	0	0	0	0	1
SN3_00400215	E007	0.556357	0.808579	sneu_scaffold00004	633970	634050	81	+	97	20	51	0	0	2	#DIV/0!	#DIV/0!	#DIV/0!	#DIV/0!	#DIV/0!	#DIV/0!								SN3_00500315	0	0	0	0	0	4
SN3_00400220	E001	NA	NA	sneu_scaffold00004	683632	683693	62	-	12	0	10	11	7	8	0.705882	0	0.714286	0.916667	0.875	0.571429								SN3_00500315	0	0	0	7	12	12
SN3_00400235	E001	0.77343	0.928352	sneu_scaffold00004	701481	701697	217	+	19	24	3	22	7	30	0.463415	0.428571	0.157895	0.468085	0.241379	0.612245								SN3_00500325	1	0	0	1	0	5
SN3_00400235	E002	0.774177	0.928601	sneu_scaffold00004	702234	702366	133	+	15	16	10	22	18	8	0.365854	0.285714	0.526316	0.468085	0.62069	0.163265								SN3_00500330	2	1	1	8	4	3
SN3_00400240	E001	0.0218069	0.144004	sneu_scaffold00004	727561	727581	21	+	9	1	7	3	3	5	0.45	0.2	0.7	0.111111	0.1	0.333333								SN3_00500340	3	2	1	1	4	7
SN3_00400240	E002	0.0146018	0.111964	sneu_scaffold00004	728477	728510	34	+	9	0	1	16	24	6	0.45	0	0.1	0.592593	0.8	0.4								SN3_00500340	1	2	1	2	6	0
SN3_00400255	E001	NA	NA	sneu_scaffold00004	770860	770869	10	+	4	0	5	5	4	3	0.363636	0	0.714286	0.357143	0.266667	0.3								SN3_00500340	5	2	0	5	7	3
SN3_00400280	E001	0.362682	0.66996	sneu_scaffold00004	855659	855696	38	+	13	1	12	2	0	5	0.0714286	0.0144928	0.130435	0.025641	0	0.0847458								SN3_00500345	2	0	1	1	2	0
SN3_00400280	E002	0.000445598	0.0100505	sneu_scaffold00004	856231	856463	233	+	88	38	25	6	4	12	0.483516	0.550725	0.271739	0.0769231	0.0689655	0.20339								SN3_00500345	0	0	0	0	0	0
SN3_00400280	E003	5.75e-05	0.00219487	sneu_scaffold00004	856714	856763	50	+	32	9	28	45	36	31	0.175824	0.130435	0.304348	0.576923	0.62069	0.525424								SN3_00500345	0	0	0	0	0	0
SN3_00400280	E004	0.201167	0.504387	sneu_scaffold00004	856789	856813	25	+	30	4	13	13	18	11	0.164835	0.057971	0.141304	0.166667	0.310345	0.186441								SN3_00500380	27	15	12	14	3	10
SN3_00400280	E005	0.189197	0.488734	sneu_scaffold00004	856839	856885	47	+	5	16	9	10	0	0	0.0274725	0.231884	0.0978261	0.128205	0	0								SN3_00500380	2	0	4	5	7	0
SN3_00400285	E001	0.00930031	0.0854619	sneu_scaffold00004	884851	884865	15	-	3	0	1	7	5	6	0.115385	0	0.0454545	0.25	0.3125	0.25								SN3_00500380	3	4	0	5	1	2
SN3_00400285	E002	0.365077	0.672194	sneu_scaffold00004	884942	884954	13	-	2	3	1	11	2	3	0.0769231	0.428571	0.0454545	0.392857	0.125	0.125								SN3_00500380	82	23	31	1	1	0
SN3_00400285	E003	0.000140099	0.00414155	sneu_scaffold00004	890178	890186	9	-	10	1	10	0	0	0	0.384615	0.142857	0.454545	0	0	0								SN3_00500385	16	18	23	6	0	0
SN3_00400290	E001	0.000226401	0.00607262	sneu_scaffold00004	893457	893478	22	+	8	26	5	78	75	58	1	0.866667	1	0.340611	0.535714	0.504348								SN3_00500385	1	0	0	0	0	0
SN3_00400290	E002	0.335027	0.644934	sneu_scaffold00004	893512	893537	26	+	0	1	0	6	9	15	0	0.0333333	0	0.0262009	0.0642857	0.130435								SN3_00500385	272	100	133	189	106	107
SN3_00400290	E003	0.00123736	0.0203696	sneu_scaffold00004	894549	894565	17	+	0	3	0	134	38	42	0	0.1	0	0.585153	0.271429	0.365217								SN3_00500400	0	0	0	10	13	14
SN3_00400295	E001	0.539497	0.797083	sneu_scaffold00004	918379	918436	58	+	9	1	5	4	4	0	0.121622	0.0434783	0.121951	0.114286	0.0769231	0								SN3_00500415	292	180	132	162	94	105
SN3_00400295	E002	0.466426	0.743691	sneu_scaffold00004	918474	918491	18	+	59	17	31	26	40	23	0.797297	0.73913	0.756098	0.742857	0.769231	0.884615								SN3_00500420	54	17	19	22	26	14
SN3_00400300	E001	1	1	sneu_scaffold00004	939646	939661	16	-	0	0	0	37	3	1	0	0	0	0.0609555	0.00882353	0.002457								SN3_00500425	8	5	4	67	22	81
SN3_00400300	E002	0.162376	0.456138	sneu_scaffold00004	939779	939817	39	-	0	1	0	110	90	29	0	0.5	0	0.181219	0.264706	0.0712531								SN3_00500430	363	177	223	409	208	180
SN3_00400300	E003	0.000363699	0.0085648	sneu_scaffold00004	939914	939968	55	-	0	0	0	148	90	129	0	0	0	0.243822	0.264706	0.316953								SN3_00500440	33	17	10	13	2	21
SN3_00400300	E004	1	1	sneu_scaffold00004	940047	940193	147	-	2	0	3	98	46	91	0.142857	0	0.25	0.16145	0.135294	0.223587								SN3_00500460	0	0	1	0	0	0
SN3_00400300	E005	0.1084	0.371147	sneu_scaffold00004	940269	940354	86	-	4	0	3	78	32	45	0.285714	0	0.25	0.128501	0.0941176	0.110565								SN3_00500465	11	1	4	13	9	37
SN3_00400300	E006	0.398278	0.697655	sneu_scaffold00004	940428	940447	20	-	0	0	0	33	9	17	0	0	0	0.0543657	0.0264706	0.041769								SN3_00500475	12	0	8	2	0	7
SN3_00400300	E007	0.00130808	0.0209837	sneu_scaffold00004	940810	940966	157	-	8	1	6	81	67	81	0.571429	0.5	0.5	0.133443	0.197059	0.199017								SN3_00500490	29	8	12	43	12	33
SN3_00400305	E001	0.462708	0.739801	sneu_scaffold00004	942444	942448	5	+	8	7	1	0	0	4	0.135593	0.241379	0.0555556	0	0	0.235294								SN3_00500495	0	0	1	17	14	17
SN3_00400305	E002	0.452842	0.732456	sneu_scaffold00004	942665	942767	103	+	50	20	16	18	10	10	0.847458	0.689655	0.888889	0.818182	0.909091	0.588235								SN3_00500500	0	0	0	0	4	1
SN3_00400330	E001	1.3e-08	2.36e-06	sneu_scaffold00004	1018950	1019036	87	-	1	1	2	81	34	73	0.0120482	0.0188679	0.0769231	0.350649	0.295652	0.450617								SN3_00500510	2	1	3	1	1	1
SN3_00400330	E002	5.33e-09	1.16e-06	sneu_scaffold00004	1019369	1019509	141	-	80	51	24	147	78	88	0.963855	0.962264	0.923077	0.636364	0.678261	0.54321								SN3_00500510	3	10	5	1	10	1
SN3_00400340	E001	NA	NA	sneu_scaffold00004	1087363	1087433	71	-	6	0	0	8	3	3	0.857143	#DIV/0!	0	0.8	1	1								SN3_00500520	15	2	2	26	13	19
SN3_00400350	E001	0.163005	0.456649	sneu_scaffold00004	1094628	1094749	122	-	7	21	6	1	0	0	1	5.25	0.666667	0.02	0	0								SN3_00500535	13	4	6	5	9	5
SN3_00400350	E002	0.712799	0.89496	sneu_scaffold00004	1094804	1094901	98	-	34	16	8	6	0	1	4.85714	4	0.888889	0.12	0	0.0588235								SN3_00500535	57	18	32	38	17	43
SN3_00400350	E003	0.558115	0.810118	sneu_scaffold00004	1094936	1095014	79	-	22	7	8	2	0	6	3.14286	1.75	0.888889	0.04	0	0.352941								SN3_00500540	0	1	0	20	4	38
SN3_00400350	E004	0.000101187	0.00326063	sneu_scaffold00004	1095060	1096000	941	-	2560	1457	1367	288	147	279	365.714	364.25	151.889	5.76	7.35	16.4118								SN3_00500545	31	8	10	10	17	6
SN3_00400350	E005	0.110292	0.373755	sneu_scaffold00004	1096110	1096156	47	-	21	1	8	0	0	0	3	0.25	0.888889	0	0	0								SN3_00500555	4	0	0	59	46	47
SN3_00400350	E006	0.290568	0.601842	sneu_scaffold00004	1096208	1096216	9	-	25	13	9	0	2	1	3.57143	3.25	1	0	0.1	0.0588235								SN3_00500560	3	0	0	0	0	0
SN3_00400350	E007	6.54e-09	1.3e-06	sneu_scaffold00004	1099655	1099674	20	-	4	0	2	16	7	7	0.571429	0	0.222222	0.32	0.35	0.411765								SN3_00500575	19	118	6	266	216	417
SN3_00400350	E008	1.31e-07	1.57e-05	sneu_scaffold00004	1099755	1099816	62	-	0	1	0	11	4	4	0	0.25	0	0.22	0.2	0.235294								SN3_00500600	8	0	4	18	6	10
SN3_00400350	E009	9.36e-07	7.82e-05	sneu_scaffold00004	1108264	1108362	99	-	3	1	1	6	5	6	0.428571	0.25	0.111111	0.12	0.25	0.352941								SN3_00500605	824	439	419	6	4	16
SN3_00400355	E001	0.884527	0.972803	sneu_scaffold00004	1120057	1120138	82	-	10	1	1	2	5	3	0.169492	0.0909091	0.0434783	0.166667	0.833333	0.272727								SN3_00500610	19	12	10	102	62	79
SN3_00400355	E002	0.880855	0.972803	sneu_scaffold00004	1120166	1120174	9	-	10	0	5	6	0	7	0.169492	0	0.217391	0.5	0	0.636364								SN3_00500620	74	77	68	27	17	54
SN3_00400365	E001	NA	NA	sneu_scaffold00004	1139396	1139489	94	-	0	0	0	25	16	88	#DIV/0!	#DIV/0!	#DIV/0!	1	0.941176	0.967033								SN3_00500625	121	71	82	41	15	61
SN3_00400370	E001	0.285604	0.59888	sneu_scaffold00004	1141420	1141442	23	+	12	11	7	3	4	6	0.285714	0.314286	0.291667	0.176471	0.266667	0.428571								SN3_00500630	0	0	0	0	0	1
SN3_00400370	E002	0.286602	0.599284	sneu_scaffold00004	1141846	1141890	45	+	15	12	9	4	0	4	0.357143	0.342857	0.375	0.235294	0	0.285714								SN3_00500640	4	1	0	20	5	16
SN3_00400375	E001	0.10385	0.361084	sneu_scaffold00004	1171783	1171843	61	-	6	8	5	1	1	7	0.25	0.571429	0.2	0.0526316	0.0666667	0.259259								SN3_00500645	11	10	6	7	1	18
SN3_00400375	E002	0.0809429	0.314491	sneu_scaffold00004	1172067	1172106	40	-	11	5	15	14	14	15	0.458333	0.357143	0.6	0.736842	0.933333	0.555556								SN3_00500675	12	7	7	16	12	9
SN3_00400390	E001	0.804211	0.940548	sneu_scaffold00004	1197202	1197298	97	+	36	11	26	17	33	24	0.418605	0.261905	0.448276	0.298246	0.515625	0.461538								SN3_00500680	65	41	42	53	28	23
SN3_00400390	E002	0.197371	0.499244	sneu_scaffold00004	1197598	1197621	24	+	12	1	8	20	28	2	0.139535	0.0238095	0.137931	0.350877	0.4375	0.0384615								SN3_00500695	68	43	41	114	52	42
SN3_00400390	E003	0.0439767	0.22008	sneu_scaffold00004	1199088	1199152	65	+	9	12	9	3	0	5	0.104651	0.285714	0.155172	0.0526316	0	0.0961538								SN3_00500700	20	3	6	11	0	10
SN3_00400390	E004	0.291588	0.603384	sneu_scaffold00004	1199546	1199561	16	+	5	9	5	1	1	8	0.0581395	0.214286	0.0862069	0.0175439	0.015625	0.153846								SN3_00500705	9	0	3	10	1	2
SN3_00400395	E001	1.58e-05	0.000800611	sneu_scaffold00004	1232159	1232335	177	+	138	83	85	177	86	155	0.754098	0.873684	0.658915	0.308362	0.303887	0.43662								SN3_00500725	0	0	0	0	0	0
SN3_00400395	E002	0.269533	0.581143	sneu_scaffold00004	1232463	1232484	22	+	0	0	1	3	17	1	0	0	0.00775194	0.00522648	0.0600707	0.0028169								SN3_00500725	0	0	0	0	0	0
SN3_00400395	E003	0.653771	0.862757	sneu_scaffold00004	1232565	1232587	23	+	2	1	1	4	5	7	0.010929	0.0105263	0.00775194	0.00696864	0.0176678	0.0197183								SN3_00500725	0	0	0	0	0	0
SN3_00400395	E004	6.54e-05	0.00241549	sneu_scaffold00004	1232642	1232773	132	+	38	9	41	368	163	178	0.20765	0.0947368	0.317829	0.641115	0.575972	0.501408								SN3_00500725	0	0	0	4	3	1
SN3_00400395	E005	0.0370206	0.197833	sneu_scaffold00004	1232973	1232982	10	+	2	0	0	13	10	6	0.010929	0	0	0.0226481	0.0353357	0.0169014								SN3_00500725	9	2	3	5	4	30
SN3_00400410	E001	0.919791	0.986158	sneu_scaffold00004	1289016	1289127	112	-	100	39	40	13	3	7	0.934579	0.661017	0.930233	0.928571	1	0.7								SN3_00500735	7	5	1	19	6	6
SN3_00400410	E002	0.935963	0.992844	sneu_scaffold00004	1289186	1289230	45	-	7	20	3	1	0	3	0.0654206	0.338983	0.0697674	0.0714286	0	0.3								SN3_00500740	5	12	3	4	5	6
SN3_00400420	E001	0.120151	0.389677	sneu_scaffold00004	1346978	1347063	86	-	17	3	14	3	1	4	0.278689	0.166667	0.451613	0.142857	0.25	0.235294								SN3_00500745	0	1	0	16	13	4
SN3_00400420	E002	0.348072	0.656103	sneu_scaffold00004	1347138	1347154	17	-	10	0	6	8	1	2	0.163934	0	0.193548	0.380952	0.25	0.117647								SN3_00500790	1	1	1	9	2	12
SN3_00400420	E003	0.566778	0.81408	sneu_scaffold00004	1347956	1347959	4	-	8	1	3	3	0	5	0.131148	0.0555556	0.0967742	0.142857	0	0.294118								SN3_00500795	8	9	6	16	7	13
SN3_00400425	E001	0.731843	0.905993	sneu_scaffold00004	1356555	1356570	16	+	13	12	13	4	3	3	0.276596	0.571429	0.40625	0.363636	0.3	0.5								SN3_00500820	25	28	14	23	21	12
SN3_00400425	E002	0.740237	0.910155	sneu_scaffold00004	1356606	1356621	16	+	13	3	5	1	0	3	0.276596	0.142857	0.15625	0.0909091	0	0.5								SN3_00500820	0	0	0	0	0	0
SN3_00400430	E001	NA	NA	sneu_scaffold00004	1389915	1389977	63	+	20	3	10	2	0	3	0.952381	0.6	0.714286	0.666667	#DIV/0!	1								SN3_00500820	5	5	3	1	0	0
SN3_00400440	E001	0.829479	0.950579	sneu_scaffold00004	1415663	1415726	64	+	11	0	7	5	0	2	0.192982	0	0.166667	0.384615	0	0.125								SN3_00500825	7	0	2	45	54	105
SN3_00400440	E002	0.797175	0.937845	sneu_scaffold00004	1415990	1415995	6	+	15	1	5	0	5	7	0.263158	0.0625	0.119048	0	0.263158	0.4375								SN3_00500830	79	19	36	99	59	150
SN3_00400440	E003	0.534042	0.792242	sneu_scaffold00004	1416070	1416127	58	+	8	3	17	5	4	2	0.140351	0.1875	0.404762	0.384615	0.210526	0.125								SN3_00500835	5	1	1	10	6	21
SN3_00400440	E004	0.589105	0.828983	sneu_scaffold00004	1417348	1417367	20	+	9	1	4	3	3	3	0.157895	0.0625	0.0952381	0.230769	0.157895	0.1875								SN3_00500850	26	10	15	12	5	16
SN3_00400450	E001	0.462579	0.739765	sneu_scaffold00004	1486670	1486683	14	-	8	2	7	2	1	1	0.150943	0.0526316	0.184211	0.0714286	0.0588235	0.0666667								SN3_00500885	122	50	36	11	9	25
SN3_00400450	E002	0.498938	0.767861	sneu_scaffold00004	1487791	1487814	24	-	8	0	7	6	4	0	0.150943	0	0.184211	0.214286	0.235294	0								SN3_00500880	43	18	26	3	0	15
SN3_00400450	E003	0.797925	0.93825	sneu_scaffold00004	1487845	1487860	16	-	27	18	9	11	2	8	0.509434	0.473684	0.236842	0.392857	0.117647	0.533333								SN3_00500895	132	36	84	0	5	1
SN3_00400455	E001	NA	NA	sneu_scaffold00004	1524483	1524601	119	-	18	6	12	2	0	1	0.9	1	1	1	#DIV/0!	1								SN3_00500905	56	29	46	22	16	35
SN3_00400460	E001	NA	NA	sneu_scaffold00004	1538752	1538790	39	+	28	12	14	6	3	2	0.777778	0.666667	0.424242	0.666667	0.333333	0.5								SN3_00500910	48	39	21	12	12	19
SN3_00400465	E001	NA	NA	sneu_scaffold00004	1561043	1561128	86	+	45	14	41	51	36	62	0.737705	0.777778	0.931818	0.822581	1	0.96875								SN3_00500920	0	0	0	0	0	0
SN3_00400520	E001	NA	NA	sneu_scaffold00004	1728747	1728763	17	+	65	53	33	15	10	3	0.890411	0.791045	0.825	0.882353	0.909091	0.75								SN3_00500920	104	62	47	36	24	31
SN3_00400565	E001	0.386461	0.688396	sneu_scaffold00004	1895462	1895587	126	+	18	27	8	18	10	37	0.692308	0.710526	0.666667	0.310345	0.5	0.649123								SN3_00500925	4	0	1	1	0	10
SN3_00400565	E002	0.426012	0.71368	sneu_scaffold00004	1895624	1895644	21	+	5	1	1	5	4	5	0.192308	0.0263158	0.0833333	0.0862069	0.2	0.0877193								SN3_00500930	7	7	9	19	4	11
SN3_00400570	E001	NA	NA	sneu_scaffold00004	1924328	1924583	256	-	47	35	28	35	11	25	0.79661	0.833333	0.651163	0.833333	0.733333	0.78125								SN3_00500940	131	64	77	22	7	8
SN3_00400585	E001	0.219677	0.526602	sneu_scaffold00004	2008172	2008274	103	-	188	115	69	4	3	17	0.908213	0.942623	0.793103	1	1	1								SN3_00500940	49	2	9	1	0	1
SN3_00400585	E002	0.259057	0.569575	sneu_scaffold00004	2008448	2008467	20	-	10	6	11	0	0	0	0.0483092	0.0491803	0.126437	0	0	0								SN3_00500940	74	52	48	18	25	3
SN3_00400590	E001	1.01e-09	2.95e-07	sneu_scaffold00004	2021935	2021949	15	+	2	1	2	5	9	3	0.222222	0.2	0.166667	0.294118	0.5625	0.25								SN3_00500940	14	13	6	6	2	1
SN3_00400590	E002	3.43e-08	5.2e-06	sneu_scaffold00004	2024100	2024112	13	+	5	1	2	8	17	1	0.555556	0.2	0.166667	0.470588	1.0625	0.0833333								SN3_00500940	188	147	152	91	57	18
SN3_00400590	E003	0.0257518	0.160016	sneu_scaffold00004	2030075	2030176	102	+	24	17	18	0	0	0	2.66667	3.4	1.5	0	0	0								SN3_00500950	24	17	16	28	29	12
SN3_00400590	E004	1.16e-05	0.000617794	sneu_scaffold00004	2030295	2030394	100	+	433	182	234	11	0	4	48.1111	36.4	19.5	0.647059	0	0.333333								SN3_00500955	57	30	27	26	12	18
SN3_00400595	E001	0.0967288	0.346915	sneu_scaffold00004	2055223	2055312	90	-	5	4	0	18	10	18	0.357143	0.266667	0	0.333333	0.4	0.257143								SN3_00500960	32	11	11	2	1	3
SN3_00400595	E002	0.599495	0.835277	sneu_scaffold00004	2055394	2055422	29	-	0	3	0	11	10	17	0	0.2	0	0.203704	0.4	0.242857								SN3_00500995	4	2	6	5	2	2
SN3_00400595	E003	0.216703	0.522539	sneu_scaffold00004	2055450	2055474	25	-	1	0	0	15	4	17	0.0714286	0	0	0.277778	0.16	0.242857								SN3_00501000	74	31	27	26	17	20
SN3_00400625	E001	0.966837	1	sneu_scaffold00004	2205305	2205326	22	+	11	1	6	1	1	2	0.366667	0.2	0.428571	0.111111	0.25	0.2								SN3_00501000	0	0	0	0	0	0
SN3_00400625	E002	0.966961	1	sneu_scaffold00004	2205510	2205558	49	+	10	2	5	4	1	0	0.333333	0.4	0.357143	0.444444	0.25	0								SN3_00501000	0	0	0	0	0	0
SN3_00400635	E001	0.000284973	0.00704522	sneu_scaffold00004	2234125	2234239	115	+	33	12	16	4	2	3	0.354839	0.315789	0.363636	0.0851064	0.111111	0.176471								SN3_00501000	1	3	5	0	0	0
SN3_00400635	E002	0.749056	0.915016	sneu_scaffold00004	2235991	2236006	16	+	11	6	0	5	5	1	0.11828	0.157895	0	0.106383	0.277778	0.0588235								SN3_00501000	4	2	8	1	0	3
SN3_00400635	E003	0.30215	0.613121	sneu_scaffold00004	2236550	2236576	27	+	18	5	11	19	9	3	0.193548	0.131579	0.25	0.404255	0.5	0.176471								SN3_00501005	3	7	4	33	7	9
SN3_00400635	E004	0.0698371	0.285723	sneu_scaffold00004	2236644	2236699	56	+	9	3	4	14	2	9	0.0967742	0.0789474	0.0909091	0.297872	0.111111	0.529412								SN3_00501010	8	8	3	2	0	0
SN3_00400640	E001	NA	NA	sneu_scaffold00004	2255039	2255045	7	-	58	11	25	13	8	15	0.716049	0.478261	0.833333	0.684211	1	0.75								SN3_00501005	12	4	5	8	4	7
SN3_00400660	E001	0.0957453	0.344633	sneu_scaffold00004	2329311	2329378	68	-	10	13	10	11	4	31	0.192308	0.40625	0.357143	0.478261	0.5	0.62								SN3_00501010	207	76	85	9	14	11
SN3_00400660	E002	0.78522	0.934408	sneu_scaffold00004	2329433	2329500	68	-	23	7	13	11	4	13	0.442308	0.21875	0.464286	0.478261	0.5	0.26								SN3_00501015	0	0	0	0	0	0
SN3_00400660	E003	0.177168	0.471566	sneu_scaffold00004	2329719	2329720	2	-	9	11	0	0	0	4	0.173077	0.34375	0	0	0	0.08								SN3_00501020	8	1	0	7	4	16
SN3_00400670	E001	0.149265	0.435875	sneu_scaffold00004	2380908	2380981	74	-	10	10	9	0	1	0	0.102041	0.263158	0.204545	#DIV/0!	1	#DIV/0!								SN3_00501020	0	2	0	2	0	1
SN3_00400670	E002	1	1	sneu_scaffold00004	2381082	2381099	18	-	27	2	12	0	0	0	0.27551	0.0526316	0.272727	#DIV/0!	0	#DIV/0!								SN3_00501025	36	8	13	3	5	8
SN3_00400670	E003	0.447397	0.728981	sneu_scaffold00004	2381128	2381209	82	-	45	23	16	0	0	0	0.459184	0.605263	0.363636	#DIV/0!	0	#DIV/0!								SN3_00501030	72	19	26	22	15	20
SN3_00400675	E001	0.303359	0.614127	sneu_scaffold00004	2383811	2383865	55	+	6	7	4	1	5	4	0.136364	0.269231	0.133333	0.0833333	0.714286	0.363636								SN3_00501035	0	2	0	0	0	0
SN3_00400675	E002	0.255435	0.565491	sneu_scaffold00004	2383906	2383916	11	+	31	19	21	11	1	7	0.704545	0.730769	0.7	0.916667	0.142857	0.636364								SN3_00501040	31	33	20	39	12	15
SN3_00400685	E001	0.475509	0.749912	sneu_scaffold00004	2426816	2426877	62	+	41	12	23	7	9	19	0.594203	0.75	0.69697	0.636364	0.529412	0.542857								SN3_00501050	65	35	47	20	3	18
SN3_00400685	E002	0.744587	0.91207	sneu_scaffold00004	2426920	2426932	13	+	18	0	5	1	4	6	0.26087	0	0.151515	0.0909091	0.235294	0.171429								SN3_00501055	52	19	28	17	2	8
SN3_00400685	E003	0.557537	0.809919	sneu_scaffold00004	2426964	2426994	31	+	4	3	4	1	1	10	0.057971	0.1875	0.121212	0.0909091	0.0588235	0.285714								SN3_00501060	5	1	2	81	41	79
SN3_00400695	E001	0.726999	0.903074	sneu_scaffold00004	2464302	2464313	12	-	11	9	6	8	10	3	0.171875	0.236842	0.125	0.135593	0.384615	0.0441176								SN3_00501065	355	171	187	110	60	131
SN3_00400695	E002	0.453335	0.732596	sneu_scaffold00004	2464899	2464919	21	-	3	0	4	9	2	2	0.046875	0	0.0833333	0.152542	0.0769231	0.0294118								SN3_00501080	1653	649	828	36	32	24
SN3_00400695	E003	0.896717	0.975842	sneu_scaffold00004	2466164	2466272	109	-	29	11	16	18	6	32	0.453125	0.289474	0.333333	0.305085	0.230769	0.470588								SN3_00501085	87	36	48	272	109	144
SN3_00400695	E004	0.82111	0.946734	sneu_scaffold00004	2466298	2466320	23	-	16	7	10	7	8	15	0.25	0.184211	0.208333	0.118644	0.307692	0.220588								SN3_00501090	2	1	0	2	0	4
SN3_00400715	E001	0.106507	0.367017	sneu_scaffold00004	2549054	2549113	60	-	10	0	6	12	12	10	5	0	2	1.33333	3	10								SN3_00501095	5	1	0	43	22	51
SN3_00400715	E002	0.582619	0.82349	sneu_scaffold00004	2549200	2549209	10	-	12	5	8	11	5	8	6	5	2.66667	1.22222	1.25	8								SN3_00501110	0	1	0	15	3	17
SN3_00400715	E003	0.628898	0.851542	sneu_scaffold00004	2549318	2549404	87	-	9	5	7	3	7	11	4.5	5	2.33333	0.333333	1.75	11								SN3_00501115	76	23	39	64	29	37
SN3_00400715	E004	0.11017	0.373716	sneu_scaffold00004	2549482	2549500	19	-	12	1	3	11	11	10	6	1	1	1.22222	2.75	10								SN3_00501135	24	9	13	19	2	5
SN3_00400715	E005	0.0243791	0.154105	sneu_scaffold00004	2550302	2550346	45	-	15	8	3	3	0	4	7.5	8	1	0.333333	0	4								SN3_00501140	51	45	47	80	45	39
SN3_00400720	E001	NA	NA	sneu_scaffold00004	2555021	2555053	33	+	10	3	4	9	1	9	0.909091	0.6	0.666667	0.9	1	1								SN3_00501160	0	0	0	2	1	2
SN3_00400730	E001	0.514367	0.780287	sneu_scaffold00004	2574141	2574145	5	+	19	6	5	0	0	7	0.260274	0.3	0.135135	0	0	0.777778								SN3_00501185	2	1	0	50	18	60
SN3_00400730	E002	0.618763	0.845007	sneu_scaffold00004	2574186	2574208	23	+	36	10	15	1	2	2	0.493151	0.5	0.405405	0.333333	0.666667	0.222222								SN3_00501190	0	0	0	7	3	11
SN3_00400730	E003	0.458845	0.736166	sneu_scaffold00004	2574243	2574276	34	+	18	4	16	1	1	0	0.246575	0.2	0.432432	0.333333	0.333333	0								SN3_00501195	1	1	0	0	0	2
SN3_00400735	E001	NA	NA	sneu_scaffold00004	2613235	2613418	184	-	5	0	2	46	21	36	0.5	#DIV/0!	1	1.27778	1.05	1.89474								SN3_00501200	0	1	2	23	9	16
SN3_00400740	E001	0.00349765	0.0434672	sneu_scaffold00004	2619211	2619267	57	+	11	10	10	3	1	6	#DIV/0!	#DIV/0!	#DIV/0!	#DIV/0!	#DIV/0!	#DIV/0!								SN3_00501210	2	5	0	67	53	27
SN3_00400740	E002	0.037192	0.198139	sneu_scaffold00004	2619594	2619602	9	+	4	11	2	2	0	2	#DIV/0!	#DIV/0!	#DIV/0!	#DIV/0!	#DIV/0!	#DIV/0!								SN3_00501215	41	9	34	54	11	19
SN3_00400740	E003	0.000792589	0.0149217	sneu_scaffold00004	2619644	2619681	38	+	8	17	12	6	3	2	#DIV/0!	#DIV/0!	#DIV/0!	#DIV/0!	#DIV/0!	#DIV/0!								SN3_00501225	19	13	7	12	13	47
SN3_00400740	E004	0.320609	0.629862	sneu_scaffold00004	2620153	2620168	16	+	7	0	5	5	14	14	#DIV/0!	#DIV/0!	#DIV/0!	#DIV/0!	#DIV/0!	#DIV/0!								SN3_00501230	0	0	0	0	0	0
SN3_00400740	E005	0.0234847	0.151063	sneu_scaffold00004	2620285	2620406	122	+	11	8	7	66	15	23	#DIV/0!	#DIV/0!	#DIV/0!	#DIV/0!	#DIV/0!	#DIV/0!								SN3_00501230	0	0	0	0	0	0
SN3_00400740	E006	0.184395	0.483575	sneu_scaffold00004	2620444	2620547	104	+	16	0	10	38	32	10	#DIV/0!	#DIV/0!	#DIV/0!	#DIV/0!	#DIV/0!	#DIV/0!								SN3_00501230	0	0	0	0	0	0
SN3_00400740	E007	0.526254	0.786805	sneu_scaffold00004	2620578	2620582	5	+	4	3	4	7	6	0	#DIV/0!	#DIV/0!	#DIV/0!	#DIV/0!	#DIV/0!	#DIV/0!								SN3_00501230	0	0	2	0	0	0
SN3_00400750	E001	0.203218	0.506187	sneu_scaffold00004	2655704	2655819	116	+	57	43	50	6	3	2	0.0564916	0.126844	0.107066	0.193548	0.230769	0.0909091								SN3_00501230	0	0	0	0	0	0
SN3_00400750	E002	0.753714	0.917616	sneu_scaffold00004	2655860	2655885	26	+	822	261	342	23	9	18	0.814668	0.769912	0.732334	0.741935	0.692308	0.818182								SN3_00501240	21	16	10	10	4	8
SN3_00400750	E003	0.284016	0.596812	sneu_scaffold00004	2655976	2656077	102	+	98	30	67	2	1	1	0.0971259	0.0884956	0.143469	0.0645161	0.0769231	0.0454545								SN3_00501245	102	74	63	56	23	70
SN3_00400755	E001	0.800543	0.939898	sneu_scaffold00004	2671099	2671124	26	+	26	4	19	7	11	13	0.590909	0.285714	0.5	0.333333	0.611111	0.590909								SN3_00501250	0	0	0	0	0	1
SN3_00400755	E002	0.800267	0.939891	sneu_scaffold00004	2671214	2671279	66	+	16	10	18	14	6	8	0.363636	0.714286	0.473684	0.666667	0.333333	0.363636								SN3_00501255	2	0	0	99	54	49
SN3_00400775	E001	0.019813	0.135875	sneu_scaffold00004	2728060	2728105	46	-	0	0	0	11	6	3	0	0	0	0.141026	0.0740741	0.0326087								SN3_00501265	81	38	70	17	12	24
SN3_00400775	E002	0.194713	0.495849	sneu_scaffold00004	2728380	2728386	7	-	5	8	0	4	8	4	0.0909091	0.153846	0	0.0512821	0.0987654	0.0434783								SN3_00501270	124	67	77	23	11	14
SN3_00400775	E003	0.915823	0.985054	sneu_scaffold00004	2728591	2728813	223	-	26	35	9	56	66	76	0.472727	0.673077	0.290323	0.717949	0.814815	0.826087								SN3_00501275	6	6	0	23	5	20
SN3_00400780	E001	0.580012	0.822118	sneu_scaffold00004	2731985	2731992	8	+	17	7	11	4	5	11	0.246377	0.233333	0.22	0.2	0.416667	0.333333								SN3_00501280	258	101	144	7	5	0
SN3_00400780	E002	0.606183	0.839754	sneu_scaffold00004	2732105	2732192	88	+	9	6	4	2	3	1	0.130435	0.2	0.08	0.1	0.25	0.030303								SN3_00501290	9	0	2	6	1	6
SN3_00400780	E003	0.785048	0.934408	sneu_scaffold00004	2732285	2732288	4	+	16	0	2	3	0	4	0.231884	0	0.04	0.15	0	0.121212								SN3_00501300	27	6	12	2	3	4
SN3_00400780	E004	0.000689893	0.0135387	sneu_scaffold00004	2732333	2732376	44	+	7	10	11	0	0	0	0.101449	0.333333	0.22	0	0	0								SN3_00501310	109	18	33	6	8	11
SN3_00400780	E005	0.0718721	0.290965	sneu_scaffold00004	2733724	2733762	39	+	11	4	17	11	4	14	0.15942	0.133333	0.34	0.55	0.333333	0.424242								SN3_00501320	123	93	59	19	17	46
SN3_00400785	E001	0.742566	0.911566	sneu_scaffold00004	2803373	2803399	27	-	2	9	1	12	1	3	0.0327869	0.1875	0.0285714	0.108108	0.0136986	0.0337079								SN3_00501325	8	2	7	23	10	6
SN3_00400785	E002	0.0163932	0.120511	sneu_scaffold00004	2803587	2803600	14	-	1	6	1	17	47	15	0.0163934	0.125	0.0285714	0.153153	0.643836	0.168539								SN3_00501330	13	0	11	2	0	6
SN3_00400785	E003	0.659096	0.864897	sneu_scaffold00004	2803696	2803709	14	-	4	1	2	9	3	4	0.0655738	0.0208333	0.0571429	0.0810811	0.0410959	0.0449438								SN3_00501335	0	0	0	0	0	0
SN3_00400785	E004	0.228016	0.536745	sneu_scaffold00004	2803954	2803984	31	-	2	0	1	5	1	13	0.0327869	0	0.0285714	0.045045	0.0136986	0.146067								SN3_00501350	0	2	1	3	1	7
SN3_00400785	E005	0.00620755	0.0647506	sneu_scaffold00004	2804481	2804511	31	-	9	10	3	2	3	2	0.147541	0.208333	0.0857143	0.018018	0.0410959	0.0224719								SN3_00501355	214	124	86	38	28	93
SN3_00400785	E006	0.0983137	0.350069	sneu_scaffold00004	2804670	2804814	145	-	42	22	27	49	12	40	0.688525	0.458333	0.771429	0.441441	0.164384	0.449438								SN3_00501360	1	0	4	0	0	0
SN3_00400790	E001	0.177849	0.472474	sneu_scaffold00004	2808164	2808233	70	+	13	11	6	16	31	14	0.0970149	0.0582011	0.0869565	0.103896	0.424658	0.0945946								SN3_00501365	0	0	0	25	4	11
SN3_00400790	E002	0.156002	0.445208	sneu_scaffold00004	2808263	2808373	111	+	121	178	63	137	42	134	0.902985	0.941799	0.913043	0.88961	0.575342	0.905405								SN3_00501370	3	0	0	15	4	3
SN3_00400795	E001	NA	NA	sneu_scaffold00004	2836211	2836296	86	-	21	10	14	21	6	15	0.488372	0.47619	0.666667	0.777778	0.857143	0.9375								SN3_00501375	18	15	7	6	3	14
SN3_00400800	E001	0.661092	0.864897	sneu_scaffold00004	2836760	2836815	56	+	10	4	5	1	0	0	0.454545	1	0.625	1	#DIV/0!	#DIV/0!								SN3_00501380	55	26	28	34	29	60
SN3_00400800	E002	0.610278	0.841679	sneu_scaffold00004	2837780	2837915	136	+	38	25	13	3	0	6	1.72727	6.25	1.625	3	#DIV/0!	#DIV/0!								SN3_00501400	8	9	8	71	21	60
SN3_00400810	E001	NA	NA	sneu_scaffold00004	2860894	2860921	28	+	8	4	5	2	0	2	0.470588	0.8	0.833333	0.285714	0	0.0909091								SN3_00501415	0	0	0	0	0	0
SN3_00400815	E001	0.9737	1	sneu_scaffold00004	2890168	2890199	32	+	14	2	3	1	0	2	0.0915033	0.04	0.0447761	0.05	0	0.0833333								SN3_00501420	4	1	0	15	34	21
SN3_00400815	E002	0.504594	0.772893	sneu_scaffold00004	2890230	2890303	74	+	9	0	9	2	0	3	0.0588235	0	0.134328	0.1	0	0.125								SN3_00501425	596	434	476	103	52	39
SN3_00400815	E003	0.56711	0.814327	sneu_scaffold00004	2890376	2890395	20	+	24	10	6	2	0	3	0.156863	0.2	0.0895522	0.1	0	0.125								SN3_00501430	27	7	24	4	1	11
SN3_00400815	E004	0.943788	0.995672	sneu_scaffold00004	2890460	2890480	21	+	96	29	47	9	6	14	0.627451	0.58	0.701493	0.45	0.6	0.583333								SN3_00501445	3	5	9	0	2	4
SN3_00400820	E001	NA	NA	sneu_scaffold00004	2948590	2948626	37	-	5	6	7	8	1	2	1	1	0.875	0.727273	0.333333	0.25								SN3_00501445	6	2	3	4	0	26
SN3_00400830	E001	NA	NA	sneu_scaffold00004	3019595	3019628	34	-	3	1	2	8	0	8	0.333333	1	0.333333	0.363636	0	0.5								SN3_00501435	3	0	4	1	0	4
SN3_00400840	E001	NA	NA	sneu_scaffold00004	3036934	3036965	32	+	4	0	4	15	1	7	0.333333	#DIV/0!	0.4	0.75	0.333333	0.466667								SN3_00501450	19	42	13	27	21	26
SN3_00400885	E001	0.209464	0.51263	sneu_scaffold00004	3250328	3250429	102	+	56	10	24	5	12	5	0.571429	0.625	0.685714	0.333333	0.857143	0.714286								SN3_00501455	5	0	2	3	0	1
SN3_00400885	E002	0.239716	0.548159	sneu_scaffold00004	3250454	3250503	50	+	37	5	10	2	1	2	0.377551	0.3125	0.285714	0.133333	0.0714286	0.285714								SN3_00501460	36	8	18	26	29	57
SN3_00400895	E001	0.0226711	0.148023	sneu_scaffold00004	3306707	3306800	94	+	38	22	26	9	1	10	0.0719697	0.122222	0.0928571	0.290323	0.125	0.217391								SN3_00501465	71	35	36	41	32	39
SN3_00400895	E002	0.0069586	0.0696796	sneu_scaffold00004	3308356	3308444	89	+	427	126	224	19	6	19	0.808712	0.7	0.8	0.612903	0.75	0.413043								SN3_00501470	0	1	2	2	0	0
SN3_00400895	E003	0.249897	0.560372	sneu_scaffold00004	3308477	3308487	11	+	11	10	2	0	0	0	0.0208333	0.0555556	0.00714286	0	0	0								SN3_00501475	2	0	4	16	10	14
SN3_00400895	E004	0.0457345	0.223578	sneu_scaffold00004	3308644	3308706	63	+	23	7	7	2	0	16	0.0435606	0.0388889	0.025	0.0645161	0	0.347826								SN3_00501480	62	24	35	132	132	203
SN3_00400915	E001	NA	NA	sneu_scaffold00004	3362549	3362609	61	+	5	5	12	2	1	0	0.333333	1	0.857143	0.2	0.333333	#DIV/0!								SN3_00501485	22	10	15	30	8	18
SN3_00400925	E001	NA	NA	sneu_scaffold00004	3417449	3417472	24	-	6	0	0	3	8	6	0.75	#DIV/0!	#DIV/0!	1	1	1								SN3_00501490	0	0	0	33	31	26
SN3_00400935	E001	0.483942	0.755065	sneu_scaffold00004	3443271	3443313	43	-	0	5	3	3	3	13	0	0.0735294	0.0232558	0.0182927	0.027027	0.116071								SN3_00501500	86	19	50	29	26	36
SN3_00400935	E002	0.432156	0.716605	sneu_scaffold00004	3444482	3444566	85	-	248	51	117	145	102	92	0.925373	0.75	0.906977	0.884146	0.918919	0.821429								SN3_00501510	16	8	6	3	0	4
SN3_00400955	E001	0.41007	0.70456	sneu_scaffold00004	3545828	3545850	23	-	4	0	3	23	13	39	4	#DIV/0!	#DIV/0!	#DIV/0!	#DIV/0!	#DIV/0!								SN3_00501515	50	24	19	13	1	16
SN3_00400955	E002	1	1	sneu_scaffold00004	3547415	3547438	24	-	0	0	1	9	4	6	0	#DIV/0!	#DIV/0!	#DIV/0!	#DIV/0!	#DIV/0!								SN3_00501530	4	0	0	58	20	54
SN3_00400955	E003	0.555596	0.80815	sneu_scaffold00004	3547498	3547501	4	-	1	0	0	10	16	5	1	#DIV/0!	#DIV/0!	#DIV/0!	#DIV/0!	#DIV/0!								SN3_00501540	126	46	52	10	19	11
SN3_00400960	E001	0.560845	0.810587	sneu_scaffold00004	3553798	3553810	13	+	8	0	13	3	0	0	0.222222	0	0.40625	0.75	0	0								SN3_00501540	0	0	2	0	0	0
SN3_00400960	E002	0.55185	0.8054	sneu_scaffold00004	3553858	3553876	19	+	13	1	7	0	8	2	0.361111	0.0714286	0.21875	0	0.8	0.333333								SN3_00601160	9	1	1	7	3	2
SN3_00400990	E001	NA	NA	sneu_scaffold00004	3640496	3640531	36	+	9	1	5	7	2	14	0.391304	0.0769231	0.555556	0.538462	0.333333	0.636364								SN3_00601165	10	7	10	50	27	36
SN3_00400995	E001	0.153023	0.44165	sneu_scaffold00004	3665896	3665932	37	-	0	0	0	23	4	6	0	0	0	0.131429	0.045977	0.08								SN3_00600075	120	66	52	51	23	58
SN3_00400995	E002	0.637745	0.856309	sneu_scaffold00004	3665991	3666024	34	-	0	1	1	45	13	4	0	0.25	0.166667	0.257143	0.149425	0.0533333								SN3_00600080	3	4	5	17	14	34
SN3_00400995	E003	0.16371	0.456918	sneu_scaffold00004	3666104	3666118	15	-	0	0	0	57	23	0	0	0	0	0.325714	0.264368	0								SN3_00600175	0	0	0	1	0	1
SN3_00400995	E004	0.0639196	0.270432	sneu_scaffold00004	3666936	3667105	170	-	13	3	4	42	31	61	1	0.75	0.666667	0.24	0.356322	0.813333								SN3_00600420	17	6	7	8	9	14
SN3_00401020	E001	NA	NA	sneu_scaffold00004	3691663	3691692	30	+	0	0	0	13	4	7	#DIV/0!	#DIV/0!	#DIV/0!	#DIV/0!	#DIV/0!	#DIV/0!								SN3_00600480	25	16	12	23	8	15
SN3_00401025	E001	NA	NA	sneu_scaffold00004	3700564	3700684	121	+	15	11	12	1	1	2	0.483871	1	0.5	1	1	1								SN3_00600500	136	47	67	42	31	60
SN3_00401040	E001	0.00192512	0.0280355	sneu_scaffold00004	3797085	3797144	60	+	22	9	2	8	3	3	0.52381	0.2	0.0666667	0.043956	0.0157895	0.0365854								SN3_00600690	0	0	0	0	0	0
SN3_00401040	E002	0.266411	0.57782	sneu_scaffold00004	3797441	3797476	36	+	4	3	4	32	20	43	0.0952381	0.0666667	0.133333	0.175824	0.105263	0.52439								SN3_00600775	76	47	43	50	61	18
SN3_00401040	E003	0.530726	0.790289	sneu_scaffold00004	3798064	3798103	40	+	1	0	0	17	3	0	0.0238095	0	0	0.0934066	0.0157895	0								SN3_00600845	26	7	15	3	2	6
SN3_00401040	E004	0.75492	0.917616	sneu_scaffold00004	3798375	3798397	23	+	4	14	5	44	62	3	0.0952381	0.311111	0.166667	0.241758	0.326316	0.0365854								SN3_00600925	0	0	0	1	0	0
SN3_00401040	E005	0.821167	0.946734	sneu_scaffold00004	3798694	3798734	41	+	1	3	0	14	0	9	0.0238095	0.0666667	0	0.0769231	0	0.109756								SN3_00600950	182	40	96	111	135	112
SN3_00401040	E006	0.343804	0.651686	sneu_scaffold00004	3798772	3798806	35	+	2	12	6	46	82	17	0.047619	0.266667	0.2	0.252747	0.431579	0.207317								SN3_00600965	11	4	6	6	0	7
SN3_00401045	E001	NA	NA	sneu_scaffold00004	3835372	3835441	70	-	9	11	1	0	0	2	0.225	0.55	0.0555556	0	0	0.181818								SN3_00601025	159	62	112	86	56	38
SN3_00401050	E001	NA	NA	sneu_scaffold00004	3836352	3836416	65	+	0	0	0	9	13	26	#DIV/0!	#DIV/0!	#DIV/0!	0.75	1	0.928571								SN3_00601030	1	4	7	10	1	3
SN3_00401075	E001	0.944215	0.995904	sneu_scaffold00004	3949072	3949161	90	-	20	6	8	2	3	4	0.238095	0.26087	0.32	0.222222	0.230769	0.210526								SN3_00601055	24	10	14	4	0	0
SN3_00401075	E002	0.737198	0.909683	sneu_scaffold00004	3949253	3949301	49	-	43	0	10	2	3	6	0.511905	0	0.4	0.222222	0.230769	0.315789								SN3_00601060	0	0	0	0	0	0
SN3_00401075	E003	0.802205	0.940032	sneu_scaffold00004	3949495	3949521	27	-	11	3	4	0	0	6	0.130952	0.130435	0.16	0	0	0.315789								SN3_00601060	58	61	37	113	66	65
SN3_00401095	E001	0.000262259	0.00667256	sneu_scaffold00004	3977481	3977483	3	-	11	5	4	0	0	0	#DIV/0!	#DIV/0!	#DIV/0!	0	#DIV/0!	0								SN3_00601065	0	0	0	1	0	0
SN3_00401095	E002	0.00356036	0.0440069	sneu_scaffold00004	3978015	3978110	96	-	104	60	38	6	2	25	#DIV/0!	#DIV/0!	#DIV/0!	3	#DIV/0!	25								SN3_00601155	0	0	0	7	4	0
SN3_00401095	E003	0.000469012	0.0103436	sneu_scaffold00004	3978387	3978410	24	-	15	18	22	6	0	0	#DIV/0!	#DIV/0!	#DIV/0!	3	#DIV/0!	0								SN3_00601165	0	0	0	0	0	0
[truncated: 6,123 more rows]

## Sheet: Supplemental File 1 signif gene
featureID	exonBase	pvalue	padj	genomicData.seqnames	genomicData.start	genomicData.end	genomicData.width	genomicData.strand	M1	M2	M3	S1	S2	S3	gene start	gene end	length	fractional length	M1	M2	M3	S1	S2	S3	M	S			Significant genes		contig	gene_ID	start	end	strand	length
SN3_00100030	E001	0.0796734	0.310775	sneu_scaffold00001	108197	108204	8	+	0.15625	0.0517241	0.169014	0.0322581	0.088	0	107607	116237	8040	0.931634	0.145568	0.048188	0.157459	0.0300527	0.0819838	0	0.117072	0.0373455			SN3_00201405		sneu_contig02565	SN3_ctg2517_00005	1	1884	-	1883
SN3_00100030	E002	0.00284594	0.0376586	sneu_scaffold00001	108244	108330	87	+	0.203125	0.206897	0.253521	0.0860215	0.088	0.0148148	107607	116237	7993	0.926188	0.188132	0.191625	0.234808	0.0796721	0.0815045	0.0137213	0.204855	0.0582993			SN3_02400480		sneu_contig02611	SN3_ctg2517_00010	1	1538	-	1537
SN3_00100030	E003	0.000111332	0.00343745	sneu_scaffold00001	108629	108708	80	+	0.273438	0.258621	0.197183	0.0376344	0.064	0.0888889	107607	116237	7608	0.881576	0.241056	0.227994	0.173832	0.0331776	0.0564209	0.0783623	0.214294	0.0559869			SN3_02100100		sneu_contig02673	SN3_ctg2558_00005	1	478	-	477
SN3_00100030	E004	0.253315	0.563935	sneu_scaffold00001	109043	109069	27	+	0.0390625	0	0.112676	0.112903	0.128	0.0518519	107607	116237	7194	0.833604	0.0325626	0	0.0939272	0.0941165	0.106701	0.0432239	0.0421633	0.0813472			SN3_02400565		sneu_contig02784	SN3_ctg2558_00010	1	1177	-	1176
SN3_00100030	E005	0.921268	0.986158	sneu_scaffold00001	110062	110072	11	+	0.0078125	0	0.0704225	0.0860215	0	0.00740741	107607	116237	6175	0.715527	0.00559006	0	0.0503892	0.0615507	0	0.0053002	0.0186598	0.0222836			SN3_00900345		sneu_contig03081	SN3_ctg2565_00005	1	1599	-	1598
SN3_00100030	E006	4.3e-05	0.00172528	sneu_scaffold00001	110271	110307	37	+	0.0546875	0	0.028169	0.188172	0.176	0.274074	107607	116237	5966	0.691309	0.037806	0	0.0194735	0.130085	0.12167	0.18947	0.0190932	0.147075			SN3_01000555		sneu_scaffold00001	SN3_ctg2567_00005	279	4304	+	4025
SN3_00100030	E007	0.190153	0.489438	sneu_scaffold00001	110383	110394	12	+	0.101562	0.224138	0.028169	0.16129	0.216	0.251852	107607	116237	5854	0.678331	0.068893	0.15204	0.0191079	0.109408	0.14652	0.170839	0.0800136	0.142256			SN3_00700450		sneu_scaffold00001	SN3_ctg2603_00005	1	1088	-	1087
SN3_00100030	E008	0.229003	0.537506	sneu_scaffold00001	110425	110476	52	+	0	0.0344828	0.0140845	0.0645161	0.016	0.037037	107607	116237	5812	0.673465	0	0.0232229	0.00948542	0.0434493	0.0107754	0.0249431	0.0109028	0.0263893			SN3_00200135		sneu_scaffold00001	SN3_ctg2611_00005	121	4080	+	3959
SN3_00100030	E009	0.0203451	0.138172	sneu_scaffold00001	110586	110622	37	+	0.101562	0.0689655	0.112676	0.188172	0.192	0.244444	107607	116237	5651	0.654809	0.066504	0.0451592	0.0737813	0.123217	0.125723	0.160064	0.0618148	0.136335	0.768868		SN3_01300345		sneu_scaffold00001	SN3_ctg2637_00005	1	827	-	826
SN3_00100265	E001	0.000269756	0.00678983	sneu_scaffold00001	891754	891766	13	+	0.222222	0.538462	0.222222	0.0434783	0.0416667	0	889926	898737	6983	0.792532	0.176118	0.426748	0.176118	0.0344579	0.0330222	0	0.259662	0.0224934	0.0854298		SN3_02700175		sneu_scaffold00001	SN3_ctg2650_00005	1	827	-	826
SN3_00100265	E002	0.156734	0.446188	sneu_scaffold00001	892756	892763	8	+	0.0888889	0	0.222222	0.275362	0.3125	0.196721	889926	898737	5981	0.678811	0.0603387	0	0.150847	0.186919	0.212128	0.133537	0.0703952	0.177528			SN3_00300940		sneu_scaffold00001	SN3_ctg2655_00005	828	3857	+	3029
SN3_00100265	E003	0.0943828	0.342062	sneu_scaffold00001	892794	892831	38	+	0.133333	0	0.0740741	0.115942	0.3125	0.360656	889926	898737	5943	0.674498	0.089933	0	0.0499628	0.0782026	0.210781	0.243261	0.0466319	0.177415			SN3_00900845		sneu_scaffold00001	SN3_ctg2673_00005	1	1068	-	1067
SN3_00100265	E004	0.826084	0.949055	sneu_scaffold00001	892871	892979	109	+	0.266667	0.153846	0.148148	0.391304	0.104167	0.295082	889926	898737	5866	0.665759	0.177536	0.102424	0.0986309	0.260514	0.0693499	0.196453	0.126197	0.175439			SN3_01500720		sneu_scaffold00001	SN3_ctg2750_00005	356	3739	+	3383
SN3_00100290	E001	0.526246	0.786805	sneu_scaffold00001	969940	970043	104	-	0.0901639	0.150685	0.0958904	0.119149	0.225	0.108108	966838	971710	3205	0.657841	0.0593135	0.0991267	0.0630806	0.078381	0.148014	0.0711179	0.0738403	0.099171			SN3_02600330		sneu_scaffold00001	SN3_ctg2768_00005	1	956	-	955
SN3_00100290	E002	0.250839	0.560833	sneu_scaffold00001	970071	970073	3	-	0.0737705	0	0.0958904	0.012766	0.025	0.030888	966838	971710	3235	0.663998	0.0489835	0	0.0636711	0.00847657	0.0166	0.0205096	0.0375515	0.0151954			SN3_01300355		sneu_scaffold00001	SN3_ctg2784_00005	3	3564	+	3561
SN3_00100290	E003	0.0274374	0.166179	sneu_scaffold00001	970122	970207	86	-	0.254098	0.0821918	0.273973	0.412766	0.341667	0.378378	966838	971710	3369	0.691502	0.17571	0.0568358	0.189453	0.285429	0.236263	0.26165	0.140666	0.261114			SN3_02400540		sneu_scaffold00001	SN3_ctg2958_00005	59	3358	+	3299
SN3_00100290	E004	0.000546849	0.0115966	sneu_scaffold00001	970237	970349	113	-	0.0983607	0.136986	0.0958904	0.293617	0.308333	0.258687	966838	971710	3511	0.720649	0.0708835	0.098719	0.0691033	0.211595	0.2222	0.186423	0.0795686	0.206739			SN3_03800005		sneu_scaffold00001	SN3_ctg3007_00005	2	3268	+	3266
SN3_00100290	E005	0.862087	0.964244	sneu_scaffold00001	970489	970503	15	-	0	0.0821918	0.0136986	0.0255319	0	0.027027	966838	971710	3665	0.752258	0	0.0618294	0.0103049	0.0192066	0	0.0203313	0.0240448	0.0131793			SN3_00103545		sneu_scaffold00001	SN3_ctg3039_00005	1	343	-	342
SN3_00100290	E006	1.43e-05	0.000741298	sneu_scaffold00001	971134	971249	116	-	0.442623	0.465753	0.410959	0.106383	0.05	0.189189	966838	971710	4411	0.905378	0.400741	0.421683	0.372073	0.0963168	0.0452689	0.171288	0.398166	0.104291			SN3_00400590		sneu_scaffold00001	SN3_ctg3081_00005	1	504	-	503
SN3_00100675	E001	6.47e-05	0.00240276	sneu_scaffold00001	2224264	2224294	31	+	0	1	0	0.2	0.4375	0.285714	2223525	2238813	14549	0.951661	0	0.951661	0	0.190332	0.416352	0.271903	0.31722	0.292862			SN3_01000925		sneu_scaffold00001	SN3_ctg3104_00005	1	576	-	575
SN3_00100675	E002	1.99e-06	0.000141225	sneu_scaffold00001	2225861	2225872	12	+	0	0	1	0.333333	0.4375	0.619048	2223525	2238813	12952	0.8472	0	0	0.8472	0.2824	0.37065	0.524457	0.2824	0.392503			SN3_03900175		sneu_scaffold00001	SN3_ctg3117_00005	50	3244	+	3194
SN3_00100675	E003	0.00697097	0.0696796	sneu_scaffold00001	2230227	2230228	2	+	0.666667	3	0	0.4	0.75	0.0952381	2223525	2238813	8586	0.561617	0.374411	1.68485	0	0.224647	0.421213	0.0534873	0.686421	0.233116			SN3_02800370		sneu_scaffold00001	SN3_ctg3166_00005	1	484	-	483
SN3_00100675	E004	0.824182	0.948417	sneu_scaffold00001	2233131	2233175	45	+	19	7	14	0.3	0.75	0.47619	2223525	2238813	5682	0.371664	7.06162	2.60165	5.2033	0.111499	0.278748	0.176983	4.95552	0.189077			SN3_04900060		sneu_scaffold00001	SN3_ctg3173_00005	1	548	-	547
SN3_00100675	E005	0.000645282	0.0128904	sneu_scaffold00001	2233277	2233389	113	+	36	41	40	0.7	0.375	0.761905	2223525	2238813	5536	0.362114	13.0361	14.8467	14.4846	0.25348	0.135793	0.275896	14.1224	0.221723			SN3_00400330		sneu_scaffold00001	SN3_00100005	13912	33723	+	19811
SN3_00100675	E006	0.780015	0.93202	sneu_scaffold00001	2233600	2233605	6	+	7.66667	7	13	0.466667	0.5	0.047619	2223525	2238813	5213	0.340986	2.61423	2.3869	4.43282	0.159127	0.170493	0.0162374	3.14465	0.115286			SN3_01500480		sneu_scaffold00001	SN3_00100010	32014	38933	-	6919
SN3_00100675	E007	0.102507	0.35911	sneu_scaffold00001	2233692	2233733	42	+	4.33333	4	3	0.0666667	0.0625	0	2223525	2238813	5121	0.334969	1.45153	1.33987	1.00491	0.0223312	0.0209355	0	1.26544	0.0144223			SN3_00200955		sneu_scaffold00001	SN3_00100015	36273	40402	-	4129
SN3_00100780	E001	0.407805	0.704266	sneu_scaffold00001	2480747	2480891	145	+	#DIV/0!	#DIV/0!	#DIV/0!	#DIV/0!	#DIV/0!	#DIV/0!	2477188	2488581	7834	0.687615	#DIV/0!	#DIV/0!	#DIV/0!	#DIV/0!	#DIV/0!	#DIV/0!	#DIV/0!	#DIV/0!			SN3_00400350		sneu_scaffold00001	SN3_00100020	44437	67348	-	22911
SN3_00100780	E002	0.000119134	0.00362992	sneu_scaffold00001	2481544	2481572	29	+	#DIV/0!	#DIV/0!	#DIV/0!	#DIV/0!	#DIV/0!	#DIV/0!	2477188	2488581	7037	0.61766	#DIV/0!	#DIV/0!	#DIV/0!	#DIV/0!	#DIV/0!	#DIV/0!	#DIV/0!	#DIV/0!			SN3_01100405		sneu_scaffold00001	SN3_00100025	79286	84424	+	5138
SN3_00100780	E003	0.0667264	0.277527	sneu_scaffold00001	2482330	2482342	13	+	#DIV/0!	#DIV/0!	#DIV/0!	#DIV/0!	#DIV/0!	#DIV/0!	2477188	2488581	6251	0.54867	#DIV/0!	#DIV/0!	#DIV/0!	#DIV/0!	#DIV/0!	#DIV/0!	#DIV/0!	#DIV/0!			SN3_01800630		sneu_scaffold00001	SN3_00100030	107607	116237	-	8630
SN3_00100780	E004	0.0120526	0.100155	sneu_scaffold00001	2482535	2482555	21	+	#DIV/0!	#DIV/0!	#DIV/0!	#DIV/0!	#DIV/0!	#DIV/0!	2477188	2488581	6046	0.530677	#DIV/0!	#DIV/0!	#DIV/0!	#DIV/0!	#DIV/0!	#DIV/0!	#DIV/0!	#DIV/0!			SN3_02100010		sneu_scaffold00001	SN3_00100035	116551	136063	+	19512
SN3_00100780	E005	0.610973	0.841679	sneu_scaffold00001	2483066	2483081	16	+	#DIV/0!	#DIV/0!	#DIV/0!	#DIV/0!	#DIV/0!	#DIV/0!	2477188	2488581	5515	0.484069	#DIV/0!	#DIV/0!	#DIV/0!	#DIV/0!	#DIV/0!	#DIV/0!	#DIV/0!	#DIV/0!			SN3_00103455		sneu_scaffold00001	SN3_00100040	152907	157165	+	4258
SN3_00101190	E001	0.000638968	0.012873	sneu_scaffold00001	3592402	3592438	37	+	0.225352	0.145455	0.139535	0.037037	0	0.0285714	3591806	3598736	6334	0.913997	0.205971	0.132945	0.127534	0.0338517	0	0.0261142	0.155484	0.0199886			SN3_00300275		sneu_scaffold00001	SN3_00100045	155983	168975	+	12992
SN3_00101190	E002	0.000159765	0.00462453	sneu_scaffold00001	3593008	3593163	156	+	0.661972	0.781818	0.651163	0.944444	0.918919	0.942857	3591806	3598736	5728	0.826551	0.547154	0.646213	0.538219	0.780632	0.759534	0.77932	0.577195	0.773162			SN3_00500680		sneu_scaffold00001	SN3_00100050	172770	178964	+	6194
SN3_00101320	E001	0.000453565	0.0100991	sneu_scaffold00001	3951689	3951777	89	-	0.0789474	0.2	0.0681818	0.396761	0.42328	0.770992	3940508	3958422	11269	0.629061	0.0496627	0.125812	0.0428905	0.249587	0.266269	0.485001	0.0727885	0.333619			SN3_00102300		sneu_scaffold00001	SN3_00100055	194273	205302	-	11029
SN3_00101320	E002	0.000426653	0.00971789	sneu_scaffold00001	3951970	3951986	17	-	0.894737	0.8	0.931818	0.587045	0.550265	0.221374	3940508	3958422	11478	0.640728	0.573283	0.512582	0.597042	0.376136	0.35257	0.141841	0.560969	0.290182			SN3_02200540		sneu_scaffold00001	SN3_00100060	205495	225302	+	19807
SN3_00101390	E001	0.187018	0.487176	sneu_scaffold00001	4167778	4167839	62	-	0.0819672	0.1	0.111111	0.150602	0.177778	0.23301	4155047	4170206	12792	0.843855	0.0691685	0.0843855	0.0937617	0.127087	0.150019	0.196626	0.0824385	0.157911			SN3_01900255		sneu_scaffold00001	SN3_00100065	235455	244701	+	9246
SN3_00101390	E002	0.253273	0.563935	sneu_scaffold00001	4167872	4167882	11	-	0	0.04	0.0925926	0.0783133	0.133333	0.0776699	4155047	4170206	12835	0.846692	0	0.0338677	0.0783974	0.0663072	0.112892	0.0657625	0.0374217	0.081654			SN3_02900110		sneu_scaffold00001	SN3_00100070	247307	255342	-	8035
SN3_00101390	E003	0.467101	0.744146	sneu_scaffold00001	4167989	4168055	67	-	0.245902	0.32	0.259259	0.216867	0.344444	0.242718	4155047	4170206	13008	0.858104	0.211009	0.274593	0.222471	0.186095	0.295569	0.208278	0.236025	0.229981			SN3_00700720		sneu_scaffold00001	SN3_00100075	251469	257903	+	6434
SN3_00101390	E004	0.000411545	0.00946128	sneu_scaffold00001	4168528	4168558	31	-	0.0327869	0	0.0185185	0.337349	0.255556	0.106796	4155047	4170206	13511	0.891286	0.0292225	0	0.0165053	0.300675	0.227773	0.0951859	0.0152426	0.207878			SN3_00103265		sneu_scaffold00001	SN3_00100080	255469	264330	-	8861
SN3_00101390	E005	0.00089428	0.0162633	sneu_scaffold00001	4169266	4169392	127	-	0.42623	0.2	0.296296	0.0963855	0.0666667	0.15534	4155047	4170206	14345	0.946303	0.403342	0.189261	0.280386	0.0912099	0.0630868	0.146998	0.290996	0.100432			SN3_00102265		sneu_scaffold00001	SN3_00100085	268296	275069	-	6773
SN3_00101390	E006	0.333707	0.644112	sneu_scaffold00001	4169418	4169442	25	-	0.0819672	0.06	0.037037	0.0240964	0	0.0970874	4155047	4170206	14395	0.949601	0.0778361	0.0569761	0.0351704	0.0228819	0	0.0921943	0.0566609	0.0383587			SN3_01000370		sneu_scaffold00001	SN3_00100090	276654	282419	-	5765
SN3_00101420	E001	0.928706	0.988817	sneu_scaffold00001	4259010	4259021	12	-	0.0438596	0.111111	0.0143885	0.0510638	0.0949367	0.0280899	4246308	4262730	12713	0.774144	0.0339537	0.086016	0.0111388	0.0395308	0.0734947	0.0217456	0.0437028	0.0449237			SN3_02800025		sneu_scaffold00001	SN3_00100095	279941	283624	-	3683
SN3_00101420	E002	0.0698292	0.285723	sneu_scaffold00001	4259167	4259172	6	-	0.0526316	0.00584795	0.057554	0.0680851	0.126582	0.0898876	4246308	4262730	12864	0.783339	0.0412284	0.00458093	0.0450843	0.0533337	0.0991569	0.0704125	0.0302979	0.0743011			SN3_00103230		sneu_scaffold00001	SN3_00100100	283850	289348	-	5498
SN3_00101420	E003	0.902628	0.978173	sneu_scaffold00001	4260023	4260028	6	-	0.0307018	0.0116959	0.057554	0.0425532	0.00632911	0.0449438	4246308	4262730	13720	0.835465	0.0256502	0.00977152	0.0480843	0.0355517	0.00528775	0.037549	0.0278353	0.0261295			SN3_01500580		sneu_scaffold00001	SN3_00100105	293870	310722	-	16852
SN3_00101420	E004	0.627498	0.850613	sneu_scaffold00001	4260367	4260486	120	-	0.0964912	0.0350877	0.0719424	0.114894	0.056962	0.0842697	4246308	4262730	14178	0.863354	0.0833061	0.0302931	0.0621118	0.0991939	0.0491784	0.0727546	0.0585703	0.0737089			SN3_05100010		sneu_scaffold00001	SN3_00100110	307626	325287	+	17661
SN3_00101420	E005	0.0122342	0.101107	sneu_scaffold00001	4260526	4260567	42	-	0.118421	0.0584795	0.122302	0.27234	0.240506	0.162921	4246308	4262730	14259	0.868286	0.102823	0.050777	0.106193	0.23647	0.208828	0.141462	0.0865979	0.195587			SN3_00600720		sneu_scaffold00001	SN3_00100115	328922	334660	+	5738
SN3_00101420	E006	0.338589	0.648033	sneu_scaffold00001	4260675	4260704	30	-	0.0131579	0.0175439	0	0.0382979	0.0316456	0.00561798	4246308	4262730	14396	0.876629	0.0115346	0.0153795	0	0.033573	0.0277414	0.00492488	0.00897135	0.0220798			SN3_00900035		sneu_scaffold00001	SN3_00100120	332158	339855	+	7697
SN3_00101420	E007	0.449356	0.73043	sneu_scaffold00001	4261138	4261155	18	-	0.0921053	0.116959	0.0863309	0.0808511	0.126582	0.247191	4246308	4262730	14847	0.904092	0.0832716	0.105742	0.0780511	0.0730968	0.114442	0.223483	0.0890215	0.137007			SN3_00800815		sneu_scaffold00001	SN3_00100125	339399	351368	-	11969
SN3_00101420	E008	0.93302	0.991236	sneu_scaffold00001	4261226	4261239	14	-	0.105263	0.152047	0.107914	0.13617	0.107595	0.129213	4246308	4262730	14931	0.909207	0.095706	0.138242	0.0981159	0.123807	0.0978261	0.117482	0.110688	0.113038			SN3_01900070		sneu_scaffold00001	SN3_00100130	351731	373252	+	21521
SN3_00101420	E009	0.492309	0.762035	sneu_scaffold00001	4261700	4261757	58	-	0.0263158	0.0175439	0.0215827	0.012766	0	0.0337079	4246308	4262730	15449	0.94075	0.0247566	0.0165044	0.020304	0.0120096	0	0.0317107	0.0205216	0.0145734			SN3_01500755		sneu_scaffold00001	SN3_00100135	377544	401638	-	24094
SN3_00101420	E010	7.97e-07	6.76e-05	sneu_scaffold00001	4261787	4261949	163	-	0.368421	0.298246	0.359712	0.119149	0.151899	0.11236	4246308	4262730	15641	0.952442	0.3509	0.284062	0.342605	0.113482	0.144675	0.107016	0.325855	0.121724			SN3_01800105		sneu_scaffold00001	SN3_00100140	418267	443986	-	25719
SN3_00101635	E001	0.000281359	0.00698071	sneu_scaffold00001	5164295	5164419	125	+	4.61111	#DIV/0!	12	1.55556	#DIV/0!	10.5	5145812	5177434	13139	0.415502	1.91593	#DIV/0!	4.98602	0.646336	#DIV/0!	4.36277	#DIV/0!	#DIV/0!			SN3_00800135		sneu_scaffold00001	SN3_00100145	445025	448042	-	3017
SN3_00101635	E002	0.00262477	0.0355444	sneu_scaffold00001	5166680	5166694	15	+	0.166667	#DIV/0!	1	2.33333	#DIV/0!	3.5	5145812	5177434	10754	0.34008	0.0566799	#DIV/0!	0.34008	0.793519	#DIV/0!	1.19028	#DIV/0!	#DIV/0!			SN3_01700040		sneu_scaffold00001	SN3_00100150	448279	459884	+	11605
SN3_00101635	E003	0.224808	0.532553	sneu_scaffold00001	5166756	5166765	10	+	0.333333	#DIV/0!	0.5	0.333333	#DIV/0!	1	5145812	5177434	10678	0.337676	0.112559	#DIV/0!	0.168838	0.112559	#DIV/0!	0.337676	#DIV/0!	#DIV/0!			SN3_03200065		sneu_scaffold00001	SN3_00100155	474391	478755	+	4364
SN3_00101635	E004	0.00326494	0.0411214	sneu_scaffold00001	5166902	5166909	8	+	0.0555556	#DIV/0!	0.75	1.77778	#DIV/0!	1.5	5145812	5177434	10532	0.333059	0.0185033	#DIV/0!	0.249794	0.592105	#DIV/0!	0.499589	#DIV/0!	#DIV/0!			SN3_00101420		sneu_scaffold00001	SN3_00100160	501644	509235	+	7591
SN3_00101905	E001	0.00136618	0.0214725	sneu_scaffold00001	5916874	5917037	164	+	0.108333	0.0921053	0.111111	0.00925926	0.0123457	0.0204082	5916279	5934285	17411	0.966955	0.104754	0.0890617	0.107439	0.00895329	0.0119377	0.0197338	0.100418	0.0135416			SN3_00200840		sneu_scaffold00001	SN3_00100165	509646	520085	-	10439
SN3_00101905	E002	1.08e-06	8.73e-05	sneu_scaffold00001	5917402	5917442	41	+	0.158333	0.197368	0.203704	0.00925926	0	0.0204082	5916279	5934285	16883	0.937632	0.148458	0.185059	0.190999	0.00868178	0	0.0191353	0.174839	0.00927237			SN3_02200105		sneu_scaffold00001	SN3_00100170	522538	534038	-	11500
SN3_00101905	E003	0.0835978	0.318834	sneu_scaffold00001	5917515	5917558	44	+	0.141667	0.0394737	0.166667	0	0.0123457	0.102041	5916279	5934285	16770	0.931356	0.131942	0.0367641	0.155226	0	0.0114982	0.0950363	0.107977	0.0355115			SN3_00101905		sneu_scaffold00001	SN3_00100175	537563	542629	-	5066
SN3_00101905	E004	0.867157	0.966468	sneu_scaffold00001	5919241	5919253	13	+	0.0416667	0.0657895	0	0.0648148	0.0617284	0	5916279	5934285	15044	0.835499	0.0348125	0.0549671	0	0.0541527	0.051574	0	0.0299265	0.0352423			SN3_02600200		sneu_scaffold00001	SN3_00100180	547174	564065	-	16891
SN3_00101905	E005	0.378413	0.683709	sneu_scaffold00001	5924671	5924703	33	+	0.0416667	0.0789474	0	0.0277778	0.160494	0.0816327	5916279	5934285	9614	0.533933	0.0222472	0.0421526	0	0.0148315	0.085693	0.0435864	0.0214666	0.0480369			SN3_03600070		sneu_scaffold00001	SN3_00100185	563564	568377	-	4813
SN3_00101905	E006	0.611167	0.841679	sneu_scaffold00001	5924846	5924868	23	+	0.025	0.105263	0.0925926	0.0462963	0.160494	0.102041	5916279	5934285	9439	0.524214	0.0131054	0.0551804	0.0485383	0.0242692	0.0841331	0.0534912	0.0389414	0.0539645			SN3_00601025		sneu_scaffold00001	SN3_00100190	574369	612603	+	38234
SN3_00101905	E007	0.0180245	0.128601	sneu_scaffold00001	5924976	5925007	32	+	0.025	0.0263158	0.0740741	0.138889	0.0987654	0.204082	5916279	5934285	9309	0.516994	0.0129249	0.0136051	0.0382959	0.0718048	0.0510612	0.105509	0.0216086	0.076125			SN3_01800465		sneu_scaffold00001	SN3_00100195	579296	599740	-	20444
SN3_00101905	E008	0.0023642	0.0325875	sneu_scaffold00001	5925100	5925104	5	+	0	0	0.037037	0.212963	0.123457	0.0612245	5916279	5934285	9185	0.510108	0	0	0.0188929	0.108634	0.0629763	0.0312311	0.00629763	0.0676138			SN3_01100460		sneu_scaffold00001	SN3_00100200	599192	612070	-	12878
SN3_00101905	E009	0.865586	0.966369	sneu_scaffold00001	5926566	5926681	116	+	0.275	0.473684	0.222222	0.333333	0.419753	0.306122	5916279	5934285	7719	0.42869	0.11789	0.203064	0.0952645	0.142897	0.179944	0.131232	0.138739	0.151358			SN3_00301400		sneu_scaffold00001	SN3_00100205	614208	625854	-	11646
SN3_00101905	E010	0.81983	0.946734	sneu_scaffold00001	5927012	5927063	52	+	0.0166667	0.131579	0.0185185	0.0462963	0.0246914	0.0408163	5916279	5934285	7273	0.403921	0.00673202	0.0531475	0.00748002	0.0187	0.00997336	0.0164866	0.0224532	0.0150533			SN3_00700735		sneu_scaffold00001	SN3_00100210	629473	643236	-	13763
SN3_00101905	E011	0.00278033	0.0371442	sneu_scaffold00001	5927534	5927663	130	+	0.25	0.171053	0.296296	0.472222	0.530864	0.571429	5916279	5934285	6751	0.374931	0.0937326	0.0641329	0.111091	0.177051	0.199037	0.214246	0.089652	0.196778			SN3_00100675		sneu_scaffold00001	SN3_00100215	643724	668985	-	25261
SN3_00101905	E012	0.000730685	0.0140223	sneu_scaffold00001	5930711	5930716	6	+	0.316667	0.0526316	0.185185	0.0185185	0	0	5916279	5934285	3574	0.198489	0.062855	0.0104468	0.0367573	0.00367573	0	0	0.0366864	0.00122524			SN3_01900490		sneu_scaffold00001	SN3_00100220	672366	704774	-	32408
SN3_00102265	E001	2.04e-07	2.28e-05	sneu_scaffold00001	6875062	6875087	26	+	0.380282	0.3625	0.351852	0.0718391	0.0855856	0.138728	6874327	6891387	16325	0.956917	0.363898	0.346882	0.336693	0.068744	0.0818983	0.132751	0.349158	0.0944646			SN3_00500105		sneu_scaffold00001	SN3_00100225	715283	767768	+	52485
SN3_00102265	E002	0.569693	0.816012	sneu_scaffold00001	6875127	6875205	79	+	0.131455	0.0375	0.0740741	0.0890805	0.13964	0.0867052	6874327	6891387	16260	0.953107	0.125291	0.0357415	0.0706005	0.0849032	0.133091	0.0826393	0.077211	0.100211			SN3_00301420		sneu_scaffold00001	SN3_00100230	773684	777976	-	4292
SN3_00102265	E003	0.343265	0.651548	sneu_scaffold00001	6875656	6875711	56	+	0.0985915	0.025	0.138889	0.132184	0.126126	0.115607	6874327	6891387	15731	0.922098	0.0909111	0.0230525	0.128069	0.121887	0.116301	0.106601	0.0806776	0.114929			SN3_00600340		sneu_scaffold00001	SN3_00100235	777758	786573	+	8815
SN3_00102265	E004	0.0961654	0.345415	sneu_scaffold00001	6875776	6875809	34	+	0.0751174	0.025	0	0.106322	0.0720721	0.0751445	6874327	6891387	15611	0.915064	0.0687372	0.0228766	0	0.0972913	0.0659506	0.0687621	0.0305379	0.0773347			SN3_00301840		sneu_scaffold00001	SN3_00100240	787392	791930	+	4538
SN3_00102265	E005	0.00352508	0.0437294	sneu_scaffold00001	6875842	6875908	67	+	0.234742	0.0375	0.268519	0.471264	0.5	0.473988	6874327	6891387	15545	0.911196	0.213896	0.0341698	0.244673	0.429414	0.455598	0.431896	0.164246	0.438969			SN3_00600395		sneu_scaffold00001	SN3_00100250	805508	826117	-	20609
SN3_00102265	E006	0.0763353	0.302856	sneu_scaffold00001	6875993	6875999	7	+	0.0140845	0.075	0.0648148	0.0114943	0.0045045	0.0231214	6874327	6891387	15394	0.902345	0.0127091	0.0676758	0.0584853	0.0103718	0.00406462	0.0208635	0.0462901	0.0117666			SN3_00900755		sneu_scaffold00001	SN3_00100255	842770	848304	-	5534
SN3_00102265	E007	0.40287	0.699781	sneu_scaffold00001	6876103	6876133	31	+	0.0328639	0.425	0.0648148	0.103448	0.00900901	0.0693642	6874327	6891387	15284	0.895897	0.0294426	0.380756	0.0580674	0.092679	0.00807114	0.0621431	0.156089	0.0542978			SN3_02600500		sneu_scaffold00001	SN3_00100260	855453	885884	-	30431
SN3_00102300	E001	4.45e-08	6.58e-06	sneu_scaffold00001	7012119	7012190	72	-	0.168421	0.0462963	0.135135	0.643154	0.447619	0.649485	7001718	7013622	10472	0.879704	0.148161	0.0407271	0.118879	0.565785	0.393772	0.571354	0.102589	0.510304			SN3_03900195		sneu_scaffold00001	SN3_00100265	889926	898737	-	8811
SN3_00102300	E002	1.38e-06	0.000102039	sneu_scaffold00001	7012737	7012861	125	-	0.515789	0.666667	0.540541	0.178423	0.209524	0.226804	7001718	7013622	11143	0.936072	0.482816	0.624048	0.505985	0.167017	0.196129	0.212305	0.537616	0.191817			SN3_02600405		sneu_scaffold00001	SN3_00100270	898604	921179	+	22575
SN3_00102300	E003	0.0870395	0.32614	sneu_scaffold00001	7012886	7012937	52	-	0.0842105	0.0648148	0.0720721	0.0165975	0.047619	0.0412371	7001718	7013622	11219	0.942456	0.0793647	0.0610851	0.0679248	0.0156424	0.0448789	0.0388642	0.0694582	0.0331285			SN3_00900295		sneu_scaffold00001	SN3_00100275	918645	921590	-	2945
SN3_00102300	E004	0.688614	0.8838	sneu_scaffold00001	7012970	7013041	72	-	0.0421053	0.0555556	0.027027	0.0290456	0.114286	0.0360825	7001718	7013622	11323	0.951193	0.0400502	0.052844	0.0257079	0.027628	0.108708	0.0343214	0.0395341	0.0568857			SN3_03300285		sneu_scaffold00001	SN3_00100280	922978	926460	-	3482
SN3_00102300	E005	0.0334829	0.184453	sneu_scaffold00001	7013071	7013150	80	-	0.178947	0.0833333	0.171171	0.0580913	0.0857143	0.0154639	7001718	7013622	11432	0.960349	0.171852	0.0800291	0.164384	0.0557879	0.0823157	0.0148508	0.138755	0.0509848			SN3_03600170		sneu_scaffold00001	SN3_00100285	928247	963567	-	35320
SN3_00102535	E001	2.8e-05	0.00124614	sneu_scaffold00001	7766555	7766787	233	+	0.606383	0.542373	0.472727	0.136364	0.266667	0.173913	7766293	7771947	5392	0.953661	0.578284	0.51724	0.450822	0.130045	0.25431	0.165854	0.515448	0.183403			SN3_00800670		sneu_scaffold00001	SN3_00100290	966838	971710	+	4872
SN3_00102535	E002	0.915284	0.985054	sneu_scaffold00001	7767157	7767249	93	+	0.202128	0.245763	0.0545455	0.204545	0.133333	0.0869565	7766293	7771947	4790	0.847188	0.17124	0.208207	0.0462102	0.173288	0.112958	0.0736685	0.141886	0.119972			SN3_01100280		sneu_scaffold00001	SN3_00100295	977118	999202	+	22084
SN3_00102535	E003	0.00113215	0.0191364	sneu_scaffold00001	7767814	7767907	94	+	0.0957447	0.101695	0.354545	0.522727	0.6	0.565217	7766293	7771947	4133	0.730987	0.0699881	0.0743377	0.259168	0.382107	0.438592	0.413167	0.134498	0.411288			SN3_00500195		sneu_scaffold00001	SN3_00100300	979631	994087	-	14456
SN3_00102560	E001	0.000123902	0.00374239	sneu_scaffold00001	7803990	7804150	161	+	0.223077	0.233766	0.274194	0.0377358	0	0.105263	7803024	7818403	14413	0.937187	0.209065	0.219083	0.256971	0.0353655	0	0.0986513	0.228373	0.0446723			SN3_01500145		sneu_scaffold00001	SN3_00100305	1016569	1042782	+	26213
SN3_00102560	E002	0.903857	0.978189	sneu_scaffold00001	7805543	7805580	38	+	0.215385	0.038961	0.129032	0.0660377	0.117021	0.210526	7803024	7818403	12860	0.836205	0.180106	0.0325794	0.107897	0.0552211	0.0978538	0.176043	0.106861	0.109706			SN3_01200360		sneu_scaffold00001	SN3_00100310	1042775	1072812	-	30037
SN3_00102560	E003	0.653418	0.862757	sneu_scaffold00001	7806258	7806306	49	+	0.00769231	0.0779221	0.112903	0.179245	0.0638298	0.0263158	7803024	7818403	12145	0.789713	0.00607472	0.0615361	0.0891612	0.141552	0.0504072	0.0207819	0.0522573	0.0709138			SN3_02200635		sneu_scaffold00001	SN3_00100315	1074346	1088755	+	14409
SN3_00102560	E004	0.173663	0.466811	sneu_scaffold00001	7806385	7806404	20	+	0.0461538	0.025974	0	0.0754717	0.0319149	0.131579	7803024	7818403	12018	0.781455	0.0360672	0.0202975	0	0.0589778	0.0249401	0.102823	0.0187882	0.062247			SN3_00500385		sneu_scaffold00001	SN3_00100320	1085475	1089920	-	4445
SN3_00102560	E005	0.494941	0.764929	sneu_scaffold00001	7806440	7806474	35	+	0.0538462	0.285714	0.0645161	0.179245	0.148936	0.184211	7803024	7818403	11963	0.777879	0.0418858	0.222251	0.0501857	0.139431	0.115854	0.143293	0.104774	0.13286			SN3_02300185		sneu_scaffold00001	SN3_00100325	1104054	1107686	+	3632
SN3_00102560	E006	0.16504	0.457732	sneu_scaffold00001	7806569	7806624	56	+	0.2	0.168831	0.145161	0.245283	0.361702	0.210526	7803024	7818403	11834	0.769491	0.153898	0.129914	0.1117	0.188743	0.278326	0.161998	0.131838	0.209689			SN3_01300560		sneu_scaffold00001	SN3_00100330	1117876	1124763	-	6887
SN3_00102560	E007	0.421604	0.711022	sneu_scaffold00001	7806654	7806692	39	+	0.0769231	0	0.016129	0.0377358	0.12766	0.0263158	7803024	7818403	11749	0.763964	0.0587664	0	0.012322	0.0288288	0.0975273	0.0201043	0.0236961	0.0488201			SN3_00900515		sneu_scaffold00001	SN3_00100335	1131261	1150950	+	19689
SN3_00102665	E001	0.986271	1	sneu_scaffold00001	8198566	8198583	18	-	6.33333	5.27273	14	#DIV/0!	#DIV/0!	#DIV/0!	8186395	8200859	12188	0.842644	5.33674	4.44303	11.797	#DIV/0!	#DIV/0!	#DIV/0!	7.19226	#DIV/0!			SN3_01200915		sneu_scaffold00001	SN3_00100340	1148413	1151871	-	3458
SN3_00102665	E002	0.000288938	0.00711793	sneu_scaffold00001	8199460	8199481	22	-	0.555556	1.63636	3.4	#DIV/0!	#DIV/0!	#DIV/0!	8186395	8200859	13086	0.904729	0.502627	1.48047	3.07608	#DIV/0!	#DIV/0!	#DIV/0!	1.68639	#DIV/0!			SN3_01200275		sneu_scaffold00001	SN3_00100345	1161016	1180649	+	19633
SN3_00102665	E003	0.0321056	0.180277	sneu_scaffold00001	8200101	8200309	209	-	92.6667	35.4545	70.2	#DIV/0!	#DIV/0!	#DIV/0!	8186395	8200859	13914	0.961975	89.143	34.1064	67.5306	#DIV/0!	#DIV/0!	#DIV/0!	63.5933	#DIV/0!			SN3_01500450		sneu_scaffold00001	SN3_00100350	1178690	1181463	-	2773
SN3_00102665	E004	0.939511	0.993908	sneu_scaffold00001	8200338	8200396	59	-	0.777778	0.818182	1	#DIV/0!	#DIV/0!	#DIV/0!	8186395	8200859	14001	0.967989	0.752881	0.791991	0.967989	#DIV/0!	#DIV/0!	#DIV/0!	0.837621	#DIV/0!			SN3_03600180		sneu_scaffold00001	SN3_00100355	1185885	1214109	+	28224
SN3_00103230	E001	0.890101	0.973566	sneu_scaffold00001	10004008	10004050	43	-	0.008	0.0495049	0.0252101	0.0245614	0.024911	0.0171429	9998299	10007755	5751	0.608185	0.00486548	0.0301082	0.0153324	0.0149379	0.0151505	0.010426	0.0167687	0.0135048			SN3_00103415		sneu_scaffold00001	SN3_00100360	1215728	1245470	+	29742
SN3_00103230	E002	0.43848	0.721658	sneu_scaffold00001	10004140	10004165	26	-	0.044	0.029703	0.0168067	0.0333333	0.0177936	0.0114286	9998299	10007755	5866	0.620347	0.0272953	0.0184261	0.010426	0.0206782	0.0110382	0.00708968	0.0187158	0.0129354			SN3_02800150		sneu_scaffold00001	SN3_00100365	1242112	1247161	-	5049
SN3_00103230	E003	0.000257448	0.00658412	sneu_scaffold00001	10004691	10004838	148	-	0.196	0.168317	0.201681	0.412281	0.355872	0.548571	9998299	10007755	6539	0.691519	0.135538	0.116394	0.139466	0.2851	0.246092	0.379347	0.130466	0.303513			SN3_02200095		sneu_scaffold00001	SN3_00100370	1247423	1268240	+	20817
SN3_00103230	E004	0.436234	0.719632	sneu_scaffold00001	10005157	10005179	23	-	0.024	0.00990099	0.0336134	0.0157895	0.0177936	0.0114286	9998299	10007755	6880	0.72758	0.0174619	0.00720377	0.0244565	0.0114881	0.0129463	0.0083152	0.0163741	0.0109165			SN3_02000515		sneu_scaffold00001	SN3_00100375	1260947	1264006	-	3059
SN3_00103230	E005	0.0673716	0.279254	sneu_scaffold00001	10005649	10005681	33	-	0.144	0.108911	0.268908	0.331579	0.476868	0.205714	9998299	10007755	7382	0.780668	0.112416	0.0850233	0.209928	0.258853	0.372276	0.160595	0.135789	0.263908			SN3_00100290		sneu_scaffold00001	SN3_00100380	1269144	1279477	-	10333
SN3_00103230	E006	2.25e-07	2.4e-05	sneu_scaffold00001	10007088	10007219	132	-	0.536	0.475248	0.411765	0.107018	0.0676157	0.182857	9998299	10007755	8920	0.943316	0.505618	0.448309	0.388424	0.100951	0.063783	0.172492	0.44745	0.112409			SN3_00900330		sneu_scaffold00001	SN3_00100385	1281587	1309092	-	27505
SN3_00103265	E001	2.87e-05	0.00125726	sneu_scaffold00001	10107652	10107787	136	-	0.102041	0.0967742	0.156522	0.460255	0.343137	0.377922	10102476	10113574	5311	0.478555	0.0488321	0.0463117	0.0749042	0.220257	0.16421	0.180856	0.0566827	0.188441			SN3_00400395		sneu_scaffold00001	SN3_00100390	1310758	1324063	-	13305
SN3_00103265	E002	0.543401	0.799944	sneu_scaffold00001	10108348	10108494	147	-	0.0285714	0.0752688	0.026087	0.0225711	0.0441176	0.0454545	10102476	10113574	6018	0.54226	0.0154931	0.0408153	0.0141459	0.0122394	0.0239232	0.0246482	0.0234848	0.0202703			SN3_01300375		sneu_scaffold00001	SN3_00100395	1321969	1325869	-	3900
SN3_00103265	E003	0.0533787	0.242051	sneu_scaffold00001	10108590	10108704	115	-	0.587755	0.709677	0.391304	0.47792	0.555556	0.494805	10102476	10113574	6228	0.561182	0.329838	0.398258	0.219593	0.2682	0.311768	0.277676	0.315896	0.285881			SN3_01800620		sneu_scaffold00001	SN3_00100400	1324882	1353744	+	28862
SN3_00103265	E004	0.0177003	0.126767	sneu_scaffold00001	10108951	10109020	70	-	0.0734694	0.0376344	0.0695652	0.00686948	0.00490196	0.0454545	10102476	10113574	6544	0.589656	0.0433217	0.0221913	0.0410195	0.00405063	0.00289047	0.0268025	0.0355108	0.0112479			SN3_01900030		sneu_scaffold00001	SN3_00100405	1353132	1356895	-	3763
SN3_00103265	E005	0.140431	0.421415	sneu_scaffold00001	10112042	10112051	10	-	0.0367347	0.016129	0.026087	0.00490677	0.0310458	0.00649351	10102476	10113574	9575	0.862768	0.0316935	0.0139156	0.022507	0.00423341	0.0267853	0.00560239	0.0227054	0.012207			SN3_03100065		sneu_scaffold00001	SN3_00100410	1363349	1368084	+	4735
SN3_00103265	E006	1.67e-07	1.96e-05	sneu_scaffold00001	10112722	10112807	86	-	0.0612245	0.0215054	0.0347826	0	0	0	10102476	10113574	10331	0.930888	0.0569932	0.0200191	0.0323787	0	0	0	0.0364637	0			SN3_02500310		sneu_scaffold00001	SN3_00100415	1371885	1383179	+	11294
SN3_00103415	E001	0.25513	0.565491	sneu_scaffold00001	10612516	10612556	41	-	16	#DIV/0!	12	0.0222222	0.285714	0.25	10605347	10627036	7209	0.33238	5.31809	#DIV/0!	3.98857	0.00738623	0.0949658	0.0830951	#DIV/0!	0.0618157			SN3_00500225		sneu_scaffold00001	SN3_00100420	1382247	1411533	-	29286
SN3_00103415	E002	0.200757	0.504033	sneu_scaffold00001	10612696	10612732	37	-	6	#DIV/0!	5	0.133333	0	0	10605347	10627036	7385	0.340495	2.04297	#DIV/0!	1.70248	0.0453994	0	0	#DIV/0!	0.0151331			SN3_03800105		sneu_scaffold00001	SN3_00100425	1412781	1426908	+	14127
SN3_00103415	E003	2.91e-05	0.00126462	sneu_scaffold00001	10613438	10613500	63	-	27	#DIV/0!	20	0.0222222	0	0.75	10605347	10627036	8153	0.375905	10.1494	#DIV/0!	7.5181	0.00835344	0	0.281929	#DIV/0!	0.0967607			SN3_00501070		sneu_scaffold00001	SN3_00100430	1425080	1460047	-	34967
SN3_00103415	E004	0.663906	0.867127	sneu_scaffold00001	10613544	10613559	16	-	8	#DIV/0!	4	0.0888889	0	1	10605347	10627036	8212	0.378625	3.029	#DIV/0!	1.5145	0.0336556	0	0.378625	#DIV/0!	0.137427			SN3_01800365		sneu_scaffold00001	SN3_00100440	1478086	1487850	+	9764
SN3_00103415	E005	0.657715	0.864416	sneu_scaffold00001	10613607	10613674	68	-	11	#DIV/0!	32	0.0888889	0	4	10605347	10627036	8327	0.383927	4.2232	#DIV/0!	12.2857	0.0341269	0	1.53571	#DIV/0!	0.523279			SN3_00800440		sneu_scaffold00001	SN3_00100445	1488303	1493915	-	5612
SN3_00103415	E006	1.09e-05	0.000585936	sneu_scaffold00001	10616525	10616539	15	-	0	#DIV/0!	0	0.466667	0.428571	0.75	10605347	10627036	11192	0.516022	0	#DIV/0!	0	0.24081	0.221152	0.387016	#DIV/0!	0.282993			SN3_01700490		sneu_scaffold00001	SN3_00100450	1500708	1511903	+	11195
SN3_00103415	E007	0.00220952	0.0310092	sneu_scaffold00001	10616678	10616685	8	-	1	#DIV/0!	1	0.377778	0.571429	0.25	10605347	10627036	11338	0.522753	0.522753	#DIV/0!	0.522753	0.197485	0.298716	0.130688	#DIV/0!	0.208963			SN3_00601060		sneu_scaffold00001	SN3_00100455	1509355	1517831	-	8476
SN3_00103415	E008	0.582292	0.82349	sneu_scaffold00001	10624306	10624342	37	-	1	#DIV/0!	1	0.222222	0	0.75	10605347	10627036	18995	0.87579	0.87579	#DIV/0!	0.87579	0.19462	0	0.656842	#DIV/0!	0.283821			SN3_00102535		sneu_scaffold00001	SN3_00100460	1524496	1538036	+	13540
SN3_00103415	E009	0.0352872	0.191366	sneu_scaffold00001	10624473	10624492	20	-	1	#DIV/0!	2	0.111111	0.642857	0.5	10605347	10627036	19145	0.882706	0.882706	#DIV/0!	1.76541	0.0980784	0.567454	0.441353	#DIV/0!	0.368962			SN3_01500465		sneu_scaffold00001	SN3_00100465	1525791	1530415	-	4624
SN3_00103455	E001	0.185255	0.484734	sneu_scaffold00001	10745514	10745590	77	-	0.117302	0.115964	0.0816	0.0728424	0.102421	0.0369181	10742863	10748124	2727	0.518343	0.0608026	0.060109	0.0422967	0.0377573	0.0530891	0.0191362	0.0544028	0.0366609			SN3_02500395		sneu_scaffold00001	SN3_00100470	1535878	1563377	-	27499
SN3_00103455	E002	0.00496882	0.0556926	sneu_scaffold00001	10745615	10745781	167	-	0.0645161	0.0722892	0.0784	0.141726	0.108007	0.157303	10742863	10748124	2918	0.554647	0.0357837	0.040095	0.0434844	0.078608	0.0599061	0.0872479	0.0397877	0.075254			SN3_02900050		sneu_scaffold00001	SN3_00100475	1561094	1564310	-	3216
SN3_00103455	E003	0.0790503	0.309387	sneu_scaffold00001	10745820	10745849	30	-	0.000977517	0.00451807	0.0032	0.00870942	0.0353817	0.00321027	10742863	10748124	2986	0.567573	0.000554812	0.00256433	0.00181623	0.00494323	0.0200817	0.00182206	0.00164513	0.008949			SN3_04200020		sneu_scaffold00001	SN3_00100480	1561715	1564940	-	3225
SN3_00103455	E004	0.000341634	0.00812785	sneu_scaffold00001	10745885	10746197	313	-	0.394917	0.313253	0.3728	0.536025	0.566108	0.523274	10742863	10748124	3334	0.63372	0.250267	0.198515	0.236251	0.33969	0.358754	0.331609	0.228344	0.343351			SN3_01500030		sneu_scaffold00001	SN3_00100485	1562487	1610990	-	48503
SN3_00103455	E005	0.0395994	0.206038	sneu_scaffold00001	10746235	10746259	25	-	0.0400782	0.0722892	0.04	0.10293	0.0670391	0.12199	10742863	10748124	3396	0.645505	0.0258707	0.046663	0.0258202	0.0664415	0.0432741	0.0787454	0.0327846	0.0628203			SN3_03700215		sneu_scaffold00001	SN3_00100490	1568274	1584144	+	15870
SN3_00103455	E006	0.915356	0.985054	sneu_scaffold00001	10746316	10746345	30	-	0.00195503	0.0180723	0.0064	0.0150435	0.0018622	0.00481541	10742863	10748124	3482	0.661851	0.00129394	0.0119612	0.00423585	0.00995659	0.0012325	0.00318708	0.00583032	0.00479206			SN3_02600525		sneu_scaffold00001	SN3_00100495	1613727	1639375	-	25648
SN3_00103455	E007	0.457244	0.734941	sneu_scaffold00001	10746624	10746651	28	-	0.00488759	0.0240964	0	0.00633413	0	0.00160514	10742863	10748124	3788	0.720015	0.00351914	0.0173498	0	0.00456067	0	0.00115572	0.0069563	0.00190546			SN3_01300475		sneu_scaffold00001	SN3_00100500	1649729	1657998	-	8269
SN3_00103455	E008	0.0282281	0.168616	sneu_scaffold00001	10746744	10746761	18	-	0.0381232	0.0798193	0.0448	0.0285036	0.0260708	0.0128411	10742863	10748124	3898	0.740924	0.0282464	0.05914	0.0331934	0.021119	0.0193164	0.00951427	0.0401932	0.0166499			SN3_01500900		sneu_scaffold00001	SN3_00100505	1674462	1678289	+	3827
SN3_00103455	E009	0.00944368	0.0861906	sneu_scaffold00001	10746952	10746953	2	-	0.083089	0.063253	0.088	0.0277118	0.0130354	0.0513644	10742863	10748124	4090	0.777419	0.0645949	0.0491741	0.0684128	0.0215437	0.010134	0.0399316	0.0607273	0.0238697			SN3_00301780		sneu_scaffold00001	SN3_00100510	1676377	1681750	+	5373
SN3_00103455	E010	2.13e-08	3.61e-06	sneu_scaffold00001	10747453	10747637	185	-	0.254154	0.222892	0.2848	0.0546318	0.0856611	0.0834671	10742863	10748124	4774	0.907432	0.230628	0.202259	0.258437	0.0495747	0.0777316	0.0757407	0.230441	0.0676823			SN3_00100030		sneu_scaffold00001	SN3_00100515	1689207	1723332	+	34125
SN3_00103545	E001	0.141323	0.422618	sneu_scaffold00001	11065092	11065149	58	-	0.100671	0.12336	0.105376	0.198198	0.128571	0.2	11041455	11069295	23694	0.851078	0.085679	0.104989	0.0896834	0.168682	0.109424	0.170216	0.0934503	0.149441			SN3_00600455		sneu_scaffold00001	SN3_00100520	1722457	1752880	-	30423
SN3_00103545	E002	3.42e-08	5.2e-06	sneu_scaffold00001	11065189	11065269	81	-	0.177852	0.194226	0.24086	0.738739	0.671429	0.4	11041455	11069295	23814	0.855388	0.152133	0.166138	0.206029	0.631908	0.574332	0.342155	0.174767	0.516132			SN3_00800125		sneu_scaffold00001	SN3_00100525	1759406	1786741	-	27335
SN3_00103545	E003	0.626218	0.85002	sneu_scaffold00001	11065445	11065453	9	-	0.045302	0.0656168	0.0193548	0.027027	0.0428571	0.025	11041455	11069295	23998	0.861997	0.0390502	0.0565615	0.0166838	0.0232972	0.0369427	0.0215499	0.0374318	0.0272633			SN3_01200110		sneu_scaffold00001	SN3_00100530	1790889	1794278	+	3389
SN3_00103545	E004	0.599221	0.835269	sneu_scaffold00001	11066541	11066602	62	-	0.0486577	0.0314961	0.0666667	0.0630631	0.0571429	0.075	11041455	11069295	25147	0.903269	0.043951	0.0284494	0.0602179	0.0569629	0.0516154	0.0677452	0.0442061	0.0587745			SN3_02800180		sneu_scaffold00001	SN3_00100535	1793074	1797831	+	4757
SN3_00103545	E005	0.716816	0.898057	sneu_scaffold00001	11066698	11066728	31	-	0.0486577	0.0524934	0.0494624	0.036036	0.0714286	0.025	11041455	11069295	25273	0.907795	0.0441712	0.0476533	0.0449017	0.0327133	0.0648425	0.0226949	0.0455754	0.0400835			SN3_00400280		sneu_scaffold00001	SN3_00100540	1794340	1797111	-	2771
SN3_00103545	E006	1.15e-09	2.95e-07	sneu_scaffold00001	11067327	11067476	150	-	0.258389	0.32021	0.262366	0.036036	0.0142857	0.05	11041455	11069295	26021	0.934662	0.241507	0.299288	0.245223	0.0336815	0.0133523	0.0467331	0.262006	0.0312557			SN3_01700245		sneu_scaffold00001	SN3_00100545	1836930	1851743	-	14813
SN3_00103545	E007	0.654693	0.862863	sneu_scaffold00001	11067640	11067679	40	-	0.0285235	0	0.0344086	0.00900901	0	0.025	11041455	11069295	26224	0.941954	0.0268678	0	0.0324113	0.00848607	0	0.0235489	0.0197597	0.0106783			SN3_00800835		sneu_scaffold00001	SN3_00100550	1858071	1870094	+	12023
SN3_00103545	E008	1.27e-07	1.55e-05	sneu_scaffold00001	11068205	11068402	198	-	0.209732	0.175853	0.165591	0.00900901	0	0.05	11041455	11069295	26947	0.967924	0.203004	0.170212	0.16028	0.00872003	0	0.0483962	0.177832	0.0190387			SN3_03800100		sneu_scaffold00001	SN3_00100555	1868924	1879114	-	10190
SN3_00103545	E009	0.392771	0.695889	sneu_scaffold00001	11068448	11068471	24	-	0.045302	0.0551181	0.0365591	0.027027	0.0571429	0	11041455	11069295	27016	0.970402	0.0439612	0.0534867	0.0354771	0.0262271	0.0554516	0	0.0443083	0.0272262			SN3_02700215		sneu_scaffold00001	SN3_00100560	1880417	1883335	-	2918
SN3_00200135	E001	1.05e-07	1.32e-05	sneu_scaffold00002	524815	525050	236	-	0.333333	0.153846	0.4375	0.760626	0.743329	0.713011	512269	526829	12781	0.877816	0.292605	0.135049	0.384044	0.66769	0.652506	0.625893	0.270566	0.648696			SN3_00202460		sneu_scaffold00001	SN3_00100565	1884231	1892175	-	7944
SN3_00200135	E002	0.637424	0.856309	sneu_scaffold00002	525288	525411	124	-	0.0185185	0	0.0625	0.0178971	0.0025413	0.0282528	512269	526829	13142	0.90261	0.016715	0	0.0564131	0.0161541	0.0022938	0.0255012	0.024376	0.0146497			SN3_00801155		sneu_scaffold00001	SN3_00100570	1896804	1911118	+	14314
SN3_00200135	E003	0.0324584	0.180982	sneu_scaffold00002	525492	525509	18	-	0.12963	0.0769231	0	0.0151007	0.0165184	0.0401487	512269	526829	13240	0.909341	0.117877	0.0699493	0	0.0137317	0.0150209	0.0365088	0.0626089	0.0217538			SN3_01900170		sneu_scaffold00001	SN3_00100575	1907093	1914208	-	7115
SN3_00200135	E004	0.882195	0.972803	sneu_scaffold00002	525568	525586	19	-	0.0185185	0	0	0.00615212	0.0114358	0.00743494	512269	526829	13317	0.914629	0.0169376	0	0	0.00562691	0.0104595	0.00680022	0.00564586	0.00762889			SN3_02700115		sneu_scaffold00001	SN3_00100580	1913373	1918381	-	5008
SN3_00200135	E005	0.0792264	0.309902	sneu_scaffold00002	525648	525713	66	-	0.0555556	0.230769	0.0625	0.0536913	0.0355781	0.0505576	512269	526829	13444	0.923352	0.0512973	0.213081	0.0577095	0.0495759	0.0328511	0.0466825	0.107363	0.0430365			SN3_01100375		sneu_scaffold00001	SN3_00100585	1924891	1935118	-	10227
SN3_00200135	E006	0.137982	0.416947	sneu_scaffold00002	525754	525775	22	-	0.0185185	0.0384615	0.0625	0.0727069	0.0978399	0.063197	512269	526829	13506	0.92761	0.017178	0.0356773	0.0579756	0.0674437	0.0907573	0.0586222	0.0369436	0.0722744			SN3_00401095		sneu_scaffold00001	SN3_00100590	1943849	1986844	+	42995
SN3_00200135	E007	0.345035	0.652766	sneu_scaffold00002	525801	525846	46	-	0.0185185	0	0	0.0212528	0.0228717	0.0327138	512269	526829	13577	0.932486	0.0172683	0	0	0.0198179	0.0213275	0.0305051	0.00575609	0.0238835			SN3_00701105		sneu_scaffold00001	SN3_00100595	1988700	1995569	-	6869
SN3_00200135	E008	0.675199	0.874623	sneu_scaffold00002	526146	526181	36	-	0	0.0384615	0	0.0106264	0.0304956	0.0156134	512269	526829	13912	0.955495	0	0.0367498	0	0.0101535	0.0291383	0.0149185	0.0122499	0.0180701			SN3_02300530		sneu_scaffold00001	SN3_00100600	2000389	2009715	-	9326
SN3_00200135	E009	2.92e-15	2.03e-12	sneu_scaffold00002	526242	526311	70	-	0.407407	0.461538	0.375	0.0391499	0.0393901	0.0468401	512269	526829	14042	0.964423	0.392913	0.445118	0.361659	0.0377571	0.0379887	0.0451737	0.399897	0.0403065			SN3_00500280		sneu_scaffold00001	SN3_00100605	2011550	2017411	+	5861
SN3_00200535	E001	0.154101	0.443471	sneu_scaffold00002	1643771	1643815	45	+	0.142433	0.0784314	0.103797	0.047619	0	0.0909091	1643147	1659552	15781	0.961963	0.137015	0.0754481	0.0998493	0.0458078	0	0.0874512	0.104104	0.0444196			SN3_03300230		sneu_scaffold00001	SN3_00100610	2021105	2041273	+	20168
SN3_00200535	E002	0.00406338	0.0482535	sneu_scaffold00002	1644075	1644360	286	+	0.565282	0.537255	0.592405	0.333333	0.315789	0.272727	1643147	1659552	15477	0.943432	0.533305	0.506863	0.558894	0.314477	0.297926	0.2573	0.533021	0.289901			SN3_00201135		sneu_scaffold00001	SN3_00100615	2042614	2060532	-	17918
SN3_00200535	E003	0.000253881	0.00658412	sneu_scaffold00002	1645327	1645445	119	+	0.209199	0.247059	0.21519	0.428571	0.631579	0.545455	1643147	1659552	14225	0.867114	0.181399	0.214228	0.186594	0.37162	0.547651	0.472971	0.194074	0.464081			SN3_03900020		sneu_scaffold00001	SN3_00100620	2081228	2085886	+	4658
SN3_00200840	E001	0.130518	0.40442	sneu_scaffold00002	2733222	2733235	14	-	0.00934579	0.0447761	0.0125	0.00998574	0.00798403	0	2726575	2734793	6660	0.810416	0.00757398	0.0362873	0.0101302	0.0080926	0.00647039	0	0.0179972	0.00485433			SN3_02000185		sneu_scaffold00001	SN3_00100625	2086042	2089692	-	3650
SN3_00200840	E002	0.0313937	0.17818	sneu_scaffold00002	2733605	2733852	248	-	0.892523	0.78607	0.8	0.865906	0.934132	0.939052	2726575	2734793	7277	0.885495	0.790325	0.696061	0.708396	0.766756	0.827169	0.831526	0.731594	0.808484			SN3_00300515		sneu_scaffold00001	SN3_00100630	2092507	2096082	-	3575
SN3_00200840	E003	0.997171	1	sneu_scaffold00002	2733936	2734060	125	-	0.0303738	0.0845771	0.0833333	0.10271	0.0499002	0.0428894	2726575	2734793	7485	0.910806	0.0276647	0.0770333	0.0759005	0.0935492	0.0454494	0.0390639	0.0601995	0.0593542			SN3_03800065		sneu_scaffold00001	SN3_00100635	2103217	2112686	+	9469
SN3_00200840	E004	9.45e-07	7.82e-05	sneu_scaffold00002	2734189	2734297	109	-	0.067757	0.0597015	0.1	0.00713267	0.00798403	0.0146727	2726575	2734793	7722	0.939645	0.0636675	0.0560982	0.0939645	0.00670217	0.00750215	0.0137871	0.0712434	0.00933048			SN3_03700105		sneu_scaffold00001	SN3_00100640	2114627	2120490	+	5863
SN3_00200955	E001	0.0172576	0.124731	sneu_scaffold00002	3061594	3061810	217	+	0.829909	0.765232	0.820532	0.5	0.4375	1	3059191	3075013	13419	0.848123	0.703865	0.64901	0.695912	0.424061	0.371054	0.848123	0.682929	0.547746			SN3_00900980		sneu_scaffold00001	SN3_00100645	2122021	2144624	+	22603
SN3_00200955	E002	1	1	sneu_scaffold00002	3061852	3061933	82	+	0.0258003	0.0251828	0.0152091	0	0	0	3059191	3075013	13161	0.831816	0.0214611	0.0209474	0.0126512	0	0	0	0.0183533	0			SN3_01100490		sneu_scaffold00001	SN3_00100650	2146978	2164539	-	17561
SN3_00200955	E003	1	1	sneu_scaffold00002	3062005	3062144	140	+	0.0157668	0.018684	0.0114068	0	0	0	3059191	3075013	13008	0.822146	0.0129627	0.015361	0.0093781	0	0	0	0.0125672	0			SN3_02500215		sneu_scaffold00001	SN3_00100655	2165860	2191147	+	25287
SN3_00200955	E004	0.383758	0.686974	sneu_scaffold00002	3063099	3063124	26	+	0.0324892	0.058489	0.0501901	0	0	0	3059191	3075013	11914	0.753002	0.0244645	0.0440424	0.0377933	0	0	0	0.0354334	0			SN3_02900030		sneu_scaffold00001	SN3_00100660	2189247	2192930	+	3683
SN3_00200955	E005	0.710876	0.89496	sneu_scaffold00002	3063653	3063689	37	+	0.0630674	0.0731113	0.0524715	0	0.0625	0	3059191	3075013	11360	0.717988	0.0452816	0.052493	0.0376739	0	0.0448742	0	0.0451495	0.0149581			SN3_00501080		sneu_scaffold00001	SN3_00100661	2195193	2198966	+	3773
SN3_00200955	E006	6.41e-09	1.3e-06	sneu_scaffold00002	3064445	3064453	9	+	0.00955566	0.0121852	0.0174905	0.333333	0.5	0	3059191	3075013	10568	0.667931	0.00638252	0.00813888	0.0116824	0.222644	0.333965	0	0.00873461	0.185536			SN3_03900010		sneu_scaffold00001	SN3_00100665	2195313	2207955	-	12642
SN3_00200955	E007	1	1	sneu_scaffold00002	3064581	3064585	5	+	0.00430005	0.00893582	0.0106464	0	0	0	3059191	3075013	10432	0.659335	0.00283517	0.0058917	0.00701954	0	0	0	0.0052488	0			SN3_00100780		sneu_scaffold00001	SN3_00100670	2207193	2224711	+	17518
SN3_00200955	E008	0.896435	0.975842	sneu_scaffold00002	3064863	3064873	11	+	0.0028667	0.00812348	0.00608365	0	0	0	3059191	3075013	10150	0.641512	0.00183902	0.00521131	0.00390273	0	0	0	0.00365102	0			SN3_00102560		sneu_scaffold00001	SN3_00100675	2223525	2238813	-	15288
SN3_00201135	E001	0.60537	0.839422	sneu_scaffold00002	3781112	3781146	35	-	0.0277778	0	0.0294118	0.010279	0.0150602	0.0162822	3765605	3785448	15541	0.783198	0.0217555	0	0.0230352	0.00805049	0.0117952	0.0127522	0.0149302	0.010866			SN3_02100015		sneu_scaffold00001	SN3_00100680	2243388	2252454	-	9066
SN3_00201135	E002	0.979925	1	sneu_scaffold00002	3781449	3781607	159	-	0.0833333	0.0731707	0.264706	0.207048	0.111446	0.0868385	3765605	3785448	16002	0.80643	0.0672025	0.0590071	0.213467	0.16697	0.0898733	0.0700292	0.113226	0.108958			SN3_00600950		sneu_scaffold00001	SN3_00100685	2257526	2260522	-	2996
SN3_00201135	E003	8.41e-05	0.00289085	sneu_scaffold00002	3781633	3781720	88	-	0.0416667	0.0243902	0.0588235	0.198238	0.210843	0.187246	3765605	3785448	16115	0.812125	0.0338385	0.0198079	0.0477721	0.160994	0.171231	0.152067	0.0338062	0.161431			SN3_01800300		sneu_scaffold00001	SN3_00100690	2261295	2265221	+	3926
SN3_00201135	E004	0.187419	0.487641	sneu_scaffold00002	3781762	3781817	56	-	0.0555556	0.195122	0.0882353	0.146843	0.289157	0.154681	3765605	3785448	16212	0.817014	0.0453896	0.159417	0.0720894	0.119973	0.236245	0.126377	0.0922988	0.160865			SN3_00501425		sneu_scaffold00001	SN3_00100695	2269940	2282222	+	12282
SN3_00201135	E005	0.0558798	0.249644	sneu_scaffold00002	3781969	3781991	23	-	0.0138889	0.0243902	0	0.129222	0.0451807	0.0393487	3765605	3785448	16386	0.825782	0.0114692	0.020141	0	0.106709	0.0373094	0.0324935	0.0105367	0.0588373			SN3_00400285		sneu_scaffold00001	SN3_00100700	2283340	2291141	+	7801
SN3_00201135	E006	0.517561	0.782065	sneu_scaffold00002	3782251	3782294	44	-	0.0277778	0.0487805	0.0882353	0.0807636	0.0271084	0.180461	3765605	3785448	16689	0.841052	0.0233626	0.0410269	0.0742105	0.0679264	0.0227996	0.151777	0.0462	0.0808345			SN3_00300310		sneu_scaffold00001	SN3_00100705	2289090	2299799	-	10709
SN3_00201135	E007	0.197167	0.499244	sneu_scaffold00002	3782347	3782384	38	-	0.0277778	0.243902	0.117647	0.051395	0.0180723	0.0881954	3765605	3785448	16779	0.845588	0.0234886	0.206241	0.0994809	0.043459	0.0152817	0.0745769	0.109737	0.0444392			SN3_00101190		sneu_scaffold00001	SN3_00100710	2299337	2303410	-	4073
SN3_00201135	E008	0.00411831	0.0487392	sneu_scaffold00002	3783911	3783921	11	-	0.111111	0.0731707	0.0294118	0.0132159	0.0120482	0.0203528	3765605	3785448	18316	0.923046	0.102561	0.0675399	0.0271484	0.0121988	0.011121	0.0187866	0.0657497	0.0140355			SN3_00301355		sneu_scaffold00001	SN3_00100715	2305943	2315678	-	9735
SN3_00201135	E009	0.154721	0.44397	sneu_scaffold00002	3783989	3783997	9	-	0.0833333	0.0243902	0	0	0.0120482	0.0135685	3765605	3785448	18392	0.926876	0.0772397	0.0226067	0	0	0.0111672	0.0125763	0.0332821	0.00791451			SN3_00900180		sneu_scaffold00001	SN3_00100720	2315543	2330105	+	14562
SN3_00201135	E010	0.0306064	0.176051	sneu_scaffold00002	3784806	3784948	143	-	0.430556	0.243902	0.294118	0.129222	0.237952	0.173677	3765605	3785448	19343	0.974802	0.419707	0.237757	0.286707	0.125966	0.231956	0.169301	0.314723	0.175741			SN3_00401525		sneu_scaffold00001	SN3_00100725	2329099	2340719	-	11620
SN3_00201205	E001	0.000566617	0.0119549	sneu_scaffold00002	4023776	4023867	92	+	0.198738	0.341615	0.2	0.101664	0.0611247	0.0926724	4022973	4029162	5386	0.870254	0.172953	0.297292	0.174051	0.0884731	0.053194	0.0806485	0.214765	0.0741052			SN3_04700045		sneu_scaffold00001	SN3_00100730	2341029	2352061	-	11032
SN3_00201205	E002	0.000373099	0.00872699	sneu_scaffold00002	4024384	4024563	180	+	0.782334	0.645963	0.778571	0.87061	0.93154	0.885776	4022973	4029162	4778	0.772015	0.603974	0.498693	0.601069	0.672124	0.719163	0.683832	0.567912	0.691706			SN3_02300065		sneu_scaffold00001	SN3_00100735	2352241	2357334	-	5093
SN3_00201405	E001	3.61e-20	8.37e-17	sneu_scaffold00002	4622415	4622877	463	-	1.05054	0.781513	1.14667	10.2097	10.0976	9.53333	4615801	4625998	7076	0.69393	0.729002	0.542315	0.795706	7.0848	7.007	6.61546	0.689007	6.90242			SN3_00300585		sneu_scaffold00001	SN3_00100740	2361330	2369425	-	8095
SN3_00201405	E002	0.282675	0.594893	sneu_scaffold00002	4623224	4623277	54	-	0.0469314	0.176471	0.00666667	0.258065	0.0487805	0.0666667	4615801	4625998	7476	0.733157	0.0344081	0.129381	0.00488771	0.189202	0.0357637	0.0488771	0.0562255	0.0912809			SN3_01000225		sneu_scaffold00001	SN3_00100745	2369650	2377840	+	8190
SN3_00201405	E003	0.00924004	0.0852464	sneu_scaffold00002	4623537	4623731	195	-	0.140794	0.134454	0.173333	0.258065	0.560976	0.266667	4615801	4625998	7930	0.77768	0.109493	0.104562	0.134798	0.200692	0.436259	0.207381	0.116284	0.281444			SN3_02800410		sneu_scaffold00001	SN3_00100750	2375154	2379903	+	4749
SN3_00201405	E004	1.97e-28	1.37e-24	sneu_scaffold00002	4625380	4625520	141	-	0.736462	0.672269	0.72	0.354839	0.390244	0.383333	4615801	4625998	9719	0.953123	0.701939	0.640755	0.686249	0.338205	0.371951	0.365364	0.676314	0.358507			SN3_03700055		sneu_scaffold00001	SN3_00100755	2378262	2399500	+	21238
SN3_00202200	E001	0.397891	0.697655	sneu_scaffold00002	7349490	7349523	34	+	0.0144628	0.0427046	0	0.0120482	0	0	7349497	7383983	34493	1.0002	0.0144657	0.0427133	0	0.0120506	0	0	0.0190597	0.00401688			SN3_00600195		sneu_scaffold00001	SN3_00100760	2397615	2416645	-	19030
SN3_00202200	E002	0.000240326	0.00632403	sneu_scaffold00002	7350129	7350226	98	+	0.429752	0.252669	0.456897	0.0963855	0.108696	0.183099	7349497	7383983	33854	0.981674	0.421876	0.248039	0.448523	0.0946192	0.106704	0.179743	0.372813	0.127022			SN3_01600260		sneu_scaffold00001	SN3_00100765	2416200	2424536	+	8336
SN3_00202200	E003	0.0232332	0.150001	sneu_scaffold00002	7350255	7350376	122	+	0.0743802	0.0711744	0.0258621	0.0120482	0	0.028169	7349497	7383983	33728	0.97802	0.0727453	0.06961	0.0252936	0.0117834	0	0.0275499	0.055883	0.0131111			SN3_03200195		sneu_scaffold00001	SN3_00100770	2433810	2440576	-	6766
SN3_00202200	E004	0.917249	0.985402	sneu_scaffold00002	7351310	7351340	31	+	0.0330579	0.0676157	0.0172414	0.0481928	0.0543478	0.0140845	7349497	7383983	32673	0.947428	0.0313199	0.064061	0.016335	0.0456592	0.0514906	0.0133441	0.0372386	0.0368313			SN3_00600110		sneu_scaffold00001	SN3_00100775	2446111	2473793	-	27682
SN3_00202200	E005	0.00898689	0.0834651	sneu_scaffold00002	7351423	7351450	28	+	0.0475207	0.0462633	0.0517241	0.0662651	0.23913	0.338028	7349497	7383983	32560	0.944151	0.0448667	0.0436796	0.0488354	0.0625642	0.225775	0.31915	0.0457939	0.202496			SN3_00400290		sneu_scaffold00001	SN3_00100780	2477188	2488581	-	11393
SN3_00202200	E006	0.146495	0.431228	sneu_scaffold00002	7351532	7351613	82	+	0.0309917	0.0355872	0.0258621	0.126506	0.206522	0	7349497	7383983	32451	0.940991	0.0291629	0.0334872	0.024336	0.119041	0.194335	0	0.0289954	0.104459			SN3_03100085		sneu_scaffold00001	SN3_00100785	2493580	2504072	-	10492
SN3_00202200	E007	0.422908	0.71171	sneu_scaffold00002	7351719	7351755	37	+	0.0144628	0.0391459	0.00862069	0.0060241	0	0.028169	7349497	7383983	32264	0.935568	0.0135309	0.0366237	0.00806524	0.00563595	0	0.026354	0.0194066	0.0106633			SN3_01600085		sneu_scaffold00001	SN3_00100790	2511950	2520188	+	8238
SN3_00202200	E008	0.244927	0.554237	sneu_scaffold00002	7352167	7352224	58	+	0.152893	0.153025	0.24569	0.331325	0.228261	0.197183	7349497	7383983	31816	0.922577	0.141055	0.141177	0.226668	0.305673	0.210588	0.181917	0.169633	0.232726			SN3_02000385		sneu_scaffold00001	SN3_00100795	2515909	2525662	-	9753
SN3_00202200	E009	0.312064	0.621722	sneu_scaffold00002	7352412	7352495	84	+	0.132231	0.11032	0.142241	0.198795	0.163043	0.140845	7349497	7383983	31571	0.915473	0.121054	0.100995	0.130218	0.181992	0.149262	0.12894	0.117423	0.153398			SN3_00500320		sneu_scaffold00001	SN3_00100800	2530455	2554096	+	23641
SN3_00202200	E010	0.803625	0.940496	sneu_scaffold00002	7352529	7352542	14	+	0.0392562	0.0996441	0.00862069	0.0662651	0	0.0422535	7349497	7383983	31454	0.91208	0.0358048	0.0908834	0.00786276	0.0604391	0	0.0385386	0.0448503	0.0329926			SN3_00202200		sneu_scaffold00001	SN3_00100805	2552158	2558537	-	6379
SN3_00202460	E001	0.0626717	0.267597	sneu_scaffold00002	8170510	8170576	67	+	0.0545455	0.037037	0.0434783	0.0113636	0.00740741	0.0265487	8169735	8189631	19121	0.961047	0.0524208	0.0355943	0.0417847	0.010921	0.00711887	0.0255145	0.0432666	0.0145181			SN3_00300895		sneu_scaffold00001	SN3_00100810	2559986	2608127	+	48141
SN3_00202460	E002	0.0407612	0.210192	sneu_scaffold00002	8172818	8172852	35	+	0.0363636	0.0555556	0.0695652	0.0189394	0.00740741	0.0176991	8169735	8189631	16813	0.845044	0.0307289	0.0469469	0.0587857	0.0160046	0.00625959	0.0149565	0.0454872	0.0124069			SN3_00200535		sneu_scaffold00001	SN3_00100815	2607050	2619867	-	12817
SN3_00202460	E003	6.59e-05	0.00242146	sneu_scaffold00002	8172877	8172880	4	+	0.0727273	0.0740741	0.0347826	0	0	0	8169735	8189631	16754	0.842079	0.0612421	0.0623762	0.0292897	0	0	0	0.0509693	0			SN3_02900145		sneu_scaffold00001	SN3_00100820	2624557	2646622	+	22065
SN3_00202460	E004	0.299493	0.611035	sneu_scaffold00002	8172918	8173042	125	+	0.115152	0.111111	0.0869565	0.0340909	0.0148148	0.185841	8169735	8189631	16713	0.840018	0.0967294	0.0933353	0.0730451	0.028637	0.0124447	0.15611	0.0877033	0.0657304			SN3_03300035		sneu_scaffold00001	SN3_00100830	2645198	2650583	-	5385
SN3_00202460	E005	0.546402	0.801658	sneu_scaffold00002	8173547	8173567	21	+	0.133333	0	0.113043	0.0719697	0.118519	0.176991	8169735	8189631	16084	0.808404	0.107787	0	0.0913848	0.0581806	0.0958108	0.14308	0.0663906	0.0990239			SN3_00100265		sneu_scaffold00001	SN3_00100825	2647050	2651527	+	4477
SN3_00202460	E006	0.115416	0.381375	sneu_scaffold00002	8173593	8173632	40	+	0.0848485	0.0925926	0.0608696	0.121212	0.17037	0.132743	8169735	8189631	16038	0.806092	0.0683957	0.0746381	0.0490664	0.0977081	0.137334	0.107003	0.0640334	0.114015			SN3_04900005		sneu_scaffold00001	SN3_00100835	2656830	2668554	+	11724
SN3_00202460	E007	0.397263	0.697655	sneu_scaffold00002	8173675	8173730	56	+	0.115152	0.222222	0.226087	0.306818	0.2	0.20354	8169735	8189631	15956	0.80197	0.0923481	0.178216	0.181315	0.246059	0.160394	0.163233	0.150626	0.189895			SN3_02300285		sneu_scaffold00001	SN3_00100840	2676443	2681114	-	4671
SN3_00202460	E008	0.992	1	sneu_scaffold00002	8173779	8173794	16	+	0.187879	0.37037	0.234783	0.25	0.377778	0.168142	8169735	8189631	15852	0.796743	0.149691	0.29509	0.187061	0.199186	0.300992	0.133966	0.210614	0.211381			SN3_00101635		sneu_scaffold00001	SN3_00100845	2678762	2682679	-	3917
SN3_00202460	E009	0.710168	0.894846	sneu_scaffold00002	8173920	8173968	49	+	0.0787879	0.0185185	0.0956522	0.155303	0.0666667	0.0442478	8169735	8189631	15711	0.789656	0.0622153	0.0146233	0.0755323	0.122636	0.0526437	0.0349405	0.0507903	0.0700734			SN3_00400635		sneu_scaffold00001	SN3_00100850	2682870	2709257	+	26387
SN3_00300275	E001	2.5e-08	4.13e-06	sneu_scaffold00003	860760	860776	17	+	0.585366	0.5	0.255814	0.0153846	0	0.0192308	859666	869217	8457	0.885457	0.518316	0.442729	0.226512	0.0136224	0	0.017028	0.395852	0.0102168			SN3_00102665		sneu_scaffold00001	SN3_00100855	2683021	2688843	-	5822
SN3_00300275	E002	0.942049	0.994592	sneu_scaffold00003	861114	861135	22	+	0.317073	0.388889	0.465116	0.538462	0.365854	0.365385	859666	869217	8103	0.848393	0.269003	0.329931	0.394601	0.456827	0.310388	0.30999	0.331178	0.359068			SN3_03800160		sneu_scaffold00001	SN3_00100860	2696289	2699309	-	3020
SN3_00300275	E003	0.00638244	0.0659804	sneu_scaffold00003	861745	861794	50	+	0.0731707	0.0277778	0.139535	0.353846	0.243902	0.384615	859666	869217	7472	0.782326	0.0572434	0.0217313	0.109162	0.276823	0.190811	0.300895	0.0627122	0.256176			SN3_00300860		sneu_scaffold00001	SN3_00100865	2709981	2739793	+	29812
SN3_00300275	E004	0.0110531	0.0941004	sneu_scaffold00003	862275	862313	39	+	0	0.0277778	0.0465116	0.0769231	0.634146	0.192308	859666	869217	6942	0.726835	0	0.0201899	0.0338063	0.0559104	0.46092	0.139776	0.0179987	0.218869			SN3_01400520		sneu_scaffold00001	SN3_00100870	2736466	2753125	-	16659
SN3_00300310	E001	0.144583	0.42814	sneu_scaffold00003	957821	957840	20	-	0.0544218	0.0540541	0.0140845	0.122449	0.0526316	0.108108	952718	959772	5122	0.726113	0.0395163	0.0392493	0.0102269	0.0889118	0.0382165	0.0784987	0.0296642	0.0685423			SN3_00600685		sneu_scaffold00001	SN3_00100875	2740913	2745203	+	4290
SN3_00300310	E002	0.193616	0.494315	sneu_scaffold00003	958034	958058	25	-	0.0612245	0.162162	0.183099	0.183673	0.578947	0.108108	952718	959772	5340	0.757017	0.046348	0.12276	0.138609	0.139044	0.438273	0.0818397	0.102572	0.219719			SN3_00400300		sneu_scaffold00001	SN3_00100880	2761809	2769702	-	7893
SN3_00300310	E003	0.811695	0.942163	sneu_scaffold00003	958449	958459	11	-	0.0612245	0.108108	0.056338	0.0612245	0	0.162162	952718	959772	5741	0.813864	0.0498284	0.0879853	0.0458515	0.0498284	0	0.131978	0.0612218	0.0606022			SN3_02400455		sneu_scaffold00001	SN3_00100885	2769339	2799100	-	29761
SN3_00300310	E004	0.292407	0.604389	sneu_scaffold00003	958717	958772	56	-	0.136054	0.0810811	0.112676	0.244898	0.0526316	0.189189	952718	959772	6054	0.858236	0.116767	0.0695867	0.0967027	0.21018	0.0451703	0.162369	0.0943521	0.13924			SN3_00201205		sneu_scaffold00001	SN3_00100890	2799635	2846903	+	47268
SN3_00300310	E005	0.000156119	0.0045379	sneu_scaffold00003	958876	959073	198	-	0.503401	0.486486	0.507042	0.183673	0.157895	0.189189	952718	959772	6355	0.900907	0.453518	0.438279	0.456798	0.165473	0.142249	0.170442	0.449532	0.159388			SN3_01300015		sneu_scaffold00001	SN3_00100895	2850096	2878094	+	27998
SN3_00300515	E001	9.14e-05	0.00303961	sneu_scaffold00003	1567067	1567159	93	+	0.414286	0.326923	0.169014	0.0334347	0.0904977	0.0744337	1565755	1576027	8960	0.872274	0.361371	0.285167	0.147427	0.0291642	0.0789388	0.0649266	0.264655	0.0576765			SN3_00101390		sneu_scaffold00001	SN3_00100900	2878071	2919243	-	41172
[truncated: 6,887 more rows]

## Sheet: signif PACs
featureID	exonBase	pvalue	padj	genomicData.seqnames	genomicData.start	genomicData.end	genomicData.width	genomicData.strand	M1	M2	M3	S1	S2	S3	gene start	gene end	length	fractional length	M1	M2	M3	S1	S2	S3	M	S
[truncated: 1,209 more rows]

[truncated: 1 more sheets: plot]
