# Supplementary material for: Characterization of mRNA polyadenylation in the apicomplexa
Source: PLoS One. 2018 Aug 30;13(8):e0203317. doi: 10.1371/journal.pone.0203317 (PMC6117058; doi:10.1371/journal.pone.0203317)
Supplement: S3 File — Gene expression was determined by mapping poly(A) tags to individual S. neurona genes and the results used to assess differential gene expression. (XLSX) [file pone.0203317.s006.xlsx]

## Sheet: Gene Expression Results
Feature ID	Experiment - Range (original values)	Experiment - IQR (original values)	Experiment - Difference (original values)	Experiment - Fold Change (original values)	Experiment - Range (normalized values)	Experiment - IQR (normalized values)	Experiment - Difference (normalized values)	Experiment - Fold Change (normalized values)	Experiment - Range (transformed values)	Experiment - IQR (transformed values)	Experiment - Difference (transformed values)	Experiment - Fold Change (Transformed values)	t-test: M vs S transformed values - Difference	t-test: M vs S transformed values - Fold change	t-test: M vs S transformed values - Test statistic	t-test: M vs S transformed values - P-value	t-test: M vs S transformed values - Bonferroni	t-test: M vs S transformed values - FDR p-value correction	M - M1 - Expression values	M - M1 - Normalized expression values	M - M1 - Transformed values	M - M2 - Expression values	M - M2 - Normalized expression values	M - M2 - Transformed values	M - M3 - Expression values	M - M3 - Normalized expression values	M - M3 - Transformed values	M - Means	M - Transformed means	M - Normalized means	S - S1 - Expression values	S - S1 - Normalized expression values	S - S1 - Transformed values	S - S2 - Expression values	S - S2 - Normalized expression values	S - S2 - Transformed values	S - S3 - Expression values	S - S3 - Normalized expression values	S - S3 - Transformed values	S - Means	S - Transformed means	S - Normalized means
SN3_00100005	72	8	-29.3333	-1.98876	69.8409	27.2383	-32.8024	-2.02855	72	8	-29.3333	-1.95652	-29.3333	-1.95652	-1.88909	0.131889	1	0.311023	85	83.5682	86	48	62.8982	49	44	47.6162	45	59	60	64.6942	36	27.3549	37	40	54.5932	41	13	13.7273	14	29.6667	30.6667	31.8918
SN3_00100010	72	20	-39.6667	-3.38	70.0593	28.9371	-44.1169	-3.6139	72	20	-39.6667	-3.24528	-39.6667	-3.24528	-2.80564	0.048532	1	0.191666	82	80.6188	83	36	47.1736	37	51	55.1915	52	56.3333	57.3333	60.9946	24	18.2366	25	16	21.8373	17	10	10.5595	11	16.6667	17.6667	16.8778
SN3_00100015	12	3	-1.66667	-1.2381	11.5795	2.45135	-2.11183	-1.29216	12	3	-1.66667	-1.20833	-1.66667	-1.20833	-0.438529	0.683648	1	0.875726	15	14.7473	16	6	7.86227	7	5	5.41093	6	8.66667	9.66667	9.34018	10	7.59857	11	8	10.9186	9	3	3.16784	4	7	8	7.22835
SN3_00100020	169	60	-37.6667	-1.26969	146.529	21.006	-58.7494	-1.43156	169	60	-37.6667	-1.26777	-37.6667	-1.26777	-0.672524	0.538102	1	0.733022	221	217.277	222	135	176.901	136	176	190.465	177	177.333	178.333	194.881	236	179.326	237	116	158.32	117	67	70.7483	68	139.667	140.667	136.132
SN3_00100025	745	153	35.6667	1.04933	601.562	104.004	-7.76392	-1.01012	745	153	35.6667	1.04926	35.6667	1.04926	0.145494	0.891358	1	1	1145	1125.71	1146	400	524.152	401	624	675.284	625	723	724	775.05	953	724.144	954	585	798.426	586	738	779.287	739	758.667	759.667	767.286
SN3_00100030	167	56	81.3333	1.84429	118.457	56.8762	74.8867	1.71195	167	56	81.3333	1.83562	81.3333	1.83562	2.30086	0.0828603	1	0.245326	133	130.76	134	70	91.7265	71	86	93.068	87	96.3333	97.3333	105.185	237	180.086	238	154	210.184	155	142	149.944	143	177.667	178.667	180.071
SN3_00100035	555	194	419	44.3448	711.294	204.643	441.328	44.2496	555	194	419	40.2812	419	40.2812	3.68117	0.0211822	1	0.14351	17	16.7136	18	4	5.24152	5	8	8.65748	9	9.66667	10.6667	10.2042	559	424.76	560	525	716.536	526	202	213.301	203	428.667	429.667	451.532
SN3_00100040	42	8	29	30	57.3229	8.52035	30.9523	26.7656	42	8	29	15.5	29	15.5	2.74843	0.0514572	1	0.196642	1	0.983156	2	2	2.62076	3	0	0	1	1	2	1.2013	39	29.6344	40	42	57.3229	43	9	9.50351	10	30	31	32.1536
SN3_00100045	53	17	30.3333	6.6875	39.8258	17.8199	28.9324	5.52761	53	17	30.3333	5.78947	30.3333	5.78947	2.99045	0.0403204	1	0.176374	2	1.96631	3	9	11.7934	10	5	5.41093	6	5.33333	6.33333	6.39022	55	41.7921	56	30	40.9449	31	22	23.2308	23	35.6667	36.6667	35.3226
SN3_00100050	8	6	3	2	10.483	5.0957	2.44477	1.63965	8	6	3	1.75	3	1.75	1.01905	0.3658	1	0.56101	1	0.983156	2	8	10.483	9	0	0	1	3	4	3.82206	8	6.07886	9	7	9.55381	8	3	3.16784	4	6	7	6.26683
SN3_00100055	29	9	15.6667	2.23684	42.36	7.95713	16.1303	2.15628	29	9	15.6667	2.14634	15.6667	2.14634	1.55975	0.193832	1	0.390474	18	17.6968	19	11	14.4142	12	9	9.73967	10	12.6667	13.6667	13.9502	38	28.8746	39	38	51.8635	39	9	9.50351	10	28.3333	29.3333	30.0805
SN3_00100060	18	8	6.33333	1.44186	12.2389	5.83104	4.31217	1.27332	18	8	6.33333	1.41304	6.33333	1.41304	1.06715	0.346032	1	0.56101	15	14.7473	16	10	13.1038	11	18	19.4793	19	14.3333	15.3333	15.7768	28	21.276	29	10	13.6483	11	24	25.3427	25	20.6667	21.6667	20.089
SN3_00100065	0	0	0	1	0	0	0	1	0	0	0	-1	0	-1	#NUM!	#NUM!	#NUM!	#NUM!	0	0	1	0	0	1	0	0	1	0	1	0	0	0	1	0	0	1	0	0	1	0	1	0
SN3_00100070	40	8	5.66667	1.19767	19.5048	6.57071	0.0587234	1.00182	40	8	5.66667	1.19101	5.66667	1.19101	0.455321	0.672498	1	0.867426	32	31.461	33	31	40.6217	32	23	24.8903	24	28.6667	29.6667	32.3243	58	44.0717	59	18	24.5669	19	27	28.5105	28	34.3333	35.3333	32.3831
SN3_00100075	34	11	13.3333	1.41237	27.1367	0.743439	10.2007	1.28835	34	11	13.3333	1.4	13.3333	1.4	1.29369	0.265419	1	0.476074	39	38.3431	40	22	28.8283	23	36	38.9587	37	32.3333	33.3333	35.3767	56	42.552	57	28	38.2152	29	53	55.9651	54	45.6667	46.6667	45.5774
SN3_00100080	477	198	-199	-1.65033	396.829	163.556	-263.224	-1.89048	477	198	-199	-1.64821	-199	-1.64821	-1.66525	0.171194	1	0.361557	666	654.782	667	451	590.981	452	398	430.71	399	505	506	558.824	476	361.692	477	189	257.953	190	253	267.154	254	306	307	295.6
SN3_00100085	16	7	2.33333	1.21875	13.4384	5.53831	1.15075	1.10256	16	7	2.33333	1.2	2.33333	1.2	0.390095	0.716348	1	0.903726	19	18.68	20	4	5.24152	5	9	9.73967	10	10.6667	11.6667	11.2204	20	15.1971	21	6	8.18898	7	13	13.7273	14	13	14	12.3711
SN3_00100090	27	11	-19.6667	-5.21429	29.5413	15.9408	-21.1522	-4.81136	27	11	-19.6667	-4.47059	-19.6667	-4.47059	-4.78553	0.00874007	1	0.113123	28	27.5284	29	17	22.2764	18	28	30.3012	29	24.3333	25.3333	26.702	1	0.759857	2	7	9.55381	8	6	6.33567	7	4.66667	5.66667	5.54978
SN3_00100095	4	0	-2.33333	#DIV/0!	4.32874	0	-2.75329	#DIV/0!	4	0	-2.33333	-3.33333	-2.33333	-3.33333	-1.94145	0.12417	1	0.301593	0	0	1	3	3.93114	4	4	4.32874	5	2.33333	3.33333	2.75329	0	0	1	0	0	1	0	0	1	0	1	0
SN3_00100100	18	5	-10.3333	-4.875	23.8413	3.19431	-13.088	-6.62527	18	5	-10.3333	-3.81818	-10.3333	-3.81818	-1.94895	0.123105	1	0.300966	3	2.94947	4	19	24.8972	20	17	18.3972	18	13	14	15.4146	6	4.55914	7	1	1.36483	2	1	1.05595	2	2.66667	3.66667	2.32664
SN3_00100105	46	24	34.3333	4.43333	42.0804	26.7315	34.0556	4.03271	46	24	34.3333	4.12121	34.3333	4.12121	6.36336	0.00312668	1	0.0879068	13	12.781	14	11	14.4142	12	6	6.49311	7	10	11	11.2294	52	39.5126	53	35	47.769	36	46	48.5735	47	44.3333	45.3333	45.285
SN3_00100110	76	1	33.3333	3.85714	54.4922	3.92668	29.5984	3.25217	76	1	33.3333	3.63158	33.3333	3.63158	1.49454	0.209347	1	0.408152	12	11.7979	13	12	15.7245	13	11	11.904	12	11.6667	12.6667	13.1422	87	66.1076	88	37	50.4987	38	11	11.6154	12	45	46	42.7406
SN3_00100115	0	0	0	1	0	0	0	1	0	0	0	-1	0	-1	#NUM!	#NUM!	#NUM!	#NUM!	0	0	1	0	0	1	0	0	1	0	1	0	0	0	1	0	0	1	0	0	1	0	1	0
SN3_00100120	117	36	35	1.30259	182.851	31.2728	31.6641	1.24557	117	36	35	1.3	35	1.3	0.887697	0.424858	1	0.617714	137	134.692	138	109	142.831	110	101	109.301	102	115.667	116.667	128.941	185	140.574	186	192	262.047	193	75	79.1959	76	150.667	151.667	160.606
SN3_00100125	87	12	41	2.5974	55.3323	11.8064	37.4966	2.32929	87	12	41	2.5375	41	2.5375	1.91534	0.127956	1	0.307	33	32.4441	34	20	26.2076	21	24	25.9725	25	25.6667	26.6667	28.2081	107	81.3047	108	57	77.7953	58	36	38.014	37	66.6667	67.6667	65.7047
SN3_00100130	109	37	48.6667	1.84884	156.539	23.9423	49.8742	1.7985	109	37	48.6667	1.83429	48.6667	1.83429	1.29554	0.264841	1	0.475519	75	73.7367	76	38	49.7944	39	59	63.8489	60	57.3333	58.3333	62.46	143	108.66	144	141	192.441	142	34	35.9021	35	106	107	112.334
SN3_00100135	2	1	0.666667	3	2.11189	0.759857	0.520456	2.19154	2	1	0.666667	1.5	0.666667	1.5	1	0.373901	1	0.56101	0	0	1	1	1.31038	2	0	0	1	0.333333	1.33333	0.436793	1	0.759857	2	0	0	1	2	2.11189	3	1	2	0.957249
SN3_00100140	18	2	1.33333	1.11429	17.4844	3.83591	-0.117027	-1.00938	18	2	1.33333	1.10526	1.33333	1.10526	0.198517	0.852322	1	1	10	9.83156	11	4	5.24152	5	21	22.7259	22	11.6667	12.6667	12.5997	22	16.7169	23	9	12.2835	10	8	8.44756	9	13	14	12.4826
SN3_00100145	7	3	2.66667	3.66667	9.55381	2.94947	3.21459	4.26967	7	3	2.66667	2.33333	2.66667	2.33333	1.17954	0.303548	1	0.521113	3	2.94947	4	0	0	1	0	0	1	1	2	0.983156	4	3.03943	5	7	9.55381	8	0	0	1	3.66667	4.66667	4.19775
SN3_00100150	194	44	96	1.53432	266.3	11.8707	91.8391	1.46209	194	44	96	1.53137	96	1.53137	1.63153	0.178115	1	0.37116	208	204.496	209	147	192.626	148	184	199.122	185	179.667	180.667	198.748	341	259.111	342	322	439.475	323	164	173.175	165	275.667	276.667	290.587
SN3_00100155	35	13	3	1.14286	22.3602	11.1829	-0.512041	-1.02336	35	13	3	1.13636	3	1.13636	0.251166	0.814061	1	0.993966	32	31.461	33	10	13.1038	11	21	22.7259	22	21	22	22.4302	42	31.914	43	7	9.55381	8	23	24.2867	24	24	25	21.9182
SN3_00100160	40	7	12.6667	1.55882	27.9717	13.2801	7.8075	1.30491	40	7	12.6667	1.53521	12.6667	1.53521	1.03461	0.359297	1	0.56101	25	24.5789	26	25	32.7595	26	18	19.4793	19	22.6667	23.6667	25.6059	52	39.5126	53	12	16.378	13	42	44.3497	43	35.3333	36.3333	33.4134
SN3_00100165	40	11	24.6667	3.11429	55.4605	11.3005	27.004	3.08412	40	11	24.6667	2.94737	24.6667	2.94737	3.14396	0.0347152	1	0.165739	13	12.781	14	10	13.1038	11	12	12.9862	13	11.6667	12.6667	12.957	36	27.3549	37	50	68.2415	51	23	24.2867	24	36.3333	37.3333	39.961
SN3_00100170	14	10	11.6667	12.6667	19.4893	8.0361	12.6101	12.2066	14	10	11.6667	6.83333	11.6667	6.83333	9.70725	0.000630447	1	0.058629	1	0.983156	2	1	1.31038	2	1	1.08219	2	1	2	1.12524	12	9.11828	13	15	20.4724	16	11	11.6154	12	12.6667	13.6667	13.7354
SN3_00100175	0	0	0	1	0	0	0	1	0	0	0	-1	0	-1	#NUM!	#NUM!	#NUM!	#NUM!	0	0	1	0	0	1	0	0	1	0	1	0	0	0	1	0	0	1	0	0	1	0	1	0
SN3_00100180	100	24	-9.33333	-1.08917	149.765	31.5317	-14.5711	-1.12939	100	24	-9.33333	-1.08833	-9.33333	-1.08833	-0.289075	0.786887	1	0.968235	131	128.793	132	107	140.211	108	104	112.547	105	114	115	127.184	128	97.2617	129	143	195.171	144	43	45.4056	44	104.667	105.667	112.613
SN3_00100185	26	5	-13	-4.9	25.1804	8.75398	-14.241	-5.41172	26	5	-13	-4	-13	-4	-2.32654	0.0805565	1	0.242948	27	26.5452	28	9	11.7934	10	13	14.0684	14	16.3333	17.3333	17.469	4	3.03943	5	1	1.36483	2	5	5.27973	6	3.33333	4.33333	3.22799
SN3_00100190	235	32	118.333	119.333	178.566	33.5358	110.99	102.618	235	32	118.333	60.1667	118.333	60.1667	1.96791	0.120457	1	0.297676	2	1.96631	3	1	1.31038	2	0	0	1	1	2	1.09223	235	178.566	236	90	122.835	91	33	34.8462	34	119.333	120.333	112.082
SN3_00100195	251	116	160.333	3.06438	246.436	103.407	158.041	2.83294	251	116	160.333	3.03814	160.333	3.03814	4.34428	0.0122118	1	0.120839	107	105.198	108	75	98.2784	76	51	55.1915	52	77.6667	78.6667	86.2225	302	229.477	303	221	301.627	222	191	201.685	192	238	239	244.263
SN3_00100200	99	9	48.6667	2.2807	74.3943	6.73518	43.5554	2.01369	99	9	48.6667	2.24786	48.6667	2.24786	1.95275	0.12257	1	0.300382	34	33.4273	35	39	51.1048	40	41	44.3696	42	38	39	42.9672	133	101.061	134	79	107.822	80	48	50.6854	49	86.6667	87.6667	86.5226
SN3_00100205	86	21	58.3333	59.3333	96.9029	22.1748	60.492	62.5284	86	21	58.3333	30.1667	58.3333	30.1667	2.96482	0.041356	1	0.177973	3	2.94947	4	0	0	1	0	0	1	1	2	0.983156	86	65.3477	87	71	96.9029	72	21	22.1748	22	59.3333	60.3333	61.4752
SN3_00100210	430	183	303.667	912	326.739	249.764	297.049	824.47	430	183	303.667	228.75	303.667	228.75	4.25617	0.0130935	1	0.123616	0	0	1	0	0	1	1	1.08219	2	0.333333	1.33333	0.360728	430	326.739	431	183	249.764	184	299	315.728	300	304	305	297.41
SN3_00100215	98	27	56	57	74.466	28.4843	54.1338	54.2726	98	27	56	29	56	29	2.65565	0.0566468	1	0.205817	2	1.96631	3	0	0	1	1	1.08219	2	1	2	1.01617	98	74.466	99	45	61.4173	46	28	29.5665	29	57	58	55.1499
SN3_00100220	64	31	-32.3333	-2.24359	60.7742	35.8012	-39.5063	-2.62175	64	31	-32.3333	-2.19753	-32.3333	-2.19753	-2.1679	0.0960354	1	0.265279	79	77.6693	80	44	57.6567	45	52	56.2736	53	58.3333	59.3333	63.8665	47	35.7133	48	15	20.4724	16	16	16.8951	17	26	27	24.3603
SN3_00100225	87	15	28.6667	2.7551	63.9055	15.5505	23.5319	2.39592	87	15	28.6667	2.65385	28.6667	2.65385	1.1546	0.312538	1	0.531397	34	33.4273	35	4	5.24152	5	11	11.904	12	16.3333	17.3333	16.8576	91	69.147	92	18	24.5669	19	26	27.4546	27	45	46	40.3895
SN3_00100230	4	0	0.666667	2	3.03943	0	0.139557	1.15975	4	0	0.666667	1.4	0.666667	1.4	0.447214	0.677869	1	0.869739	0	0	1	2	2.62076	3	0	0	1	0.666667	1.66667	0.873586	4	3.03943	5	0	0	1	0	0	1	1.33333	2.33333	1.01314
SN3_00100235	35	3	20.6667	16.5	36.9581	4.37713	19.634	15.6099	35	3	20.6667	9.85714	20.6667	9.85714	2.21429	0.0911901	1	0.257608	3	2.94947	4	0	0	1	1	1.08219	2	1.33333	2.33333	1.34388	27	20.5161	28	4	5.45932	5	35	36.9581	36	22	23	20.9778
SN3_00100240	5	0	2.66667	#DIV/0!	3.79929	0	2.32237	#DIV/0!	5	0	2.66667	3.66667	2.66667	3.66667	1.83533	0.140357	1	0.322658	0	0	1	0	0	1	0	0	1	0	1	0	5	3.79929	6	0	0	1	3	3.16784	4	2.66667	3.66667	2.32237
SN3_00100250	3	0	1.33333	#DIV/0!	3.16784	0	1.30923	#DIV/0!	3	0	1.33333	2.33333	1.33333	2.33333	1.51186	0.205106	1	0.40244	0	0	1	0	0	1	0	0	1	0	1	0	1	0.759857	2	0	0	1	3	3.16784	4	1.33333	2.33333	1.30923
SN3_00100255	1	0	-0.333333	#DIV/0!	0.983156	0	-0.327719	#DIV/0!	1	0	-0.333333	-1.33333	-0.333333	-1.33333	-1	0.373901	1	0.56101	1	0.983156	2	0	0	1	0	0	1	0.333333	1.33333	0.327719	0	0	1	0	0	1	0	0	1	0	1	0
SN3_00100260	117	38	-25.3333	-1.23529	104.982	33.2452	-31.4304	-1.28042	117	38	-25.3333	-1.23313	-25.3333	-1.23313	-0.690054	0.52811	1	0.722746	197	193.682	198	80	104.83	81	122	132.027	123	133	134	143.513	130	98.7814	131	109	148.766	110	84	88.6994	85	107.667	108.667	112.082
SN3_00100265	60	17	30.3333	2	48.4769	21.9218	29.5344	1.91541	60	17	30.3333	1.96809	30.3333	1.96809	2.48872	0.0675771	1	0.221659	47	46.2083	48	13	17.0349	14	31	33.5478	32	30.3333	31.3333	32.2637	73	55.4696	74	48	65.5118	49	61	64.4126	62	60.6667	61.6667	61.798
SN3_00100270	20	14	15	4.21429	20.6358	13.148	15.3029	4.03188	20	14	15	3.64706	15	3.64706	7.29996	0.00187241	1	0.0729638	7	6.88209	8	3	3.93114	4	4	4.32874	5	4.66667	5.66667	5.04732	23	17.4767	24	18	24.5669	19	18	19.007	19	19.6667	20.6667	20.3502
SN3_00100275	0	0	0	1	0	0	0	1	0	0	0	-1	0	-1	#NUM!	#NUM!	#NUM!	#NUM!	0	0	1	0	0	1	0	0	1	0	1	0	0	0	1	0	0	1	0	0	1	0	1	0
SN3_00100280	1	0	0.333333	#DIV/0!	1.05595	0	0.351982	#DIV/0!	1	0	0.333333	1.33333	0.333333	1.33333	1	0.373901	1	0.56101	0	0	1	0	0	1	0	0	1	0	1	0	0	0	1	0	0	1	1	1.05595	2	0.333333	1.33333	0.351982
SN3_00100285	28	9	-13.6667	-3.15789	27.5284	10.4448	-16.3263	-4.077	28	9	-13.6667	-2.86364	-13.6667	-2.86364	-2.21379	0.0912402	1	0.257647	28	27.5284	29	12	15.7245	13	20	21.6437	21	20	21	21.6322	14	10.638	15	0	0	1	5	5.27973	6	6.33333	7.33333	5.30591
SN3_00100290	187	48	115.667	2.29478	195.572	69.5412	107.658	2.09546	187	48	115.667	2.28044	115.667	2.28044	2.56	0.0626383	1	0.213814	122	119.945	123	74	96.968	75	72	77.9174	73	89.3333	90.3333	98.2768	234	177.807	235	122	166.509	123	259	273.49	260	205	206	205.935
SN3_00100295	367	152	251.667	7.92661	280.33	221.576	243.301	6.796	367	152	251.667	7.74107	251.667	7.74107	4.33172	0.012333	1	0.121512	37	36.3768	38	51	66.8293	52	21	22.7259	22	36.3333	37.3333	41.9773	388	294.825	389	189	257.953	190	287	303.056	288	288	289	285.278
SN3_00100300	0	0	0	1	0	0	0	1	0	0	0	-1	0	-1	#NUM!	#NUM!	#NUM!	#NUM!	0	0	1	0	0	1	0	0	1	0	1	0	0	0	1	0	0	1	0	0	1	0	1	0
SN3_00100305	72	18	38.6667	59	54.7097	19.007	36.6552	56.9248	72	18	38.6667	24.2	38.6667	24.2	2.32934	0.0803105	1	0.242644	2	1.96631	3	0	0	1	0	0	1	0.666667	1.66667	0.655437	72	54.7097	73	28	38.2152	29	18	19.007	19	39.3333	40.3333	37.3107
SN3_00100310	40	9	9	1.20149	25.1883	16.8971	4.54173	1.09182	40	9	9	1.19708	9	1.19708	0.676057	0.536077	1	0.730952	58	57.023	59	40	52.4152	41	36	38.9587	37	44.6667	45.6667	49.4656	76	57.7491	77	47	64.147	48	38	40.1259	39	53.6667	54.6667	54.0074
SN3_00100315	101	40	-12	-1.1809	90.4637	35.5575	-16.7535	-1.25443	101	40	-12	-1.17822	-12	-1.17822	-0.347441	0.745771	1	0.929427	128	125.844	129	27	35.3802	28	80	86.5748	81	78.3333	79.3333	82.5997	102	77.5054	103	57	77.7953	58	40	42.2378	41	66.3333	67.3333	65.8462
SN3_00100320	0	0	0	1	0	0	0	1	0	0	0	-1	0	-1	#NUM!	#NUM!	#NUM!	#NUM!	0	0	1	0	0	1	0	0	1	0	1	0	0	0	1	0	0	1	0	0	1	0	1	0
SN3_00100325	247	162	-193.333	-291	242.839	185.376	-213.584	-353.875	247	162	-193.333	-117	-193.333	-117	-7.26022	0.0019113	1	0.0732857	247	242.839	248	163	213.592	164	172	186.136	173	194	195	214.189	1	0.759857	2	0	0	1	1	1.05595	2	0.666667	1.66667	0.605267
SN3_00100330	75	37	53	54	56.9893	50.4987	52.4453	54.3438	75	37	53	27.5	53	27.5	4.73416	0.00907622	1	0.113978	3	2.94947	4	0	0	1	0	0	1	1	2	0.983156	75	56.9893	76	37	50.4987	38	50	52.7973	51	54	55	53.4284
SN3_00100335	110	16	-27.6667	-1.40291	94.6834	15.0564	-32.6645	-1.46535	110	16	-27.6667	-1.39713	-27.6667	-1.39713	-0.802166	0.467407	1	0.663299	162	159.271	163	52	68.1397	53	75	81.1639	76	96.3333	97.3333	102.858	85	64.5878	86	59	80.525	60	62	65.4686	63	68.6667	69.6667	70.1938
SN3_00100340	16	9	1.66667	1.18519	12.4209	8.7402	0.0550458	1.00571	16	9	1.66667	1.16667	1.66667	1.16667	0.294118	0.783299	1	0.964657	10	9.83156	11	3	3.93114	4	14	15.1506	15	9	10	9.63776	18	13.6774	19	2	2.72966	3	12	12.6713	13	10.6667	11.6667	9.69281
SN3_00100345	3	0	1	#DIV/0!	2.27957	0	0.759857	#DIV/0!	3	0	1	2	1	2	1	0.373901	1	0.56101	0	0	1	0	0	1	0	0	1	0	1	0	3	2.27957	4	0	0	1	0	0	1	1	2	0.759857
SN3_00100350	1	0	0.333333	#DIV/0!	0.759857	0	0.253286	#DIV/0!	1	0	0.333333	1.33333	0.333333	1.33333	1	0.373901	1	0.56101	0	0	1	0	0	1	0	0	1	0	1	0	1	0.759857	2	0	0	1	0	0	1	0.333333	1.33333	0.253286
SN3_00100355	55	27	-19	-1.56436	53.0545	19.3644	-27.0445	-1.86129	55	27	-19	-1.54808	-19	-1.54808	-1.05519	0.350854	1	0.56101	69	67.8377	70	49	64.2086	50	40	43.2874	41	52.6667	53.6667	58.4446	65	49.3907	66	22	30.0263	23	14	14.7832	15	33.6667	34.6667	31.4001
SN3_00100360	77	49	59.3333	30.6667	75.3483	51.4869	60.7238	29.801	77	49	59.3333	20.7778	59.3333	20.7778	6.9234	0.00228435	1	0.0763426	4	3.93262	5	1	1.31038	2	1	1.08219	2	2	3	2.1084	78	59.2689	79	56	76.4305	57	50	52.7973	51	61.3333	62.3333	62.8322
SN3_00100365	90	13	-22.3333	-1.32367	78.4361	6.14666	-30.6369	-1.4483	90	13	-22.3333	-1.31905	-22.3333	-1.31905	-0.766578	0.486072	1	0.68154	141	138.625	142	63	82.5539	64	70	75.753	71	91.3333	92.3333	98.9773	99	75.2258	100	51	69.6063	52	57	60.1889	58	69	70	68.3403
SN3_00100370	42	14	-24.6667	-4.52381	42.1857	18.0731	-26.6843	-4.5524	42	14	-24.6667	-4.08333	-24.6667	-4.08333	-2.99617	0.0400931	1	0.176374	46	45.2252	47	19	24.8972	20	30	32.4656	31	31.6667	32.6667	34.196	4	3.03943	5	5	6.82415	6	12	12.6713	13	7	8	7.51164
SN3_00100375	0	0	0	1	0	0	0	1	0	0	0	-1	0	-1	#NUM!	#NUM!	#NUM!	#NUM!	0	0	1	0	0	1	0	0	1	0	1	0	0	0	1	0	0	1	0	0	1	0	1	0
SN3_00100380	41	19	-25.3333	-7.90909	40.1638	21.5285	-27.4439	-7.54442	41	19	-25.3333	-6.42857	-25.3333	-6.42857	-3.56686	0.0234416	1	0.145688	43	42.2757	44	22	28.8283	23	22	23.8081	23	29	30	31.6374	3	2.27957	4	6	8.18898	7	2	2.11189	3	3.66667	4.66667	4.19348
SN3_00100385	275	39	124.333	2.07493	207.195	2.02127	111.785	1.86881	275	39	124.333	2.06571	124.333	2.06571	1.84248	0.139198	1	0.321873	150	147.473	151	111	145.452	112	86	93.068	87	115.667	116.667	128.664	361	274.308	362	220	300.263	221	139	146.776	140	240	241	240.449
SN3_00100390	60	27	29.3333	1.93617	77.472	21.7032	29.9331	1.88415	60	27	29.3333	1.90722	29.3333	1.90722	1.48366	0.212055	1	0.411594	50	49.1578	51	21	27.518	22	23	24.8903	24	31.3333	32.3333	33.8553	81	61.5484	82	75	102.362	76	26	27.4546	27	60.6667	61.6667	63.7884
SN3_00100395	1	0	0.333333	#DIV/0!	1.05595	0	0.351982	#DIV/0!	1	0	0.333333	1.33333	0.333333	1.33333	1	0.373901	1	0.56101	0	0	1	0	0	1	0	0	1	0	1	0	0	0	1	0	0	1	1	1.05595	2	0.333333	1.33333	0.351982
SN3_00100400	222	127	-140.667	-2.17877	241.847	126.865	-169.738	-2.40905	222	127	-140.667	-2.16898	-140.667	-2.16898	-4.15205	0.0142366	1	0.126962	297	291.997	298	245	321.043	246	238	257.56	239	260	261	290.2	172	130.695	173	111	151.496	112	75	79.1959	76	119.333	120.333	120.462
SN3_00100405	0	0	0	1	0	0	0	1	0	0	0	-1	0	-1	#NUM!	#NUM!	#NUM!	#NUM!	0	0	1	0	0	1	0	0	1	0	1	0	0	0	1	0	0	1	0	0	1	0	1	0
SN3_00100410	516	102	226.667	1.97701	540.092	32.8739	203.996	1.79509	516	102	226.667	1.97282	226.667	1.97282	1.56339	0.193002	1	0.38967	308	302.812	309	206	269.938	207	182	196.958	183	232	233	256.569	464	352.574	465	214	292.074	215	698	737.05	699	458.667	459.667	460.566
SN3_00100415	0	0	0	1	0	0	0	1	0	0	0	-1	0	-1	#NUM!	#NUM!	#NUM!	#NUM!	0	0	1	0	0	1	0	0	1	0	1	0	0	0	1	0	0	1	0	0	1	0	1	0
SN3_00100420	94	10	56.6667	5.25	96.2002	11.5785	56.6594	4.76928	94	10	56.6667	4.95349	56.6667	4.95349	2.34132	0.0792636	1	0.241014	14	13.7642	15	14	18.3453	15	12	12.9862	13	13.3333	14.3333	15.0319	106	80.5448	107	80	109.186	81	24	25.3427	25	70	71	71.6913
SN3_00100425	92	27	57	4.35294	88.5765	26.2588	57.0082	4.06599	92	27	57	4.16667	57	4.16667	3.02667	0.0389076	1	0.173699	24	23.5957	25	13	17.0349	14	14	15.1506	15	17	18	18.5938	105	79.785	106	76	103.727	77	41	43.2937	42	74	75	75.6019
SN3_00100430	127	42	-47.6667	-1.59336	121.804	90.1647	-50.2417	-1.56979	127	42	-47.6667	-1.58607	-47.6667	-1.58607	-1.33348	0.253244	1	0.461554	169	166.153	170	72	94.3473	73	143	154.753	144	128	129	138.418	85	64.5878	86	114	155.591	115	42	44.3497	43	80.3333	81.3333	88.1761
SN3_00100440	2	0	-0.666667	#DIV/0!	1.96631	0	-0.655437	#DIV/0!	2	0	-0.666667	-1.66667	-0.666667	-1.66667	-1	0.373901	1	0.56101	2	1.96631	3	0	0	1	0	0	1	0.666667	1.66667	0.655437	0	0	1	0	0	1	0	0	1	0	1	0
SN3_00100445	10	6	3.33333	1.37037	9.28728	2.26116	2.80742	1.29069	10	6	3.33333	1.33333	3.33333	1.33333	0.971286	0.386406	1	0.575749	14	13.7642	15	5	6.55189	6	8	8.65748	9	9	10	9.65785	14	10.638	15	8	10.9186	9	15	15.8392	16	12.3333	13.3333	12.4653
SN3_00100450	167	40	106.667	19.8235	129.855	54.8655	100.521	17.3459	167	40	106.667	17	106.667	17	2.95474	0.041772	1	0.178609	11	10.8147	12	5	6.55189	6	1	1.08219	2	5.66667	6.66667	6.1496	168	127.656	169	45	61.4173	46	124	130.937	125	112.333	113.333	106.67
SN3_00100455	40	19	16	2.09091	55.2069	13.2566	19.2473	2.25757	40	19	16	2.02128	16	2.02128	1.41115	0.231034	1	0.434163	31	30.4778	32	6	7.86227	7	7	7.5753	8	14.6667	15.6667	15.3051	26	19.7563	27	46	62.7822	47	20	21.1189	21	30.6667	31.6667	34.5525
SN3_00100460	11	4	6.66667	7.66667	15.0131	3.96935	7.44505	7.81638	11	4	6.66667	4.33333	6.66667	4.33333	3.59211	0.0229187	1	0.145052	2	1.96631	3	1	1.31038	2	0	0	1	1	2	1.09223	7	5.319	8	11	15.0131	12	5	5.27973	6	7.66667	8.66667	8.53728
SN3_00100465	0	0	0	1	0	0	0	1	0	0	0	-1	0	-1	#NUM!	#NUM!	#NUM!	#NUM!	0	0	1	0	0	1	0	0	1	0	1	0	0	0	1	0	0	1	0	0	1	0	1	0
SN3_00100470	70	26	-9	-1.12676	106.349	32.1875	-8.74709	-1.11132	70	26	-9	-1.125	-9	-1.125	-0.364499	0.733938	1	0.919206	104	102.248	105	55	72.0708	56	81	87.657	82	80	81	87.3254	73	55.4696	74	105	143.307	106	35	36.9581	36	71	72	78.5783
SN3_00100475	7	1	0.666667	1.22222	9.86269	1.42975	1.04632	1.30312	7	1	0.666667	1.16667	0.666667	1.16667	0.294884	0.782754	1	0.964489	3	2.94947	4	4	5.24152	5	2	2.16437	3	3	4	3.45178	2	1.51971	3	8	10.9186	9	1	1.05595	2	3.66667	4.66667	4.4981
SN3_00100480	2	0	0.666667	#DIV/0!	1.51971	0	0.506571	#DIV/0!	2	0	0.666667	1.66667	0.666667	1.66667	1	0.373901	1	0.56101	0	0	1	0	0	1	0	0	1	0	1	0	2	1.51971	3	0	0	1	0	0	1	0.666667	1.66667	0.506571
SN3_00100485	131	18	-60.3333	-2.448	127.774	40.6843	-67.7691	-2.57883	131	18	-60.3333	-2.41406	-60.3333	-2.41406	-2.23542	0.0890734	1	0.254572	145	142.558	146	67	87.7954	68	94	101.725	95	102	103	110.693	62	47.1111	63	49	66.8767	50	14	14.7832	15	41.6667	42.6667	42.9237
SN3_00100490	22	11	12.6667	2.9	30.1352	8.2665	14.1719	3.04278	22	11	12.6667	2.65217	12.6667	2.65217	3.11308	0.0357651	1	0.167923	13	12.781	14	2	2.62076	3	5	5.41093	6	6.66667	7.66667	6.93757	18	13.6774	19	24	32.7559	25	16	16.8951	17	19.3333	20.3333	21.1095
SN3_00100495	195	46	95	2.07955	208.132	37.7268	91.5996	1.9453	195	46	95	2.06742	95	2.06742	1.63156	0.178108	1	0.37116	120	117.979	121	74	96.968	75	70	75.753	71	88	89	96.8999	265	201.362	266	208	283.885	209	76	80.2518	77	183	184	188.5
SN3_00100500	538	45	272.667	3.09744	494.754	27.8973	263.236	2.82177	538	45	272.667	3.08142	272.667	3.08142	1.83014	0.141205	1	0.324248	168	165.17	169	123	161.177	124	99	107.136	100	130	131	144.494	637	484.029	638	441	601.89	442	130	137.273	131	402.667	403.667	407.731
SN3_00100505	0	0	0	1	0	0	0	1	0	0	0	-1	0	-1	#NUM!	#NUM!	#NUM!	#NUM!	0	0	1	0	0	1	0	0	1	0	1	0	0	0	1	0	0	1	0	0	1	0	1	0
SN3_00100510	0	0	0	1	0	0	0	1	0	0	0	-1	0	-1	#NUM!	#NUM!	#NUM!	#NUM!	0	0	1	0	0	1	0	0	1	0	1	0	0	0	1	0	0	1	0	0	1	0	1	0
SN3_00100515	73	40	60	46	93.0911	41.9834	63.1125	44.4372	73	40	60	26.7143	60	26.7143	5.83997	0.00428597	1	0.093087	2	1.96631	3	1	1.31038	2	1	1.08219	2	1.33333	2.33333	1.45296	74	56.2294	75	69	94.1733	70	41	43.2937	42	61.3333	62.3333	64.5655
SN3_00100520	23	4	12.3333	7.16667	24.2867	5.56822	12.1868	6.57885	23	4	12.3333	5.11111	12.3333	5.11111	2.44503	0.0708235	1	0.228499	4	3.93262	5	2	2.62076	3	0	0	1	2	3	2.18446	14	10.638	15	6	8.18898	7	23	24.2867	24	14.3333	15.3333	14.3712
SN3_00100525	8	3	2.33333	1.20588	13.1798	3.77617	2.09056	1.16583	8	3	2.33333	1.18919	2.33333	1.18919	0.935414	0.402532	1	0.592549	15	14.7473	16	11	14.4142	12	8	8.65748	9	11.3333	12.3333	12.6063	14	10.638	15	16	21.8373	17	11	11.6154	12	13.6667	14.6667	14.6969
SN3_00100530	2	0	0.666667	#DIV/0!	1.51971	0	0.506571	#DIV/0!	2	0	0.666667	1.66667	0.666667	1.66667	1	0.373901	1	0.56101	0	0	1	0	0	1	0	0	1	0	1	0	2	1.51971	3	0	0	1	0	0	1	0.666667	1.66667	0.506571
SN3_00100535	2	0	0.666667	#DIV/0!	1.51971	0	0.506571	#DIV/0!	2	0	0.666667	1.66667	0.666667	1.66667	1	0.373901	1	0.56101	0	0	1	0	0	1	0	0	1	0	1	0	2	1.51971	3	0	0	1	0	0	1	0.666667	1.66667	0.506571
SN3_00100540	5	0	-2	#DIV/0!	5.41093	0	-2.13136	#DIV/0!	5	0	-2	-3	-2	-3	-1.30931	0.260575	1	0.470482	1	0.983156	2	0	0	1	5	5.41093	6	2	3	2.13136	0	0	1	0	0	1	0	0	1	0	1	0
SN3_00100545	173	21	75.3333	3.19417	118.308	17.7087	68.8101	2.84329	173	21	75.3333	3.13208	75.3333	3.13208	1.58797	0.187488	1	0.38259	50	49.1578	51	24	31.4491	25	29	31.3834	30	34.3333	35.3333	37.3301	197	149.692	198	95	129.659	96	37	39.07	38	109.667	110.667	106.14
SN3_00100550	354	208	-263.667	-33.9583	347.673	223.552	-292.491	-37.6349	354	208	-263.667	-30.2963	-263.667	-30.2963	-5.94434	0.00401734	1	0.0924184	359	352.953	360	241	315.801	242	215	232.67	216	271.667	272.667	300.475	12	9.11828	13	7	9.55381	8	5	5.27973	6	8	9	7.98394
SN3_00100555	6	5	5	16	6.82415	4.55914	5.22662	16.9485	6	5	5	4.75	5	4.75	10.6066	0.000447238	1	0.0565836	1	0.983156	2	0	0	1	0	0	1	0.333333	1.33333	0.327719	6	4.55914	7	5	6.82415	6	5	5.27973	6	5.33333	6.33333	5.55434
SN3_00100560	0	0	0	1	0	0	0	1	0	0	0	-1	0	-1	#NUM!	#NUM!	#NUM!	#NUM!	0	0	1	0	0	1	0	0	1	0	1	0	0	0	1	0	0	1	0	0	1	0	1	0
SN3_00100565	0	0	0	1	0	0	0	1	0	0	0	-1	0	-1	#NUM!	#NUM!	#NUM!	#NUM!	0	0	1	0	0	1	0	0	1	0	1	0	0	0	1	0	0	1	0	0	1	0	1	0
SN3_00100570	80	4	-36.3333	-2.41558	83.0285	11.8166	-37.8281	-2.36975	80	4	-36.3333	-2.3625	-36.3333	-2.3625	-1.56969	0.191573	1	0.387688	103	101.265	104	23	30.1387	24	60	64.9311	61	62	63	65.445	24	18.2366	25	28	38.2152	29	25	26.3986	26	25.6667	26.6667	27.6168
SN3_00100575	7	4	2.33333	2.16667	6.33567	5.24152	1.41626	1.5737	7	4	2.33333	1.77778	2.33333	1.77778	0.94388	0.398676	1	0.588707	0	0	1	4	5.24152	5	2	2.16437	3	2	3	2.46863	7	5.319	8	0	0	1	6	6.33567	7	4.33333	5.33333	3.88489
SN3_00100580	0	0	0	1	0	0	0	1	0	0	0	-1	0	-1	#NUM!	#NUM!	#NUM!	#NUM!	0	0	1	0	0	1	0	0	1	0	1	0	0	0	1	0	0	1	0	0	1	0	1	0
SN3_00100585	5	2	1.66667	3.5	6.82415	1.51971	2.12585	4.24341	5	2	1.66667	2	1.66667	2	1.04257	0.35601	1	0.56101	2	1.96631	3	0	0	1	0	0	1	0.666667	1.66667	0.655437	2	1.51971	3	5	6.82415	6	0	0	1	2.33333	3.33333	2.78129
SN3_00100590	609	133	322	4	435.033	116.015	303.401	3.55312	609	133	322	3.97231	322	3.97231	2.30953	0.0820745	1	0.244542	140	137.642	141	96	125.796	97	86	93.068	87	107.333	108.333	118.835	695	528.101	696	364	496.798	365	229	241.811	230	429.333	430.333	422.237
SN3_00100595	9	5	-1.33333	-1.26667	12.5924	4.71772	-1.46886	-1.24835	9	5	-1.33333	-1.22222	-1.33333	-1.22222	-0.377964	0.724659	1	0.909353	7	6.88209	8	10	13.1038	11	2	2.16437	3	6.33333	7.33333	7.38342	4	3.03943	5	10	13.6483	11	1	1.05595	2	5	6	5.91456
SN3_00100600	48	9	-9	-1.2	45.0078	9.67032	-15.2488	-1.34807	48	9	-9	-1.19565	-9	-1.19565	-0.497701	0.644813	1	0.839861	78	76.6861	79	42	55.0359	43	42	45.4518	43	54	55	59.0579	72	54.7097	73	33	45.0394	34	30	31.6784	31	45	46	43.8091
SN3_00100605	104	26	-3.33333	-1.0266	85.5744	13.2973	-10.713	-1.08323	104	26	-3.33333	-1.02639	-3.33333	-1.02639	-0.0908041	0.932014	1	1	188	184.833	189	84	110.072	85	114	123.369	115	128.667	129.667	139.425	162	123.097	163	120	163.78	121	94	99.2588	95	125.333	126.333	128.712
SN3_00100610	21	2	9.33333	2.75	20.0343	3.53353	8.83885	2.46582	21	2	9.33333	2.47368	9.33333	2.47368	1.50312	0.207235	1	0.405037	6	5.89893	7	6	7.86227	7	4	4.32874	5	5.33333	6.33333	6.02998	24	18.2366	25	17	23.2021	18	3	3.16784	4	14.6667	15.6667	14.8688
SN3_00100615	153	42	63	2.03279	136.117	36.7372	58.4511	1.87455	153	42	63	2.01613	63	2.01613	1.35743	0.24618	1	0.454215	88	86.5177	89	49	64.2086	50	46	49.7805	47	61	62	66.8356	196	148.932	197	133	181.522	134	43	45.4056	44	124	125	125.287
SN3_00100620	0	0	0	1	0	0	0	1	0	0	0	-1	0	-1	#NUM!	#NUM!	#NUM!	#NUM!	0	0	1	0	0	1	0	0	1	0	1	0	0	0	1	0	0	1	0	0	1	0	1	0
SN3_00100625	0	0	0	1	0	0	0	1	0	0	0	-1	0	-1	#NUM!	#NUM!	#NUM!	#NUM!	0	0	1	0	0	1	0	0	1	0	1	0	0	0	1	0	0	1	0	0	1	0	1	0
SN3_00100630	1	0	0.333333	#DIV/0!	0.759857	0	0.253286	#DIV/0!	1	0	0.333333	1.33333	0.333333	1.33333	1	0.373901	1	0.56101	0	0	1	0	0	1	0	0	1	0	1	0	1	0.759857	2	0	0	1	0	0	1	0.333333	1.33333	0.253286
SN3_00100635	19	8	12.3333	#DIV/0!	14.4373	8.44756	12.1777	#DIV/0!	19	8	12.3333	13.3333	12.3333	13.3333	3.64572	0.0218539	1	0.14413	0	0	1	0	0	1	0	0	1	0	1	0	19	14.4373	20	10	13.6483	11	8	8.44756	9	12.3333	13.3333	12.1777
SN3_00100640	28	13	20	21	38.2152	9.65484	22.6269	22.5663	28	13	20	11	20	11	4.89898	0.00804989	1	0.110708	1	0.983156	2	0	0	1	2	2.16437	3	1	2	1.04918	14	10.638	15	28	38.2152	29	21	22.1748	22	21	22	23.676
SN3_00100645	92	18	57.6667	29.8333	92.8084	18.7526	58.6856	27.1939	92	18	57.6667	20.2222	57.6667	20.2222	2.67775	0.055358	1	0.204127	0	0	1	1	1.31038	2	5	5.41093	6	2	3	2.24044	92	69.9068	93	68	92.8084	69	19	20.063	20	59.6667	60.6667	60.9261
SN3_00100650	90	78	72	3.32258	114.207	57.4966	75.4397	3.28202	90	78	72	3.25	72	3.25	6.1143	0.0036227	1	0.0915456	54	53.0904	55	17	22.2764	18	22	23.8081	23	31	32	33.0583	107	81.3047	108	100	136.483	101	102	107.706	103	103	104	108.498
SN3_00100655	106	11	31.6667	2.07955	77.2879	19.4344	25.3632	1.76476	106	11	31.6667	2.04396	31.6667	2.04396	1.02269	0.36427	1	0.56101	33	32.4441	34	33	43.2425	34	22	23.8081	23	29.3333	30.3333	33.1649	117	88.9033	118	55	75.0656	56	11	11.6154	12	61	62	58.5281
SN3_00100660	14	2	8	3.4	19.2165	2.46146	8.67133	3.36897	14	2	8	2.84615	8	2.84615	2.35339	0.0782249	1	0.239548	3	2.94947	4	2	2.62076	3	5	5.41093	6	3.33333	4.33333	3.66038	13	9.87814	14	16	21.8373	17	5	5.27973	6	11.3333	12.3333	12.3317
SN3_00100661	0	0	0	1	0	0	0	1	0	0	0	-1	0	-1	#NUM!	#NUM!	#NUM!	#NUM!	0	0	1	0	0	1	0	0	1	0	1	0	0	0	1	0	0	1	0	0	1	0	1	0
SN3_00100665	33	1	15.3333	8.66667	24.753	1.47373	13.0388	6.88003	33	1	15.3333	6.11111	15.3333	6.11111	1.69558	0.165208	1	0.352879	3	2.94947	4	2	2.62076	3	1	1.08219	2	2	3	2.21747	34	25.8351	35	3	4.09449	4	15	15.8392	16	17.3333	18.3333	15.2563
SN3_00100670	4	1	1.33333	5	3.03943	1.08219	1.10736	4.06978	4	1	1.33333	2	1.33333	2	1.06904	0.345271	1	0.56101	0	0	1	0	0	1	1	1.08219	2	0.333333	1.33333	0.360728	4	3.03943	5	1	1.36483	2	0	0	1	1.66667	2.66667	1.46809
SN3_00100675	164	20	-52.6667	-1.79	157.452	14.1813	-59.671	-1.88686	164	20	-52.6667	-1.77833	-52.6667	-1.77833	-1.05371	0.351457	1	0.56101	216	212.362	217	65	85.1746	66	77	83.3283	78	119.333	120.333	126.955	91	69.147	92	57	77.7953	58	52	54.9091	53	66.6667	67.6667	67.2838
SN3_00100680	189	28	-110	-6.2381	184.517	43.8912	-116.818	-6.36681	189	28	-110	-6	-110	-6	-2.38717	0.0753991	1	0.235228	207	203.513	208	48	62.8982	49	138	149.342	139	131	132	138.584	25	18.9964	26	20	27.2966	21	18	19.007	19	21	22	21.7667
SN3_00100685	1	0	-0.666667	#DIV/0!	1.08219	0	-0.688447	#DIV/0!	1	0	-0.666667	-1.66667	-0.666667	-1.66667	-2	0.116117	1	0.290907	1	0.983156	2	0	0	1	1	1.08219	2	0.666667	1.66667	0.688447	0	0	1	0	0	1	0	0	1	0	1	0
SN3_00100690	882	399	-571	-857.5	867.143	432.114	-621.865	-1028.42	882	399	-571	-343.6	-571	-343.6	-3.67299	0.021335	1	0.14351	882	867.143	883	433	567.394	434	400	432.874	401	571.667	572.667	622.471	1	0.759857	2	0	0	1	1	1.05595	2	0.666667	1.66667	0.605267
SN3_00100695	72	28	21	1.45985	40.3961	20.3206	15.3809	1.31292	72	28	21	1.45	21	1.45	0.979603	0.382747	1	0.571215	68	66.8546	69	26	34.0699	27	43	46.534	44	45.6667	46.6667	49.1528	98	74.466	99	37	50.4987	38	65	68.6364	66	66.6667	67.6667	64.5337
SN3_00100700	67	20	44.6667	3.85106	63.1787	31.2536	42.8619	3.54425	67	20	44.6667	3.68	44.6667	3.68	3.19956	0.0329147	1	0.161972	24	23.5957	25	9	11.7934	10	14	15.1506	15	15.6667	16.6667	16.8466	76	57.7491	77	34	46.4042	35	71	74.9721	72	60.3333	61.3333	59.7085
SN3_00100705	880	341	301.333	1.62647	512.877	350.893	246.758	1.47885	880	341	301.333	1.62517	301.333	1.62517	1.16478	0.308838	1	0.527767	810	796.356	811	283	370.837	284	350	378.765	351	481	482	515.319	1163	883.714	1164	493	672.861	494	691	729.658	692	782.333	783.333	762.078
SN3_00100710	0	0	0	1	0	0	0	1	0	0	0	-1	0	-1	#NUM!	#NUM!	#NUM!	#NUM!	0	0	1	0	0	1	0	0	1	0	1	0	0	0	1	0	0	1	0	0	1	0	1	0
SN3_00100715	51	18	-29.6667	-4.56	48.7938	24.6794	-33.4247	-5.37941	51	18	-29.6667	-4.17857	-29.6667	-4.17857	-2.95032	0.041956	1	0.179071	55	54.0736	56	23	30.1387	24	36	38.9587	37	38	39	41.057	16	12.1577	17	4	5.45932	5	5	5.27973	6	8.33333	9.33333	7.63225
SN3_00100720	19	8	0.333333	1.01724	17.7351	5.54551	-2.34988	-1.12346	19	8	0.333333	1.01639	0.333333	1.01639	0.0464238	0.965198	1	1	16	15.7305	17	13	17.0349	14	29	31.3834	30	19.3333	20.3333	21.3829	28	21.276	29	10	13.6483	11	21	22.1748	22	19.6667	20.6667	19.033
SN3_00100725	57	3	-18	-1.62791	49.9331	9.76178	-22.2603	-1.78753	57	3	-18	-1.60674	-18	-1.60674	-1.22601	0.287438	1	0.501847	73	71.7704	74	32	41.9321	33	35	37.8765	36	46.6667	47.6667	50.5263	37	28.1147	38	16	21.8373	17	33	34.8462	34	28.6667	29.6667	28.2661
SN3_00100730	120	37	-23.3333	-1.21341	102.499	22.606	-31.8458	-1.28552	120	37	-23.3333	-1.21148	-23.3333	-1.21148	-0.621786	0.567768	1	0.764033	197	193.682	198	83	108.761	84	118	127.698	119	132.667	133.667	143.38	120	91.1828	121	77	105.092	78	131	138.329	132	109.333	110.333	111.535
SN3_00100735	19	13	14	4.81818	20.0367	11.0567	14.5669	4.77765	19	13	14	4	14	4	5.33401	0.00594921	1	0.102124	8	7.86524	9	2	2.62076	3	1	1.08219	2	3.66667	4.66667	3.85606	18	13.6774	19	15	20.4724	16	20	21.1189	21	17.6667	18.6667	18.4229
SN3_00100740	168	38	24.3333	1.23028	111.075	72.2139	11.2831	1.09794	168	38	24.3333	1.22812	24.3333	1.22812	0.424742	0.692876	1	0.884031	163	160.254	164	82	107.451	83	72	77.9174	73	105.667	106.667	115.208	224	170.208	225	110	150.131	111	56	59.1329	57	130	131	126.491
SN3_00100745	11	6	0.333333	1.0625	10.8147	3.4581	-0.366555	-1.07057	11	6	0.333333	1.05263	0.333333	1.05263	0.0827606	0.938018	1	1	11	10.8147	12	2	2.62076	3	3	3.24656	4	5.33333	6.33333	5.56068	8	6.07886	9	0	0	1	9	9.50351	10	5.66667	6.66667	5.19412
SN3_00100750	3	0	1.33333	#DIV/0!	2.27957	0	1.11184	#DIV/0!	3	0	1.33333	2.33333	1.33333	2.33333	1.51186	0.205106	1	0.40244	0	0	1	0	0	1	0	0	1	0	1	0	3	2.27957	4	0	0	1	1	1.05595	2	1.33333	2.33333	1.11184
SN3_00100755	7	2	1.66667	2.25	5.319	2.72966	1.37201	2.04664	7	2	1.66667	1.71429	1.66667	1.71429	0.6742	0.53714	1	0.732135	4	3.93262	5	0	0	1	0	0	1	1.33333	2.33333	1.31087	7	5.319	8	2	2.72966	3	0	0	1	3	4	2.68289
SN3_00100760	36	12	-6.33333	-1.22892	30.608	15.8282	-6.24444	-1.2078	36	12	-6.33333	-1.22093	-6.33333	-1.22093	-0.577884	0.594314	1	0.791935	52	51.1241	53	16	20.9661	17	34	36.7943	35	34	35	36.2948	27	20.5161	28	34	46.4042	35	22	23.2308	23	27.6667	28.6667	30.0504
SN3_00100765	21	5	7.66667	1.88462	13.7549	2.24406	6.21335	1.66903	21	5	7.66667	1.7931	7.66667	1.7931	1.33685	0.252239	1	0.460478	12	11.7979	13	4	5.24152	5	10	10.8219	11	8.66667	9.66667	9.28708	25	18.9964	26	7	9.55381	8	17	17.9511	18	16.3333	17.3333	15.5004
SN3_00100770	1	0	0.666667	#DIV/0!	1.36483	0	0.708229	#DIV/0!	1	0	0.666667	1.66667	0.666667	1.66667	2	0.116117	1	0.290907	0	0	1	0	0	1	0	0	1	0	1	0	1	0.759857	2	1	1.36483	2	0	0	1	0.666667	1.66667	0.708229
SN3_00100775	146	45	-99.3333	-3.09859	176.578	61.2226	-118.29	-3.50365	146	45	-99.3333	-3.05517	-99.3333	-3.05517	-3.81331	0.0188864	1	0.137716	176	173.035	177	166	217.523	167	98	106.054	99	146.667	147.667	165.537	59	44.8316	60	30	40.9449	31	53	55.9651	54	47.3333	48.3333	47.2472
SN3_00100780	116	48	-24.6667	-1.1588	105.129	9.18972	-42.3361	-1.27242	116	48	-24.6667	-1.15778	-24.6667	-1.15778	-0.565479	0.60196	1	0.799566	224	220.227	225	136	178.212	137	180	194.793	181	180	181	197.744	225	170.968	226	132	180.158	133	109	115.098	110	155.333	156.333	155.408
SN3_00100785	57	27	36.3333	2.31325	53.007	27.7758	35.5415	2.16853	57	27	36.3333	2.26744	36.3333	2.26744	4.52598	0.0106098	1	0.118566	34	33.4273	35	21	27.518	22	28	30.3012	29	27.6667	28.6667	30.4155	78	59.2689	79	59	80.525	60	55	58.077	56	64	65	65.9569
SN3_00100790	19	4	1.33333	1.10811	11.8558	4.44631	-0.903057	-1.0718	19	4	1.33333	1.1	1.33333	1.1	0.205196	0.847438	1	1	19	18.68	20	10	13.1038	11	8	8.65748	9	12.3333	13.3333	13.4804	24	18.2366	25	5	6.82415	6	12	12.6713	13	13.6667	14.6667	12.5774
SN3_00100795	5	2	-0.666667	-1.28571	4.91578	1.80301	-0.810761	-1.35705	5	2	-0.666667	-1.2	-0.666667	-1.2	-0.4	0.709597	1	0.897447	5	4.91578	6	0	0	1	4	4.32874	5	3	4	3.08151	3	2.27957	4	1	1.36483	2	3	3.16784	4	2.33333	3.33333	2.27075
SN3_00100800	94	22	28.6667	1.46237	140.73	17.6988	32.445	1.46612	94	22	28.6667	1.45503	28.6667	1.45503	1.07905	0.341287	1	0.56101	76	74.7198	77	66	86.485	67	44	47.6162	45	62	63	69.607	80	60.7886	81	138	188.347	139	54	57.021	55	90.6667	91.6667	102.052
SN3_00100805	12	1	-4.66667	-15	15.7245	1.08219	-5.9057	-17.7784	12	1	-4.66667	-4.5	-4.66667	-4.5	-1.32288	0.256435	1	0.466096	2	1.96631	3	12	15.7245	13	1	1.08219	2	5	6	6.25768	0	0	1	0	0	1	1	1.05595	2	0.333333	1.33333	0.351982
SN3_00100810	86	46	15.3333	1.1433	103.382	16.6051	9.19072	1.07796	86	46	15.3333	1.14198	15.3333	1.14198	0.517442	0.632146	1	0.82986	137	134.692	138	87	114.003	88	97	104.972	98	107	108	117.889	160	121.577	161	133	181.522	134	74	78.1399	75	122.333	123.333	127.08
SN3_00100815	17	4	4.33333	1.61905	15.7305	6.87254	4.16906	1.5916	17	4	4.33333	1.54167	4.33333	1.54167	0.785359	0.476152	1	0.672153	16	15.7305	17	0	0	1	5	5.41093	6	7	8	7.04714	17	12.9176	18	9	12.2835	10	8	8.44756	9	11.3333	12.3333	11.2162
SN3_00100820	15	9	-2.66667	-1.13115	9.78557	5.29031	-4.84104	-1.23798	15	9	-2.66667	-1.125	-2.66667	-1.125	-0.515325	0.633497	1	0.831018	28	27.5284	29	16	20.9661	17	25	27.0546	26	23	24	25.183	25	18.9964	26	13	17.7428	14	23	24.2867	24	20.3333	21.3333	20.342
SN3_00100825	0	0	0	1	0	0	0	1	0	0	0	-1	0	-1	#NUM!	#NUM!	#NUM!	#NUM!	0	0	1	0	0	1	0	0	1	0	1	0	0	0	1	0	0	1	0	0	1	0	1	0
SN3_00100830	0	0	0	1	0	0	0	1	0	0	0	-1	0	-1	#NUM!	#NUM!	#NUM!	#NUM!	0	0	1	0	0	1	0	0	1	0	1	0	0	0	1	0	0	1	0	0	1	0	1	0
SN3_00100835	23	15	-17	-7.375	22.6126	19.9101	-19.6158	-10.231	23	15	-17	-5.63636	-17	-5.63636	-5.70197	0.00467586	1	0.0951967	23	22.6126	24	16	20.9661	17	20	21.6437	21	19.6667	20.6667	21.7408	7	5.319	8	0	0	1	1	1.05595	2	2.66667	3.66667	2.12498
SN3_00100840	30	18	22	2.2	36.4303	13.9939	21.1931	2.01101	30	18	22	2.13793	22	2.13793	6.47183	0.00293694	1	0.0855082	19	18.68	20	23	30.1387	24	13	14.0684	14	18.3333	19.3333	20.9624	43	32.6739	44	37	50.4987	38	41	43.2937	42	40.3333	41.3333	42.1554
SN3_00100845	19	9	6.33333	1.41304	17.3549	7.66004	5.19525	1.30761	19	9	6.33333	1.38776	6.33333	1.38776	1.02441	0.363548	1	0.56101	21	20.6463	22	13	17.0349	14	12	12.9862	13	15.3333	16.3333	16.8891	31	23.5556	32	22	30.0263	23	12	12.6713	13	21.6667	22.6667	22.0844
SN3_00100850	62	23	35.3333	2.55882	40.3968	35.3188	33.1982	2.32914	62	23	35.3333	2.49296	35.3333	2.49296	3.20185	0.0328429	1	0.161972	21	20.6463	22	15	19.6557	16	32	34.6299	33	22.6667	23.6667	24.9773	77	58.509	78	44	60.0525	45	53	55.9651	54	58	59	58.1755
SN3_00100855	0	0	0	1	0	0	0	1	0	0	0	-1	0	-1	#NUM!	#NUM!	#NUM!	#NUM!	0	0	1	0	0	1	0	0	1	0	1	0	0	0	1	0	0	1	0	0	1	0	1	0
SN3_00100860	0	0	0	1	0	0	0	1	0	0	0	-1	0	-1	#NUM!	#NUM!	#NUM!	#NUM!	0	0	1	0	0	1	0	0	1	0	1	0	0	0	1	0	0	1	0	0	1	0	1	0
SN3_00100865	78	33	46.6667	11	59.0456	37.9353	44.337	8.67363	78	33	46.6667	9.23529	46.6667	9.23529	3.3035	0.0298353	1	0.158135	1	0.983156	2	10	13.1038	11	3	3.24656	4	4.66667	5.66667	5.77783	79	60.0287	80	36	49.1339	37	39	41.1819	40	51.3333	52.3333	50.1148
SN3_00100870	26	8	-16.6667	-3.77778	34.5787	11.2138	-18.7933	-3.69447	26	8	-16.6667	-3.38095	-16.6667	-3.38095	-3.02061	0.0391398	1	0.174187	27	26.5452	28	28	36.6906	29	13	14.0684	14	22.6667	23.6667	25.7681	5	3.79929	6	11	15.0131	12	2	2.11189	3	6	7	6.97477
SN3_00100875	0	0	0	1	0	0	0	1	0	0	0	-1	0	-1	#NUM!	#NUM!	#NUM!	#NUM!	0	0	1	0	0	1	0	0	1	0	1	0	0	0	1	0	0	1	0	0	1	0	1	0
SN3_00100880	7	0	2.66667	1.61538	7.10679	1.49268	2.27202	1.4592	7	0	2.66667	1.5	2.66667	1.5	1.51186	0.205106	1	0.40244	6	5.89893	7	6	7.86227	7	1	1.08219	2	4.33333	5.33333	4.9478	8	6.07886	9	6	8.18898	7	7	7.39162	8	7	8	7.21982
SN3_00100885	81	44	22.3333	1.35829	97.1716	38.9385	21.878	1.32719	81	44	22.3333	1.35263	22.3333	1.35263	0.826845	0.454795	1	0.650166	87	85.5345	88	30	39.3114	31	70	75.753	71	62.3333	63.3333	66.8663	111	84.3441	112	100	136.483	101	43	45.4056	44	84.6667	85.6667	88.7443
SN3_00100890	151	64	105.333	12.7037	154.28	68.5267	108.079	12.5142	151	64	105.333	11.5333	105.333	11.5333	4.78404	0.00874964	1	0.113123	13	12.781	14	1	1.31038	2	13	14.0684	14	9	10	9.3866	152	115.498	153	114	155.591	115	77	81.3078	78	114.333	115.333	117.466
SN3_00100895	160	13	34	1.33443	151.618	30.851	23.7547	1.20798	160	13	34	1.33117	34	1.33117	0.726222	0.507919	1	0.703815	108	106.181	109	102	133.659	103	95	102.808	96	101.667	102.667	114.216	209	158.81	210	149	203.36	150	49	51.7413	50	135.667	136.667	137.97
SN3_00100900	135	25	67.3333	2.4963	114.806	22.1549	65.3096	2.34245	135	25	67.3333	2.46377	67.3333	2.46377	2.17532	0.0952421	1	0.264467	66	64.8883	67	28	36.6906	29	41	44.3696	42	45	46	48.6495	163	123.857	164	111	151.496	112	63	66.5245	64	112.333	113.333	113.959
SN3_00100905	92	6	-37	-2.56338	84.7252	10.5143	-40.6226	-2.73042	92	6	-37	-2.5	-37	-2.5	-1.50731	0.206211	1	0.403592	107	105.198	108	26	34.0699	27	49	53.0271	50	60.6667	61.6667	64.0982	31	23.5556	32	15	20.4724	16	25	26.3986	26	23.6667	24.6667	23.4755
SN3_00100910	88	7	-18	-1.27136	86.8213	18.0204	-22.4342	-1.32574	88	7	-18	-1.26733	-18	-1.26733	-0.629398	0.563247	1	0.759392	137	134.692	138	60	78.6227	61	56	60.6024	57	84.3333	85.3333	91.3058	63	47.871	64	49	66.8767	50	87	91.8672	88	66.3333	67.3333	68.8716
SN3_00100915	27	5	-9	-2.22727	25.7819	5.14852	-10.8968	-2.56506	27	5	-9	-2.08	-9	-2.08	-1.20748	0.293762	1	0.5095	29	28.5115	30	15	19.6557	16	5	5.41093	6	16.3333	17.3333	17.8594	10	7.59857	11	2	2.72966	3	10	10.5595	11	7.33333	8.33333	6.96256
SN3_00100920	35	13	24.6667	7.16667	36.4492	18.5907	24.411	6.74404	35	13	24.6667	5.93333	24.6667	5.93333	3.72807	0.0203311	1	0.140803	7	6.88209	8	2	2.62076	3	3	3.24656	4	4	5	4.2498	33	25.0753	34	16	21.8373	17	37	39.07	38	28.6667	29.6667	28.6608
SN3_00100925	0	0	0	1	0	0	0	1	0	0	0	-1	0	-1	#NUM!	#NUM!	#NUM!	#NUM!	0	0	1	0	0	1	0	0	1	0	1	0	0	0	1	0	0	1	0	0	1	0	1	0
SN3_00100930	25	9	5.66667	1.34	16.868	9.94124	4.42753	1.2465	25	9	5.66667	1.32075	5.66667	1.32075	0.746937	0.496615	1	0.693987	23	22.6126	24	9	11.7934	10	18	19.4793	19	16.6667	17.6667	17.9618	34	25.8351	35	21	28.6614	22	12	12.6713	13	22.3333	23.3333	22.3893
SN3_00100935	61	16	-1.66667	-1.02222	55.9691	11.6992	-6.4611	-1.08398	61	16	-1.66667	-1.02193	-1.66667	-1.02193	-0.0714943	0.946436	1	1	116	114.046	117	56	73.3812	57	58	62.7668	59	76.6667	77.6667	83.398	98	74.466	99	72	98.2678	73	55	58.077	56	75	76	76.9369
SN3_00100940	0	0	0	1	0	0	0	1	0	0	0	-1	0	-1	#NUM!	#NUM!	#NUM!	#NUM!	0	0	1	0	0	1	0	0	1	0	1	0	0	0	1	0	0	1	0	0	1	0	1	0
SN3_00100945	378	108	-205.333	-6.09091	363.618	157.445	-224.932	-6.67727	378	108	-205.333	-5.96774	-205.333	-5.96774	-2.64448	0.0573111	1	0.206136	399	392.279	400	156	204.419	157	182	196.958	183	245.667	246.667	264.552	52	39.5126	53	21	28.6614	22	48	50.6854	49	40.3333	41.3333	39.6198
SN3_00100950	0	0	0	1	0	0	0	1	0	0	0	-1	0	-1	#NUM!	#NUM!	#NUM!	#NUM!	0	0	1	0	0	1	0	0	1	0	1	0	0	0	1	0	0	1	0	0	1	0	1	0
SN3_00100955	154	38	70.6667	1.64832	234.277	60.2464	68.2393	1.55586	154	38	70.6667	1.64242	70.6667	1.64242	1.35469	0.246977	1	0.454932	124	121.911	125	117	153.314	118	86	93.068	87	109	110	122.765	229	174.007	230	232	316.641	233	78	82.3637	79	179.667	180.667	191.004
SN3_00100960	41	2	-13	-1.30469	38.0234	3.2252	-17.4253	-1.39679	41	2	-13	-1.29771	-13	-1.29771	-1.22535	0.28766	1	0.502111	75	73.7367	76	47	61.5878	48	45	48.6983	46	55.6667	56.6667	61.3409	47	35.7133	48	34	46.4042	35	47	49.6294	48	42.6667	43.6667	43.9156
SN3_00100965	1	0	0.333333	#DIV/0!	0.759857	0	0.253286	#DIV/0!	1	0	0.333333	1.33333	0.333333	1.33333	1	0.373901	1	0.56101	0	0	1	0	0	1	0	0	1	0	1	0	1	0.759857	2	0	0	1	0	0	1	0.333333	1.33333	0.253286
SN3_00100970	0	0	0	1	0	0	0	1	0	0	0	-1	0	-1	#NUM!	#NUM!	#NUM!	#NUM!	0	0	1	0	0	1	0	0	1	0	1	0	0	0	1	0	0	1	0	0	1	0	1	0
SN3_00100975	0	0	0	1	0	0	0	1	0	0	0	-1	0	-1	#NUM!	#NUM!	#NUM!	#NUM!	0	0	1	0	0	1	0	0	1	0	1	0	0	0	1	0	0	1	0	0	1	0	1	0
SN3_00100980	0	0	0	1	0	0	0	1	0	0	0	-1	0	-1	#NUM!	#NUM!	#NUM!	#NUM!	0	0	1	0	0	1	0	0	1	0	1	0	0	0	1	0	0	1	0	0	1	0	1	0
SN3_00100985	61	20	42	11.5	68.5241	20.4997	43.1944	10.5753	61	20	42	9.4	42	9.4	3.79215	0.0192331	1	0.138675	6	5.89893	7	5	6.55189	6	1	1.08219	2	4	5	4.511	62	47.1111	63	51	69.6063	52	25	26.3986	26	46	47	47.7054
SN3_00100990	49	16	6.66667	1.20408	27.3236	8.097	1.44824	1.04076	49	16	6.66667	1.19802	6.66667	1.19802	0.413008	0.70078	1	0.891401	36	35.3936	37	18	23.5868	19	44	47.6162	45	32.6667	33.6667	35.5322	67	50.9104	68	20	27.2966	21	31	32.7343	32	39.3333	40.3333	36.9804
SN3_00100995	57	15	30	19	43.3119	15.9848	28.2372	17.2505	57	15	30	12.25	30	12.25	2.35299	0.0782592	1	0.239548	2	1.96631	3	0	0	1	3	3.24656	4	1.66667	2.66667	1.73762	57	43.3119	58	21	28.6614	22	17	17.9511	18	31.6667	32.6667	29.9748
SN3_00101000	136	46	-22.6667	-1.25564	130.579	26.5774	-26.2704	-1.28311	136	46	-22.6667	-1.25279	-22.6667	-1.25279	-0.535118	0.620933	1	0.81878	179	175.985	180	59	77.3124	60	96	103.89	97	111.333	112.333	119.062	118	89.6631	119	105	143.307	106	43	45.4056	44	88.6667	89.6667	92.792
SN3_00101005	1	1	0.666667	3	1.36483	1.05595	0.699482	2.93908	1	1	0.666667	1.5	0.666667	1.5	2	0.116117	1	0.290907	0	0	1	0	0	1	1	1.08219	2	0.333333	1.33333	0.360728	1	0.759857	2	1	1.36483	2	1	1.05595	2	1	2	1.06021
SN3_00101010	0	0	0	1	0	0	0	1	0	0	0	-1	0	-1	#NUM!	#NUM!	#NUM!	#NUM!	0	0	1	0	0	1	0	0	1	0	1	0	0	0	1	0	0	1	0	0	1	0	1	0
SN3_00101015	1	0	0	-1	0.983156	0	-0.0744328	-1.29387	1	0	0	-1	0	-1	0	1	1	1	1	0.983156	2	0	0	1	0	0	1	0.333333	1.33333	0.327719	1	0.759857	2	0	0	1	0	0	1	0.333333	1.33333	0.253286
SN3_00101020	123	40	87	22.75	168.037	42.1328	94.5066	22.5185	123	40	87	18.4	87	18.4	3.56167	0.0235508	1	0.145816	5	4.91578	6	3	3.93114	4	4	4.32874	5	4	5	4.39189	103	78.2653	104	126	171.969	127	44	46.4616	45	91	92	98.8985
SN3_00101025	36	11	18	1.94737	37.7779	1.32078	17.6489	1.83413	36	11	18	1.9	18	1.9	2.60714	0.0595986	1	0.209556	28	27.5284	29	20	26.2076	21	9	9.73967	10	19	20	21.1585	35	26.595	36	31	42.3097	32	45	47.5175	46	37	38	38.8074
SN3_00101030	146	34	71.6667	4.98148	107.085	35.561	67.7975	4.58917	146	34	71.6667	4.77193	71.6667	4.77193	2.15097	0.0978752	1	0.268893	34	33.4273	35	7	9.17265	8	13	14.0684	14	18	19	18.8895	153	116.258	154	69	94.1733	70	47	49.6294	48	89.6667	90.6667	86.6869
SN3_00101035	256	70	-128.333	-2.23003	248.703	111.554	-148.411	-2.36998	256	70	-128.333	-2.21835	-128.333	-2.21835	-2.80076	0.0487738	1	0.192086	297	291.997	298	194	254.214	195	207	224.012	208	232.667	233.667	256.741	148	112.459	149	124	169.239	125	41	43.2937	42	104.333	105.333	108.331
SN3_00101040	0	0	0	1	0	0	0	1	0	0	0	-1	0	-1	#NUM!	#NUM!	#NUM!	#NUM!	0	0	1	0	0	1	0	0	1	0	1	0	0	0	1	0	0	1	0	0	1	0	1	0
SN3_00101045	189	72	-122.333	-7.11667	181.121	106.743	-134.402	-7.65771	189	72	-122.333	-6.8254	-122.333	-6.8254	-3.85995	0.018148	1	0.136206	202	198.597	203	95	124.486	96	130	140.684	131	142.333	143.333	154.589	23	17.4767	24	13	17.7428	14	24	25.3427	25	20	21	20.1874
SN3_00101050	0	0	0	1	0	0	0	1	0	0	0	-1	0	-1	#NUM!	#NUM!	#NUM!	#NUM!	0	0	1	0	0	1	0	0	1	0	1	0	0	0	1	0	0	1	0	0	1	0	1	0
SN3_00101055	102	9	44.3333	1.86364	55.8824	8.86786	37.5897	1.65888	102	9	44.3333	1.84713	44.3333	1.84713	1.71803	0.160922	1	0.348331	56	55.0567	57	44	57.6567	45	54	58.438	55	51.3333	52.3333	57.0505	146	110.939	147	78	106.457	79	63	66.5245	64	95.6667	96.6667	94.6401
SN3_00101060	11	4	5	2.66667	11.5892	3.27818	4.66756	2.45833	11	4	5	2.25	5	2.25	1.63663	0.177048	1	0.369698	6	5.89893	7	2	2.62076	3	1	1.08219	2	3	4	3.20063	9	6.83871	10	3	4.09449	4	12	12.6713	13	8	9	7.86818
SN3_00101065	6	1	2.66667	9	4.55914	1.36483	2.31789	7.42559	6	1	2.66667	3	2.66667	3	1.70561	0.163279	1	0.350768	0	0	1	0	0	1	1	1.08219	2	0.333333	1.33333	0.360728	6	4.55914	7	1	1.36483	2	2	2.11189	3	3	4	2.67862
SN3_00101070	0	0	0	1	0	0	0	1	0	0	0	-1	0	-1	#NUM!	#NUM!	#NUM!	#NUM!	0	0	1	0	0	1	0	0	1	0	1	0	0	0	1	0	0	1	0	0	1	0	1	0
SN3_00101075	40	12	3.66667	1.125	35.0723	13.15	3.59595	1.11606	40	12	3.66667	1.12088	3.66667	1.12088	0.300273	0.778928	1	0.96061	53	52.1072	54	13	17.0349	14	22	23.8081	23	29.3333	30.3333	30.9834	34	25.8351	35	30	40.9449	31	35	36.9581	36	33	34	34.5794
SN3_00101080	27	1	11	34	20.5161	0.983156	9.6956	30.5851	27	1	11	9.25	11	9.25	1.35859	0.245844	1	0.453713	1	0.983156	2	0	0	1	0	0	1	0.333333	1.33333	0.327719	27	20.5161	28	7	9.55381	8	0	0	1	11.3333	12.3333	10.0233
SN3_00101085	4	1	1.66667	6	4.22378	1.08219	1.55377	5.30731	4	1	1.66667	2.25	1.66667	2.25	1.38675	0.237796	1	0.442433	0	0	1	0	0	1	1	1.08219	2	0.333333	1.33333	0.360728	2	1.51971	3	0	0	1	4	4.22378	5	2	3	1.9145
SN3_00101090	24	1	-13	#DIV/0!	23.5957	1.31038	-13.3522	#DIV/0!	24	1	-13	-14	-13	-14	-1.95244	0.122613	1	0.300385	24	23.5957	25	1	1.31038	2	14	15.1506	15	13	14	13.3522	0	0	1	0	0	1	0	0	1	0	1	0
SN3_00101095	17	4	-6	-1.34615	12.5152	7.0793	-8.15811	-1.4672	17	4	-6	-1.32727	-6	-1.32727	-1.31278	0.259507	1	0.469632	28	27.5284	29	17	22.2764	18	25	27.0546	26	23.3333	24.3333	25.6198	20	15.1971	21	11	15.0131	12	21	22.1748	22	17.3333	18.3333	17.4617
SN3_00101100	41	17	-22.6667	-2.94286	38.8167	17.7835	-27.2718	-3.53319	41	17	-22.6667	-2.78947	-22.6667	-2.78947	-2.66718	0.0559701	1	0.204512	47	46.2083	48	32	41.9321	33	24	25.9725	25	34.3333	35.3333	38.0376	22	16.7169	23	6	8.18898	7	7	7.39162	8	11.6667	12.6667	10.7658
SN3_00101105	18	11	-9.33333	-2.55556	23.5324	10.5963	-12.5197	-3.47577	18	11	-9.33333	-2.33333	-9.33333	-2.33333	-2.09869	0.103807	1	0.278061	14	13.7642	15	19	24.8972	20	13	14.0684	14	15.3333	16.3333	17.5766	14	10.638	15	1	1.36483	2	3	3.16784	4	6	7	5.05689
SN3_00101110	9	6	2	1.27273	13.1314	3.89293	1.93301	1.23946	9	6	2	1.24	2	1.24	0.588348	0.587914	1	0.784587	12	11.7979	13	7	9.17265	8	3	3.24656	4	7.33333	8.33333	8.07236	11	8.35843	12	12	16.378	13	5	5.27973	6	9.33333	10.3333	10.0054
SN3_00101115	1	0	-0.333333	#DIV/0!	1.08219	0	-0.360728	#DIV/0!	1	0	-0.333333	-1.33333	-0.333333	-1.33333	-1	0.373901	1	0.56101	0	0	1	0	0	1	1	1.08219	2	0.333333	1.33333	0.360728	0	0	1	0	0	1	0	0	1	0	1	0
SN3_00101120	0	0	0	1	0	0	0	1	0	0	0	-1	0	-1	#NUM!	#NUM!	#NUM!	#NUM!	0	0	1	0	0	1	0	0	1	0	1	0	0	0	1	0	0	1	0	0	1	0	1	0
SN3_00101125	27	4	11.3333	1.73913	39.1116	3.32493	11.8053	1.68662	27	4	11.3333	1.69388	11.3333	1.69388	1.74416	0.156077	1	0.344358	21	20.6463	22	17	22.2764	18	8	8.65748	9	15.3333	16.3333	17.1934	28	21.276	29	35	47.769	36	17	17.9511	18	26.6667	27.6667	28.9987
SN3_00101130	34	3	-9	-1.64286	31.9006	5.47958	-11.1835	-1.82735	34	3	-9	-1.6	-9	-1.6	-0.985901	0.379997	1	0.567777	38	37.3599	39	14	18.3453	15	17	18.3972	18	23	24	24.7008	17	12.9176	18	4	5.45932	5	21	22.1748	22	14	15	13.5172
SN3_00101135	6	4	4.33333	14	5.45932	4.22378	4.38669	13.1606	6	4	4.33333	4.25	4.33333	4.25	5.81378	0.00435682	1	0.093087	0	0	1	0	0	1	1	1.08219	2	0.333333	1.33333	0.360728	6	4.55914	7	4	5.45932	5	4	4.22378	5	4.66667	5.66667	4.74741
SN3_00101140	94	59	80.3333	61.25	96.091	70.3444	81.7919	61.8623	94	59	80.3333	35.4286	80.3333	35.4286	7.36758	0.00180846	1	0.0729638	3	2.94947	4	0	0	1	1	1.08219	2	1.33333	2.33333	1.34388	94	71.4266	95	60	81.8898	61	91	96.091	92	81.6667	82.6667	83.1358
SN3_00101145	153	68	104.333	6.7963	159.27	65.4175	107.52	6.55039	153	68	104.333	6.49123	104.333	6.49123	4.78658	0.00873336	1	0.113123	24	23.5957	25	9	11.7934	10	21	22.7259	22	18	19	19.3717	116	88.1434	117	89	121.47	90	162	171.063	163	122.333	123.333	126.892
SN3_00101150	31	4	13	7.5	23.109	4.1713	10.9495	5.86541	31	4	13	5.33333	13	5.33333	1.44444	0.222117	1	0.423037	2	1.96631	3	2	2.62076	3	2	2.16437	3	2	3	2.25048	33	25.0753	34	6	8.18898	7	6	6.33567	7	15	16	13.2
SN3_00101155	0	0	0	1	0	0	0	1	0	0	0	-1	0	-1	#NUM!	#NUM!	#NUM!	#NUM!	0	0	1	0	0	1	0	0	1	0	1	0	0	0	1	0	0	1	0	0	1	0	1	0
SN3_00101160	26	2	-12	-6.14286	25.562	3.51247	-12.9643	-7.26571	26	2	-12	-4.6	-12	-4.6	-1.908	0.129044	1	0.308062	26	25.562	27	5	6.55189	6	12	12.9862	13	14.3333	15.3333	15.0334	4	3.03943	5	0	0	1	3	3.16784	4	2.33333	3.33333	2.06909
SN3_00101165	0	0	0	1	0	0	0	1	0	0	0	-1	0	-1	#NUM!	#NUM!	#NUM!	#NUM!	0	0	1	0	0	1	0	0	1	0	1	0	0	0	1	0	0	1	0	0	1	0	1	0
SN3_00101170	70	43	-52.6667	#DIV/0!	68.8209	46.534	-58.1073	#DIV/0!	70	43	-52.6667	-53.6667	-52.6667	-53.6667	-6.06348	0.00373549	1	0.0916466	70	68.8209	71	45	58.9671	46	43	46.534	44	52.6667	53.6667	58.1073	0	0	1	0	0	1	0	0	1	0	1	0
SN3_00101175	13	5	-5.66667	-1.68	14.1208	8.98634	-6.06934	-1.64274	13	5	-5.66667	-1.60714	-5.66667	-1.60714	-1.75342	0.154399	1	0.342598	19	18.68	20	13	17.0349	14	10	10.8219	11	14	15	15.5122	6	4.55914	7	12	16.378	13	7	7.39162	8	8.33333	9.33333	9.44291
SN3_00101180	26	9	-13	-2.69565	35.342	8.32645	-16.8347	-3.29751	26	9	-13	-2.5	-13	-2.5	-2.21149	0.0914745	1	0.257972	17	16.7136	18	31	40.6217	32	14	15.1506	15	20.6667	21.6667	24.162	13	9.87814	14	5	6.82415	6	5	5.27973	6	7.66667	8.66667	7.32734
SN3_00101185	0	0	0	1	0	0	0	1	0	0	0	-1	0	-1	#NUM!	#NUM!	#NUM!	#NUM!	0	0	1	0	0	1	0	0	1	0	1	0	0	0	1	0	0	1	0	0	1	0	1	0
SN3_00101190	117	21	-53.3333	-2.08844	108.95	27.3711	-60.4296	-2.21973	117	21	-53.3333	-2.06667	-53.3333	-2.06667	-1.77734	0.150149	1	0.336754	157	154.355	158	58	76.002	59	92	99.5611	93	102.333	103.333	109.973	64	48.6309	65	40	54.5932	41	43	45.4056	44	49	50	49.5432
SN3_00101195	1	0	0.333333	#DIV/0!	0.759857	0	0.253286	#DIV/0!	1	0	0.333333	1.33333	0.333333	1.33333	1	0.373901	1	0.56101	0	0	1	0	0	1	0	0	1	0	1	0	1	0.759857	2	0	0	1	0	0	1	0.333333	1.33333	0.253286
SN3_00101200	3024	1388	-2104.33	-41.4679	2958.94	1836.04	-2289.94	-44.9476	3024	1388	-2104.33	-40.7044	-2104.33	-40.7044	-4.40789	0.0116197	1	0.120166	3061	3009.44	3062	1440	1886.95	1441	1968	2129.74	1969	2156.33	2157.33	2342.04	67	50.9104	68	37	50.4987	38	52	54.9091	53	52	53	52.1061
SN3_00101205	183	29	-109.333	#DIV/0!	179.917	38.001	-114.484	#DIV/0!	183	29	-109.333	-110.333	-109.333	-110.333	-2.45248	0.0702576	1	0.227191	183	179.917	184	29	38.001	30	116	125.534	117	109.333	110.333	114.484	0	0	1	0	0	1	0	0	1	0	1	0
SN3_00101210	441	353	-377.333	-5.65844	477.575	411.053	-431.566	-6.4443	441	353	-377.333	-5.60163	-377.333	-5.60163	-11.2013	0.000361694	1	0.0512521	500	491.578	501	412	539.876	413	463	501.052	464	458.333	459.333	510.835	125	94.9821	126	59	80.525	60	59	62.3008	60	81	82	79.2693
SN3_00101215	70	29	32.6667	1.47573	75.9333	21.7775	31.6018	1.42575	70	29	32.6667	1.4689	32.6667	1.4689	1.93312	0.125364	1	0.303868	97	95.3661	98	41	53.7255	42	68	73.5886	69	68.6667	69.6667	74.2267	111	84.3441	112	95	129.659	96	98	103.483	99	101.333	102.333	105.829
SN3_00101220	23	8	-3	-1.2093	22.1758	5.74975	-3.69913	-1.25147	23	8	-3	-1.19565	-3	-1.19565	-0.395437	0.712703	1	0.90041	29	28.5115	30	8	10.483	9	15	16.2328	16	17.3333	18.3333	18.4091	21	15.957	22	16	21.8373	17	6	6.33567	7	14.3333	15.3333	14.71
SN3_00101225	33	11	0.666667	1.0177	29.8694	5.99147	-1.91781	-1.04914	33	11	0.666667	1.01724	0.666667	1.01724	0.0572598	0.957084	1	1	59	58.0062	60	28	36.6906	29	26	28.1368	27	37.6667	38.6667	40.9445	46	34.9534	47	30	40.9449	31	39	41.1819	40	38.3333	39.3333	39.0267
SN3_00101230	55	4	-18	-1.6506	52.9073	6.97506	-19.6209	-1.6782	55	4	-18	-1.62791	-18	-1.62791	-1.09907	0.333444	1	0.556526	77	75.703	78	22	28.8283	23	38	41.123	39	45.6667	46.6667	48.5515	30	22.7957	31	26	35.4856	27	27	28.5105	28	27.6667	28.6667	28.9306
SN3_00101235	3	0	-0.333333	-1.5	3.24656	0	-0.378222	-1.53728	3	0	-0.333333	-1.2	-0.333333	-1.2	-0.27735	0.795255	1	0.975989	0	0	1	0	0	1	3	3.24656	4	1	2	1.08219	0	0	1	0	0	1	2	2.11189	3	0.666667	1.66667	0.703963
SN3_00101240	63	7	-26.6667	-2.31148	59.2671	15.6335	-31.7943	-2.61194	63	7	-26.6667	-2.25	-26.6667	-2.25	-1.97606	0.119338	1	0.295977	70	68.8209	71	39	51.1048	40	32	34.6299	33	47	48	51.5185	25	18.9964	26	7	9.55381	8	29	30.6224	30	20.3333	21.3333	19.7242
SN3_00101245	21	2	-7.66667	-2	19.7065	0.872262	-8.78993	-2.1233	21	2	-7.66667	-1.88462	-7.66667	-1.88462	-1.26229	0.275426	1	0.487726	27	26.5452	28	12	15.7245	13	7	7.5753	8	15.3333	16.3333	16.615	9	6.83871	10	6	8.18898	7	8	8.44756	9	7.66667	8.66667	7.82508
SN3_00101250	1	0	-0.333333	#DIV/0!	0.983156	0	-0.327719	#DIV/0!	1	0	-0.333333	-1.33333	-0.333333	-1.33333	-1	0.373901	1	0.56101	1	0.983156	2	0	0	1	0	0	1	0.333333	1.33333	0.327719	0	0	1	0	0	1	0	0	1	0	1	0
SN3_00101255	190	44	-9.66667	-1.05979	176.5	36.5057	-17.7038	-1.10612	190	44	-9.66667	-1.05943	-9.66667	-1.05943	-0.137564	0.897231	1	1	294	289.048	295	116	152.004	117	104	112.547	105	171.333	172.333	184.533	152	115.498	153	108	147.402	109	225	237.588	226	161.667	162.667	166.829
SN3_00101260	473	36	189.667	1.87136	312.997	86.7187	155.085	1.6287	473	36	189.667	1.86738	189.667	1.86738	1.70269	0.163837	1	0.351221	253	248.738	254	256	335.457	257	144	155.835	145	217.667	218.667	246.677	617	468.832	618	316	431.286	317	289	305.168	290	407.333	408.333	401.762
SN3_00101265	1	0	0.333333	#DIV/0!	0.759857	0	0.253286	#DIV/0!	1	0	0.333333	1.33333	0.333333	1.33333	1	0.373901	1	0.56101	0	0	1	0	0	1	0	0	1	0	1	0	1	0.759857	2	0	0	1	0	0	1	0.333333	1.33333	0.253286
SN3_00101270	0	0	0	1	0	0	0	1	0	0	0	-1	0	-1	#NUM!	#NUM!	#NUM!	#NUM!	0	0	1	0	0	1	0	0	1	0	1	0	0	0	1	0	0	1	0	0	1	0	1	0
SN3_00101275	107	60	20.3333	1.14806	124.753	35.3258	12.9563	1.08609	107	60	20.3333	1.14699	20.3333	1.14699	0.488971	0.650461	1	0.8456	192	188.766	193	108	141.521	109	112	121.205	113	137.333	138.333	150.497	206	156.531	207	168	229.291	169	99	104.539	100	157.667	158.667	163.454
SN3_00101280	1	0	0.333333	#DIV/0!	0.759857	0	0.253286	#DIV/0!	1	0	0.333333	1.33333	0.333333	1.33333	1	0.373901	1	0.56101	0	0	1	0	0	1	0	0	1	0	1	0	1	0.759857	2	0	0	1	0	0	1	0.333333	1.33333	0.253286
SN3_00101285	287	70	167	4.57857	227.197	67.2719	160.705	4.04806	287	70	167	4.5035	167	4.5035	2.70973	0.0535521	1	0.200087	41	40.3094	42	47	61.5878	48	52	56.2736	53	46.6667	47.6667	52.7236	328	249.233	329	196	267.507	197	117	123.546	118	213.667	214.667	213.428
SN3_00101290	15	6	-2	-1.22222	16.2328	1.64206	-3.95162	-1.48655	15	6	-2	-1.2	-2	-1.2	-0.394771	0.713157	1	0.900502	11	10.8147	12	7	9.17265	8	15	16.2328	16	11	12	12.0734	14	10.638	15	0	0	1	13	13.7273	14	9	10	8.12176
SN3_00101295	18	0	-10.6667	-9	19.4793	1.10104	-11.3997	-10.417	18	0	-10.6667	-5.57143	-10.6667	-5.57143	-2.1009	0.103548	1	0.277682	16	15.7305	17	2	2.62076	3	18	19.4793	19	12	13	12.6102	2	1.51971	3	0	0	1	2	2.11189	3	1.33333	2.33333	1.21053
SN3_00101300	85	60	70	4.28125	108.584	51.4178	73.0203	4.14373	85	60	70	4.13433	70	4.13433	10.9027	0.000401836	1	0.0536401	28	27.5284	29	14	18.3453	15	22	23.8081	23	21.3333	22.3333	23.2272	99	75.2258	100	93	126.929	94	82	86.5875	83	91.3333	92.3333	96.2475
SN3_00101305	209	32	98.3333	2.00683	183.944	15.4064	90.3207	1.83236	209	32	98.3333	1.99662	98.3333	1.99662	1.73909	0.157005	1	0.344358	122	119.945	123	90	117.934	91	81	87.657	82	97.6667	98.6667	108.512	290	220.359	291	199	271.601	200	99	104.539	100	196	197	198.833
SN3_00101310	196	51	130	5.6988	171.542	74.7354	122.785	5.09292	196	51	130	5.53488	130	5.53488	2.96743	0.0412492	1	0.177973	42	41.2925	43	19	24.8972	20	22	23.8081	23	27.6667	28.6667	29.9993	215	163.369	216	73	99.6326	74	185	195.35	186	157.667	158.667	152.784
SN3_00101315	0	0	0	1	0	0	0	1	0	0	0	-1	0	-1	#NUM!	#NUM!	#NUM!	#NUM!	0	0	1	0	0	1	0	0	1	0	1	0	0	0	1	0	0	1	0	0	1	0	1	0
SN3_00101320	264	73	122.667	1.51325	301.399	38.2788	109.389	1.41163	264	73	122.667	1.51111	122.667	1.51111	1.69916	0.164517	1	0.352147	294	289.048	295	221	289.594	222	202	218.601	203	239	240	265.748	466	354.093	467	381	520	382	238	251.315	239	361.667	362.667	375.136
SN3_00101325	56	19	37.3333	19.6667	43.2937	26.4971	36.1367	18.7809	56	19	37.3333	13.4444	37.3333	13.4444	3.65888	0.0216016	1	0.143835	4	3.93262	5	0	0	1	2	2.16437	3	2	3	2.03233	56	42.552	57	21	28.6614	22	41	43.2937	42	39.3333	40.3333	38.1691
SN3_00101330	246	136	206.333	124.8	327.559	143.1	218.211	118.524	246	136	206.333	78.375	206.333	78.375	5.88617	0.00416443	1	0.0930757	3	2.94947	4	2	2.62076	3	0	0	1	1.66667	2.66667	1.85674	246	186.925	247	240	327.559	241	138	145.72	139	208	209	220.068
SN3_00101335	25	6	-5.33333	-1.45714	22.6155	6.70304	-5.1508	-1.40623	25	6	-5.33333	-1.42105	-5.33333	-1.42105	-0.697633	0.523831	1	0.718	31	30.4778	32	6	7.86227	7	14	15.1506	15	17	18	17.8302	12	9.11828	13	15	20.4724	16	8	8.44756	9	11.6667	12.6667	12.6794
SN3_00101340	90	14	22.6667	1.64151	62.7615	8.98937	16.1866	1.41465	90	14	22.6667	1.62385	22.6667	1.62385	0.839442	0.448463	1	0.64293	38	37.3599	39	27	35.3802	28	41	44.3696	42	35.3333	36.3333	39.0366	109	82.8244	110	46	62.7822	47	19	20.063	20	58	59	55.2232
SN3_00101345	25	8	-15	-46	24.5789	8.65748	-16.4051	-47.6079	25	8	-15	-12.25	-15	-12.25	-2.96721	0.0412582	1	0.177973	25	24.5789	26	13	17.0349	14	8	8.65748	9	15.3333	16.3333	16.7571	0	0	1	0	0	1	1	1.05595	2	0.333333	1.33333	0.351982
SN3_00101350	189	77	128.333	78	167.874	81.3806	129.209	63.2725	189	77	128.333	49.125	128.333	49.125	3.9786	0.0164203	1	0.132974	1	0.983156	2	4	5.24152	5	0	0	1	1.66667	2.66667	2.07489	189	143.613	190	123	167.874	124	78	82.3637	79	130	131	131.284
SN3_00101355	5	1	-1	-2	5.41093	0.983156	-1.3715	-2.80495	5	1	-1	-1.5	-1	-1.5	-0.547723	0.613011	1	0.810901	1	0.983156	2	0	0	1	5	5.41093	6	2	3	2.13136	3	2.27957	4	0	0	1	0	0	1	1	2	0.759857
SN3_00101360	1	0	-0.333333	#DIV/0!	1.08219	0	-0.360728	#DIV/0!	1	0	-0.333333	-1.33333	-0.333333	-1.33333	-1	0.373901	1	0.56101	0	0	1	0	0	1	1	1.08219	2	0.333333	1.33333	0.360728	0	0	1	0	0	1	0	0	1	0	1	0
SN3_00101365	9	2	-1.33333	-1.5	8.8484	2.19061	-1.10004	-1.37523	9	2	-1.33333	-1.36364	-1.33333	-1.36364	-0.478091	0.657541	1	0.852769	9	8.8484	10	0	0	1	3	3.24656	4	4	5	4.03165	3	2.27957	4	4	5.45932	5	1	1.05595	2	2.66667	3.66667	2.93161
SN3_00101370	58	9	-5	-1.075	49.4887	10.2777	-13.4297	-1.20012	58	9	-5	-1.07389	-5	-1.07389	-0.295026	0.782653	1	0.964489	71	69.804	72	70	91.7265	71	74	80.0817	75	71.6667	72.6667	80.5374	98	74.466	99	62	84.6195	63	40	42.2378	41	66.6667	67.6667	67.1078
SN3_00101375	51	34	35.6667	4.56667	50.5471	34.3755	36.2649	4.40482	51	34	35.6667	4.24242	35.6667	4.24242	5.19638	0.00653236	1	0.105202	19	18.68	20	6	7.86227	7	5	5.41093	6	10	11	10.6511	56	42.552	57	41	55.958	42	40	42.2378	41	45.6667	46.6667	46.9159
SN3_00101380	10	3	3	2.125	7.04805	2.56779	2.17114	1.76723	10	3	3	1.81818	3	1.81818	0.987878	0.379137	1	0.566825	4	3.93262	5	1	1.31038	2	3	3.24656	4	2.66667	3.66667	2.82985	11	8.35843	12	1	1.36483	2	5	5.27973	6	5.66667	6.66667	5.00099
SN3_00101385	0	0	0	1	0	0	0	1	0	0	0	-1	0	-1	#NUM!	#NUM!	#NUM!	#NUM!	0	0	1	0	0	1	0	0	1	0	1	0	0	0	1	0	0	1	0	0	1	0	1	0
SN3_00101390	158	33	81	1.91011	139.187	29.7071	76.3597	1.78043	158	33	81	1.9	81	1.9	2.29347	0.0835369	1	0.246711	115	113.063	116	70	91.7265	71	82	88.7392	83	89	90	97.8429	228	173.247	229	167	227.927	168	115	121.434	116	170	171	174.203
SN3_00101395	121	17	-36.6667	-1.90164	112.855	30.968	-41.3932	-2.01603	121	17	-36.6667	-1.88	-36.6667	-1.88	-1.09002	0.336971	1	0.560563	137	134.692	138	39	51.1048	40	56	60.6024	57	77.3333	78.3333	82.1332	39	29.6344	40	16	21.8373	17	67	70.7483	68	40.6667	41.6667	40.74
SN3_00101400	145	19	63.3333	2.93878	111.887	16.3032	58.7917	2.62005	145	19	63.3333	2.88119	63.3333	2.88119	1.49899	0.208248	1	0.406456	43	42.2757	44	31	40.6217	32	24	25.9725	25	32.6667	33.6667	36.29	167	126.896	168	99	135.118	100	22	23.2308	23	96	97	95.0817
SN3_00101405	55	19	-33.6667	-102	54.0736	24.8972	-36.072	-103.483	55	19	-33.6667	-26.25	-33.6667	-26.25	-3.11101	0.0358369	1	0.168149	55	54.0736	56	19	24.8972	20	28	30.3012	29	34	35	36.424	0	0	1	0	0	1	1	1.05595	2	0.333333	1.33333	0.351982
SN3_00101410	49	20	-2.33333	-1.03286	33.4496	20.1865	-6.61925	-1.0906	49	20	-2.33333	-1.03241	-2.33333	-1.03241	-0.145802	0.89113	1	1	94	92.4166	95	45	58.9671	46	81	87.657	82	73.3333	74.3333	79.6802	83	63.0681	84	61	83.2546	62	69	72.8602	70	71	72	73.061
SN3_00101415	337	157	218.667	2.2354	372.169	136.028	215.705	2.10621	337	157	218.667	2.22846	218.667	2.22846	3.83265	0.0185759	1	0.137015	232	228.092	233	146	191.315	147	153	165.574	154	177	178	194.994	483	367.011	484	394	537.743	395	310	327.343	311	395.667	396.667	410.699
SN3_00101420	100	21	-0.333333	-1.00166	82.6688	40.8469	-18.6825	-1.09095	100	21	-0.333333	-1.00165	-0.333333	-1.00165	-0.00875007	0.993438	1	1	258	253.654	259	189	247.662	190	158	170.985	159	201.667	202.667	224.1	248	188.445	249	168	229.291	169	188	198.518	189	201.333	202.333	205.418
SN3_00101425	487	284	399.667	16.1772	513.93	325.582	405.637	14.3298	487	284	399.667	15.622	399.667	15.622	6.91437	0.00229553	1	0.0763562	29	28.5115	30	38	49.7944	39	12	12.9862	13	26.3333	27.3333	30.4307	466	354.093	467	313	427.192	314	499	526.917	500	426	427	436.067
SN3_00101430	166	53	-89.3333	-3.79167	161.602	66.8872	-98.7506	-4.01638	166	53	-89.3333	-3.70707	-89.3333	-3.70707	-2.63036	0.0581643	1	0.207395	188	184.833	189	84	110.072	85	92	99.5611	93	121.333	122.333	131.489	43	32.6739	44	31	42.3097	32	22	23.2308	23	32	33	32.7381
SN3_00101435	148	84	-115.333	-2.78351	196.976	110.749	-134.507	-2.97246	148	84	-115.333	-2.75635	-115.333	-2.75635	-7.58655	0.00161909	1	0.0729638	196	192.698	197	189	247.662	190	155	167.739	156	180	181	202.7	75	56.9893	76	71	96.9029	72	48	50.6854	49	64.6667	65.6667	68.1925
SN3_00101440	354	124	-205.667	-3.52869	335.824	188.136	-236.873	-4.05127	354	124	-205.667	-3.49798	-205.667	-3.49798	-3.62828	0.0221936	1	0.144357	386	379.498	387	219	286.973	220	256	277.039	257	287	288	314.504	117	88.9033	118	32	43.6746	33	95	100.315	96	81.3333	82.3333	77.6309
SN3_00101445	99	29	-42	-2.10526	96.095	17.8044	-49.0641	-2.31157	99	29	-42	-2.07692	-42	-2.07692	-1.77377	0.150776	1	0.337468	116	114.046	117	49	64.2086	50	75	81.1639	76	80	81	86.4728	63	47.871	64	34	46.4042	35	17	17.9511	18	38	39	37.4088
SN3_00101450	96	9	-31.6667	-1.87156	92.5632	20.3532	-33.8371	-1.88247	96	9	-31.6667	-1.84821	-31.6667	-1.84821	-1.15366	0.312881	1	0.531726	121	118.962	122	34	44.5529	35	49	53.0271	50	68	69	72.1806	43	32.6739	44	41	55.958	42	25	26.3986	26	36.3333	37.3333	38.3435
SN3_00101455	57	21	24.6667	1.87059	56.8812	13.0128	20.9169	1.69039	57	21	24.6667	1.84091	24.6667	1.84091	1.33883	0.251649	1	0.45976	41	40.3094	42	13	17.0349	14	31	33.5478	32	28.3333	29.3333	30.2974	69	52.4301	70	20	27.2966	21	70	73.9162	71	53	54	51.2143
SN3_00101460	298	209	247.333	33.2609	290.991	222.281	252.365	27.7767	298	209	247.333	29.5385	247.333	29.5385	9.87404	0.00059026	1	0.0575544	5	4.91578	6	17	22.2764	18	1	1.08219	2	7.66667	8.66667	9.4248	299	227.197	300	214	292.074	215	252	266.098	253	255	256	261.79
SN3_00101465	21	6	14.6667	7.28571	19.8085	9.334	14.2043	6.67686	21	6	14.6667	5.4	14.6667	5.4	3.58067	0.0231538	1	0.145205	3	2.94947	4	1	1.31038	2	3	3.24656	4	2.33333	3.33333	2.50213	22	16.7169	23	9	12.2835	10	20	21.1189	21	17	18	16.7064
SN3_00101470	69	4	27.6667	2.88636	49.5292	8.61664	22.6007	2.37291	69	4	27.6667	2.76596	27.6667	2.76596	1.51486	0.20438	1	0.40244	19	18.68	20	16	20.9661	17	9	9.73967	10	14.6667	15.6667	16.4619	78	59.2689	79	20	27.2966	21	29	30.6224	30	42.3333	43.3333	39.0626
SN3_00101475	130	35	72.6667	3.83117	136.879	48.6947	71.9327	3.60779	130	35	72.6667	3.725	72.6667	3.725	2.5461	0.0635681	1	0.215081	45	44.242	46	17	22.2764	18	15	16.2328	16	25.6667	26.6667	27.5837	98	74.466	99	52	70.9712	53	145	153.112	146	98.3333	99.3333	99.5164
SN3_00101480	1	0	0.333333	#DIV/0!	0.759857	0	0.253286	#DIV/0!	1	0	0.333333	1.33333	0.333333	1.33333	1	0.373901	1	0.56101	0	0	1	0	0	1	0	0	1	0	1	0	1	0.759857	2	0	0	1	0	0	1	0.333333	1.33333	0.253286
SN3_00101485	40	25	29.3333	5.63158	45.0938	16.7401	31.4377	5.78737	40	25	29.3333	5	29.3333	5	7.35893	0.00181649	1	0.0729638	11	10.8147	12	1	1.31038	2	7	7.5753	8	6.33333	7.33333	6.5668	32	24.3154	33	34	46.4042	35	41	43.2937	42	35.6667	36.6667	38.0045
SN3_00101490	61	29	-35.6667	-2.46575	58.9534	25.7305	-42.8102	-2.79087	61	29	-35.6667	-2.40789	-35.6667	-2.40789	-3.29582	0.030051	1	0.158416	75	73.7367	76	56	73.3812	57	49	53.0271	50	60	61	66.715	39	29.6344	40	20	27.2966	21	14	14.7832	15	24.3333	25.3333	23.9048
SN3_00101495	56	28	13	1.30709	46.3266	21.9736	4.76384	1.09811	56	28	13	1.3	13	1.3	0.728749	0.50653	1	0.703035	46	45.2252	47	56	73.3812	57	25	27.0546	26	42.3333	43.3333	48.5537	81	61.5484	82	28	38.2152	29	57	60.1889	58	55.3333	56.3333	53.3175
SN3_00101500	7	3	3.66667	4.66667	9.55381	2.94947	4.46793	5.54448	7	3	3.66667	2.83333	3.66667	2.83333	2.0788	0.106166	1	0.280982	3	2.94947	4	0	0	1	0	0	1	1	2	0.983156	2	1.51971	3	7	9.55381	8	5	5.27973	6	4.66667	5.66667	5.45108
SN3_00101505	39	10	-1	-1.03	57.5528	13.2678	-1.28387	-1.03433	39	10	-1	-1.02913	-1	-1.02913	-0.0843482	0.936832	1	1	39	38.3431	40	37	48.484	38	27	29.219	28	34.3333	35.3333	38.682	33	25.0753	34	53	72.336	54	14	14.7832	15	33.3333	34.3333	37.3982
SN3_00101510	124	55	90	91	124.581	58.0507	92.1012	82.8503	124	55	90	46	90	46	4.51697	0.010683	1	0.1189	1	0.983156	2	1	1.31038	2	1	1.08219	2	1	2	1.12524	125	94.9821	126	92	125.564	93	56	59.1329	57	91	92	93.2265
SN3_00101515	0	0	0	1	0	0	0	1	0	0	0	-1	0	-1	#NUM!	#NUM!	#NUM!	#NUM!	0	0	1	0	0	1	0	0	1	0	1	0	0	0	1	0	0	1	0	0	1	0	1	0
SN3_00101520	157	107	133	37.2727	214.561	106.693	141.956	32.4724	157	107	133	29.5	133	29.5	9.07287	0.000818076	1	0.0623234	2	1.96631	3	8	10.483	9	1	1.08219	2	3.66667	4.66667	4.51051	143	108.66	144	158	215.643	159	109	115.098	110	136.667	137.667	146.467
SN3_00101525	282	116	194.667	65.8889	258.236	122.781	196.938	58.6049	282	116	194.667	49.6667	194.667	49.6667	4.1225	0.0145827	1	0.127973	4	3.93262	5	4	5.24152	5	1	1.08219	2	3	4	3.41877	283	215.04	284	190	259.318	191	120	126.713	121	197.667	198.667	200.357
SN3_00101530	265	142	-214	-19.3429	326.501	150.844	-243.114	-22.1887	265	142	-214	-17.8947	-214	-17.8947	-5.72849	0.00459767	1	0.0943946	271	266.435	272	254	332.836	255	152	164.492	153	225.667	226.667	254.588	19	14.4373	20	10	13.6483	11	6	6.33567	7	11.6667	12.6667	11.4738
SN3_00101535	0	0	0	1	0	0	0	1	0	0	0	-1	0	-1	#NUM!	#NUM!	#NUM!	#NUM!	0	0	1	0	0	1	0	0	1	0	1	0	0	0	1	0	0	1	0	0	1	0	1	0
SN3_00101540	48	13	10.6667	1.14953	49.3209	39.9136	7.88467	1.1003	48	13	10.6667	1.14747	10.6667	1.14747	0.619871	0.568909	1	0.764988	100	98.3156	101	62	81.2435	63	52	56.2736	53	71.3333	72.3333	78.6109	75	56.9893	76	71	96.9029	72	100	105.595	101	82	83	86.4956
SN3_00101545	56	20	0.666667	1.00866	63.6515	23.5488	-5.02596	-1.06252	56	20	0.666667	1.00855	0.666667	1.00855	0.034075	0.97445	1	1	98	96.3492	99	70	91.7265	71	63	68.1777	64	77	78	85.4178	103	78.2653	104	83	113.281	84	47	49.6294	48	77.6667	78.6667	80.3919
SN3_00101550	193	57	98.6667	2.1746	156.785	48.3833	93.2489	2.01724	193	57	98.6667	2.16078	98.6667	2.16078	2.28281	0.0845245	1	0.248591	122	119.945	123	63	82.5539	64	67	72.5064	68	84	85	91.6684	256	194.523	257	168	229.291	169	124	130.937	125	182.667	183.667	184.917
SN3_00101555	28	11	12	1.54545	21.7812	5.18351	9.72026	1.39991	28	11	12	1.52174	12	1.52174	1.59411	0.186137	1	0.381514	31	30.4778	32	20	26.2076	21	15	16.2328	16	22	23	24.3061	43	32.6739	44	23	31.3911	24	36	38.014	37	34	35	34.0263
SN3_00101560	47	16	-12.6667	-1.7451	45.0633	7.76068	-15.6959	-2.00646	47	16	-12.6667	-1.7037	-12.6667	-1.7037	-0.945578	0.397906	1	0.588183	50	49.1578	51	11	14.4142	12	28	30.3012	29	29.6667	30.6667	31.291	27	20.5161	28	3	4.09449	4	21	22.1748	22	17	18	15.5952
SN3_00101565	588	304	448.333	4.04989	597.1	364.435	443.203	3.74943	588	304	448.333	4.02928	448.333	4.02928	4.87431	0.00819417	1	0.111252	217	213.345	218	122	159.866	123	102	110.383	103	147	148	161.198	690	524.301	691	426	581.418	427	670	707.483	671	595.333	596.333	604.401
SN3_00101570	228	59	71.3333	1.49423	150.04	24.6502	52.9643	1.33106	228	59	71.3333	1.49083	71.3333	1.49083	1.15411	0.312715	1	0.53157	217	213.345	218	144	188.695	145	72	77.9174	73	144.333	145.333	159.986	300	227.957	301	144	196.536	145	203	214.357	204	215.667	216.667	212.95
SN3_00101575	85	18	33	1.91667	116.555	15.0036	37.3356	1.98501	85	18	33	1.89189	33	1.89189	1.52164	0.202751	1	0.401816	55	54.0736	56	10	13.1038	11	43	46.534	44	36	37	37.9038	75	56.9893	76	95	129.659	96	37	39.07	38	69	70	75.2394
SN3_00101580	174	20	44.6667	1.54032	106.002	19.6928	28.8755	1.31828	174	20	44.6667	1.53386	44.6667	1.53386	0.815921	0.460344	1	0.656113	100	98.3156	101	60	78.6227	61	88	95.2323	89	82.6667	83.6667	90.7235	234	177.807	235	80	109.186	81	68	71.8043	69	127.333	128.333	119.599
SN3_00101585	1	0	0.333333	#DIV/0!	1.05595	0	0.351982	#DIV/0!	1	0	0.333333	1.33333	0.333333	1.33333	1	0.373901	1	0.56101	0	0	1	0	0	1	0	0	1	0	1	0	0	0	1	0	0	1	1	1.05595	2	0.333333	1.33333	0.351982
SN3_00101590	53	15	-23	-2.04545	47.1455	16.6277	-27.4359	-2.29331	53	15	-23	-2	-23	-2	-1.79966	0.146296	1	0.331683	66	64.8883	67	28	36.6906	29	41	44.3696	42	45	46	48.6495	34	25.8351	35	13	17.7428	14	19	20.063	20	22	23	21.2136
SN3_00101595	26	5	-11.6667	-9.75	25.7853	5.43717	-12.1184	-8.99811	26	5	-11.6667	-6	-11.6667	-6	-1.66478	0.171288	1	0.361557	27	26.5452	28	6	7.86227	7	6	6.49311	7	13	14	13.6335	1	0.759857	2	2	2.72966	3	1	1.05595	2	1.33333	2.33333	1.51515
SN3_00101600	148	65	23	1.12994	117.461	20.472	-2.45505	-1.01244	148	65	23	1.12921	23	1.12921	0.473682	0.660423	1	0.855637	204	200.564	205	197	258.145	198	130	140.684	131	177	178	199.798	278	211.24	279	132	180.158	133	190	200.63	191	200	201	197.342
SN3_00101605	51	23	-29.3333	-3.09524	49.3403	21.7812	-33.4924	-3.40229	51	23	-29.3333	-2.95556	-29.3333	-2.95556	-2.99209	0.040255	1	0.176374	62	60.9556	63	34	44.5529	35	34	36.7943	35	43.3333	44.3333	47.4343	20	15.1971	21	11	15.0131	12	11	11.6154	12	14	15	13.9419
SN3_00101610	1058	366	-612.333	-45.8049	1037.41	456.585	-657.291	-48.3785	1058	366	-612.333	-42.75	-612.333	-42.75	-2.77659	0.0499927	1	0.194221	1066	1048.04	1067	380	497.944	381	432	467.504	433	626	627	671.164	14	10.638	15	8	10.9186	9	19	20.063	20	13.6667	14.6667	13.8732
SN3_00101615	50	36	42	10	53.3373	34.1016	43.3954	9.72926	50	36	42	8.41176	42	8.41176	12.0136	0.000275204	1	0.0486058	7	6.88209	8	2	2.62076	3	5	5.41093	6	4.66667	5.66667	4.97126	52	39.5126	53	41	55.958	42	47	49.6294	48	46.6667	47.6667	48.3667
SN3_00101620	322	84	193	4.61875	304.68	87.4136	193.89	4.37589	322	84	193	4.55215	193	4.55215	2.96076	0.0415233	1	0.178249	80	78.6524	81	31	40.6217	32	49	53.0271	50	53.3333	54.3333	57.4338	353	268.23	354	253	345.302	254	133	140.441	134	246.333	247.333	251.324
SN3_00101625	45	9	30.6667	3.875	65.2341	7.07673	32.4	3.70589	45	9	30.6667	3.62857	30.6667	3.62857	2.71885	0.0530499	1	0.198972	10	9.83156	11	10	13.1038	11	12	12.9862	13	10.6667	11.6667	11.9739	50	37.9929	51	55	75.0656	56	19	20.063	20	41.3333	42.3333	44.3738
SN3_00101630	129	12	65	1.975	158.622	16.7688	62.6682	1.84038	129	12	65	1.96059	65	1.96059	1.63842	0.176676	1	0.369029	74	72.7535	75	64	83.8643	65	62	67.0955	63	66.6667	67.6667	74.5711	183	139.054	184	158	215.643	159	54	57.021	55	131.667	132.667	137.239
SN3_00101635	224	43	41.6667	1.3125	137.017	75.3272	24.2731	1.16844	224	43	41.6667	1.31017	41.6667	1.31017	0.570967	0.59857	1	0.796257	190	186.8	191	80	104.83	81	130	140.684	131	133.333	134.333	144.105	304	230.997	305	132	180.158	133	89	93.9791	90	175	176	168.378
SN3_00101640	3	0	-1	#DIV/0!	3.93114	0	-1.31038	#DIV/0!	3	0	-1	-2	-1	-2	-1	0.373901	1	0.56101	0	0	1	3	3.93114	4	0	0	1	1	2	1.31038	0	0	1	0	0	1	0	0	1	0	1	0
SN3_00101645	67	11	-4.66667	-1.10294	46.173	5.54116	-12.1633	-1.2797	67	11	-4.66667	-1.10072	-4.66667	-1.10072	-0.232048	0.827889	1	1	57	56.0399	58	45	58.9671	46	48	51.9449	49	50	51	55.6506	83	63.0681	84	37	50.4987	38	16	16.8951	17	45.3333	46.3333	43.4873
SN3_00101650	0	0	0	1	0	0	0	1	0	0	0	-1	0	-1	#NUM!	#NUM!	#NUM!	#NUM!	0	0	1	0	0	1	0	0	1	0	1	0	0	0	1	0	0	1	0	0	1	0	1	0
SN3_00101655	80	26	-46.6667	-7.66667	78.5069	31.0378	-51.1843	-7.79471	80	26	-46.6667	-6.83333	-46.6667	-6.83333	-3.19173	0.0331616	1	0.162041	82	80.6188	83	44	57.6567	45	35	37.8765	36	53.6667	54.6667	58.7173	9	6.83871	10	10	13.6483	11	2	2.11189	3	7	8	7.53297
SN3_00101660	0	0	0	1	0	0	0	1	0	0	0	-1	0	-1	#NUM!	#NUM!	#NUM!	#NUM!	0	0	1	0	0	1	0	0	1	0	1	0	0	0	1	0	0	1	0	0	1	0	1	0
SN3_00101665	9	1	-3.33333	-1.47619	7.64447	1.81877	-4.5989	-1.66504	9	1	-3.33333	-1.41667	-3.33333	-1.41667	-1.58114	0.189004	1	0.384134	13	12.781	14	10	13.1038	11	8	8.65748	9	10.3333	11.3333	11.5141	9	6.83871	10	4	5.45932	5	8	8.44756	9	7	8	6.9152
SN3_00101670	193	31	63.3333	1.50938	99.2602	23.8071	46.8541	1.34116	193	31	63.3333	1.50532	63.3333	1.50532	1.11508	0.327287	1	0.549771	153	150.423	154	103	134.969	104	117	126.616	118	124.333	125.333	137.336	296	224.918	297	148	201.995	149	119	125.657	120	187.667	188.667	184.19
SN3_00101675	10	3	-1	-1.375	13.1038	2.27957	-1.69408	-1.55826	10	3	-1	-1.27273	-1	-1.27273	-0.286039	0.789051	1	0.970391	0	0	1	10	13.1038	11	1	1.08219	2	3.66667	4.66667	4.72866	3	2.27957	4	5	6.82415	6	0	0	1	2.66667	3.66667	3.03457
SN3_00101680	11	1	1.66667	1.83333	8.35843	0.983156	0.274459	1.10927	11	1	1.66667	1.55556	1.66667	1.55556	0.419591	0.69634	1	0.886932	1	0.983156	2	5	6.55189	6	0	0	1	2	3	2.51168	11	8.35843	12	0	0	1	0	0	1	3.66667	4.66667	2.78614
SN3_00101685	1	0	0.333333	#DIV/0!	0.759857	0	0.253286	#DIV/0!	1	0	0.333333	1.33333	0.333333	1.33333	1	0.373901	1	0.56101	0	0	1	0	0	1	0	0	1	0	1	0	1	0.759857	2	0	0	1	0	0	1	0.333333	1.33333	0.253286
SN3_00101690	0	0	0	1	0	0	0	1	0	0	0	-1	0	-1	#NUM!	#NUM!	#NUM!	#NUM!	0	0	1	0	0	1	0	0	1	0	1	0	0	0	1	0	0	1	0	0	1	0	1	0
SN3_00101695	48	2	30.6667	3.19048	70.0919	5.81547	31.5487	2.97531	48	2	30.6667	3.04444	30.6667	3.04444	2.06079	0.108355	1	0.284437	12	11.7979	13	16	20.9661	17	14	15.1506	15	14	15	15.9715	59	44.8316	60	60	81.8898	61	15	15.8392	16	44.6667	45.6667	47.5202
SN3_00101700	45	0	-20	#DIV/0!	44.242	0	-20.1583	#DIV/0!	45	0	-20	-21	-20	-21	-1.51186	0.205106	1	0.40244	45	44.242	46	0	0	1	15	16.2328	16	20	21	20.1583	0	0	1	0	0	1	0	0	1	0	1	0
SN3_00101705	0	0	0	1	0	0	0	1	0	0	0	-1	0	-1	#NUM!	#NUM!	#NUM!	#NUM!	0	0	1	0	0	1	0	0	1	0	1	0	0	0	1	0	0	1	0	0	1	0	1	0
SN3_00101710	81	20	36.3333	2.29762	59.45	17.1874	34.5445	2.15608	81	20	36.3333	2.25287	36.3333	2.25287	1.974	0.11962	1	0.296228	45	44.242	46	14	18.3453	15	25	27.0546	26	28	29	29.8806	95	72.1864	96	57	77.7953	58	41	43.2937	42	64.3333	65.3333	64.4252
SN3_00101715	8	1	4	4	8.44756	1.18122	3.35617	3.25857	8	1	4	2.71429	4	2.71429	1.48842	0.210867	1	0.410099	1	0.983156	2	1	1.31038	2	2	2.16437	3	1.33333	2.33333	1.48597	8	6.07886	9	0	0	1	8	8.44756	9	5.33333	6.33333	4.84214
SN3_00101720	394	186	296	35.1538	431.617	196.915	305.147	31.1031	394	186	296	31.6207	296	31.6207	4.90466	0.00801714	1	0.110591	7	6.88209	8	13	17.0349	14	6	6.49311	7	8.66667	9.66667	10.1367	400	303.943	401	321	438.11	322	193	203.797	194	304.667	305.667	315.284
SN3_00101725	1741	712	1226.33	7.54626	1836.2	932.25	1223.43	6.65353	1741	712	1226.33	7.5115	1226.33	7.5115	4.54084	0.0104904	1	0.118509	208	204.496	209	270	353.802	271	84	90.9036	85	187.333	188.333	216.401	1496	1136.75	1497	920	1255.64	921	1825	1927.1	1826	1413.67	1414.67	1439.83
SN3_00101730	1	0	-0.333333	#DIV/0!	1.08219	0	-0.360728	#DIV/0!	1	0	-0.333333	-1.33333	-0.333333	-1.33333	-1	0.373901	1	0.56101	0	0	1	0	0	1	1	1.08219	2	0.333333	1.33333	0.360728	0	0	1	0	0	1	0	0	1	0	1	0
SN3_00101735	44	14	22.6667	2.65854	29.097	14.4159	21.4485	2.45205	44	14	22.6667	2.54545	22.6667	2.54545	2.67958	0.055253	1	0.203995	19	18.68	20	8	10.483	9	14	15.1506	15	13.6667	14.6667	14.7712	52	39.5126	53	29	39.5801	30	28	29.5665	29	36.3333	37.3333	36.2197
SN3_00101740	57	17	-25.6667	-2.75	58.0496	24.5663	-26.1712	-2.5149	57	17	-25.6667	-2.6383	-25.6667	-2.6383	-1.8261	0.141868	1	0.325267	66	64.8883	67	26	34.0699	27	29	31.3834	30	40.3333	41.3333	43.4472	9	6.83871	10	26	35.4856	27	9	9.50351	10	14.6667	15.6667	17.2759
SN3_00101745	72	13	47.3333	72	80.525	13.7273	48.9986	75.7571	72	13	47.3333	29.4	47.3333	29.4	2.6428	0.0574118	1	0.206174	2	1.96631	3	0	0	1	0	0	1	0.666667	1.66667	0.655437	72	54.7097	73	59	80.525	60	13	13.7273	14	48	49	49.654
SN3_00101750	4	1	1.33333	5	5.45932	0.759857	1.71233	5.74687	4	1	1.33333	2	1.33333	2	1.06904	0.345271	1	0.56101	0	0	1	0	0	1	1	1.08219	2	0.333333	1.33333	0.360728	1	0.759857	2	4	5.45932	5	0	0	1	1.66667	2.66667	2.07306
SN3_00101755	47	14	29.6667	23.25	39.8627	14.5288	29.6328	21.3948	47	14	29.6667	13.7143	29.6667	13.7143	3.10801	0.0359409	1	0.168371	2	1.96631	3	1	1.31038	2	1	1.08219	2	1.33333	2.33333	1.45296	48	36.4731	49	30	40.9449	31	15	15.8392	16	31	32	31.0857
SN3_00101760	0	0	0	1	0	0	0	1	0	0	0	-1	0	-1	#NUM!	#NUM!	#NUM!	#NUM!	0	0	1	0	0	1	0	0	1	0	1	0	0	0	1	0	0	1	0	0	1	0	1	0
SN3_00101765	40	23	31	47.5	42.3097	24.3595	31.9938	47.4724	40	23	31	19.6	31	19.6	6.67701	0.00261528	1	0.0812688	1	0.983156	2	0	0	1	1	1.08219	2	0.666667	1.66667	0.688447	40	30.3943	41	31	42.3097	32	24	25.3427	25	31.6667	32.6667	32.6822
SN3_00101770	245	68	-12.6667	-1.04232	308.251	44.3391	-37.3707	-1.11969	245	68	-12.6667	-1.04218	-12.6667	-1.04218	-0.163939	0.877729	1	1	350	344.104	351	309	404.907	310	277	299.765	278	312	313	349.592	399	303.183	400	345	470.866	346	154	162.616	155	299.333	300.333	312.222
SN3_00101775	96	44	70.3333	212	98.2678	46.4616	72.2308	221.405	96	44	70.3333	53.75	70.3333	53.75	4.67965	0.00945014	1	0.114177	1	0.983156	2	0	0	1	0	0	1	0.333333	1.33333	0.327719	96	72.9463	97	72	98.2678	73	44	46.4616	45	70.6667	71.6667	72.5585
SN3_00101780	18	8	0	-1	24.6758	9.07174	1.41432	1.11963	18	8	0	-1	0	-1	0	1	1	1	18	17.6968	19	2	2.62076	3	14	15.1506	15	11.3333	12.3333	11.8227	8	6.07886	9	20	27.2966	21	6	6.33567	7	11.3333	12.3333	13.237
SN3_00101785	85	45	71	#DIV/0!	116.011	47.5175	75.5321	#DIV/0!	85	45	71	72	71	72	5.45616	0.00548412	1	0.0991179	0	0	1	0	0	1	0	0	1	0	1	0	83	63.0681	84	85	116.011	86	45	47.5175	46	71	72	75.5321
SN3_00101790	1	1	1	#DIV/0!	1.36483	0.759857	1.06021	#DIV/0!	1	1	1	2	1	2	#DIV/0!	0	0	0	0	0	1	0	0	1	0	0	1	0	1	0	1	0.759857	2	1	1.36483	2	1	1.05595	2	1	2	1.06021
SN3_00101795	9	2	5.66667	#DIV/0!	8.18898	2.11189	5.71319	#DIV/0!	9	2	5.66667	6.66667	5.66667	6.66667	2.79478	0.0490719	1	0.192724	0	0	1	0	0	1	0	0	1	0	1	0	9	6.83871	10	6	8.18898	7	2	2.11189	3	5.66667	6.66667	5.71319
SN3_00101800	100	21	58	3.52174	96.5312	17.3406	57.358	3.26898	100	21	58	3.41667	58	3.41667	2.5162	0.0656223	1	0.218291	32	31.461	33	19	24.8972	20	18	19.4793	19	23	24	25.2792	118	89.6631	119	85	116.011	86	40	42.2378	41	81	82	82.6372
SN3_00101805	20	3	12.3333	3.05556	29.205	5.0721	12.8251	2.84891	20	3	12.3333	2.7619	12.3333	2.7619	2.3125	0.0818073	1	0.244542	5	4.91578	6	8	10.483	9	5	5.41093	6	6	7	6.93658	22	16.7169	23	25	34.1207	26	8	8.44756	9	18.3333	19.3333	19.7617
SN3_00101810	4	0	2.33333	#DIV/0!	3.16784	0	2.06909	#DIV/0!	4	0	2.33333	3.33333	2.33333	3.33333	1.94145	0.12417	1	0.301593	0	0	1	0	0	1	0	0	1	0	1	0	4	3.03943	5	0	0	1	3	3.16784	4	2.33333	3.33333	2.06909
SN3_00101815	34	6	24.3333	#DIV/0!	46.4042	6.33567	25.9384	#DIV/0!	34	6	24.3333	25.3333	24.3333	25.3333	2.65323	0.05679	1	0.20596	0	0	1	0	0	1	0	0	1	0	1	0	33	25.0753	34	34	46.4042	35	6	6.33567	7	24.3333	25.3333	25.9384
SN3_00101820	107	52	77	4.98276	124.014	56.5833	78.2235	4.53302	107	52	77	4.78689	77	4.78689	5.93675	0.00403616	1	0.0924184	23	22.6126	24	26	34.0699	27	9	9.73967	10	19.3333	20.3333	22.1407	116	88.1434	117	98	133.753	99	75	79.1959	76	96.3333	97.3333	100.364
SN3_00101825	341	184	-217.667	-6.02308	334.528	216.995	-248.308	-7.50892	341	184	-217.667	-5.90977	-217.667	-5.90977	-4.07719	0.0151333	1	0.129336	351	345.088	352	205	268.628	206	227	245.656	228	261	262	286.457	99	75.2258	100	21	28.6614	22	10	10.5595	11	43.3333	44.3333	38.1489
SN3_00101830	153	58	74	1.80144	106.613	66.7092	69.2907	1.6978	153	58	74	1.79286	74	1.79286	2.17033	0.0957752	1	0.265243	141	138.625	142	53	69.4501	54	83	89.8214	84	92.3333	93.3333	99.2988	206	156.531	207	129	176.063	130	164	173.175	165	166.333	167.333	168.59
SN3_00101835	558	225	-348.333	-6.17327	536.769	257.235	-392.275	-7.02449	558	225	-348.333	-6.09756	-348.333	-6.09756	-3.87391	0.0179339	1	0.135691	589	579.079	590	355	465.185	356	303	327.902	304	415.667	416.667	457.388	93	70.6667	94	31	42.3097	32	78	82.3637	79	67.3333	68.3333	65.1134
SN3_00101840	0	0	0	1	0	0	0	1	0	0	0	-1	0	-1	#NUM!	#NUM!	#NUM!	#NUM!	0	0	1	0	0	1	0	0	1	0	1	0	0	0	1	0	0	1	0	0	1	0	1	0
SN3_00101845	285	112	-181	-55.3	280.199	147.526	-195.993	-70.2815	285	112	-181	-42.7692	-181	-42.7692	-3.51083	0.0246533	1	0.1474	285	280.199	286	115	150.694	116	153	165.574	154	184.333	185.333	198.822	7	5.319	8	0	0	1	3	3.16784	4	3.33333	4.33333	2.82894
SN3_00101850	160	23	-73	-3.06604	154.252	46.7631	-83.9832	-3.56014	160	23	-73	-3.00917	-73	-3.00917	-2.17237	0.0955567	1	0.265082	168	165.17	169	67	87.7954	68	90	97.3967	91	108.333	109.333	116.787	54	41.0323	55	8	10.9186	9	44	46.4616	45	35.3333	36.3333	32.8042
SN3_00101855	0	0	0	1	0	0	0	1	0	0	0	-1	0	-1	#NUM!	#NUM!	#NUM!	#NUM!	0	0	1	0	0	1	0	0	1	0	1	0	0	0	1	0	0	1	0	0	1	0	1	0
SN3_00101860	5	0	2.33333	#DIV/0!	6.82415	0	2.78129	#DIV/0!	5	0	2.33333	3.33333	2.33333	3.33333	1.60591	0.183567	1	0.378585	0	0	1	0	0	1	0	0	1	0	1	0	2	1.51971	3	5	6.82415	6	0	0	1	2.33333	3.33333	2.78129
SN3_00101865	97	41	-63.3333	-11	96.2593	55.2521	-68.4138	-10.4762	97	41	-63.3333	-9.63636	-63.3333	-9.63636	-3.89872	0.0175605	1	0.135537	101	99.2987	102	47	61.5878	48	61	66.0133	62	69.6667	70.6667	75.6333	4	3.03943	5	9	12.2835	10	6	6.33567	7	6.33333	7.33333	7.21952
SN3_00101870	1	0	0	-1	1.08219	0	-0.00874682	-1.02485	1	0	0	-1	0	-1	0	1	1	1	0	0	1	0	0	1	1	1.08219	2	0.333333	1.33333	0.360728	0	0	1	0	0	1	1	1.05595	2	0.333333	1.33333	0.351982
SN3_00101875	0	0	0	1	0	0	0	1	0	0	0	-1	0	-1	#NUM!	#NUM!	#NUM!	#NUM!	0	0	1	0	0	1	0	0	1	0	1	0	0	0	1	0	0	1	0	0	1	0	1	0
SN3_00101880	395	94	198.333	2.6482	262.498	90.0871	185.315	2.40899	395	94	198.333	2.63462	198.333	2.63462	2.21842	0.0907716	1	0.257041	168	165.17	169	90	117.934	91	103	111.465	104	120.333	121.333	131.523	485	368.531	486	274	373.963	275	197	208.021	198	318.667	319.667	316.838
SN3_00101885	45	16	33.6667	#DIV/0!	47.5175	21.8373	33.2497	#DIV/0!	45	16	33.6667	34.6667	33.6667	34.6667	3.76144	0.0197503	1	0.139235	0	0	1	0	0	1	0	0	1	0	1	0	40	30.3943	41	16	21.8373	17	45	47.5175	46	33.6667	34.6667	33.2497
SN3_00101890	79	43	-46	-2.55056	76.7958	49.2559	-55.788	-2.99517	79	43	-46	-2.5	-46	-2.5	-2.94351	0.0422413	1	0.179835	91	89.4672	92	64	83.8643	65	72	77.9174	73	75.6667	76.6667	83.7496	56	42.552	57	21	28.6614	22	12	12.6713	13	29.6667	30.6667	27.9616
SN3_00101895	52	16	18	1.48649	59.5857	13.3977	15.7793	1.38314	52	16	18	1.47368	18	1.47368	1.10852	0.329797	1	0.552651	46	45.2252	47	35	45.8633	36	30	32.4656	31	37	38	41.1847	77	58.509	78	63	85.9843	64	25	26.3986	26	55	56	56.964
SN3_00101900	0	0	0	1	0	0	0	1	0	0	0	-1	0	-1	#NUM!	#NUM!	#NUM!	#NUM!	0	0	1	0	0	1	0	0	1	0	1	0	0	0	1	0	0	1	0	0	1	0	1	0
SN3_00101905	131	30	-15.3333	-1.10455	122.315	56.6679	-28.1235	-1.18639	131	30	-15.3333	-1.10384	-15.3333	-1.10384	-0.352069	0.742552	1	0.927045	220	216.294	221	144	188.695	145	122	132.027	123	162	163	179.005	199	151.212	200	152	207.454	153	89	93.9791	90	146.667	147.667	150.882
SN3_00101910	1324	599	-856	-161.5	1300.55	701.026	-928.989	-174.694	1324	599	-856	-136.158	-856	-136.158	-3.67017	0.0213879	1	0.14351	1327	1304.65	1328	605	792.779	606	652	705.585	653	861.333	862.333	934.337	6	4.55914	7	3	4.09449	4	7	7.39162	8	5.33333	6.33333	5.34842
SN3_00101915	90	16	4.33333	1.04452	136.735	26.2277	-0.746782	-1.00686	90	16	4.33333	1.04407	4.33333	1.04407	0.150151	0.887912	1	1	90	88.484	91	96	125.796	97	106	114.712	107	97.3333	98.3333	109.664	125	94.9821	126	135	184.252	136	45	47.5175	46	101.667	102.667	108.917
SN3_00101920	53	33	-34.3333	-3.39535	55.7992	32.3204	-40.6334	-3.98616	53	33	-34.3333	-3.23913	-34.3333	-3.23913	-4.19797	0.0137182	1	0.12525	56	55.0567	57	45	58.9671	46	45	48.6983	46	48.6667	49.6667	54.2407	28	21.276	29	12	16.378	13	3	3.16784	4	14.3333	15.3333	13.6073
SN3_00101925	0	0	0	1	0	0	0	1	0	0	0	-1	0	-1	#NUM!	#NUM!	#NUM!	#NUM!	0	0	1	0	0	1	0	0	1	0	1	0	0	0	1	0	0	1	0	0	1	0	1	0
SN3_00101930	0	0	0	1	0	0	0	1	0	0	0	-1	0	-1	#NUM!	#NUM!	#NUM!	#NUM!	0	0	1	0	0	1	0	0	1	0	1	0	0	0	1	0	0	1	0	0	1	0	1	0
SN3_00101935	0	0	0	1	0	0	0	1	0	0	0	-1	0	-1	#NUM!	#NUM!	#NUM!	#NUM!	0	0	1	0	0	1	0	0	1	0	1	0	0	0	1	0	0	1	0	0	1	0	1	0
SN3_00101940	0	0	0	1	0	0	0	1	0	0	0	-1	0	-1	#NUM!	#NUM!	#NUM!	#NUM!	0	0	1	0	0	1	0	0	1	0	1	0	0	0	1	0	0	1	0	0	1	0	1	0
SN3_00101945	0	0	0	1	0	0	0	1	0	0	0	-1	0	-1	#NUM!	#NUM!	#NUM!	#NUM!	0	0	1	0	0	1	0	0	1	0	1	0	0	0	1	0	0	1	0	0	1	0	1	0
SN3_00101950	0	0	0	1	0	0	0	1	0	0	0	-1	0	-1	#NUM!	#NUM!	#NUM!	#NUM!	0	0	1	0	0	1	0	0	1	0	1	0	0	0	1	0	0	1	0	0	1	0	1	0
SN3_00101955	0	0	0	1	0	0	0	1	0	0	0	-1	0	-1	#NUM!	#NUM!	#NUM!	#NUM!	0	0	1	0	0	1	0	0	1	0	1	0	0	0	1	0	0	1	0	0	1	0	1	0
SN3_00101960	59	23	18	1.32335	49.8926	19.0459	14.9034	1.245	59	23	18	1.31765	18	1.31765	1.05538	0.350778	1	0.56101	72	70.7872	73	39	51.1048	40	56	60.6024	57	55.6667	56.6667	60.8315	98	74.466	99	74	100.997	75	49	51.7413	50	73.6667	74.6667	75.7349
SN3_00101965	140	48	-82	-5.64151	134.588	73.3581	-90.4652	-6.13905	140	48	-82	-5.39286	-82	-5.39286	-3.25265	0.0312973	1	0.160093	148	145.507	149	67	87.7954	68	84	90.9036	85	99.6667	100.667	108.069	19	14.4373	20	8	10.9186	9	26	27.4546	27	17.6667	18.6667	17.6035
SN3_00101970	0	0	0	1	0	0	0	1	0	0	0	-1	0	-1	#NUM!	#NUM!	#NUM!	#NUM!	0	0	1	0	0	1	0	0	1	0	1	0	0	0	1	0	0	1	0	0	1	0	1	0
SN3_00101975	0	0	0	1	0	0	0	1	0	0	0	-1	0	-1	#NUM!	#NUM!	#NUM!	#NUM!	0	0	1	0	0	1	0	0	1	0	1	0	0	0	1	0	0	1	0	0	1	0	1	0
SN3_00101980	0	0	0	1	0	0	0	1	0	0	0	-1	0	-1	#NUM!	#NUM!	#NUM!	#NUM!	0	0	1	0	0	1	0	0	1	0	1	0	0	0	1	0	0	1	0	0	1	0	1	0
SN3_00101985	0	0	0	1	0	0	0	1	0	0	0	-1	0	-1	#NUM!	#NUM!	#NUM!	#NUM!	0	0	1	0	0	1	0	0	1	0	1	0	0	0	1	0	0	1	0	0	1	0	1	0
SN3_00101990	1	0	0	-1	1.05595	0	0.0242631	1.07404	1	0	0	-1	0	-1	0	1	1	1	1	0.983156	2	0	0	1	0	0	1	0.333333	1.33333	0.327719	0	0	1	0	0	1	1	1.05595	2	0.333333	1.33333	0.351982
SN3_00101995	35	6	10	1.76923	35.7225	4.8096	7.78853	1.54298	35	6	10	1.71429	10	1.71429	0.960769	0.391076	1	0.580623	17	16.7136	18	11	14.4142	12	11	11.904	12	13	14	14.344	26	19.7563	27	4	5.45932	5	39	41.1819	40	23	24	22.1325
SN3_00102000	52	26	35	3.14286	50.0302	28.8778	33.7707	2.78303	52	26	35	3.01923	35	3.01923	5.18558	0.00658101	1	0.10549	17	16.7136	18	24	31.4491	25	8	8.65748	9	16.3333	17.3333	18.9401	60	45.5914	61	43	58.6877	44	51	53.8532	52	51.3333	52.3333	52.7108
SN3_00102005	3	1	1	4	2.27957	0.983156	0.78412	3.39266	3	1	1	1.75	1	1.75	1.06066	0.348641	1	0.56101	1	0.983156	2	0	0	1	0	0	1	0.333333	1.33333	0.327719	3	2.27957	4	0	0	1	1	1.05595	2	1.33333	2.33333	1.11184
SN3_00102010	43	3	15.6667	1.36154	23.0163	8.3199	10.6635	1.21989	43	3	15.6667	1.35338	15.6667	1.35338	1.2292	0.286359	1	0.500457	46	45.2252	47	41	53.7255	42	43	46.534	44	43.3333	44.3333	48.4949	84	63.828	85	50	68.2415	51	43	45.4056	44	59	60	59.1584
SN3_00102015	122	28	-65	-5.23913	116.892	46.6	-70.9049	-5.65307	122	28	-65	-4.97959	-65	-4.97959	-2.52906	0.0647295	1	0.217144	130	127.81	131	46	60.2774	47	65	70.3421	66	80.3333	81.3333	86.1432	18	13.6774	19	8	10.9186	9	20	21.1189	21	15.3333	16.3333	15.2383
SN3_00102020	22	15	-1	-1.03659	16.3938	8.78513	-3.76644	-1.14023	22	15	-1	-1.03529	-1	-1.03529	-0.112115	0.916133	1	1	38	37.3599	39	16	20.9661	17	31	33.5478	32	28.3333	29.3333	30.6246	37	28.1147	38	16	21.8373	17	29	30.6224	30	27.3333	28.3333	26.8581
SN3_00102025	49	12	-29	-3.48571	45.5029	17.1765	-33.5219	-3.85122	49	12	-29	-3.28947	-29	-3.28947	-3.12917	0.0352134	1	0.166881	56	55.0567	57	41	53.7255	42	25	27.0546	26	40.6667	41.6667	45.279	13	9.87814	14	7	9.55381	8	15	15.8392	16	11.6667	12.6667	11.757
SN3_00102030	2	0	-1	#DIV/0!	1.96631	0	-1.09223	#DIV/0!	2	0	-1	-2	-1	-2	-1.73205	0.158302	1	0.344358	2	1.96631	3	1	1.31038	2	0	0	1	1	2	1.09223	0	0	1	0	0	1	0	0	1	0	1	0
SN3_00102035	77	16	36.3333	2.28235	52.3848	15.0096	31.2032	1.99978	77	16	36.3333	2.23864	36.3333	2.23864	1.9314	0.125613	1	0.303951	41	40.3094	42	25	32.7595	26	19	20.5615	20	28.3333	29.3333	31.2101	96	72.9463	97	35	47.769	36	63	66.5245	64	64.6667	65.6667	62.4133
SN3_00102040	37	20	-2	-1.10714	36.3768	16.4066	-3.7802	-1.21771	37	20	-2	-1.10169	-2	-1.10169	-0.153594	0.885367	1	1	37	36.3768	38	0	0	1	25	27.0546	26	20.6667	21.6667	21.1438	29	22.0359	30	5	6.82415	6	22	23.2308	23	18.6667	19.6667	17.3636
SN3_00102045	136	65	-22.3333	-1.12226	201.833	41.3557	-45.4091	-1.24271	136	65	-22.3333	-1.1216	-22.3333	-1.1216	-0.456374	0.671802	1	0.86698	251	246.772	252	249	326.284	250	115	124.451	116	205	206	232.503	211	160.33	212	146	199.265	147	191	201.685	192	182.667	183.667	187.094
SN3_00102050	142	44	-15	-1.10321	110.485	22.151	-25.0083	-1.16938	142	44	-15	-1.10251	-15	-1.10251	-0.332495	0.75621	1	0.938474	231	227.109	232	89	116.624	90	161	174.232	162	160.333	161.333	172.655	181	137.534	182	117	159.685	118	138	145.72	139	145.333	146.333	147.647
SN3_00102055	137	61	88.6667	12.5652	102.811	73.5153	86.2536	10.8459	137	61	88.6667	11.2308	88.6667	11.2308	3.93567	0.0170216	1	0.134446	9	8.8484	10	10	13.1038	11	4	4.32874	5	7.66667	8.66667	8.76031	141	107.14	142	70	95.5381	71	78	82.3637	79	96.3333	97.3333	95.0139
SN3_00102060	153	23	-29	-1.27188	126.535	13.4298	-36.847	-1.34098	153	23	-29	-1.26935	-29	-1.26935	-0.596759	0.582803	1	0.780117	226	222.193	227	73	95.6577	74	108	116.876	109	135.667	136.667	144.909	135	102.581	136	85	116.011	86	100	105.595	101	106.667	107.667	108.062
SN3_00102065	92	36	66.6667	17.6667	83.4197	51.0423	65.5978	16.7547	92	36	66.6667	14.3333	66.6667	14.3333	4.31733	0.0124737	1	0.121769	5	4.91578	6	0	0	1	7	7.5753	8	4	5	4.16369	92	69.9068	93	41	55.958	42	79	83.4197	80	70.6667	71.6667	69.7615
SN3_00102070	155	31	-42.6667	-1.38788	166.189	31.753	-59.8485	-1.54042	155	31	-42.6667	-1.38438	-42.6667	-1.38438	-0.903224	0.417483	1	0.609492	185	181.884	186	151	197.867	152	122	132.027	123	152.667	153.667	170.593	180	136.774	181	120	163.78	121	30	31.6784	31	110	111	110.744
SN3_00102075	67	15	8	1.12632	83.2763	8.45268	3.90624	1.05541	67	15	8	1.12435	8	1.12435	0.381	0.722574	1	0.909314	72	70.7872	73	57	74.6916	58	61	66.0133	62	63.3333	64.3333	70.4974	98	74.466	99	85	116.011	86	31	32.7343	32	71.3333	72.3333	74.4036
SN3_00102080	0	0	0	1	0	0	0	1	0	0	0	-1	0	-1	#NUM!	#NUM!	#NUM!	#NUM!	0	0	1	0	0	1	0	0	1	0	1	0	0	0	1	0	0	1	0	0	1	0	1	0
SN3_00102085	55	13	17.6667	1.92982	37.7753	11.7865	15.2735	1.74396	55	13	17.6667	1.88333	17.6667	1.88333	1.08503	0.338929	1	0.56101	24	23.5957	25	10	13.1038	11	23	24.8903	24	19	20	20.5299	65	49.3907	66	34	46.4042	35	11	11.6154	12	36.6667	37.6667	35.8034
SN3_00102090	84	46	68	103	102.362	48.6463	71.1754	94.0992	84	46	68	41.8	68	41.8	6.10112	0.00365155	1	0.0915456	1	0.983156	2	1	1.31038	2	0	0	1	0.666667	1.66667	0.764512	84	63.828	85	75	102.362	76	47	49.6294	48	68.6667	69.6667	71.9399
SN3_00102095	79	40	25.6667	1.52381	97.7741	27.8367	26.8881	1.52172	79	40	25.6667	1.51333	25.6667	1.51333	1.01846	0.366048	1	0.56101	82	80.6188	83	16	20.9661	17	49	53.0271	50	49	50	51.5373	95	72.1864	96	87	118.74	88	42	44.3497	43	74.6667	75.6667	78.4254
SN3_00102100	0	0	0	1	0	0	0	1	0	0	0	-1	0	-1	#NUM!	#NUM!	#NUM!	#NUM!	0	0	1	0	0	1	0	0	1	0	1	0	0	0	1	0	0	1	0	0	1	0	1	0
SN3_00102105	5	3	0	-1	5.27973	2.62224	-0.41753	-1.15057	5	3	0	-1	0	-1	0	1	1	1	4	3.93262	5	1	1.31038	2	4	4.32874	5	3	4	3.19058	4	3.03943	5	0	0	1	5	5.27973	6	3	4	2.77305
SN3_00102110	4	1	-1.66667	-6	3.93262	1.36483	-1.57739	-4.46722	4	1	-1.66667	-2.25	-1.66667	-2.25	-1.38675	0.237796	1	0.442433	4	3.93262	5	0	0	1	2	2.16437	3	2	3	2.03233	0	0	1	1	1.36483	2	0	0	1	0.333333	1.33333	0.454943
SN3_00102115	163	88	110.333	2.82873	135.65	98.5327	108.161	2.63508	163	88	110.333	2.79891	110.333	2.79891	4.95967	0.00770791	1	0.109055	80	78.6524	81	46	60.2774	47	55	59.5202	56	60.3333	61.3333	66.15	209	158.81	210	143	195.171	144	160	168.951	161	170.667	171.667	174.311
SN3_00102120	43	14	-10.3333	-1.30693	39.4728	6.75665	-14.4931	-1.44067	43	14	-10.3333	-1.29808	-10.3333	-1.29808	-0.680702	0.533423	1	0.728769	67	65.8714	68	26	34.0699	27	39	42.2052	40	44	45	47.3822	52	39.5126	53	24	32.7559	25	25	26.3986	26	33.6667	34.6667	32.889
SN3_00102125	106	23	-52	-2.83529	103.778	42.5683	-58.4707	-3.00383	106	23	-52	-2.77273	-52	-2.77273	-2.61237	0.0592725	1	0.209241	112	110.113	113	58	76.002	59	71	76.8352	72	80.3333	81.3333	87.6502	44	33.4337	45	35	47.769	36	6	6.33567	7	28.3333	29.3333	29.1795
SN3_00102130	3	0	-1.33333	#DIV/0!	2.94947	0	-1.34388	#DIV/0!	3	0	-1.33333	-2.33333	-1.33333	-2.33333	-1.51186	0.205106	1	0.40244	3	2.94947	4	0	0	1	1	1.08219	2	1.33333	2.33333	1.34388	0	0	1	0	0	1	0	0	1	0	1	0
SN3_00102135	29	15	4	1.08889	49.4644	8.74825	2.89617	1.05816	29	15	4	1.08696	4	1.08696	0.409673	0.703035	1	0.89231	52	51.1241	53	37	48.484	38	46	49.7805	47	45	46	49.7962	54	41.0323	55	61	83.2546	62	32	33.7902	33	49	50	52.6924
SN3_00102140	11	3	1.33333	1.28571	8.65748	1.80444	0.70676	1.14566	11	3	1.33333	1.23529	1.33333	1.23529	0.383131	0.721114	1	0.908444	6	5.89893	7	0	0	1	8	8.65748	9	4.66667	5.66667	4.85214	11	8.35843	12	3	4.09449	4	4	4.22378	5	6	7	5.5589
SN3_00102145	0	0	0	1	0	0	0	1	0	0	0	-1	0	-1	#NUM!	#NUM!	#NUM!	#NUM!	0	0	1	0	0	1	0	0	1	0	1	0	0	0	1	0	0	1	0	0	1	0	1	0
SN3_00102150	22	1	-8.66667	-14	21.6294	1.05595	-8.76891	-15.4877	22	1	-8.66667	-6.2	-8.66667	-6.2	-1.31825	0.257838	1	0.467447	22	21.6294	23	0	0	1	6	6.49311	7	9.33333	10.3333	9.37418	1	0.759857	2	0	0	1	1	1.05595	2	0.666667	1.66667	0.605267
SN3_00102155	47	16	22.3333	2.21818	32.8123	19.4143	20.443	2.02431	47	16	22.3333	2.15517	22.3333	2.15517	2.15681	0.0972365	1	0.26775	31	30.4778	32	15	19.6557	16	9	9.73967	10	18.3333	19.3333	19.9577	56	42.552	57	29	39.5801	30	37	39.07	38	40.6667	41.6667	40.4007
SN3_00102160	0	0	0	1	0	0	0	1	0	0	0	-1	0	-1	#NUM!	#NUM!	#NUM!	#NUM!	0	0	1	0	0	1	0	0	1	0	1	0	0	0	1	0	0	1	0	0	1	0	1	0
SN3_00102165	75	33	46	3.37931	78.8285	15.1659	48.2876	3.25294	75	33	46	3.2623	46	3.2623	3.70012	0.0208333	1	0.142889	26	25.562	27	18	23.5868	19	14	15.1506	15	19.3333	20.3333	21.4332	51	38.7527	52	56	76.4305	57	89	93.9791	90	65.3333	66.3333	69.7208
SN3_00102170	25	9	14.6667	3.93333	26.3461	8.29788	14.022	3.69656	25	9	14.6667	3.44444	14.6667	3.44444	2.21669	0.0909467	1	0.257232	11	10.8147	12	2	2.62076	3	2	2.16437	3	5	6	5.19995	24	18.2366	25	8	10.9186	9	27	28.5105	28	19.6667	20.6667	19.2219
SN3_00102175	0	0	0	1	0	0	0	1	0	0	0	-1	0	-1	#NUM!	#NUM!	#NUM!	#NUM!	0	0	1	0	0	1	0	0	1	0	1	0	0	0	1	0	0	1	0	0	1	0	1	0
SN3_00102180	0	0	0	1	0	0	0	1	0	0	0	-1	0	-1	#NUM!	#NUM!	#NUM!	#NUM!	0	0	1	0	0	1	0	0	1	0	1	0	0	0	1	0	0	1	0	0	1	0	1	0
SN3_00102185	23	11	4.66667	1.45161	25.9862	6.42446	5.75417	1.54977	23	11	4.66667	1.41176	4.66667	1.41176	0.593732	0.584639	1	0.781984	24	23.5957	25	1	1.31038	2	6	6.49311	7	10.3333	11.3333	10.4664	17	12.9176	18	20	27.2966	21	8	8.44756	9	15	16	16.2206
SN3_00102190	87	21	-27.3333	-1.85417	81.3361	41.8315	-32.193	-1.99494	87	21	-27.3333	-1.82828	-27.3333	-1.82828	-1.12424	0.323815	1	0.545206	98	96.3492	99	47	61.5878	48	33	35.7121	34	59.3333	60.3333	64.5497	26	19.7563	27	11	15.0131	12	59	62.3008	60	32	33	32.3567
SN3_00102195	34	20	25.6667	39.5	46.4042	18.9964	28.1184	39.9745	34	20	25.6667	16.4	25.6667	16.4	6.18479	0.00347306	1	0.0899961	0	0	1	0	0	1	2	2.16437	3	0.666667	1.66667	0.721457	25	18.9964	26	34	46.4042	35	20	21.1189	21	26.3333	27.3333	28.8398
SN3_00102200	74	23	-5	-1.0655	61.4079	15.487	-13.3959	-1.17724	74	23	-5	-1.06466	-5	-1.06466	-0.191898	0.85717	1	1	123	120.928	124	66	86.485	67	55	59.5202	56	81.3333	82.3333	88.9778	102	77.5054	103	49	66.8767	50	78	82.3637	79	76.3333	77.3333	75.5819
SN3_00102205	0	0	0	1	0	0	0	1	0	0	0	-1	0	-1	#NUM!	#NUM!	#NUM!	#NUM!	0	0	1	0	0	1	0	0	1	0	1	0	0	0	1	0	0	1	0	0	1	0	1	0
SN3_00102210	0	0	0	1	0	0	0	1	0	0	0	-1	0	-1	#NUM!	#NUM!	#NUM!	#NUM!	0	0	1	0	0	1	0	0	1	0	1	0	0	0	1	0	0	1	0	0	1	0	1	0
SN3_00102215	0	0	0	1	0	0	0	1	0	0	0	-1	0	-1	#NUM!	#NUM!	#NUM!	#NUM!	0	0	1	0	0	1	0	0	1	0	1	0	0	0	1	0	0	1	0	0	1	0	1	0
SN3_00102220	39	27	30.3333	2.46774	46.0325	20.6993	29.9664	2.29147	39	27	30.3333	2.4	30.3333	2.4	9.1	0.000808737	1	0.0622815	23	22.6126	24	21	27.518	22	18	19.4793	19	20.6667	21.6667	23.2033	57	43.3119	58	48	65.5118	49	48	50.6854	49	51	52	53.1697
SN3_00102225	5	1	1.33333	2	3.79929	0.74706	1.04844	1.76145	5	1	1.33333	1.57143	1.33333	1.57143	0.970143	0.386912	1	0.576139	2	1.96631	3	0	0	1	2	2.16437	3	1.33333	2.33333	1.37689	5	3.79929	6	1	1.36483	2	2	2.11189	3	2.66667	3.66667	2.42534
SN3_00102230	67	6	-23	-2.01471	63.9019	12.2618	-25.5349	-2.09555	67	6	-23	-1.97183	-23	-1.97183	-1.22668	0.287211	1	0.501574	82	80.6188	83	28	36.6906	29	27	29.219	28	45.6667	46.6667	48.8428	22	16.7169	23	15	20.4724	16	31	32.7343	32	22.6667	23.6667	23.3079
SN3_00102235	30	6	14	6.25	22.3491	5.8268	12.4985	5.2055	30	6	14	4.81818	14	4.81818	1.81412	0.143856	1	0.327723	2	1.96631	3	2	2.62076	3	4	4.32874	5	2.66667	3.66667	2.97194	32	24.3154	33	10	13.6483	11	8	8.44756	9	16.6667	17.6667	15.4704
SN3_00102240	28	12	-1.66667	-1.07937	26.0017	2.5895	-5.16313	-1.26441	28	12	-1.66667	-1.07576	-1.66667	-1.07576	-0.170005	0.873258	1	1	32	31.461	33	16	20.9661	17	20	21.6437	21	22.6667	23.6667	24.6903	31	23.5556	32	4	5.45932	5	28	29.5665	29	21	22	19.5271
SN3_00102245	13	1	-0.333333	-1.05263	12.682	2.32811	-1.11891	-1.18606	13	1	-0.333333	-1.04545	-0.333333	-1.04545	-0.0741249	0.94447	1	1	14	13.7642	15	5	6.55189	6	1	1.08219	2	6.66667	7.66667	7.13275	11	8.35843	12	4	5.45932	5	4	4.22378	5	6.33333	7.33333	6.01384
SN3_00102250	1	0	0.333333	#DIV/0!	0.759857	0	0.253286	#DIV/0!	1	0	0.333333	1.33333	0.333333	1.33333	1	0.373901	1	0.56101	0	0	1	0	0	1	0	0	1	0	1	0	1	0.759857	2	0	0	1	0	0	1	0.333333	1.33333	0.253286
SN3_00102255	48	1	26.3333	2.38596	70.4736	5.02026	27.2122	2.24793	48	1	26.3333	2.31667	26.3333	2.31667	2.22205	0.0904061	1	0.256416	13	12.781	14	22	28.8283	23	22	23.8081	23	19	20	21.8058	52	39.5126	53	61	83.2546	62	23	24.2867	24	45.3333	46.3333	49.018
SN3_00102260	4	2	-0.666667	-1.5	3.93262	2.16437	-1.01919	-2.00597	4	2	-0.666667	-1.28571	-0.666667	-1.28571	-0.377964	0.724659	1	0.909353	4	3.93262	5	0	0	1	2	2.16437	3	2	3	2.03233	4	3.03943	5	0	0	1	0	0	1	1.33333	2.33333	1.01314
SN3_00102265	884	122	391.333	2.85759	599.81	104.54	347.219	2.50139	884	122	391.333	2.84882	391.333	2.84882	1.6953	0.165263	1	0.352889	283	278.233	284	166	217.523	167	183	198.04	184	210.667	211.667	231.265	1050	797.85	1051	451	615.538	452	305	322.063	306	602	603	578.484
SN3_00102270	0	0	0	1	0	0	0	1	0	0	0	-1	0	-1	#NUM!	#NUM!	#NUM!	#NUM!	0	0	1	0	0	1	0	0	1	0	1	0	0	0	1	0	0	1	0	0	1	0	1	0
SN3_00102275	1	0	-0.333333	#DIV/0!	0.983156	0	-0.327719	#DIV/0!	1	0	-0.333333	-1.33333	-0.333333	-1.33333	-1	0.373901	1	0.56101	1	0.983156	2	0	0	1	0	0	1	0.333333	1.33333	0.327719	0	0	1	0	0	1	0	0	1	0	1	0
SN3_00102280	92	21	53	13.2308	69.9068	29.4248	48.3688	9.85849	92	21	53	10.9375	53	10.9375	2.62318	0.0586038	1	0.208229	2	1.96631	3	11	14.4142	12	0	0	1	4.33333	5.33333	5.46016	92	69.9068	93	23	31.3911	24	57	60.1889	58	57.3333	58.3333	53.8289
SN3_00102285	27	12	-3	-1.1125	25.5542	8.9787	-7.7726	-1.30427	27	12	-3	-1.10843	-3	-1.10843	-0.320612	0.764555	1	0.947006	37	36.3768	38	32	41.9321	33	20	21.6437	21	29.6667	30.6667	33.3175	39	29.6344	40	12	16.378	13	29	30.6224	30	26.6667	27.6667	25.5449
SN3_00102290	22	6	-11	-1.67347	23.2359	6.86483	-12.9554	-1.75721	22	6	-11	-1.63462	-11	-1.63462	-2.3878	0.0753479	1	0.235211	36	35.3936	37	22	28.8283	23	24	25.9725	25	27.3333	28.3333	30.0648	16	12.1577	17	14	19.1076	15	19	20.063	20	16.3333	17.3333	17.1094
SN3_00102295	114	37	-32.6667	-1.37262	109.095	7.66076	-44.2497	-1.5063	114	37	-32.6667	-1.36842	-32.6667	-1.36842	-0.942003	0.399528	1	0.589351	155	152.389	156	86	112.693	87	120	129.862	121	120.333	121.333	131.648	139	105.62	140	83	113.281	84	41	43.2937	42	87.6667	88.6667	87.3983
SN3_00102300	201	83	68.3333	1.44565	108.319	50.8563	47.9768	1.28539	201	83	68.3333	1.44276	68.3333	1.44276	1.09737	0.334103	1	0.557232	213	209.412	214	121	158.556	122	126	136.355	127	153.333	154.333	168.108	322	244.674	323	134	182.887	135	209	220.693	210	221.667	222.667	216.085
SN3_00102305	1	0	-0.333333	#DIV/0!	1.08219	0	-0.360728	#DIV/0!	1	0	-0.333333	-1.33333	-0.333333	-1.33333	-1	0.373901	1	0.56101	0	0	1	0	0	1	1	1.08219	2	0.333333	1.33333	0.360728	0	0	1	0	0	1	0	0	1	0	1	0
SN3_00102310	76	18	50.3333	11.0667	104.858	17.9893	54.8652	11.0044	76	18	50.3333	9.38889	50.3333	9.38889	2.90546	0.0438773	1	0.182494	7	6.88209	8	4	5.24152	5	4	4.32874	5	5	6	5.48412	64	48.6309	65	80	109.186	81	22	23.2308	23	55.3333	56.3333	60.3493
SN3_00102315	22	14	10.6667	2.23077	22.7219	12.8256	10.172	2.14242	22	14	10.6667	2.10345	10.6667	2.10345	1.52037	0.203056	1	0.402082	19	18.68	20	2	2.62076	3	5	5.41093	6	8.66667	9.66667	8.90388	24	18.2366	25	10	13.6483	11	24	25.3427	25	19.3333	20.3333	19.0758
SN3_00102320	136	36	-4.33333	-1.03171	100.549	18.1931	-21.5375	-1.16415	136	36	-4.33333	-1.03148	-4.33333	-1.03148	-0.0833676	0.937565	1	1	205	201.547	206	91	119.244	92	127	137.438	128	141	142	152.743	210	159.57	211	74	100.997	75	126	133.049	127	136.667	137.667	131.205
SN3_00102325	0	0	0	1	0	0	0	1	0	0	0	-1	0	-1	#NUM!	#NUM!	#NUM!	#NUM!	0	0	1	0	0	1	0	0	1	0	1	0	0	0	1	0	0	1	0	0	1	0	1	0
SN3_00102330	12	8	6	2.28571	12.3379	7.71377	6.24683	2.31149	12	8	6	2.05882	6	2.05882	1.76505	0.152317	1	0.339361	11	10.8147	12	1	1.31038	2	2	2.16437	3	4.66667	5.66667	4.76315	13	9.87814	14	10	13.6483	11	9	9.50351	10	10.6667	11.6667	11.01
SN3_00102335	1306	833	1115.67	16.7877	1369.78	959.666	1128.55	14.4608	1306	833	1115.67	16.5674	1115.67	16.5674	7.4335	0.0017487	1	0.0729638	58	57.023	59	122	159.866	123	32	34.6299	33	70.6667	71.6667	83.8397	1338	1016.69	1339	891	1216.06	892	1330	1404.41	1331	1186.33	1187.33	1212.39
SN3_00102340	6	3	3.66667	4.66667	8.18898	3.16784	4.06888	5.13859	6	3	3.66667	2.83333	3.66667	2.83333	2.75	0.0513744	1	0.196432	3	2.94947	4	0	0	1	0	0	1	1	2	0.983156	5	3.79929	6	6	8.18898	7	3	3.16784	4	4.66667	5.66667	5.05203
SN3_00102345	17	7	1.33333	1.11429	16.7155	3.81357	0.127599	1.0101	17	7	1.33333	1.10526	1.33333	1.10526	0.239046	0.822819	1	1	16	15.7305	17	7	9.17265	8	12	12.9862	13	11.6667	12.6667	12.6298	14	10.638	15	4	5.45932	5	21	22.1748	22	13	14	12.7574
SN3_00102350	0	0	0	1	0	0	0	1	0	0	0	-1	0	-1	#NUM!	#NUM!	#NUM!	#NUM!	0	0	1	0	0	1	0	0	1	0	1	0	0	0	1	0	0	1	0	0	1	0	1	0
SN3_00102355	67	16	-24.6667	-2.08824	89.7544	3.99786	-34.089	-2.53371	67	16	-24.6667	-2.04225	-24.6667	-2.04225	-1.28371	0.268562	1	0.479647	37	36.3768	38	83	108.761	84	22	23.8081	23	47.3333	48.3333	56.3154	34	25.8351	35	16	21.8373	17	18	19.007	19	22.6667	23.6667	22.2265
SN3_00102360	23	8	5.66667	1.35417	20.322	8.6121	5.31317	1.31519	23	8	5.66667	1.33333	5.66667	1.33333	0.747659	0.496224	1	0.693578	30	29.4947	31	7	9.17265	8	11	11.904	12	16	17	16.8571	27	20.5161	28	19	25.9318	20	19	20.063	20	21.6667	22.6667	22.1703
SN3_00102365	53	7	30	2.07143	56.3278	9.01018	27.9007	1.87946	53	7	30	2.03448	30	2.03448	2.34499	0.0789463	1	0.240678	26	25.562	27	30	39.3114	31	28	30.3012	29	28	29	31.7249	79	60.0287	80	60	81.8898	61	35	36.9581	36	58	59	59.6255
SN3_00102370	292	93	130.333	1.71875	175.785	75.2621	107.275	1.53692	292	93	130.333	1.71481	130.333	1.71481	1.73743	0.157309	1	0.344358	247	242.839	248	154	201.798	155	143	154.753	144	181.333	182.333	199.797	435	330.538	436	203	277.06	204	297	313.616	298	311.667	312.667	307.071
SN3_00102375	0	0	0	1	0	0	0	1	0	0	0	-1	0	-1	#NUM!	#NUM!	#NUM!	#NUM!	0	0	1	0	0	1	0	0	1	0	1	0	0	0	1	0	0	1	0	0	1	0	1	0
SN3_00102380	0	0	0	1	0	0	0	1	0	0	0	-1	0	-1	#NUM!	#NUM!	#NUM!	#NUM!	0	0	1	0	0	1	0	0	1	0	1	0	0	0	1	0	0	1	0	0	1	0	1	0
SN3_00102385	30	17	21.6667	9.125	31.6784	12.0244	23.1334	9.40058	30	17	21.6667	6.90909	21.6667	6.90909	6.88999	0.00232607	1	0.0770103	4	3.93262	5	0	0	1	4	4.32874	5	2.66667	3.66667	2.75379	21	15.957	22	22	30.0263	23	30	31.6784	31	24.3333	25.3333	25.8872
SN3_00102390	8	2	2	1.35294	4.91726	1.98069	1.46124	1.24099	8	2	2	1.3	2	1.3	0.801784	0.467605	1	0.663299	9	8.8484	10	3	3.93114	4	5	5.41093	6	5.66667	6.66667	6.06349	11	8.35843	12	5	6.82415	6	7	7.39162	8	7.66667	8.66667	7.52473
SN3_00102395	3	1	-1	-4	3.24656	0.983156	-0.954961	-3.09908	3	1	-1	-1.75	-1	-1.75	-1.06066	0.348641	1	0.56101	1	0.983156	2	0	0	1	3	3.24656	4	1.33333	2.33333	1.4099	0	0	1	1	1.36483	2	0	0	1	0.333333	1.33333	0.454943
SN3_00102400	161	93	121.333	27	154.389	98.5668	123.693	25.1903	161	93	121.333	22.4118	121.333	22.4118	6.1536	0.00353831	1	0.0908294	5	4.91578	6	3	3.93114	4	6	6.49311	7	4.66667	5.66667	5.11334	164	124.617	165	116	158.32	117	98	103.483	99	126	127	128.806
SN3_00102405	0	0	0	1	0	0	0	1	0	0	0	-1	0	-1	#NUM!	#NUM!	#NUM!	#NUM!	0	0	1	0	0	1	0	0	1	0	1	0	0	0	1	0	0	1	0	0	1	0	1	0
SN3_00102410	25	3	-8.33333	-1.73529	37.1637	3.35273	-11.0866	-1.90059	25	3	-8.33333	-1.67568	-8.33333	-1.67568	-1.19183	0.299206	1	0.516412	12	11.7979	13	33	43.2425	34	14	15.1506	15	19.6667	20.6667	23.397	8	6.07886	9	11	15.0131	12	15	15.8392	16	11.3333	12.3333	12.3104
SN3_00102415	7	0	4.33333	#DIV/0!	9.55381	0	5.29649	#DIV/0!	7	0	4.33333	5.33333	4.33333	5.33333	1.98248	0.118465	1	0.294511	0	0	1	0	0	1	0	0	1	0	1	0	0	0	1	7	9.55381	8	6	6.33567	7	4.33333	5.33333	5.29649
SN3_00102420	14	6	1	1.06818	21.2698	3.35273	-0.0149858	-1.00089	14	6	1	1.06383	1	1.06383	0.212132	0.842375	1	1	12	11.7979	13	18	23.5868	19	14	15.1506	15	14.6667	15.6667	16.8451	19	14.4373	20	21	28.6614	22	7	7.39162	8	15.6667	16.6667	16.8301
SN3_00102425	176	51	-65.6667	-1.6459	238.26	26.8796	-88.8104	-1.86562	176	51	-65.6667	-1.63961	-65.6667	-1.63961	-1.48431	0.211892	1	0.411594	162	159.271	163	206	269.938	207	134	145.013	135	167.333	168.333	191.407	164	124.617	165	111	151.496	112	30	31.6784	31	101.667	102.667	102.597
SN3_00102430	56	39	43	7.78947	59.1067	35.3721	44.9021	7.93168	56	39	43	6.86364	43	6.86364	6.41799	0.0030293	1	0.0855082	16	15.7305	17	2	2.62076	3	1	1.08219	2	6.33333	7.33333	6.47781	50	37.9929	51	41	55.958	42	57	60.1889	58	49.3333	50.3333	51.3799
SN3_00102435	77	53	-52.3333	-2.26613	76.8287	61.0632	-63.9853	-2.59494	77	53	-52.3333	-2.23622	-52.3333	-2.23622	-3.69847	0.0208633	1	0.142956	106	104.214	107	82	107.451	83	93	100.643	94	93.6667	94.6667	104.103	66	50.1506	67	29	39.5801	30	29	30.6224	30	41.3333	42.3333	40.1177
SN3_00102440	38	11	-15	-4.21429	49.7944	8.51331	-20.1287	-6.371	38	11	-15	-3.64706	-15	-3.64706	-1.48361	0.212069	1	0.411594	9	8.8484	10	38	49.7944	39	12	12.9862	13	19.6667	20.6667	23.8763	13	9.87814	14	1	1.36483	2	0	0	1	4.66667	5.66667	3.74766
SN3_00102445	52	14	-31.3333	-3.9375	51.6141	23.256	-33.9265	-3.97254	52	14	-31.3333	-3.68571	-31.3333	-3.68571	-2.99054	0.0403167	1	0.176374	61	59.9725	62	25	32.7595	26	40	43.2874	41	42	43	45.3398	11	8.35843	12	12	16.378	13	9	9.50351	10	10.6667	11.6667	11.4133
SN3_00102450	15	1	7.66667	3.09091	13.8001	1.14097	6.48476	2.50273	15	1	7.66667	2.64286	7.66667	2.64286	1.94385	0.123828	1	0.301537	1	0.983156	2	5	6.55189	6	5	5.41093	6	3.66667	4.66667	4.31533	16	12.1577	17	4	5.45932	5	14	14.7832	15	11.3333	12.3333	10.8001
SN3_00102455	82	22	-40.3333	-2.375	75.657	34.7672	-47.7108	-2.64763	82	22	-40.3333	-2.32967	-40.3333	-2.32967	-2.65055	0.0569489	1	0.206069	95	93.3998	96	58	76.002	59	56	60.6024	57	69.6667	70.6667	76.6681	34	25.8351	35	13	17.7428	14	41	43.2937	42	29.3333	30.3333	28.9572
SN3_00102460	0	0	0	1	0	0	0	1	0	0	0	-1	0	-1	#NUM!	#NUM!	#NUM!	#NUM!	0	0	1	0	0	1	0	0	1	0	1	0	0	0	1	0	0	1	0	0	1	0	1	0
SN3_00102465	23	3	-7.33333	-1.27848	21.1568	18.5859	-9.33893	-1.33314	23	3	-7.33333	-1.26829	-7.33333	-1.26829	-1.27229	0.272199	1	0.484191	43	42.2757	44	31	40.6217	32	27	29.219	28	33.6667	34.6667	37.3721	29	22.0359	30	30	40.9449	31	20	21.1189	21	26.3333	27.3333	28.0332
SN3_00102470	89	51	64.3333	97.5	93.9791	38.7527	68.3922	79.2891	89	51	64.3333	39.6	64.3333	39.6	5.32832	0.005972	1	0.102124	0	0	1	2	2.62076	3	0	0	1	0.666667	1.66667	0.873586	51	38.7527	52	55	75.0656	56	89	93.9791	90	65	66	69.2658
SN3_00102475	36	3	15	23.5	27.3549	4.09449	12.6435	20.2902	36	3	15	10	15	10	1.45769	0.218665	1	0.419054	2	1.96631	3	0	0	1	0	0	1	0.666667	1.66667	0.655437	36	27.3549	37	3	4.09449	4	8	8.44756	9	15.6667	16.6667	13.299
SN3_00102480	116	14	-21.6667	-1.24528	110.989	5.73674	-31.8304	-1.36169	116	14	-21.6667	-1.24254	-21.6667	-1.24254	-0.579112	0.593561	1	0.791229	158	155.339	159	79	103.52	80	93	100.643	94	110	111	119.834	140	106.38	141	83	113.281	84	42	44.3497	43	88.3333	89.3333	88.0035
SN3_00102485	37	16	25	#DIV/0!	30.0263	16.8951	25.012	#DIV/0!	37	16	25	26	25	26	4.0032	0.0160872	1	0.132494	0	0	1	0	0	1	0	0	1	0	1	0	37	28.1147	38	22	30.0263	23	16	16.8951	17	25	26	25.012
SN3_00102490	0	0	0	1	0	0	0	1	0	0	0	-1	0	-1	#NUM!	#NUM!	#NUM!	#NUM!	0	0	1	0	0	1	0	0	1	0	1	0	0	0	1	0	0	1	0	0	1	0	1	0
SN3_00102495	0	0	0	1	0	0	0	1	0	0	0	-1	0	-1	#NUM!	#NUM!	#NUM!	#NUM!	0	0	1	0	0	1	0	0	1	0	1	0	0	0	1	0	0	1	0	0	1	0	1	0
SN3_00102500	16	4	7.33333	3.75	16.9679	2.79017	7.68306	3.5568	16	4	7.33333	3	7.33333	3	1.97566	0.119393	1	0.295977	1	0.983156	2	2	2.62076	3	5	5.41093	6	2.66667	3.66667	3.00495	6	4.55914	7	7	9.55381	8	17	17.9511	18	10	11	10.688
SN3_00102505	40	7	20	3.4	41.7289	6.35565	19.2176	3.21523	40	7	20	3.14286	20	3.14286	2.0249	0.112866	1	0.290572	15	14.7473	16	2	2.62076	3	8	8.65748	9	8.33333	9.33333	8.67519	32	24.3154	33	11	15.0131	12	42	44.3497	43	28.3333	29.3333	27.8927
SN3_00102510	33	10	18.3333	2.03774	24.1468	13.324	16.5954	1.83978	33	10	18.3333	1.98214	18.3333	1.98214	3.10878	0.0359142	1	0.168371	22	21.6294	23	18	23.5868	19	13	14.0684	14	17.6667	18.6667	19.7616	46	34.9534	47	28	38.2152	29	34	35.9021	35	36	37	36.3569
SN3_00102515	158	45	84.3333	7.83784	116.618	48.2848	77.9689	6.56295	158	45	84.3333	7.325	84.3333	7.325	2.32748	0.0804743	1	0.242943	12	11.7979	13	14	18.3453	15	11	11.904	12	12.3333	13.3333	14.0157	169	128.416	170	64	87.3491	65	57	60.1889	58	96.6667	97.6667	91.9846
SN3_00102520	480	117	283.667	8.87963	383.759	115.351	278.555	7.93863	480	117	283.667	8.66667	283.667	8.66667	2.77455	0.0500971	1	0.194221	47	46.2083	48	36	47.1736	37	25	27.0546	26	36	37	40.1455	505	383.728	506	301	410.814	302	153	161.56	154	319.667	320.667	318.7
SN3_00102525	15	1	6	5.5	11.3979	1.56481	5.3519	4.50021	15	1	6	3.57143	6	3.57143	1.44579	0.221763	1	0.42292	2	1.96631	3	2	2.62076	3	0	0	1	1.33333	2.33333	1.52902	15	11.3979	16	6	8.18898	7	1	1.05595	2	7.33333	8.33333	6.88093
SN3_00102530	63	15	-17.6667	-1.51961	56.2137	18.8967	-25.0307	-1.79649	63	15	-17.6667	-1.50476	-17.6667	-1.50476	-0.921217	0.40907	1	0.599557	78	76.6861	79	41	53.7255	42	36	38.9587	37	51.6667	52.6667	56.4568	61	46.3513	62	15	20.4724	16	26	27.4546	27	34	35	31.4261
SN3_00102535	173	88	-111.667	-5.08537	164.361	95.8359	-127.129	-5.87752	173	88	-111.667	-4.94118	-111.667	-4.94118	-4.28502	0.0127966	1	0.123349	188	184.833	189	118	154.625	119	111	120.123	112	139	140	153.194	44	33.4337	45	15	20.4724	16	23	24.2867	24	27.3333	28.3333	26.0643
SN3_00102540	29	20	22.3333	10.5714	30.4079	21.0927	22.5815	8.8615	29	20	22.3333	7.7	22.3333	7.7	7.35421	0.0018209	1	0.0729638	1	0.983156	2	5	6.55189	6	1	1.08219	2	2.33333	3.33333	2.87241	30	22.7957	31	23	31.3911	24	21	22.1748	22	24.6667	25.6667	25.4539
SN3_00102545	7	2	3.33333	2.11111	6.08124	2.21276	3.15236	1.99835	7	2	3.33333	1.83333	3.33333	1.83333	2	0.116117	1	0.290907	5	4.91578	6	1	1.31038	2	3	3.24656	4	3	4	3.15757	8	6.07886	9	4	5.45932	5	7	7.39162	8	6.33333	7.33333	6.30993
SN3_00102550	1	0	0.333333	#DIV/0!	0.759857	0	0.253286	#DIV/0!	1	0	0.333333	1.33333	0.333333	1.33333	1	0.373901	1	0.56101	0	0	1	0	0	1	0	0	1	0	1	0	1	0.759857	2	0	0	1	0	0	1	0.333333	1.33333	0.253286
SN3_00102555	151	34	87	33.625	114.738	35.8234	85.3991	32.3877	151	34	87	24.7273	87	24.7273	2.61852	0.0588905	1	0.208496	5	4.91578	6	0	0	1	3	3.24656	4	2.66667	3.66667	2.72078	151	114.738	152	81	110.551	82	37	39.07	38	89.6667	90.6667	88.1199
SN3_00102560	95	30	-19	-1.20652	103.723	44.8709	-29.776	-1.31536	95	30	-19	-1.2043	-19	-1.2043	-0.61504	0.571794	1	0.768261	137	134.692	138	113	148.073	114	83	89.8214	84	111	112	124.196	133	101.061	134	101	137.848	102	42	44.3497	43	92	93	94.4195
SN3_00102565	78	33	53.6667	15.6364	76.4305	35.2101	54.8054	15.4112	78	33	53.6667	12.5	53.6667	12.5	4.58134	0.0101732	1	0.11743	5	4.91578	6	0	0	1	6	6.49311	7	3.66667	4.66667	3.80296	78	59.2689	79	56	76.4305	57	38	40.1259	39	57.3333	58.3333	58.6084
SN3_00102570	2	0	0.333333	2	2.11189	0	0.26717	1.61166	2	0	0.333333	1.25	0.333333	1.25	0.447214	0.677869	1	0.869739	0	0	1	1	1.31038	2	0	0	1	0.333333	1.33333	0.436793	0	0	1	0	0	1	2	2.11189	3	0.666667	1.66667	0.703963
SN3_00102575	8	0	3.33333	#DIV/0!	6.07886	0	2.73025	#DIV/0!	8	0	3.33333	4.33333	3.33333	4.33333	1.38675	0.237796	1	0.442433	0	0	1	0	0	1	0	0	1	0	1	0	8	6.07886	9	0	0	1	2	2.11189	3	3.33333	4.33333	2.73025
SN3_00102580	1	1	-0.333333	-2	1.31038	0.983156	-0.41253	-2.17202	1	1	-0.333333	-1.25	-0.333333	-1.25	-0.707107	0.518519	1	0.712925	1	0.983156	2	1	1.31038	2	0	0	1	0.666667	1.66667	0.764512	0	0	1	0	0	1	1	1.05595	2	0.333333	1.33333	0.351982
SN3_00102590	97	57	73.3333	45	132.77	49.5059	80.652	42.9459	97	57	73.3333	28.5	73.3333	28.5	6.21757	0.00340607	1	0.0897831	1	0.983156	2	2	2.62076	3	2	2.16437	3	1.66667	2.66667	1.92276	68	51.6703	69	98	133.753	99	59	62.3008	60	75	76	82.5748
SN3_00102595	534	44	260.667	2.24324	560.935	113.262	244.864	2.02451	534	44	260.667	2.23734	260.667	2.23734	1.86631	0.135408	1	0.316204	230	226.126	231	259	339.388	260	140	151.506	141	209.667	210.667	239.007	674	512.144	675	522	712.441	523	215	227.028	216	470.333	471.333	483.871
SN3_00102600	10	0	-3.33333	-3	9.44988	0.644657	-3.53447	-3.12219	10	0	-3.33333	-2.25	-3.33333	-2.25	-1.10432	0.331416	1	0.554578	11	10.8147	12	2	2.62076	3	2	2.16437	3	5	6	5.19995	2	1.51971	3	1	1.36483	2	2	2.11189	3	1.66667	2.66667	1.66548
SN3_00102605	1	0	-0.333333	#DIV/0!	0.983156	0	-0.327719	#DIV/0!	1	0	-0.333333	-1.33333	-0.333333	-1.33333	-1	0.373901	1	0.56101	1	0.983156	2	0	0	1	0	0	1	0.333333	1.33333	0.327719	0	0	1	0	0	1	0	0	1	0	1	0
SN3_00102610	347	60	123.333	1.839	229.826	49.0172	100.553	1.61632	347	60	123.333	1.83333	123.333	1.83333	1.26047	0.276018	1	0.48853	197	193.682	198	139	182.143	140	105	113.629	106	147	148	163.151	452	343.455	453	222	302.992	223	137	144.664	138	270.333	271.333	263.704
SN3_00102615	107	49	66	4.19355	112.75	43.2031	67.8648	4.06488	107	49	66	4.04615	66	4.04615	3.64301	0.0219064	1	0.144156	39	38.3431	40	14	18.3453	15	9	9.73967	10	20.6667	21.6667	22.1427	81	61.5484	82	63	85.9843	64	116	122.49	117	86.6667	87.6667	90.0074
SN3_00102620	0	0	0	1	0	0	0	1	0	0	0	-1	0	-1	#NUM!	#NUM!	#NUM!	#NUM!	0	0	1	0	0	1	0	0	1	0	1	0	0	0	1	0	0	1	0	0	1	0	1	0
SN3_00102625	29	10	15.3333	1.63889	33.749	14.0839	13.2303	1.47797	29	10	15.3333	1.61333	15.3333	1.61333	2.55162	0.0631967	1	0.214542	22	21.6294	23	32	41.9321	33	18	19.4793	19	24	25	27.6803	47	35.7133	48	39	53.2284	40	32	33.7902	33	39.3333	40.3333	40.9106
SN3_00102630	11	4	-3	-2	14.4142	4.32874	-4.95122	-3.172	11	4	-3	-1.75	-3	-1.75	-0.766131	0.48631	1	0.681739	3	2.94947	4	11	14.4142	12	4	4.32874	5	6	7	7.23079	9	6.83871	10	0	0	1	0	0	1	3	4	2.27957
SN3_00102635	7	4	-3.33333	-2.25	7.86227	3.29904	-4.49475	-3.02132	7	4	-3.33333	-1.90909	-3.33333	-1.90909	-1.79605	0.146912	1	0.332096	7	6.88209	8	6	7.86227	7	5	5.41093	6	6	7	6.71843	6	4.55914	7	0	0	1	2	2.11189	3	2.66667	3.66667	2.22368
SN3_00102640	23	4	-6	-1.4	23.6906	11.9796	-6.78733	-1.41319	23	4	-6	-1.375	-6	-1.375	-0.952661	0.394709	1	0.584433	29	28.5115	30	19	24.8972	20	15	16.2328	16	21	22	23.2138	17	12.9176	18	22	30.0263	23	6	6.33567	7	15	16	16.4265
SN3_00102645	39	19	13	1.5493	50.3128	17.4661	10.91	1.39528	39	19	13	1.52703	13	1.52703	1.04681	0.35427	1	0.56101	25	24.5789	26	37	48.484	38	9	9.73967	10	23.6667	24.6667	27.6009	48	36.4731	49	44	60.0525	45	18	19.007	19	36.6667	37.6667	38.5109
SN3_00102650	36	14	22.6667	#DIV/0!	49.1339	10.638	26.2596	#DIV/0!	36	14	22.6667	23.6667	22.6667	23.6667	3.35012	0.0285657	1	0.155444	0	0	1	0	0	1	0	0	1	0	1	0	14	10.638	15	36	49.1339	37	18	19.007	19	22.6667	23.6667	26.2596
SN3_00102655	15	2	8.66667	3	13.8729	4.14288	7.69035	2.5139	15	2	8.66667	2.625	8.66667	2.625	2.6399	0.0575864	1	0.206269	2	1.96631	3	6	7.86227	7	5	5.41093	6	4.33333	5.33333	5.07984	17	12.9176	18	7	9.55381	8	15	15.8392	16	13	14	12.7702
SN3_00102660	7	4	1.66667	1.45455	6.55487	3.29495	1.67138	1.44216	7	4	1.66667	1.35714	1.66667	1.35714	0.729325	0.506214	1	0.703035	8	7.86524	9	1	1.31038	2	2	2.16437	3	3.66667	4.66667	3.78	6	4.55914	7	4	5.45932	5	6	6.33567	7	5.33333	6.33333	5.45138
SN3_00102665	914	438	-609.667	-24.7532	892.116	478.141	-670.013	-27.1765	914	438	-609.667	-23.8625	-609.667	-23.8625	-4.10615	0.0147785	1	0.128404	931	915.318	932	510	668.293	511	465	503.216	466	635.333	636.333	695.609	33	25.0753	34	17	23.2021	18	27	28.5105	28	25.6667	26.6667	25.596
SN3_00102670	49	6	-21.3333	-2.52381	45.1212	4.69611	-25.0806	-2.8397	49	6	-21.3333	-2.42222	-21.3333	-2.42222	-1.78122	0.149472	1	0.335448	57	56.0399	58	31	40.6217	32	18	19.4793	19	35.3333	36.3333	38.7137	20	15.1971	21	8	10.9186	9	14	14.7832	15	14	15	13.633
SN3_00102675	55	25	25	2.07143	60.6515	22.8954	25.485	2.03173	55	25	25	2.0274	25	2.0274	1.58679	0.187749	1	0.382901	42	41.2925	43	11	14.4142	12	17	18.3972	18	23.3333	24.3333	24.7013	66	50.1506	67	55	75.0656	56	24	25.3427	25	48.3333	49.3333	50.1863
SN3_00102680	38	17	26	2.09859	56.9511	12.8624	26.6405	2.02291	38	17	26	2.05405	26	2.05405	3.2961	0.030043	1	0.158416	33	32.4441	34	20	26.2076	21	18	19.4793	19	23.6667	24.6667	26.0437	56	42.552	57	56	76.4305	57	37	39.07	38	49.6667	50.6667	52.6841
SN3_00102685	128	32	14	1.2029	88.083	24.5894	2.87974	1.03832	128	32	14	1.2	14	1.2	0.342006	0.74956	1	0.931918	87	85.5345	88	44	57.6567	45	76	82.2461	77	69	70	75.1458	159	120.817	160	59	80.525	60	31	32.7343	32	83	84	78.0255
SN3_00102690	19	4	6	2.63636	14.115	4.14894	4.89841	2.30729	19	4	6	2.28571	6	2.28571	1.03068	0.360932	1	0.56101	9	8.8484	10	1	1.31038	2	1	1.08219	2	3.66667	4.66667	3.74699	20	15.1971	21	4	5.45932	5	5	5.27973	6	9.66667	10.6667	8.6454
SN3_00102695	0	0	0	1	0	0	0	1	0	0	0	-1	0	-1	#NUM!	#NUM!	#NUM!	#NUM!	0	0	1	0	0	1	0	0	1	0	1	0	0	0	1	0	0	1	0	0	1	0	1	0
SN3_00102700	54	21	-22	-1.73333	46.6019	17.0983	-27.7261	-1.96305	54	21	-22	-1.70968	-22	-1.70968	-1.58223	0.188761	1	0.384134	71	69.804	72	34	44.5529	35	51	55.1915	52	52	53	56.5161	47	35.7133	48	17	23.2021	18	26	27.4546	27	30	31	28.79
SN3_00102705	14	8	5	1.71429	13.437	8.23737	5.2617	1.73526	14	8	5	1.625	5	1.625	1.16775	0.307766	1	0.526443	15	14.7473	16	1	1.31038	2	5	5.41093	6	7	8	7.15621	13	9.87814	14	10	13.6483	11	13	13.7273	14	12	13	12.4179
SN3_00102710	119	58	91.3333	4.3012	125.29	68.6169	90.3109	3.85889	119	58	91.3333	4.18605	91.3333	4.18605	5.85369	0.00424944	1	0.093087	33	32.4441	34	36	47.1736	37	14	15.1506	15	27.6667	28.6667	31.5895	133	101.061	134	91	124.2	92	133	140.441	134	119	120	121.9
SN3_00102715	157	82	51.3333	1.37019	215.741	45.8182	57.8648	1.39046	157	82	51.3333	1.36754	51.3333	1.36754	0.955472	0.393446	1	0.583173	234	230.058	235	77	100.899	78	105	113.629	106	138.667	139.667	148.196	187	142.093	188	232	316.641	233	151	159.448	152	190	191	206.061
SN3_00102720	11	5	8.66667	#DIV/0!	11.6154	6.82415	8.67937	#DIV/0!	11	5	8.66667	9.66667	8.66667	9.66667	4.66974	0.00952018	1	0.114177	0	0	1	0	0	1	0	0	1	0	1	0	10	7.59857	11	5	6.82415	6	11	11.6154	12	8.66667	9.66667	8.67937
SN3_00102725	19	4	4	1.35294	19.2997	3.12618	3.80821	1.31654	19	4	4	1.32432	4	1.32432	0.723627	0.509349	1	0.705382	14	13.7642	15	3	3.93114	4	17	18.3972	18	11.3333	12.3333	12.0308	14	10.638	15	10	13.6483	11	22	23.2308	23	15.3333	16.3333	15.839
SN3_00102730	1	0	0.333333	#DIV/0!	0.759857	0	0.253286	#DIV/0!	1	0	0.333333	1.33333	0.333333	1.33333	1	0.373901	1	0.56101	0	0	1	0	0	1	0	0	1	0	1	0	1	0.759857	2	0	0	1	0	0	1	0.333333	1.33333	0.253286
SN3_00102735	37	19	19	2.29545	33.087	17.5186	18.5837	2.18304	37	19	19	2.21277	19	2.21277	2.31166	0.0818833	1	0.244542	28	27.5284	29	10	13.1038	11	6	6.49311	7	14.6667	15.6667	15.7084	43	32.6739	44	29	39.5801	30	29	30.6224	30	33.6667	34.6667	34.2921
SN3_00102740	162	49	104.333	3.98095	180.117	43.5994	105.625	3.72982	162	49	104.333	3.89815	104.333	3.89815	3.28764	0.0302825	1	0.15878	49	48.1746	50	32	41.9321	33	24	25.9725	25	35	36	38.6931	186	141.333	187	151	206.089	152	81	85.5315	82	139.333	140.333	144.318
SN3_00102745	108	9	58.6667	4.2	98.1519	10.6594	56.5823	3.67815	108	9	58.6667	4.03448	58.6667	4.03448	2.12094	0.101234	1	0.274386	14	13.7642	15	23	30.1387	24	18	19.4793	19	18.3333	19.3333	21.1274	122	92.7026	123	82	111.916	83	27	28.5105	28	77	78	77.7097
SN3_00102750	18	3	-4	-1.32432	16.6671	0.82032	-4.87814	-1.38511	18	3	-4	-1.3	-4	-1.3	-0.708338	0.517831	1	0.712925	27	26.5452	28	10	13.1038	11	12	12.9862	13	16.3333	17.3333	17.5451	13	9.87814	14	9	12.2835	10	15	15.8392	16	12.3333	13.3333	12.6669
SN3_00102755	13	5	-7	-4	15.7245	3.5032	-8.71235	-5.65479	13	5	-7	-3.1	-7	-3.1	-1.90125	0.130051	1	0.309437	13	12.781	14	12	15.7245	13	3	3.24656	4	9.33333	10.3333	10.584	6	4.55914	7	0	0	1	1	1.05595	2	2.33333	3.33333	1.8717
SN3_00102756	0	0	0	1	0	0	0	1	0	0	0	-1	0	-1	#NUM!	#NUM!	#NUM!	#NUM!	0	0	1	0	0	1	0	0	1	0	1	0	0	0	1	0	0	1	0	0	1	0	1	0
SN3_00102760	218	119	-157	-17.8214	214.037	127.122	-174.707	-19.7823	218	119	-157	-16.1935	-157	-16.1935	-5.47748	0.00540756	1	0.0986215	222	218.261	223	149	195.246	150	128	138.52	129	166.333	167.333	184.009	15	11.3979	16	9	12.2835	10	4	4.22378	5	9.33333	10.3333	9.3017
SN3_00102765	20	9	12.6667	13.6667	15.1971	12.2835	12.0736	10.2138	20	9	12.6667	7.33333	12.6667	7.33333	3.69089	0.0210024	1	0.143493	0	0	1	3	3.93114	4	0	0	1	1	2	1.31038	20	15.1971	21	9	12.2835	10	12	12.6713	13	13.6667	14.6667	13.384
SN3_00102770	28	13	9.33333	1.63636	28.2481	5.6833	8.57683	1.5452	28	13	9.33333	1.59574	9.33333	1.59574	1.04934	0.353235	1	0.56101	25	24.5789	26	9	11.7934	10	10	10.8219	11	14.6667	15.6667	15.7314	23	17.4767	24	12	16.378	13	37	39.07	38	24	25	24.3082
SN3_00102775	13	6	9	3.07692	12.964	6.30926	9.00754	2.90854	13	6	9	2.6875	9	2.6875	4.56383	0.0103088	1	0.117994	6	5.89893	7	3	3.93114	4	4	4.32874	5	4.33333	5.33333	4.7196	14	10.638	15	10	13.6483	11	16	16.8951	17	13.3333	14.3333	13.7271
SN3_00102780	60	19	39	2.69565	67.4662	20.7629	39.0656	2.53197	60	19	39	2.625	39	2.625	3.55526	0.0236865	1	0.145816	23	22.6126	24	18	23.5868	19	28	30.3012	29	23	24	25.5002	78	59.2689	79	66	90.0788	67	42	44.3497	43	62	63	64.5658
SN3_00102785	8	1	3.66667	#DIV/0!	8.44756	1.36483	3.77737	#DIV/0!	8	1	3.66667	4.66667	3.66667	4.66667	1.67748	0.168752	1	0.358504	0	0	1	0	0	1	0	0	1	0	1	0	2	1.51971	3	1	1.36483	2	8	8.44756	9	3.66667	4.66667	3.77737
SN3_00102790	0	0	0	1	0	0	0	1	0	0	0	-1	0	-1	#NUM!	#NUM!	#NUM!	#NUM!	0	0	1	0	0	1	0	0	1	0	1	0	0	0	1	0	0	1	0	0	1	0	1	0
SN3_00102795	114	43	75	#DIV/0!	92.8084	45.4056	74.9459	#DIV/0!	114	43	75	76	75	76	3.60705	0.0226159	1	0.144473	0	0	1	0	0	1	0	0	1	0	1	0	114	86.6237	115	68	92.8084	69	43	45.4056	44	75	76	74.9459
SN3_00102800	236	77	-129.667	-6.89394	230.502	86.0986	-140.85	-7.22887	236	77	-129.667	-6.63768	-129.667	-6.63768	-2.55606	0.0629001	1	0.214087	253	248.738	254	101	132.348	102	101	109.301	102	151.667	152.667	163.462	24	18.2366	25	17	23.2021	18	25	26.3986	26	22	23	22.6124
SN3_00102805	37	14	0	-1	44.9317	6.16816	-3.54439	-1.06127	37	14	0	-1	0	-1	0	1	1	1	71	69.804	72	46	60.2774	47	50	54.1093	51	55.6667	56.6667	61.3969	72	54.7097	73	60	81.8898	61	35	36.9581	36	55.6667	56.6667	57.8525
SN3_00102810	42	20	-27.6667	-2.84444	44.642	22.0373	-31.1268	-2.95727	42	20	-27.6667	-2.72917	-27.6667	-2.72917	-3.85734	0.0181885	1	0.136365	57	56.0399	58	36	47.1736	37	35	37.8765	36	42.6667	43.6667	47.03	15	11.3979	16	15	20.4724	16	15	15.8392	16	15	16	15.9032
SN3_00102815	69	7	43.3333	14	73.0058	10.4017	40.5624	11.3434	69	7	43.3333	11	43.3333	11	2.31995	0.0811412	1	0.243492	2	1.96631	3	5	6.55189	6	3	3.24656	4	3.33333	4.33333	3.92159	59	44.8316	60	10	13.6483	11	71	74.9721	72	46.6667	47.6667	44.484
SN3_00102820	19	3	9.66667	5.83333	16.8951	3.24656	8.37879	5.05686	19	3	9.66667	4.22222	9.66667	4.22222	1.61611	0.181376	1	0.375746	3	2.94947	4	0	0	1	3	3.24656	4	2	3	2.06534	19	14.4373	20	0	0	1	16	16.8951	17	11.6667	12.6667	10.4441
SN3_00102825	24	18	20.3333	21.3333	32.7559	13.6774	21.911	17.7211	24	18	20.3333	11.1667	20.3333	11.1667	10.0283	0.000555879	1	0.0575544	0	0	1	3	3.93114	4	0	0	1	1	2	1.31038	18	13.6774	19	24	32.7559	25	22	23.2308	23	21.3333	22.3333	23.2214
SN3_00102830	64	27	38.6667	1.8169	49.5694	26.0595	35.3679	1.67376	64	27	38.6667	1.8	38.6667	1.8	3.57304	0.0233123	1	0.145522	56	55.0567	57	41	53.7255	42	45	48.6983	46	47.3333	48.3333	52.4935	105	79.785	106	72	98.2678	73	81	85.5315	82	86	87	87.8614
SN3_00102835	19	0	7.66667	6.75	14.4373	0.654447	6.71703	5.39302	19	0	7.66667	4.28571	7.66667	4.28571	1.48156	0.212582	1	0.411775	2	1.96631	3	2	2.62076	3	0	0	1	1.33333	2.33333	1.52902	19	14.4373	20	6	8.18898	7	2	2.11189	3	9	10	8.24605
SN3_00102840	65	29	51	18	68.382	40.7251	50.7757	16.7513	65	29	51	13.75	51	13.75	4.60476	0.009995	1	0.117244	3	2.94947	4	1	1.31038	2	5	5.41093	6	3	4	3.22359	64	48.6309	65	32	43.6746	33	66	69.6924	67	54	55	53.9993
SN3_00102845	11	1	-4.33333	-4.25	11.904	0.801511	-4.83286	-4.99234	11	1	-4.33333	-2.85714	-4.33333	-2.85714	-1.45344	0.219766	1	0.420141	5	4.91578	6	1	1.31038	2	11	11.904	12	5.66667	6.66667	6.0434	2	1.51971	3	0	0	1	2	2.11189	3	1.33333	2.33333	1.21053
SN3_00102850	2592	1365	-1943	-189.032	2549.23	1476.05	-2161.39	-198.776	2592	1365	-1943	-172.441	-1943	-172.441	-5.46616	0.00544805	1	0.0987197	2596	2552.27	2597	1895	2483.17	1896	1369	1481.51	1370	1953.33	1954.33	2172.32	4	3.03943	5	4	5.45932	5	23	24.2867	24	10.3333	11.3333	10.9285
SN3_00102855	176	66	-109.333	-3.14379	171.725	115.953	-123.56	-3.31232	176	66	-109.333	-3.10256	-109.333	-3.10256	-4.38936	0.0117885	1	0.120166	194	190.732	195	130	170.349	131	157	169.903	158	160.333	161.333	176.995	71	53.9499	72	64	87.3491	65	18	19.007	19	51	52	53.4353
SN3_00102860	147	58	-92.3333	-6.12963	142.594	76.6589	-102.173	-6.87863	147	58	-92.3333	-5.85965	-92.3333	-5.85965	-3.49626	0.0249807	1	0.148168	159	156.322	160	71	93.0369	72	101	109.301	102	110.333	111.333	119.553	29	22.0359	30	12	16.378	13	13	13.7273	14	18	19	17.3804
SN3_00102865	275	155	206	8.82278	223.393	194.824	206.476	8.2272	275	155	206	8.53659	206	8.53659	6.23226	0.00337657	1	0.0897831	37	36.3768	38	17	22.2764	18	25	27.0546	26	26.3333	27.3333	28.5693	292	221.878	293	180	245.669	181	225	237.588	226	232.333	233.333	235.045
SN3_00102870	9	2	-3.66667	-2.375	9.45702	0.547077	-4.25087	-2.68416	9	2	-3.66667	-2	-3.66667	-2	-1.46994	0.215523	1	0.415645	7	6.88209	8	2	2.62076	3	10	10.8219	11	6.33333	7.33333	6.7749	4	3.03943	5	1	1.36483	2	3	3.16784	4	2.66667	3.66667	2.52403
SN3_00102875	0	0	0	1	0	0	0	1	0	0	0	-1	0	-1	#NUM!	#NUM!	#NUM!	#NUM!	0	0	1	0	0	1	0	0	1	0	1	0	0	0	1	0	0	1	0	0	1	0	1	0
SN3_00102880	38	9	-6	-1.17143	29.2045	3.71366	-9.29392	-1.26632	38	9	-6	-1.16667	-6	-1.16667	-0.455295	0.672515	1	0.867426	63	61.9388	64	25	32.7595	26	35	37.8765	36	41	42	44.1916	48	36.4731	49	26	35.4856	27	31	32.7343	32	35	36	34.8977
SN3_00102885	202	22	-111	-2.63235	217.51	55.0671	-128.122	-2.76559	202	22	-111	-2.6087	-111	-2.6087	-2.60355	0.0598243	1	0.210037	238	233.991	239	195	255.524	196	104	112.547	105	179	180	200.687	82	62.3083	83	86	117.375	87	36	38.014	37	68	69	72.5659
SN3_00102890	0	0	0	1	0	0	0	1	0	0	0	-1	0	-1	#NUM!	#NUM!	#NUM!	#NUM!	0	0	1	0	0	1	0	0	1	0	1	0	0	0	1	0	0	1	0	0	1	0	1	0
SN3_00102895	1	0	-0.333333	#DIV/0!	1.08219	0	-0.360728	#DIV/0!	1	0	-0.333333	-1.33333	-0.333333	-1.33333	-1	0.373901	1	0.56101	0	0	1	0	0	1	1	1.08219	2	0.333333	1.33333	0.360728	0	0	1	0	0	1	0	0	1	0	1	0
SN3_00102900	0	0	0	1	0	0	0	1	0	0	0	-1	0	-1	#NUM!	#NUM!	#NUM!	#NUM!	0	0	1	0	0	1	0	0	1	0	1	0	0	0	1	0	0	1	0	0	1	0	1	0
SN3_00102905	94	36	24	1.21622	97.0284	30.1176	16.9975	1.13886	94	36	24	1.21429	24	1.21429	0.750611	0.49463	1	0.691486	152	149.44	153	96	125.796	97	85	91.9858	86	111	112	122.407	131	99.5413	132	95	129.659	96	179	189.014	180	135	136	139.405
SN3_00102910	51	15	32.3333	6.70588	41.9834	22.1683	31.2776	6.32081	51	15	32.3333	5.85	32.3333	5.85	3.42519	0.026653	1	0.151676	10	9.83156	11	1	1.31038	2	6	6.49311	7	5.66667	6.66667	5.87835	52	39.5126	53	21	28.6614	22	41	43.2937	42	38	39	37.1559
SN3_00102915	503	314	-369.333	-16.8286	494.018	334.153	-411.055	-19.3065	503	314	-369.333	-16.1781	-369.333	-16.1781	-6.19652	0.0034489	1	0.0899961	510	501.409	511	334	437.667	335	334	361.45	335	392.667	393.667	433.509	43	32.6739	44	20	27.2966	21	7	7.39162	8	23.3333	24.3333	22.454
SN3_00102920	60	16	-30.3333	-2.56897	63.0087	17.7873	-33.0846	-2.58272	60	16	-30.3333	-2.4918	-30.3333	-2.4918	-2.12782	0.100454	1	0.273606	78	76.6861	79	37	48.484	38	34	36.7943	35	49.6667	50.6667	53.9882	18	13.6774	19	22	30.0263	23	18	19.007	19	19.3333	20.3333	20.9036
SN3_00102925	0	0	0	1	0	0	0	1	0	0	0	-1	0	-1	#NUM!	#NUM!	#NUM!	#NUM!	0	0	1	0	0	1	0	0	1	0	1	0	0	0	1	0	0	1	0	0	1	0	1	0
SN3_00102930	136	17	35	1.6213	87.3754	31.0621	26.1495	1.43226	136	17	35	1.61047	35	1.61047	0.872851	0.43201	1	0.625545	81	79.6356	82	29	38.001	30	59	63.8489	60	56.3333	57.3333	60.4952	165	125.376	166	63	85.9843	64	46	48.5735	47	91.3333	92.3333	86.6447
SN3_00102935	9	2	2.33333	1.7	6.19406	1.60302	1.5426	1.43315	9	2	2.33333	1.53846	2.33333	1.53846	0.76835	0.48513	1	0.680622	6	5.89893	7	2	2.62076	3	2	2.16437	3	3.33333	4.33333	3.56135	11	8.35843	12	2	2.72966	3	4	4.22378	5	5.66667	6.66667	5.10396
SN3_00102940	82	8	35	1.94595	92.0327	17.7852	32.6249	1.78057	82	8	35	1.92105	35	1.92105	1.41057	0.231193	1	0.434163	39	38.3431	40	40	52.4152	41	32	34.6299	33	37	38	41.7961	106	80.5448	107	86	117.375	87	24	25.3427	25	72	73	74.421
SN3_00102945	106	55	78	34.4286	105.092	58.2953	79.5635	30.1407	106	55	78	24.4	78	24.4	5.56827	0.00509586	1	0.0972652	3	2.94947	4	4	5.24152	5	0	0	1	2.33333	3.33333	2.73033	106	80.5448	107	77	105.092	78	58	61.2448	59	80.3333	81.3333	82.2939
SN3_00102950	11	5	8	25	15.0131	3.79929	9.07791	26.1655	11	5	8	7	8	7	4.45669	0.0111888	1	0.120166	0	0	1	0	0	1	1	1.08219	2	0.333333	1.33333	0.360728	5	3.79929	6	11	15.0131	12	9	9.50351	10	8.33333	9.33333	9.43864
SN3_00102955	149	118	130.333	24	184.252	105.356	136.577	22.9377	149	118	130.333	20.55	130.333	20.55	16.4933	7.91312e-05	0.560645	0.0295076	11	10.8147	12	6	7.86227	7	0	0	1	5.66667	6.66667	6.22566	149	113.219	150	135	184.252	136	124	130.937	125	136	137	142.803
SN3_00102960	13	3	-8.66667	-14	12.9862	3.93114	-8.98958	-10.8799	13	3	-8.66667	-6.2	-8.66667	-6.2	-2.66754	0.0559489	1	0.204512	13	12.781	14	3	3.93114	4	12	12.9862	13	9.33333	10.3333	9.89946	0	0	1	2	2.72966	3	0	0	1	0.666667	1.66667	0.909887
SN3_00102965	332	178	-209.333	-5.36111	324.588	192.856	-238.031	-6.38732	332	178	-209.333	-5.27211	-209.333	-5.27211	-3.82586	0.0186843	1	0.137179	357	350.987	358	204	267.317	205	211	228.341	212	257.333	258.333	282.215	93	70.6667	94	26	35.4856	27	25	26.3986	26	48	49	44.1836
SN3_00102970	49	19	-34.3333	-104	48.1746	24.8972	-36.9915	-106.095	49	19	-34.3333	-26.75	-34.3333	-26.75	-3.94987	0.0168198	1	0.133597	49	48.1746	50	19	24.8972	20	36	38.9587	37	34.6667	35.6667	37.3435	0	0	1	0	0	1	1	1.05595	2	0.333333	1.33333	0.351982
SN3_00102975	24	10	-8.33333	-1.75758	22.4507	4.63769	-10.9173	-2.09718	24	10	-8.33333	-1.69444	-8.33333	-1.69444	-1.23166	0.285533	1	0.49926	27	26.5452	28	11	14.4142	12	20	21.6437	21	19.3333	20.3333	20.8677	20	15.1971	21	3	4.09449	4	10	10.5595	11	11	12	9.95036
SN3_00102980	11193	5591	-7573	-84.5257	10999.7	6487.73	-8263.69	-94.463	11193	5591	-7573	-83.6145	-7573	-83.6145	-4.20383	0.0136537	1	0.125173	11258	11068.4	11259	5656	7411.5	5657	6077	6576.44	6078	7663.67	7664.67	8352.1	142	107.9	143	65	88.7139	66	65	68.6364	66	90.6667	91.6667	88.4167
SN3_00102985	8	3	5.66667	18	10.9186	3.16784	6.14077	19.7379	8	3	5.66667	5.25	5.66667	5.25	3.62441	0.0222699	1	0.144357	1	0.983156	2	0	0	1	0	0	1	0.333333	1.33333	0.327719	7	5.319	8	8	10.9186	9	3	3.16784	4	6	7	6.46849
SN3_00102990	195	34	102	11.2	145.42	35.6397	97.2921	10.0868	195	34	102	10.2727	102	10.2727	2.20681	0.0919518	1	0.258553	15	14.7473	16	5	6.55189	6	10	10.8219	11	10	11	10.707	200	151.971	201	92	125.564	93	44	46.4616	45	112	113	107.999
SN3_00102995	10	1	2	1.85714	7.59857	0.799541	1.33171	1.56427	10	1	2	1.6	2	1.6	0.625543	0.565533	1	0.76175	5	4.91578	6	0	0	1	2	2.16437	3	2.33333	3.33333	2.36005	10	7.59857	11	1	1.36483	2	2	2.11189	3	4.33333	5.33333	3.69176
SN3_00103000	33	8	-9.66667	-2.03571	30.808	3.7353	-10.6002	-2.16649	33	8	-9.66667	-1.93548	-9.66667	-1.93548	-0.955064	0.393629	1	0.583322	38	37.3599	39	5	6.55189	6	14	15.1506	15	19	20	19.6875	13	9.87814	14	5	6.82415	6	10	10.5595	11	9.33333	10.3333	9.08725
SN3_00103005	151	15	79.3333	2.16667	144.97	6.52219	74.7109	1.98444	151	15	79.3333	2.14976	79.3333	2.14976	2.06419	0.107939	1	0.283765	80	78.6524	81	65	85.1746	66	59	63.8489	60	68	69	75.892	210	159.57	211	153	208.819	154	79	83.4197	80	147.333	148.333	150.603
SN3_00103010	37	14	16.6667	2.35135	26.2149	11.1464	14.1831	2.0721	37	14	16.6667	2.25	16.6667	2.25	1.54451	0.19735	1	0.394756	22	21.6294	23	8	10.483	9	7	7.5753	8	12.3333	13.3333	13.2293	44	33.4337	45	11	15.0131	12	32	33.7902	33	29	30	27.4124
SN3_00103015	86	20	-43.6667	-6.24	84.5514	31.1623	-47.7294	-7.03308	86	20	-43.6667	-5.67857	-43.6667	-5.67857	-2.43177	0.0718435	1	0.230017	86	84.5514	87	29	38.001	30	41	44.3696	42	52	53	55.6407	9	6.83871	10	0	0	1	16	16.8951	17	8.33333	9.33333	7.91128
SN3_00103020	453	116	-249	-11.6714	444.516	161.024	-265.332	-11.9002	453	116	-249	-11.2329	-249	-11.2329	-2.43768	0.071387	1	0.229598	473	465.033	474	139	182.143	140	205	221.848	206	272.333	273.333	289.674	27	20.5161	28	23	31.3911	24	20	21.1189	21	23.3333	24.3333	24.342
SN3_00103025	39	6	-13.6667	-1.46591	43.7022	3.5853	-15.5519	-1.49389	39	6	-13.6667	-1.45055	-13.6667	-1.45055	-1.28692	0.267548	1	0.478439	63	61.9388	64	34	44.5529	35	32	34.6299	33	43	44	47.0405	24	18.2366	25	28	38.2152	29	36	38.014	37	29.3333	30.3333	31.4886
SN3_00103030	50	5	-8.33333	-1.27174	47.6292	7.78359	-10.5897	-1.34137	50	5	-8.33333	-1.26316	-8.33333	-1.26316	-0.482647	0.654571	1	0.849539	71	69.804	72	23	30.1387	24	23	24.8903	24	39	40	41.611	43	32.6739	44	28	38.2152	29	21	22.1748	22	30.6667	31.6667	31.0213
SN3_00103035	35	8	-10.6667	-1.72727	30.9754	4.80537	-13.3404	-1.94319	35	8	-10.6667	-1.68085	-10.6667	-1.68085	-1.01447	0.367734	1	0.56101	44	43.2588	45	20	26.2076	21	12	12.9862	13	25.3333	26.3333	27.4842	23	17.4767	24	9	12.2835	10	12	12.6713	13	14.6667	15.6667	14.1438
SN3_00103040	4	1	-0.666667	-1.66667	3.93262	1.08219	-0.714354	-1.74626	4	1	-0.666667	-1.33333	-0.666667	-1.33333	-0.5	0.64333	1	0.838483	4	3.93262	5	0	0	1	1	1.08219	2	1.66667	2.66667	1.6716	1	0.759857	2	0	0	1	2	2.11189	3	1	2	0.957249
SN3_00103045	38	8	-7	-1.2561	36.0497	2.9932	-8.38421	-1.2932	38	8	-7	-1.24706	-7	-1.24706	-0.589042	0.587491	1	0.784587	56	55.0567	57	22	28.8283	23	25	27.0546	26	34.3333	35.3333	36.9799	34	25.8351	35	30	40.9449	31	18	19.007	19	27.3333	28.3333	28.5957
SN3_00103050	74	24	-10.3333	-1.12917	54.1483	15.3379	-22.3308	-1.28586	74	24	-10.3333	-1.12757	-10.3333	-1.12757	-0.396136	0.712227	1	0.89997	112	110.113	113	84	110.072	85	75	81.1639	76	90.3333	91.3333	100.45	127	96.5018	128	60	81.8898	61	53	55.9651	54	80	81	78.1189
SN3_00103055	9	1	3.33333	1.43478	13.414	2.96088	3.20663	1.36604	9	1	3.33333	1.38462	3.33333	1.38462	1.58114	0.189004	1	0.384134	9	8.8484	10	10	13.1038	11	4	4.32874	5	7.66667	8.66667	8.76031	10	7.59857	11	13	17.7428	14	10	10.5595	11	11	12	11.9669
SN3_00103060	0	0	0	1	0	0	0	1	0	0	0	-1	0	-1	#NUM!	#NUM!	#NUM!	#NUM!	0	0	1	0	0	1	0	0	1	0	1	0	0	0	1	0	0	1	0	0	1	0	1	0
SN3_00103065	12	6	-7	-2.90909	15.979	5.64518	-8.71224	-3.49648	12	6	-7	-2.5	-7	-2.5	-3.27965	0.0305108	1	0.159167	10	9.83156	11	13	17.0349	14	9	9.73967	10	10.6667	11.6667	12.2021	7	5.319	8	3	4.09449	4	1	1.05595	2	3.66667	4.66667	3.48981
SN3_00103070	125	29	-14.6667	-1.15172	87.4515	22.4985	-31.1072	-1.33442	125	29	-14.6667	-1.15017	-14.6667	-1.15017	-0.381127	0.722487	1	0.909314	127	124.861	128	103	134.969	104	104	112.547	105	111.333	112.333	124.126	170	129.176	171	75	102.362	76	45	47.5175	46	96.6667	97.6667	93.0185
SN3_00103075	16	8	3	1.31034	21.8373	7.35572	3.57627	1.35885	16	8	3	1.28125	3	1.28125	0.534052	0.621605	1	0.819363	15	14.7473	16	0	0	1	14	15.1506	15	9.66667	10.6667	9.96598	15	11.3979	16	16	21.8373	17	7	7.39162	8	12.6667	13.6667	13.5423
SN3_00103080	59	27	-21.6667	-1.60748	68.3177	2.74153	-29.331	-1.83699	59	27	-21.6667	-1.59091	-21.6667	-1.59091	-1.27037	0.272818	1	0.484913	70	68.8209	71	61	79.9331	62	41	44.3696	42	57.3333	58.3333	64.3745	62	47.1111	63	34	46.4042	35	11	11.6154	12	35.6667	36.6667	35.0436
SN3_00103085	217	76	-112.333	-5.68056	212.581	101.879	-127.246	-7.51604	217	76	-112.333	-5.49333	-112.333	-5.49333	-2.45828	0.0698202	1	0.226396	219	215.311	220	85	111.382	86	105	113.629	106	136.333	137.333	146.774	61	46.3513	62	2	2.72966	3	9	9.50351	10	24	25	19.5281
SN3_00103090	89	33	-10.6667	-1.22857	83.2469	19.6742	-14.7286	-1.32775	89	33	-10.6667	-1.22378	-10.6667	-1.22378	-0.370493	0.7298	1	0.914832	102	100.282	103	13	17.0349	14	57	61.6846	58	57.3333	58.3333	59.6671	69	52.4301	70	24	32.7559	25	47	49.6294	48	46.6667	47.6667	44.9385
SN3_00103095	912	296	-582.667	-57.3871	898.201	387.328	-623.425	-56.4147	912	296	-582.667	-52.4118	-582.667	-52.4118	-3.27266	0.0307121	1	0.159491	919	903.52	920	306	400.976	307	554	599.531	555	593	594	634.676	7	5.319	8	10	13.6483	11	14	14.7832	15	10.3333	11.3333	11.2502
SN3_00103100	193	97	-139.667	-84.8	189.676	128.208	-152.307	-87.125	193	97	-139.667	-53.375	-139.667	-53.375	-5.00443	0.00746698	1	0.108169	194	190.732	195	99	129.728	100	131	141.766	132	141.333	142.333	154.075	2	1.51971	3	2	2.72966	3	1	1.05595	2	1.66667	2.66667	1.76844
SN3_00103105	1	1	0.333333	2	1.08219	0.759857	0.244539	1.6779	1	1	0.333333	1.25	0.333333	1.25	0.707107	0.518519	1	0.712925	0	0	1	0	0	1	1	1.08219	2	0.333333	1.33333	0.360728	1	0.759857	2	0	0	1	1	1.05595	2	0.666667	1.66667	0.605267
SN3_00103110	79	38	60	23.5	83.5652	48.7461	60.5543	20.3832	79	38	60	17.3636	60	17.3636	4.97891	0.00760319	1	0.109046	2	1.96631	3	4	5.24152	5	2	2.16437	3	2.66667	3.66667	3.12407	67	50.9104	68	40	54.5932	41	81	85.5315	82	62.6667	63.6667	63.6784
SN3_00103115	138	33	-72.6667	-4.20588	131.343	46.3024	-79.715	-4.57063	138	33	-72.6667	-4.07042	-72.6667	-4.07042	-2.35363	0.0782047	1	0.239548	154	151.406	155	52	68.1397	53	80	86.5748	81	95.3333	96.3333	102.04	33	25.0753	34	16	21.8373	17	19	20.063	20	22.6667	23.6667	22.3252
SN3_00103120	3	0	-1	#DIV/0!	2.94947	0	-0.983156	#DIV/0!	3	0	-1	-2	-1	-2	-1	0.373901	1	0.56101	3	2.94947	4	0	0	1	0	0	1	1	2	0.983156	0	0	1	0	0	1	0	0	1	0	1	0
SN3_00103125	68	21	-4.33333	-1.07386	76.761	16.136	-4.3809	-1.06838	68	21	-4.33333	-1.07263	-4.33333	-1.07263	-0.184923	0.862287	1	1	100	98.3156	101	47	61.5878	48	42	45.4518	43	63	64	68.4517	63	47.871	64	81	110.551	82	32	33.7902	33	58.6667	59.6667	64.0708
SN3_00103130	22	7	-2.66667	-1.09302	19.5028	6.78347	-6.38282	-1.2232	22	7	-2.66667	-1.08989	-2.66667	-1.08989	-0.331896	0.75663	1	0.938831	39	38.3431	40	31	40.6217	32	24	25.9725	25	31.3333	32.3333	34.9791	42	31.914	43	24	32.7559	25	20	21.1189	21	28.6667	29.6667	28.5963
SN3_00103135	4	0	-1.33333	-2	5.24152	0.592176	-1.91353	-2.58073	4	0	-1.33333	-1.57143	-1.33333	-1.57143	-1.41421	0.2302	1	0.433421	2	1.96631	3	4	5.24152	5	2	2.16437	3	2.66667	3.66667	3.12407	2	1.51971	3	0	0	1	2	2.11189	3	1.33333	2.33333	1.21053
SN3_00103140	163	39	32	1.18286	119.22	6.69531	12.3016	1.06296	163	39	32	1.18182	32	1.18182	0.638089	0.558116	1	0.75506	235	231.042	236	181	237.179	182	109	117.958	110	175	176	195.393	272	206.681	273	155	211.549	156	194	204.853	195	207	208	207.694
SN3_00103145	66	15	10.6667	1.23881	37.4886	30.0479	6.4398	1.13433	66	15	10.6667	1.23358	10.6667	1.23358	0.50308	0.641347	1	0.838483	65	63.9051	66	23	30.1387	24	46	49.7805	47	44.6667	45.6667	47.9415	89	67.6273	90	46	62.7822	47	31	32.7343	32	55.3333	56.3333	54.3813
SN3_00103150	897	374	-570.333	-7.02465	863.508	433.182	-634.003	-7.60475	897	374	-570.333	-6.96167	-570.333	-6.96167	-3.79598	0.0191699	1	0.138591	961	944.813	962	553	724.64	554	481	520.531	482	665	666	729.994	107	81.3047	108	64	87.3491	65	113	119.322	114	94.6667	95.6667	95.9919
SN3_00103155	9	3	2.33333	1.58333	12.3379	1.39131	2.98437	1.72073	9	3	2.33333	1.46667	2.33333	1.46667	0.802955	0.467	1	0.663299	8	7.86524	9	1	1.31038	2	3	3.24656	4	4	5	4.14073	6	4.55914	7	10	13.6483	11	3	3.16784	4	6.33333	7.33333	7.12509
SN3_00103160	100	26	-35.6667	-1.53234	135.872	27.4316	-48.043	-1.70121	100	26	-35.6667	-1.52451	-35.6667	-1.52451	-1.28608	0.267812	1	0.478791	109	107.164	110	119	155.935	120	80	86.5748	81	102.667	103.667	116.558	104	79.0251	105	78	106.457	79	19	20.063	20	67	68	68.5149
SN3_00103165	67	5	15.3333	1.34328	40.8434	5.88118	8.32499	1.16752	67	5	15.3333	1.33577	15.3333	1.33577	0.730067	0.505807	1	0.703035	51	50.1409	52	40	52.4152	41	43	46.534	44	44.6667	45.6667	49.6967	101	76.7456	102	45	61.4173	46	34	35.9021	35	60	61	58.0217
SN3_00103170	54	5	-24.3333	-2.78049	50.7998	2.85542	-25.6572	-2.83466	54	5	-24.3333	-2.65909	-24.3333	-2.65909	-1.50588	0.206561	1	0.404166	61	59.9725	62	7	9.17265	8	46	49.7805	47	38	39	39.6419	16	12.1577	17	11	15.0131	12	14	14.7832	15	13.6667	14.6667	13.9847
SN3_00103175	7	1	-4.33333	-7.5	6.88209	1.8609	-4.62376	-7.52862	7	1	-4.33333	-3.6	-4.33333	-3.6	-2.77161	0.0502481	1	0.194221	7	6.88209	8	2	2.62076	3	6	6.49311	7	5	6	5.33199	1	0.759857	2	1	1.36483	2	0	0	1	0.666667	1.66667	0.708229
SN3_00103180	12	1	2.33333	2.4	16.378	1.31038	3.61262	2.95626	12	1	2.33333	1.875	2.33333	1.875	0.575396	0.595843	1	0.793076	1	0.983156	2	1	1.31038	2	3	3.24656	4	1.66667	2.66667	1.8467	0	0	1	12	16.378	13	0	0	1	4	5	5.45932
SN3_00103185	18	11	-13.6667	-5.55556	18.914	12.6911	-15.5942	-6.23475	18	11	-13.6667	-4.41667	-13.6667	-4.41667	-7.36382	0.00181195	1	0.0729638	16	15.7305	17	14	18.3453	15	20	21.6437	21	16.6667	17.6667	18.5732	4	3.03943	5	2	2.72966	3	3	3.16784	4	3	4	2.97897
SN3_00103190	2	0	-0.333333	-2	1.96631	0	-0.402151	-2.58774	2	0	-0.333333	-1.25	-0.333333	-1.25	-0.447214	0.677869	1	0.869739	2	1.96631	3	0	0	1	0	0	1	0.666667	1.66667	0.655437	1	0.759857	2	0	0	1	0	0	1	0.333333	1.33333	0.253286
SN3_00103195	0	0	0	1	0	0	0	1	0	0	0	-1	0	-1	#NUM!	#NUM!	#NUM!	#NUM!	0	0	1	0	0	1	0	0	1	0	1	0	0	0	1	0	0	1	0	0	1	0	1	0
SN3_00103200	170	34	69	2.15642	109.907	27.9806	62.6633	1.97462	170	34	69	2.13736	69	2.13736	1.61213	0.182228	1	0.376959	89	87.5008	90	35	45.8633	36	55	59.5202	56	59.6667	60.6667	64.2948	205	155.771	206	110	150.131	111	71	74.9721	72	128.667	129.667	126.958
SN3_00103205	97	25	39.6667	2.26596	82.6082	22.4002	36.9911	2.07976	97	25	39.6667	2.2268	39.6667	2.2268	1.3586	0.245839	1	0.453713	47	46.2083	48	25	32.7595	26	22	23.8081	23	31.3333	32.3333	34.2586	117	88.9033	118	76	103.727	77	20	21.1189	21	71	72	71.2498
SN3_00103210	37	10	-5.33333	-1.23881	31.7438	0.659258	-6.84109	-1.30328	37	10	-5.33333	-1.22857	-5.33333	-1.22857	-0.428999	0.690019	1	0.881339	51	50.1409	52	15	19.6557	16	17	18.3972	18	27.6667	28.6667	29.3979	25	18.9964	26	14	19.1076	15	28	29.5665	29	22.3333	23.3333	22.5568
SN3_00103215	64	33	-40.6667	-3.25926	69.1633	32.3204	-46.1359	-3.38376	64	33	-40.6667	-3.14035	-40.6667	-3.14035	-3.6751	0.0212955	1	0.14351	73	71.7704	74	58	76.002	59	45	48.6983	46	58.6667	59.6667	65.4902	9	6.83871	10	12	16.378	13	33	34.8462	34	18	19	19.3543
SN3_00103220	0	0	0	1	0	0	0	1	0	0	0	-1	0	-1	#NUM!	#NUM!	#NUM!	#NUM!	0	0	1	0	0	1	0	0	1	0	1	0	0	0	1	0	0	1	0	0	1	0	1	0
SN3_00103225	37	13	-15.6667	-2.88	36.3768	14.2259	-19.0438	-3.75028	37	13	-15.6667	-2.67857	-15.6667	-2.67857	-1.81577	0.143581	1	0.327228	37	36.3768	38	16	20.9661	17	19	20.5615	20	24	25	25.9681	19	14.4373	20	0	0	1	6	6.33567	7	8.33333	9.33333	6.92432
SN3_00103230	483	158	246	2.56025	313.61	236.472	228.287	2.34562	483	158	246	2.55042	246	2.55042	2.40088	0.0742855	1	0.234021	253	248.738	254	97	127.107	98	123	133.109	124	157.667	158.667	169.651	580	440.717	581	281	383.517	282	350	369.581	351	403.667	404.667	397.938
SN3_00103235	77	28	49	8.35	71.5364	28.0399	49.269	7.77253	77	28	49	7.3913	49	7.3913	3.67385	0.0213188	1	0.14351	12	11.7979	13	6	7.86227	7	2	2.16437	3	6.66667	7.66667	7.27484	79	60.0287	80	54	73.7008	55	34	35.9021	35	55.6667	56.6667	56.5439
SN3_00103240	82	7	47.6667	#DIV/0!	111.916	7.39162	53.4467	#DIV/0!	82	7	47.6667	48.6667	47.6667	48.6667	2.17845	0.0949087	1	0.263904	0	0	1	0	0	1	0	0	1	0	1	0	54	41.0323	55	82	111.916	83	7	7.39162	8	47.6667	48.6667	53.4467
SN3_00103245	37	9	20.6667	21.6667	28.1147	9.24907	19.9881	19.3003	37	9	20.6667	11.3333	20.6667	11.3333	2.57441	0.0616906	1	0.212174	2	1.96631	3	1	1.31038	2	0	0	1	1	2	1.09223	37	28.1147	38	18	24.5669	19	10	10.5595	11	21.6667	22.6667	21.0804
SN3_00103250	179	79	-113.667	-2.48908	172.709	118.974	-132.367	-2.70646	179	79	-113.667	-2.46983	-113.667	-2.46983	-4.14745	0.0142898	1	0.126962	224	220.227	225	154	201.798	155	192	207.78	193	190	191	209.935	109	82.8244	110	75	102.362	76	45	47.5175	46	76.3333	77.3333	77.5681
SN3_00103255	0	0	0	1	0	0	0	1	0	0	0	-1	0	-1	#NUM!	#NUM!	#NUM!	#NUM!	0	0	1	0	0	1	0	0	1	0	1	0	0	0	1	0	0	1	0	0	1	0	1	0
SN3_00103260	1	0	0.333333	#DIV/0!	0.759857	0	0.253286	#DIV/0!	1	0	0.333333	1.33333	0.333333	1.33333	1	0.373901	1	0.56101	0	0	1	0	0	1	0	0	1	0	1	0	1	0.759857	2	0	0	1	0	0	1	0.333333	1.33333	0.253286
SN3_00103265	1156	604	774.667	4.97945	969.205	606.359	762.498	4.50004	1156	604	774.667	4.95911	774.667	4.95911	4.76508	0.00887206	1	0.113463	250	245.789	251	203	266.007	204	131	141.766	132	194.667	195.667	217.854	1287	977.936	1288	814	1110.97	815	807	852.148	808	969.333	970.333	980.352
SN3_00103270	24	14	8.66667	1.65	21.3688	13.1127	8.09226	1.56806	24	14	8.66667	1.60465	8.66667	1.60465	1.10265	0.33206	1	0.555228	24	23.5957	25	8	10.483	9	8	8.65748	9	13.3333	14.3333	14.2454	32	24.3154	33	22	30.0263	23	12	12.6713	13	22	23	22.3377
SN3_00103275	2	0	-0.333333	-2	1.96631	0	-0.402151	-2.58774	2	0	-0.333333	-1.25	-0.333333	-1.25	-0.447214	0.677869	1	0.869739	2	1.96631	3	0	0	1	0	0	1	0.666667	1.66667	0.655437	1	0.759857	2	0	0	1	0	0	1	0.333333	1.33333	0.253286
SN3_00103280	2	0	-1	#DIV/0!	2.16437	0	-1.04918	#DIV/0!	2	0	-1	-2	-1	-2	-1.73205	0.158302	1	0.344358	1	0.983156	2	0	0	1	2	2.16437	3	1	2	1.04918	0	0	1	0	0	1	0	0	1	0	1	0
SN3_00103285	88	20	40	2.06195	121.249	16.098	44.2356	2.09194	88	20	40	2.03448	40	2.03448	1.72097	0.160368	1	0.347626	56	55.0567	57	21	27.518	22	36	38.9587	37	37.6667	38.6667	40.5111	86	65.3477	87	109	148.766	110	38	40.1259	39	77.6667	78.6667	84.7467
SN3_00103290	40	9	-21.6667	-2.71053	37.6152	12.6137	-24.556	-2.97607	40	9	-21.6667	-2.58537	-21.6667	-2.58537	-2.34701	0.0787719	1	0.240249	49	48.1746	50	19	24.8972	20	35	37.8765	36	34.3333	35.3333	36.9828	19	14.4373	20	9	12.2835	10	10	10.5595	11	12.6667	13.6667	12.4267
SN3_00103295	20	7	10.6667	3.13333	13.8117	7.28665	10.2366	2.90447	20	7	10.6667	2.77778	10.6667	2.77778	2.65746	0.0565402	1	0.205808	8	7.86524	9	3	3.93114	4	4	4.32874	5	5	6	5.37504	23	17.4767	24	13	17.7428	14	11	11.6154	12	15.6667	16.6667	15.6116
SN3_00103300	2	1	0	-1	1.51971	1.08219	-0.29095	-1.57435	2	1	0	-1	0	-1	0	1	1	1	0	0	1	1	1.31038	2	1	1.08219	2	0.666667	1.66667	0.797521	2	1.51971	3	0	0	1	0	0	1	0.666667	1.66667	0.506571
SN3_00103305	211	76	121	23.6875	159.229	80.1469	115.64	21.6733	211	76	121	20.1053	121	20.1053	2.7858	0.0495238	1	0.193001	10	9.83156	11	2	2.62076	3	4	4.32874	5	5.33333	6.33333	5.59369	213	161.85	214	86	117.375	87	80	84.4756	81	126.333	127.333	121.234
SN3_00103310	50	16	9.66667	1.36709	41.3041	13.7499	6.94613	1.23904	50	16	9.66667	1.35366	9.66667	1.35366	0.632681	0.561305	1	0.757385	36	35.3936	37	23	30.1387	24	20	21.6437	21	26.3333	27.3333	29.0587	60	45.5914	61	38	51.8635	39	10	10.5595	11	36	37	36.0048
SN3_00103315	150	46	-81.6667	-9.75	147.109	64.1311	-86.5818	-9.00793	150	46	-81.6667	-8.90323	-81.6667	-8.90323	-2.52336	0.0651232	1	0.217435	155	152.389	156	53	69.4501	54	65	70.3421	66	91	92	97.3938	7	5.319	8	16	21.8373	17	5	5.27973	6	9.33333	10.3333	10.812
SN3_00103320	89	39	63	28	93.9791	49.6	64.0911	27.6701	89	39	63	19.9	63	19.9	4.40848	0.0116143	1	0.120166	6	5.89893	7	1	1.31038	2	0	0	1	2.33333	3.33333	2.4031	67	50.9104	68	40	54.5932	41	89	93.9791	90	65.3333	66.3333	66.4942
SN3_00103325	88	22	-24.3333	-1.55725	76.2125	19.0282	-28.2718	-1.6432	88	22	-24.3333	-1.54478	-24.3333	-1.54478	-0.936513	0.402029	1	0.592178	115	113.063	116	32	41.9321	33	57	61.6846	58	68	69	72.2265	50	37.9929	51	27	36.8504	28	54	57.021	55	43.6667	44.6667	43.9548
SN3_00103330	162	22	15	1.15358	112.438	23.6305	2.23249	1.02069	162	22	15	1.15203	15	1.15203	0.308908	0.772812	1	0.954896	122	119.945	123	82	107.451	83	89	96.3145	90	97.6667	98.6667	107.904	198	150.452	199	104	141.942	105	36	38.014	37	112.667	113.667	110.136
SN3_00103335	246	99	145.667	3.63253	198.853	100.404	142.921	3.38904	246	99	145.667	3.5858	145.667	3.5858	3.21402	0.0324646	1	0.16141	87	85.5345	88	37	48.484	38	42	45.4518	43	55.3333	56.3333	59.8235	283	215.04	284	179	244.305	180	141	148.888	142	201	202	202.744
SN3_00103340	185	60	-59	-1.4695	170.308	20.6604	-70.6561	-1.55447	185	60	-59	-1.46579	-59	-1.46579	-1.02439	0.363558	1	0.56101	286	281.183	287	101	132.348	102	167	180.725	168	184.667	185.667	198.085	165	125.376	166	107	146.037	108	105	110.874	106	125.667	126.667	127.429
SN3_00103345	61	22	-20.6667	-1.63265	58.8079	1.43233	-25.0819	-1.77292	61	22	-20.6667	-1.61386	-20.6667	-1.61386	-1.22086	0.289181	1	0.503599	77	75.703	78	31	40.6217	32	52	56.2736	53	53.3333	54.3333	57.5328	52	39.5126	53	30	40.9449	31	16	16.8951	17	32.6667	33.6667	32.4509
SN3_00103350	18	7	-5.66667	-2.21429	19.4793	5.19059	-7.23859	-2.88403	18	7	-5.66667	-2	-5.66667	-2	-1.04234	0.356107	1	0.56101	10	9.83156	11	3	3.93114	4	18	19.4793	19	10.3333	11.3333	11.0807	11	8.35843	12	0	0	1	3	3.16784	4	4.66667	5.66667	3.84209
SN3_00103355	131	11	39.3333	1.7284	85.6812	26.627	26.4083	1.43331	131	11	39.3333	1.71515	39.3333	1.71515	0.963819	0.389716	1	0.578977	60	58.9893	61	59	77.3124	60	43	46.534	44	54	55	60.9452	174	132.215	175	58	79.1601	59	48	50.6854	49	93.3333	94.3333	87.3535
SN3_00103360	22	8	-5.66667	-1.70833	21.2477	6.5819	-7.53827	-2.09684	22	8	-5.66667	-1.62963	-5.66667	-1.62963	-0.805877	0.465493	1	0.661894	23	22.6126	24	5	6.55189	6	13	14.0684	14	13.6667	14.6667	14.411	17	12.9176	18	1	1.36483	2	6	6.33567	7	8	9	6.87269
SN3_00103365	51	28	-29.6667	-2.23611	60.1628	22.0154	-37.8032	-2.67714	51	28	-29.6667	-2.18667	-29.6667	-2.18667	-2.37693	0.0762437	1	0.236716	65	63.9051	66	58	76.002	59	38	41.123	39	53.6667	54.6667	60.3434	43	32.6739	44	14	19.1076	15	15	15.8392	16	24	25	22.5402
SN3_00103370	250	160	-167.667	-2.1484	264.696	168.332	-203.159	-2.38853	250	160	-167.667	-2.14059	-167.667	-2.14059	-4.36107	0.012052	1	0.120166	353	347.054	354	285	373.458	286	303	327.902	304	313.667	314.667	349.471	210	159.57	211	125	170.604	126	103	108.762	104	146	147	146.312
SN3_00103375	21	5	7.66667	1.74194	13.3784	2.98982	5.87238	1.51489	21	5	7.66667	1.67647	7.66667	1.67647	1.30631	0.261497	1	0.471561	14	13.7642	15	9	11.7934	10	8	8.65748	9	10.3333	11.3333	11.405	29	22.0359	30	11	15.0131	12	14	14.7832	15	18	19	17.2774
SN3_00103380	28	3	-9	-1.50943	23.3299	6.21785	-11.6054	-1.65512	28	3	-9	-1.48214	-9	-1.48214	-1.25752	0.276978	1	0.489047	39	38.3431	40	23	30.1387	24	18	19.4793	19	26.6667	27.6667	29.3204	21	15.957	22	11	15.0131	12	21	22.1748	22	17.6667	18.6667	17.715
SN3_00103385	2986	1228	-1952.33	-41.1164	2945.3	1621.61	-2109.9	-41.0319	2986	1228	-1952.33	-40.3087	-1952.33	-40.3087	-3.69679	0.020894	1	0.143028	3029	2977.98	3030	1277	1673.35	1278	1697	1836.47	1698	2001	2002	2162.6	43	32.6739	44	54	73.7008	55	49	51.7413	50	48.6667	49.6667	52.7053
SN3_00103390	0	0	0	1	0	0	0	1	0	0	0	-1	0	-1	#NUM!	#NUM!	#NUM!	#NUM!	0	0	1	0	0	1	0	0	1	0	1	0	0	0	1	0	0	1	0	0	1	0	1	0
SN3_00103395	13	10	9.66667	4.625	17.7428	6.95391	10.4897	4.90276	13	10	9.66667	3.63636	9.66667	3.63636	5.38516	0.00574878	1	0.101059	6	5.89893	7	0	0	1	2	2.16437	3	2.66667	3.66667	2.68777	12	9.11828	13	13	17.7428	14	12	12.6713	13	12.3333	13.3333	13.1775
SN3_00103400	34	2	-13.3333	-2.02564	30.118	7.37222	-15.1443	-2.15828	34	2	-13.3333	-1.95238	-13.3333	-1.95238	-1.52167	0.202743	1	0.401816	43	42.2757	44	15	19.6557	16	21	22.7259	22	26.3333	27.3333	28.2191	16	12.1577	17	9	12.2835	10	14	14.7832	15	13	14	13.0748
SN3_00103405	391	107	-209.667	-16.725	383.269	147.918	-224.519	-18.2622	391	107	-209.667	-15.6279	-209.667	-15.6279	-2.43167	0.0718511	1	0.230017	394	387.363	395	121	158.556	122	154	166.657	155	223	224	237.525	14	10.638	15	3	4.09449	4	23	24.2867	24	13.3333	14.3333	13.0064
SN3_00103410	151	35	-78.6667	-7.55556	148.093	45.3732	-84.8888	-8.42899	151	35	-78.6667	-7.05128	-78.6667	-7.05128	-2.31095	0.0819467	1	0.244542	156	153.372	157	44	57.6567	45	72	77.9174	73	90.6667	91.6667	96.3154	22	16.7169	23	9	12.2835	10	5	5.27973	6	12	13	11.4267
SN3_00103415	66	51	-23.3333	-1.32864	72.6838	8.51863	-33.6007	-1.48153	66	51	-23.3333	-1.32407	-23.3333	-1.32407	-0.925874	0.406915	1	0.59693	106	104.214	107	63	82.5539	64	114	123.369	115	94.3333	95.3333	103.379	110	83.5843	111	55	75.0656	56	48	50.6854	49	71	72	69.7784
SN3_00103420	51	13	-17.3333	-1.92857	47.0875	19.548	-19.5995	-2.03938	51	13	-17.3333	-1.88136	-17.3333	-1.88136	-1.26716	0.273849	1	0.485785	59	58.0062	60	19	24.8972	20	30	32.4656	31	36	37	38.4563	17	12.9176	18	8	10.9186	9	31	32.7343	32	18.6667	19.6667	18.8568
SN3_00103425	64	53	56	10.8824	80.525	42.1377	59.1055	11.2449	64	53	56	9.4	56	9.4	16.0182	8.88176e-05	0.629272	0.0299654	11	10.8147	12	0	0	1	6	6.49311	7	5.66667	6.66667	5.76927	64	48.6309	65	59	80.525	60	62	65.4686	63	61.6667	62.6667	64.8748
SN3_00103430	23	7	1.66667	1.14286	22.6126	5.53831	0.758153	1.06389	23	7	1.66667	1.13158	1.66667	1.13158	0.210166	0.84381	1	1	23	22.6126	24	0	0	1	12	12.9862	13	11.6667	12.6667	11.8663	21	15.957	22	6	8.18898	7	13	13.7273	14	13.3333	14.3333	12.6244
SN3_00103435	999	620	-787.333	-16.3377	1035.01	690.939	-880.418	-17.0121	999	620	-787.333	-16.0446	-787.333	-16.0446	-7.82347	0.00144103	1	0.0729638	1024	1006.75	1025	810	1061.41	811	682	738.051	683	838.667	839.667	935.403	62	47.1111	63	67	91.4436	68	25	26.3986	26	51.3333	52.3333	54.9845
SN3_00103440	1	0	0.333333	#DIV/0!	0.759857	0	0.253286	#DIV/0!	1	0	0.333333	1.33333	0.333333	1.33333	1	0.373901	1	0.56101	0	0	1	0	0	1	0	0	1	0	1	0	1	0.759857	2	0	0	1	0	0	1	0.333333	1.33333	0.253286
SN3_00103445	198	56	116.667	19.4211	149.485	59.5697	113.541	16.3094	198	56	116.667	16.9091	116.667	16.9091	2.84093	0.0468234	1	0.188384	6	5.89893	7	10	13.1038	11	3	3.24656	4	6.33333	7.33333	7.41643	201	152.731	202	106	144.672	107	62	65.4686	63	123	124	120.957
SN3_00103450	62	23	-36.3333	-37.3333	60.9556	24.8903	-39.6489	-53.1794	62	23	-36.3333	-19.1667	-36.3333	-19.1667	-2.92361	0.0430879	1	0.181281	62	60.9556	63	27	35.3802	28	23	24.8903	24	37.3333	38.3333	40.4087	3	2.27957	4	0	0	1	0	0	1	1	2	0.759857
SN3_00103455	732	62	26	1.03302	359.494	213.271	-81.2112	-1.10294	732	62	26	1.03298	26	1.03298	0.0987237	0.926107	1	1	1038	1020.52	1039	688	901.541	689	636	688.27	637	787.333	788.333	870.109	1273	967.298	1274	541	738.373	542	626	661.022	627	813.333	814.333	788.898
SN3_00103460	94	33	-64.3333	-11.7222	92.1983	43.0247	-70.0643	-13.3748	94	33	-64.3333	-10.1905	-64.3333	-10.1905	-3.61079	0.0225408	1	0.144473	97	95.3661	98	37	48.484	38	77	83.3283	78	70.3333	71.3333	75.7261	11	8.35843	12	4	5.45932	5	3	3.16784	4	6	7	5.66186
SN3_00103465	398	129	216.333	2.30847	348.729	131.231	211.641	2.1862	398	129	216.333	2.3006	216.333	2.3006	3.29196	0.0301601	1	0.158519	218	214.328	219	88	115.313	89	190	205.615	191	165.333	166.333	178.419	486	369.291	487	340	464.042	341	319	336.846	320	381.667	382.667	390.06
SN3_00103470	42	11	19.6667	2.73529	29.1614	14.8273	17.964	2.49889	42	11	19.6667	2.59459	19.6667	2.59459	2.04546	0.110258	1	0.286355	20	19.6631	21	5	6.55189	6	9	9.73967	10	11.3333	12.3333	11.9849	47	35.7133	48	18	24.5669	19	28	29.5665	29	31	32	29.9489
SN3_00103475	24	9	15.6667	48	20.4724	9.50351	15.634	36.7928	24	9	15.6667	12.75	15.6667	12.75	3.58372	0.0230909	1	0.145065	0	0	1	1	1.31038	2	0	0	1	0.333333	1.33333	0.436793	24	18.2366	25	15	20.4724	16	9	9.50351	10	16	17	16.0708
SN3_00103480	37	7	14.6667	7.28571	28.1147	6.88209	12.9319	6.63722	37	7	14.6667	5.4	14.6667	5.4	1.41935	0.228805	1	0.432519	7	6.88209	8	0	0	1	0	0	1	2.33333	3.33333	2.29403	37	28.1147	38	9	12.2835	10	5	5.27973	6	17	18	15.226
SN3_00103485	0	0	0	1	0	0	0	1	0	0	0	-1	0	-1	#NUM!	#NUM!	#NUM!	#NUM!	0	0	1	0	0	1	0	0	1	0	1	0	0	0	1	0	0	1	0	0	1	0	1	0
SN3_00103490	139	8	59.3333	3	100.785	17.9966	49.7337	2.49034	139	8	59.3333	2.93478	59.3333	2.93478	1.72499	0.159616	1	0.34647	40	39.3262	41	34	44.5529	35	15	16.2328	16	29.6667	30.6667	33.3706	154	117.018	155	42	57.3229	43	71	74.9721	72	89	90	83.1043
SN3_00103495	188	125	-146	-20.9091	184.469	133.577	-162.633	-23.3529	188	125	-146	-18.52	-146	-18.52	-7.31016	0.00186259	1	0.0729638	193	189.749	194	136	178.212	137	131	141.766	132	153.333	154.333	169.909	11	8.35843	12	6	8.18898	7	5	5.27973	6	7.33333	8.33333	7.27571
SN3_00103500	86	34	-42.3333	-2.45977	83.4595	40.0815	-50.4695	-2.84547	86	34	-42.3333	-2.41111	-42.3333	-2.41111	-2.19455	0.0932172	1	0.260736	101	99.2987	102	52	68.1397	53	61	66.0133	62	71.3333	72.3333	77.8172	53	40.2724	54	19	25.9318	20	15	15.8392	16	29	30	27.3478
SN3_00103505	27	17	14.3333	2.02381	33.0282	14.5208	15.1064	2.03188	27	17	14.3333	1.95556	14.3333	1.95556	2.03156	0.112014	1	0.289325	27	26.5452	28	5	6.55189	6	10	10.8219	11	14	15	14.6397	32	24.3154	33	29	39.5801	30	24	25.3427	25	28.3333	29.3333	29.7461
SN3_00103510	1	1	-0.333333	-2	1.08219	0.983156	-0.336465	-1.95592	1	1	-0.333333	-1.25	-0.333333	-1.25	-0.707107	0.518519	1	0.712925	1	0.983156	2	0	0	1	1	1.08219	2	0.666667	1.66667	0.688447	0	0	1	0	0	1	1	1.05595	2	0.333333	1.33333	0.351982
SN3_00103515	145	12	87.6667	3.48113	175.554	3.94748	89.3988	3.28836	145	12	87.6667	3.41284	87.6667	3.41284	2.079	0.106143	1	0.280982	44	43.2588	45	30	39.3114	31	32	34.6299	33	35.3333	36.3333	39.0667	175	132.975	176	154	210.184	155	40	42.2378	41	123	124	128.466
SN3_00103520	63	44	54	21.25	86.2669	45.0409	57.6421	21.8559	63	44	54	15.7273	54	15.7273	8.81164	0.000915222	1	0.0640265	6	5.89893	7	1	1.31038	2	1	1.08219	2	2.66667	3.66667	2.76383	61	46.3513	62	64	87.3491	65	45	47.5175	46	56.6667	57.6667	60.406
SN3_00103525	33	10	-2	-1.06818	15.3957	11.0935	-7.05421	-1.25388	33	10	-2	-1.06593	-2	-1.06593	-0.194666	0.855142	1	1	34	33.4273	35	27	35.3802	28	33	35.7121	34	31.3333	32.3333	34.8399	49	37.233	50	16	21.8373	17	23	24.2867	24	29.3333	30.3333	27.7857
SN3_00103530	23	4	-7.66667	-3.55556	24.8903	2.9134	-8.68094	-4.24599	23	4	-7.66667	-2.91667	-7.66667	-2.91667	-1.15	0.314222	1	0.533364	8	7.86524	9	1	1.31038	2	23	24.8903	24	10.6667	11.6667	11.3553	5	3.79929	6	0	0	1	4	4.22378	5	3	4	2.67436
SN3_00103535	19	1	12	37	17.9511	1.36483	10.9233	34.3315	19	1	12	10	12	10	2.10314	0.103286	1	0.277086	1	0.983156	2	0	0	1	0	0	1	0.333333	1.33333	0.327719	19	14.4373	20	1	1.36483	2	17	17.9511	18	12.3333	13.3333	11.2511
SN3_00103540	403	76	250.333	4.93194	433.418	66.5124	253.451	4.61208	403	76	250.333	4.87113	250.333	4.87113	2.58786	0.0608212	1	0.210942	86	84.5514	87	54	70.7605	55	51	55.1915	52	63.6667	64.6667	70.1678	454	344.975	455	358	488.609	359	130	137.273	131	314	315	323.619
SN3_00103545	1008	704	-788.667	-4.17158	1300.51	710.983	-930.683	-4.91561	1008	704	-788.667	-4.15888	-788.667	-4.15888	-6.35397	0.0031438	1	0.0880388	1134	1114.9	1135	1094	1433.55	1095	884	956.652	885	1037.33	1038.33	1168.37	440	334.337	441	180	245.669	181	126	133.049	127	248.667	249.667	237.685
SN3_00103550	95	43	-64	-11.6667	92.2548	57.8729	-70.4889	-13.2455	95	43	-64	-10.1429	-64	-10.1429	-4.36138	0.0120491	1	0.120166	98	96.3492	99	49	64.2086	50	63	68.1777	64	70	71	76.2452	9	6.83871	10	3	4.09449	4	6	6.33567	7	6	7	5.75629
SN3_00103555	16	8	6.33333	1.22353	17.9848	4.15582	4.96465	1.15917	16	8	6.33333	1.21591	6.33333	1.21591	1.29579	0.264763	1	0.4755	37	36.3768	38	23	30.1387	24	25	27.0546	26	28.3333	29.3333	31.19	39	29.6344	40	33	45.0394	34	32	33.7902	33	34.6667	35.6667	36.1547
SN3_00103560	260	8	-64	-1.71111	352.911	19.6153	-99.7997	-2.1387	260	8	-64	-1.7033	-64	-1.7033	-0.771589	0.48341	1	0.679152	80	78.6524	81	308	403.597	309	74	80.0817	75	154	155	187.444	150	113.979	151	72	98.2678	73	48	50.6854	49	90	91	87.6439
SN3_00103565	52	18	35.3333	2.34177	54.3056	22.2914	33.3703	2.14448	52	18	35.3333	2.29268	35.3333	2.29268	3.2136	0.0324776	1	0.16141	33	32.4441	34	23	30.1387	24	23	24.8903	24	26.3333	27.3333	29.1577	69	52.4301	70	41	55.958	42	75	79.1959	76	61.6667	62.6667	62.528
SN3_00103570	1089	481	-126	-1.1455	1100.21	277.859	-243.107	-1.28964	1089	481	-126	-1.14533	-126	-1.14533	-0.331654	0.7568	1	0.938877	1041	1023.46	1042	569	745.606	570	1366	1478.27	1367	992	993	1082.45	1050	797.85	1051	277	378.058	278	1271	1342.11	1272	866	867	839.338
SN3_00103575	34	11	-14	-1.36522	43.2506	7.99307	-21.3729	-1.55621	34	11	-14	-1.35593	-14	-1.35593	-1.74697	0.155566	1	0.344217	47	46.2083	48	62	81.2435	63	48	51.9449	49	52.3333	53.3333	59.7989	50	37.9929	51	28	38.2152	29	37	39.07	38	38.3333	39.3333	38.426
SN3_00103580	50	32	40.3333	4.025	55.4895	25.8383	40.9723	3.72986	50	32	40.3333	3.81395	40.3333	3.81395	9.28028	0.000749922	1	0.0622387	17	16.7136	18	15	19.6557	16	8	8.65748	9	13.3333	14.3333	15.0089	56	42.552	57	47	64.147	48	58	61.2448	59	53.6667	54.6667	55.9813
SN3_00103585	1	0	0.333333	#DIV/0!	0.759857	0	0.253286	#DIV/0!	1	0	0.333333	1.33333	0.333333	1.33333	1	0.373901	1	0.56101	0	0	1	0	0	1	0	0	1	0	1	0	1	0.759857	2	0	0	1	0	0	1	0.333333	1.33333	0.253286
SN3_00103590	164	68	103	7.30612	172.965	62.7501	106.246	6.98898	164	68	103	6.94231	103	6.94231	3.69378	0.0209491	1	0.143267	28	27.5284	29	13	17.0349	14	8	8.65748	9	16.3333	17.3333	17.7403	105	79.785	106	81	110.551	82	172	181.623	173	119.333	120.333	123.986
SN3_00103595	134	29	-50.3333	-1.80319	129.486	32.1409	-59.266	-1.9321	134	29	-50.3333	-1.79058	-50.3333	-1.79058	-1.57746	0.189825	1	0.385141	165	162.221	166	79	103.52	80	95	102.808	96	113	114	122.849	93	70.6667	94	64	87.3491	65	31	32.7343	32	62.6667	63.6667	63.5834
SN3_00103600	75	13	-18.3333	-1.56701	68.8283	11.7151	-19.9406	-1.60316	75	13	-18.3333	-1.55	-18.3333	-1.55	-0.828591	0.453913	1	0.649167	90	88.484	91	15	19.6557	16	47	50.8627	48	50.6667	51.6667	53.0008	36	27.3549	37	24	32.7559	25	37	39.07	38	32.3333	33.3333	33.0602
SN3_00103605	1	0	0.333333	#DIV/0!	0.759857	0	0.253286	#DIV/0!	1	0	0.333333	1.33333	0.333333	1.33333	1	0.373901	1	0.56101	0	0	1	0	0	1	0	0	1	0	1	0	1	0.759857	2	0	0	1	0	0	1	0.333333	1.33333	0.253286
SN3_00103610	60	16	28.3333	2.7	42.3681	18.0121	24.6666	2.26867	60	16	28.3333	2.60377	28.3333	2.60377	2.13301	0.0998689	1	0.272772	15	14.7473	16	25	32.7595	26	10	10.8219	11	16.6667	17.6667	19.4429	70	53.19	71	34	46.4042	35	31	32.7343	32	45	46	44.1095
SN3_00200005	8	2	3	1.10227	18.5993	0.31534	1.62364	1.04987	8	2	3	1.0989	3	1.0989	1.27279	0.272039	1	0.484028	33	32.4441	34	25	32.7595	26	30	32.4656	31	29.3333	30.3333	32.5564	33	25.0753	34	32	43.6746	33	32	33.7902	33	32.3333	33.3333	34.18
SN3_00200010	5	3	0.333333	1.16667	4.91578	3.03943	0.0697666	1.0349	5	3	0.333333	1.11111	0.333333	1.11111	0.171499	0.872158	1	1	5	4.91578	6	0	0	1	1	1.08219	2	2	3	1.99932	4	3.03943	5	0	0	1	3	3.16784	4	2.33333	3.33333	2.06909
SN3_00200015	912	128	475.333	2.42458	894.186	81.0767	463.847	2.26458	912	128	475.333	2.42032	475.333	2.42032	1.93118	0.125645	1	0.303951	433	425.706	434	263	344.63	264	305	330.067	306	333.667	334.667	366.801	1175	892.832	1176	897	1224.25	898	355	374.86	356	809	810	830.648
SN3_00200020	75	63	67	13.5625	102.471	49.2988	71.5753	13.7207	75	63	67	11.5789	67	11.5789	20.3041	3.47399e-05	0.246132	0.0166025	9	8.8484	10	2	2.62076	3	5	5.41093	6	5.33333	6.33333	5.6267	72	54.7097	73	77	105.092	78	68	71.8043	69	72.3333	73.3333	77.202
SN3_00200025	267	131	180.333	14.525	199.981	152.972	177.264	12.9581	267	131	180.333	13.5814	180.333	13.5814	4.34122	0.0122412	1	0.120961	18	17.6968	19	13	17.0349	14	9	9.73967	10	13.3333	14.3333	14.8238	276	209.721	277	144	196.536	145	161	170.007	162	193.667	194.667	192.088
SN3_00200030	1	0	0.666667	#DIV/0!	1.05595	0	0.605267	#DIV/0!	1	0	0.666667	1.66667	0.666667	1.66667	2	0.116117	1	0.290907	0	0	1	0	0	1	0	0	1	0	1	0	1	0.759857	2	0	0	1	1	1.05595	2	0.666667	1.66667	0.605267
SN3_00200035	24	8	13	5.33333	17.686	8.66593	12.4397	4.85895	24	8	13	4.25	13	4.25	2.79285	0.0491689	1	0.192748	3	2.94947	4	1	1.31038	2	5	5.41093	6	3	4	3.22359	25	18.9964	26	12	16.378	13	11	11.6154	12	16	17	15.6633
SN3_00200040	147	82	107.333	11.7333	155.119	71.7909	111.465	11.1839	147	82	107.333	10.7576	107.333	10.7576	5.9285	0.00405676	1	0.0924184	17	16.7136	18	9	11.7934	10	4	4.32874	5	10	11	10.9453	110	83.5843	111	91	124.2	92	151	159.448	152	117.333	118.333	122.411
SN3_00200045	4	2	3	#DIV/0!	4.22378	2.27957	3.07767	#DIV/0!	4	2	3	4	3	4	5.19615	0.00653338	1	0.105202	0	0	1	0	0	1	0	0	1	0	1	0	3	2.27957	4	2	2.72966	3	4	4.22378	5	3	4	3.07767
SN3_00200050	3	0	-1	#DIV/0!	3.24656	0	-1.08219	#DIV/0!	3	0	-1	-2	-1	-2	-1	0.373901	1	0.56101	0	0	1	0	0	1	3	3.24656	4	1	2	1.08219	0	0	1	0	0	1	0	0	1	0	1	0
SN3_00200055	0	0	0	1	0	0	0	1	0	0	0	-1	0	-1	#NUM!	#NUM!	#NUM!	#NUM!	0	0	1	0	0	1	0	0	1	0	1	0	0	0	1	0	0	1	0	0	1	0	1	0
SN3_00200060	0	0	0	1	0	0	0	1	0	0	0	-1	0	-1	#NUM!	#NUM!	#NUM!	#NUM!	0	0	1	0	0	1	0	0	1	0	1	0	0	0	1	0	0	1	0	0	1	0	1	0
SN3_00200065	4	1	-0.333333	-1.33333	3.93262	0.759857	-0.353625	-1.36942	4	1	-0.333333	-1.16667	-0.333333	-1.16667	-0.229416	0.829799	1	1	4	3.93262	5	0	0	1	0	0	1	1.33333	2.33333	1.31087	1	0.759857	2	0	0	1	2	2.11189	3	1	2	0.957249
SN3_00200070	50	8	-24	-4.78947	48.7761	12.0096	-26.6014	-5.74495	50	8	-24	-4.27273	-24	-4.27273	-2.11399	0.10203	1	0.275384	51	50.1409	52	14	18.3453	15	26	28.1368	27	30.3333	31.3333	32.2077	12	9.11828	13	1	1.36483	2	6	6.33567	7	6.33333	7.33333	5.60626
SN3_00200075	12	5	8.66667	14	13.6483	3.57599	9.52842	13.4634	12	5	8.66667	6.2	8.66667	6.2	4.82808	0.0084731	1	0.113041	1	0.983156	2	1	1.31038	2	0	0	1	0.666667	1.66667	0.764512	6	4.55914	7	10	13.6483	11	12	12.6713	13	9.33333	10.3333	10.2929
SN3_00200080	79	28	46.6667	36	60.0287	34.9918	44.6003	33.392	79	28	46.6667	21	46.6667	21	2.99504	0.040138	1	0.176374	2	1.96631	3	0	0	1	2	2.16437	3	1.33333	2.33333	1.37689	79	60.0287	80	30	40.9449	31	35	36.9581	36	48	49	45.9772
SN3_00200085	57	19	2.33333	1.04321	62.0064	12.8895	-1.62228	-1.02793	57	19	2.33333	1.04242	2.33333	1.04242	0.124762	0.906731	1	1	70	68.8209	71	47	61.5878	48	45	48.6983	46	54	55	59.7024	81	61.5484	82	64	87.3491	65	24	25.3427	25	56.3333	57.3333	58.0801
SN3_00200090	175	152	95.3333	1.54373	241.654	134.422	99.5364	1.52688	175	152	95.3333	1.54064	95.3333	1.54064	1.65067	0.17415	1	0.366032	290	285.115	291	115	150.694	116	121	130.944	122	175.333	176.333	188.918	258	196.043	259	273	372.599	274	281	296.721	282	270.667	271.667	288.454
SN3_00200095	7	3	4.33333	3.6	9.55381	2.85044	4.99002	3.98517	7	3	4.33333	2.625	4.33333	2.625	2.77161	0.0502481	1	0.194221	4	3.93262	5	0	0	1	1	1.08219	2	1.66667	2.66667	1.6716	4	3.03943	5	7	9.55381	8	7	7.39162	8	6	7	6.66162
SN3_00200100	31	3	16	6.33333	42.875	2.29502	18.1544	6.61425	31	3	16	5	16	5	1.82337	0.142319	1	0.325688	5	4.91578	6	2	2.62076	3	2	2.16437	3	3	4	3.23364	21	15.957	22	33	45.0394	34	3	3.16784	4	19	20	21.3881
SN3_00200105	315	108	206.667	3.68398	309.412	107.631	204.46	3.37418	315	108	206.667	3.64957	206.667	3.64957	3.49875	0.0249243	1	0.148021	86	84.5514	87	74	96.968	75	71	76.8352	72	77	78	86.1182	386	293.305	387	283	386.247	284	182	192.182	183	283.667	284.667	290.578
SN3_00200110	39	20	6	1.2	52.517	9.57147	7.61813	1.24036	39	20	6	1.19355	6	1.19355	0.412731	0.700967	1	0.891401	51	50.1409	52	12	15.7245	13	27	29.219	28	30	31	31.6948	39	29.6344	40	50	68.2415	51	19	20.063	20	36	37	39.313
SN3_00200115	195	60	-59.6667	-1.39083	276.642	56.3676	-85.1528	-1.53663	195	60	-59.6667	-1.38829	-59.6667	-1.38829	-1.12715	0.322718	1	0.543747	215	211.378	216	278	364.285	279	144	155.835	145	212.333	213.333	243.833	204	155.011	205	171	233.386	172	83	87.6434	84	152.667	153.667	158.68
SN3_00200120	4	1	2.33333	8	4.22378	1.36483	2.29501	8.00299	4	1	2.33333	2.75	2.33333	2.75	2.47487	0.0685871	1	0.224158	1	0.983156	2	0	0	1	0	0	1	0.333333	1.33333	0.327719	3	2.27957	4	1	1.36483	2	4	4.22378	5	2.66667	3.66667	2.62273
SN3_00200125	1	0	0.666667	#DIV/0!	1.36483	0	0.708229	#DIV/0!	1	0	0.666667	1.66667	0.666667	1.66667	2	0.116117	1	0.290907	0	0	1	0	0	1	0	0	1	0	1	0	1	0.759857	2	1	1.36483	2	0	0	1	0.666667	1.66667	0.708229
SN3_00200130	48	3	12.3333	1.60656	33.5722	7.25181	6.93743	1.29042	48	3	12.3333	1.57812	12.3333	1.57812	0.878218	0.429413	1	0.622803	19	18.68	20	33	43.2425	34	9	9.73967	10	20.3333	21.3333	23.8874	57	43.3119	58	19	25.9318	20	22	23.2308	23	32.6667	33.6667	30.8248
SN3_00200135	1778	763	1281	41.0312	1414.55	1042.78	1255.81	37.0604	1778	763	1281	39.8182	1281	39.8182	4.4	0.0116912	1	0.120166	54	53.0904	55	26	34.0699	27	16	17.315	17	32	33	34.8251	1794	1363.18	1795	789	1076.85	790	1356	1431.86	1357	1313	1314	1290.63
SN3_00200140	10	2	4.66667	5.66667	10.5595	1.72905	4.73954	5.09198	10	2	4.66667	3.33333	4.66667	3.33333	2.06419	0.107939	1	0.283765	0	0	1	1	1.31038	2	2	2.16437	3	1	2	1.15825	4	3.03943	5	3	4.09449	4	10	10.5595	11	5.66667	6.66667	5.89779
SN3_00200145	35	10	18.6667	29	26.595	11.6882	17.4047	26.2811	35	10	18.6667	12.2	18.6667	12.2	2.37921	0.0760544	1	0.23644	1	0.983156	2	0	0	1	1	1.08219	2	0.666667	1.66667	0.688447	35	26.595	36	11	15.0131	12	12	12.6713	13	19.3333	20.3333	18.0932
SN3_00200150	59	25	37	13.3333	62.2745	22.4545	38.5602	13.0477	59	25	37	10.25	37	10.25	3.60511	0.0226548	1	0.144473	6	5.89893	7	2	2.62076	3	1	1.08219	2	3	4	3.20063	33	25.0753	34	27	36.8504	28	60	63.3567	61	40	41	41.7608
SN3_00200155	128	7	23	1.26038	71.3872	28.1875	13.8522	1.14615	128	7	23	1.25746	23	1.25746	0.569122	0.599708	1	0.797023	133	130.76	134	47	61.5878	48	85	91.9858	86	88.3333	89.3333	94.7778	175	132.975	176	81	110.551	82	78	82.3637	79	111.333	112.333	108.63
SN3_00200160	67	20	-23	-1.41566	54.0395	15.4329	-33.5839	-1.62857	67	20	-23	-1.40828	-23	-1.40828	-1.26825	0.2735	1	0.485581	98	96.3492	99	72	94.3473	73	65	70.3421	66	78.3333	79.3333	87.0129	83	63.0681	84	31	42.3097	32	52	54.9091	53	55.3333	56.3333	53.429
SN3_00200165	621	362	485	122.25	650.224	381.234	499.65	113.662	621	362	485	98	485	98	6.51864	0.00285946	1	0.0844137	6	5.89893	7	4	5.24152	5	2	2.16437	3	4	5	4.43494	623	473.391	624	478	652.389	479	366	386.476	367	489	490	504.085
SN3_00200170	33	5	17	#DIV/0!	25.0753	6.82415	15.2089	#DIV/0!	33	5	17	18	17	18	2.04163	0.110738	1	0.28718	0	0	1	0	0	1	0	0	1	0	1	0	33	25.0753	34	5	6.82415	6	13	13.7273	14	17	18	15.2089
SN3_00200175	0	0	0	1	0	0	0	1	0	0	0	-1	0	-1	#NUM!	#NUM!	#NUM!	#NUM!	0	0	1	0	0	1	0	0	1	0	1	0	0	0	1	0	0	1	0	0	1	0	1	0
SN3_00200180	43	33	2.33333	1.06422	49.9815	27.2379	0.883488	1.02211	43	33	2.33333	1.0625	2.33333	1.0625	0.138404	0.896609	1	1	59	58.0062	60	34	44.5529	35	16	17.315	17	36.3333	37.3333	39.958	51	38.7527	52	49	66.8767	50	16	16.8951	17	38.6667	39.6667	40.8415
SN3_00200185	65	19	5	1.09434	54.7429	11.3071	3.88789	1.06892	65	19	5	1.09259	5	1.09259	0.236934	0.824348	1	1	93	91.4335	94	28	36.6906	29	38	41.123	39	53	54	56.4157	69	52.4301	70	57	77.7953	58	48	50.6854	49	58	59	60.3036
SN3_00200190	262	106	73.3333	1.31977	158.361	107.102	53.1736	1.21477	262	106	73.3333	1.31838	73.3333	1.31838	0.84329	0.446543	1	0.641215	357	350.987	358	147	192.626	148	184	199.122	185	229.333	230.333	247.578	409	310.782	410	209	285.249	210	290	306.224	291	302.667	303.667	300.752
SN3_00200195	72	27	2.33333	1.04118	60.9705	14.835	-0.131818	-1.00219	72	27	2.33333	1.04046	2.33333	1.04046	0.0950119	0.928875	1	1	102	100.282	103	30	39.3114	31	38	41.123	39	56.6667	57.6667	60.2388	65	49.3907	66	41	55.958	42	71	74.9721	72	59	60	60.1069
SN3_00200200	218	27	-102	-5.93548	211.656	41.2322	-109.739	-6.66092	218	27	-102	-5.70769	-102	-5.70769	-1.91888	0.127435	1	0.306685	225	221.21	226	50	65.5189	51	93	100.643	94	122.667	123.667	129.124	32	24.3154	33	7	9.55381	8	23	24.2867	24	20.6667	21.6667	19.3853
SN3_00200205	13	2	6.33333	3.375	13.701	1.20296	5.64179	2.89196	13	2	6.33333	2.72727	6.33333	2.72727	1.70625	0.163156	1	0.350768	4	3.93262	5	3	3.93114	4	1	1.08219	2	2.66667	3.66667	2.98198	11	8.35843	12	2	2.72966	3	14	14.7832	15	9	10	8.62377
SN3_00200210	32	4	17.6667	3.40909	28.458	8.51271	15.6938	2.82811	32	4	17.6667	3.12	17.6667	3.12	2.43181	0.0718407	1	0.230017	8	7.86524	9	12	15.7245	13	2	2.16437	3	7.33333	8.33333	8.58472	34	25.8351	35	12	16.378	13	29	30.6224	30	25	26	24.2785
SN3_00200215	13	5	-3.66667	-1.73333	12.0177	2.14772	-4.4159	-1.94034	13	5	-3.66667	-1.61111	-3.66667	-1.61111	-0.943242	0.398965	1	0.588766	15	14.7473	16	3	3.93114	4	8	8.65748	9	8.66667	9.66667	9.11198	8	6.07886	9	2	2.72966	3	5	5.27973	6	5	6	4.69608
SN3_00200220	304	43	69	1.26471	163.308	45.0527	29.3614	1.10116	304	43	69	1.26369	69	1.26369	0.698007	0.523621	1	0.718	324	318.542	325	248	324.974	249	210	227.259	211	260.667	261.667	290.258	514	390.567	515	216	294.803	217	259	273.49	260	329.667	330.667	319.62
SN3_00200225	21	16	-16.6667	-5.16667	23.4779	17.3937	-19.3884	-6.18568	21	16	-16.6667	-4.33333	-16.6667	-4.33333	-8.57493	0.00101588	1	0.0660325	23	22.6126	24	20	26.2076	21	19	20.5615	20	20.6667	21.6667	23.1272	7	5.319	8	2	2.72966	3	3	3.16784	4	4	5	3.73883
SN3_00200230	16	8	4.33333	1.16049	28.9416	7.13367	3.95527	1.13189	16	8	4.33333	1.15476	4.33333	1.15476	0.822192	0.457152	1	0.652494	32	31.461	33	24	31.4491	25	25	27.0546	26	27	28	29.9882	32	24.3154	33	39	53.2284	40	23	24.2867	24	31.3333	32.3333	33.9435
SN3_00200235	20	5	5.66667	1.68	14.0806	3.42642	3.24373	1.33475	20	5	5.66667	1.60714	5.66667	1.60714	0.951817	0.395088	1	0.584873	5	4.91578	6	11	14.4142	12	9	9.73967	10	8.33333	9.33333	9.68987	25	18.9964	26	6	8.18898	7	11	11.6154	12	14	15	12.9336
SN3_00200240	24	14	7.33333	1.66667	24.3249	12.0174	5.88671	1.50686	24	14	7.33333	1.61111	7.33333	1.61111	0.877896	0.429569	1	0.622876	18	17.6968	19	4	5.24152	5	11	11.904	12	11	12	11.6141	23	17.4767	24	4	5.45932	5	28	29.5665	29	18.3333	19.3333	17.5008
SN3_00200245	56	32	-39.3333	-8.375	54.675	37.6461	-44.204	-9.59583	56	32	-39.3333	-7.21053	-39.3333	-7.21053	-5.9599	0.00397909	1	0.0924184	57	56.0399	58	38	49.7944	39	39	42.2052	40	44.6667	45.6667	49.3465	6	4.55914	7	1	1.36483	2	9	9.50351	10	5.33333	6.33333	5.14249
SN3_00200250	0	0	0	1	0	0	0	1	0	0	0	-1	0	-1	#NUM!	#NUM!	#NUM!	#NUM!	0	0	1	0	0	1	0	0	1	0	1	0	0	0	1	0	0	1	0	0	1	0	1	0
SN3_00200255	1	0	0.333333	#DIV/0!	0.759857	0	0.253286	#DIV/0!	1	0	0.333333	1.33333	0.333333	1.33333	1	0.373901	1	0.56101	0	0	1	0	0	1	0	0	1	0	1	0	1	0.759857	2	0	0	1	0	0	1	0.333333	1.33333	0.253286
SN3_00200260	34	20	-1	-1.02679	21.3126	12.5257	-5.31356	-1.14695	34	20	-1	-1.02609	-1	-1.02609	-0.0761264	0.942974	1	1	51	50.1409	52	22	28.8283	23	42	45.4518	43	38.3333	39.3333	41.4737	56	42.552	57	22	30.0263	23	34	35.9021	35	37.3333	38.3333	36.1601
SN3_00200265	0	0	0	1	0	0	0	1	0	0	0	-1	0	-1	#NUM!	#NUM!	#NUM!	#NUM!	0	0	1	0	0	1	0	0	1	0	1	0	0	0	1	0	0	1	0	0	1	0	1	0
SN3_00200270	71	29	-16.3333	-1.34028	67.7659	46.6136	-19.5309	-1.37896	71	29	-16.3333	-1.33333	-16.3333	-1.33333	-0.746722	0.496731	1	0.694013	99	97.3324	100	62	81.2435	63	32	34.6299	33	64.3333	65.3333	71.0686	55	41.7921	56	61	83.2546	62	28	29.5665	29	48	49	51.5377
SN3_00200275	20	1	10	11	21.1189	1.18122	9.48483	10.0403	20	1	10	6	10	6	1.80579	0.145257	1	0.32996	1	0.983156	2	0	0	1	2	2.16437	3	1	2	1.04918	12	9.11828	13	1	1.36483	2	20	21.1189	21	11	12	10.534
SN3_00200280	45	9	-17	-2.37838	43.4787	13.3526	-19.3113	-2.61653	45	9	-17	-2.275	-17	-2.275	-1.51716	0.203826	1	0.40244	47	46.2083	48	14	18.3453	15	27	29.219	28	29.3333	30.3333	31.2575	13	9.87814	14	2	2.72966	3	22	23.2308	23	12.3333	13.3333	11.9462
SN3_00200285	0	0	0	1	0	0	0	1	0	0	0	-1	0	-1	#NUM!	#NUM!	#NUM!	#NUM!	0	0	1	0	0	1	0	0	1	0	1	0	0	0	1	0	0	1	0	0	1	0	1	0
SN3_00200290	0	0	0	1	0	0	0	1	0	0	0	-1	0	-1	#NUM!	#NUM!	#NUM!	#NUM!	0	0	1	0	0	1	0	0	1	0	1	0	0	0	1	0	0	1	0	0	1	0	1	0
SN3_00200295	25	3	8.33333	2.66667	26.3724	3.2732	7.97701	2.34509	25	3	8.33333	2.38889	8.33333	2.38889	1.23166	0.285533	1	0.49926	5	4.91578	6	9	11.7934	10	1	1.08219	2	5	6	5.93046	8	6.07886	9	6	8.18898	7	26	27.4546	27	13.3333	14.3333	13.9075
SN3_00200300	43	11	-9	-1.23478	34.1807	20.2676	-10.528	-1.2609	43	11	-9	-1.22881	-9	-1.22881	-0.699472	0.522797	1	0.717415	68	66.8546	69	25	32.7595	26	49	53.0271	50	47.3333	48.3333	50.8804	43	32.6739	44	40	54.5932	41	32	33.7902	33	38.3333	39.3333	40.3524
SN3_00200305	8	1	4	13	6.07886	1.08219	3.42547	10.496	8	1	4	4	4	4	1.69706	0.164923	1	0.352589	0	0	1	0	0	1	1	1.08219	2	0.333333	1.33333	0.360728	8	6.07886	9	0	0	1	5	5.27973	6	4.33333	5.33333	3.78619
SN3_00200310	41	28	-32.6667	-5.9	47.3055	28.888	-36.9531	-6.23343	41	28	-32.6667	-5.26087	-32.6667	-5.26087	-7.94885	0.00135658	1	0.0729638	46	45.2252	47	39	51.1048	40	33	35.7121	34	39.3333	40.3333	44.014	5	3.79929	6	5	6.82415	6	10	10.5595	11	6.66667	7.66667	7.06096
SN3_00200315	13	5	-7	-2.61538	13.7858	6.59093	-8.69708	-3.23624	13	5	-7	-2.3125	-7	-2.3125	-2.80624	0.0485021	1	0.191666	11	10.8147	12	9	11.7934	10	14	15.1506	15	11.3333	12.3333	12.5862	8	6.07886	9	1	1.36483	2	4	4.22378	5	4.33333	5.33333	3.88916
SN3_00200320	2	0	0.666667	#DIV/0!	2.11189	0	0.703963	#DIV/0!	2	0	0.666667	1.66667	0.666667	1.66667	1	0.373901	1	0.56101	0	0	1	0	0	1	0	0	1	0	1	0	0	0	1	0	0	1	2	2.11189	3	0.666667	1.66667	0.703963
SN3_00200325	82	39	63.3333	39	86.5875	52.5453	64.0471	38.5728	82	39	63.3333	24.75	63.3333	24.75	5.11834	0.00689409	1	0.107351	3	2.94947	4	0	0	1	2	2.16437	3	1.66667	2.66667	1.70461	72	54.7097	73	41	55.958	42	82	86.5875	83	65	66	65.7517
SN3_00200330	0	0	0	1	0	0	0	1	0	0	0	-1	0	-1	#NUM!	#NUM!	#NUM!	#NUM!	0	0	1	0	0	1	0	0	1	0	1	0	0	0	1	0	0	1	0	0	1	0	1	0
SN3_00200335	0	0	0	1	0	0	0	1	0	0	0	-1	0	-1	#NUM!	#NUM!	#NUM!	#NUM!	0	0	1	0	0	1	0	0	1	0	1	0	0	0	1	0	0	1	0	0	1	0	1	0
SN3_00200340	38	9	11	1.91667	25.8497	7.95713	7.48099	1.57209	38	9	11	1.84615	11	1.84615	0.963529	0.389846	1	0.579047	18	17.6968	19	9	11.7934	10	9	9.73967	10	12	13	13.0766	43	32.6739	44	5	6.82415	6	21	22.1748	22	23	24	20.5576
SN3_00200345	203	40	113.333	6.39683	151.641	43.8392	109.02	5.54678	203	40	113.333	6.15152	113.333	6.15152	2.49073	0.067432	1	0.221388	22	21.6294	23	26	34.0699	27	15	16.2328	16	21	22	23.9774	218	165.649	219	123	167.874	124	62	65.4686	63	134.333	135.333	132.997
SN3_00200350	2	0	-1.33333	#DIV/0!	2.16437	0	-1.37689	#DIV/0!	2	0	-1.33333	-2.33333	-1.33333	-2.33333	-2	0.116117	1	0.290907	2	1.96631	3	0	0	1	2	2.16437	3	1.33333	2.33333	1.37689	0	0	1	0	0	1	0	0	1	0	1	0
SN3_00200355	13	1	4.66667	15	17.7428	1.05595	6.08274	14.9259	13	1	4.66667	4.5	4.66667	4.5	1.16264	0.309613	1	0.528934	0	0	1	1	1.31038	2	0	0	1	0.333333	1.33333	0.436793	1	0.759857	2	13	17.7428	14	1	1.05595	2	5	6	6.51953
SN3_00200360	73	25	-12.6667	-1.38	71.1153	22.3214	-13.806	-1.40035	73	25	-12.6667	-1.36893	-12.6667	-1.36893	-0.551885	0.610409	1	0.808062	82	80.6188	83	16	20.9661	17	40	43.2874	41	46	47	48.2907	50	37.9929	51	41	55.958	42	9	9.50351	10	33.3333	34.3333	34.4848
SN3_00200365	32	8	17.3333	#DIV/0!	24.3154	8.44756	16.3803	#DIV/0!	32	8	17.3333	18.3333	17.3333	18.3333	2.33487	0.0798253	1	0.241693	0	0	1	0	0	1	0	0	1	0	1	0	32	24.3154	33	12	16.378	13	8	8.44756	9	17.3333	18.3333	16.3803
SN3_00200370	69	16	42.3333	128	58.6877	16.8951	42.2342	97.6915	69	16	42.3333	32.75	42.3333	32.75	2.7661	0.0505324	1	0.194577	0	0	1	1	1.31038	2	0	0	1	0.333333	1.33333	0.436793	69	52.4301	70	43	58.6877	44	16	16.8951	17	42.6667	43.6667	42.671
SN3_00200375	51	3	-8.33333	-1.19084	48.6124	10.2236	-13.8484	-1.31968	51	3	-8.33333	-1.18657	-8.33333	-1.18657	-0.478124	0.657519	1	0.852769	72	70.7872	73	43	56.3463	44	41	44.3696	42	52	53	57.1677	70	53.19	71	40	54.5932	41	21	22.1748	22	43.6667	44.6667	43.3193
SN3_00200380	51	2	-13.6667	-1.7193	49.2445	3.22327	-14.8309	-1.75572	51	2	-13.6667	-1.68333	-13.6667	-1.68333	-0.84739	0.444504	1	0.639324	64	62.922	65	16	20.9661	17	18	19.4793	19	32.6667	33.6667	34.4558	18	13.6774	19	13	17.7428	14	26	27.4546	27	19	20	19.6249
SN3_00200385	99	18	-42.3333	-5.09677	96.9507	22.7026	-45.9486	-5.58229	99	18	-42.3333	-4.73529	-42.3333	-4.73529	-1.74202	0.156469	1	0.344358	100	98.3156	101	30	39.3114	31	28	30.3012	29	52.6667	53.6667	55.976	10	7.59857	11	1	1.36483	2	20	21.1189	21	10.3333	11.3333	10.0274
SN3_00200390	42	6	12.3333	1.80435	43.8408	11.6504	13.984	1.87294	42	6	12.3333	1.7551	12.3333	1.7551	1.14898	0.314597	1	0.533872	22	21.6294	23	2	2.62076	3	22	23.8081	23	15.3333	16.3333	16.0194	16	12.1577	17	23	31.3911	24	44	46.4616	45	27.6667	28.6667	30.0035
SN3_00200395	51	13	-21	-2.16667	48.2326	13.7525	-25.796	-2.56698	51	13	-21	-2.10526	-21	-2.10526	-1.78334	0.149103	1	0.334939	56	55.0567	57	25	32.7595	26	36	38.9587	37	39	40	42.2583	31	23.5556	32	5	6.82415	6	18	19.007	19	18	19	16.4622
SN3_00200400	52	20	11.6667	1.17241	43.6192	7.42381	5.46919	1.07311	52	20	11.6667	1.1699	11.6667	1.1699	0.643639	0.554855	1	0.751798	95	93.3998	96	62	81.2435	63	46	49.7805	47	67.6667	68.6667	74.8079	98	74.466	99	60	81.8898	61	80	84.4756	81	79.3333	80.3333	80.2771
SN3_00200405	79	12	-21.6667	-1.46429	68.2313	3.58725	-25.9587	-1.55043	79	12	-21.6667	-1.45455	-21.6667	-1.45455	-0.883638	0.426804	1	0.620115	115	113.063	116	39	51.1048	40	51	55.1915	52	68.3333	69.3333	73.1197	59	44.8316	60	36	49.1339	37	45	47.5175	46	46.6667	47.6667	47.161
SN3_00200406	6	2	3.66667	4.66667	8.57065	1.95724	4.12845	4.66895	6	2	3.66667	2.83333	3.66667	2.83333	3.05085	0.0379966	1	0.172237	1	0.983156	2	1	1.31038	2	1	1.08219	2	1	2	1.12524	4	3.03943	5	7	9.55381	8	3	3.16784	4	4.66667	5.66667	5.25369
SN3_00200410	0	0	0	1	0	0	0	1	0	0	0	-1	0	-1	#NUM!	#NUM!	#NUM!	#NUM!	0	0	1	0	0	1	0	0	1	0	1	0	0	0	1	0	0	1	0	0	1	0	1	0
SN3_00200415	0	0	0	1	0	0	0	1	0	0	0	-1	0	-1	#NUM!	#NUM!	#NUM!	#NUM!	0	0	1	0	0	1	0	0	1	0	1	0	0	0	1	0	0	1	0	0	1	0	1	0
SN3_00200420	0	0	0	1	0	0	0	1	0	0	0	-1	0	-1	#NUM!	#NUM!	#NUM!	#NUM!	0	0	1	0	0	1	0	0	1	0	1	0	0	0	1	0	0	1	0	0	1	0	1	0
SN3_00200425	50	10	-21.3333	-2.42222	47.3012	4.64256	-23.6463	-2.59768	50	10	-21.3333	-2.33333	-21.3333	-2.33333	-1.54183	0.197974	1	0.395668	61	59.9725	62	15	19.6557	16	33	35.7121	34	36.3333	37.3333	38.4468	22	16.7169	23	11	15.0131	12	12	12.6713	13	15	16	14.8004
SN3_00200430	715	329	463.333	4.39024	521.016	377.658	447.849	3.93354	715	329	463.333	4.36562	463.333	4.36562	4.11957	0.0146175	1	0.127973	169	166.153	170	136	178.212	137	105	113.629	106	136.667	137.667	152.665	820	623.083	821	465	634.646	466	515	543.812	516	600	601	600.513
SN3_00200435	165	45	90.3333	6.8913	122.798	46.8614	85.5412	5.94387	165	45	90.3333	6.53061	90.3333	6.53061	2.63617	0.0578117	1	0.206799	20	19.6631	21	18	23.5868	19	8	8.65748	9	15.3333	16.3333	17.3025	173	131.455	174	81	110.551	82	63	66.5245	64	105.667	106.667	102.844
SN3_00200440	22	1	-2.66667	-1.33333	20.975	2.86998	-2.52874	-1.30196	22	1	-2.66667	-1.2963	-2.66667	-1.2963	-0.384455	0.720206	1	0.907785	24	23.5957	25	2	2.62076	3	6	6.49311	7	10.6667	11.6667	10.9032	7	5.319	8	6	8.18898	7	11	11.6154	12	8	9	8.37446
SN3_00200445	65	27	-0.333333	-1.00518	59.9439	10.7545	-6.67937	-1.10508	65	27	-0.333333	-1.0051	-0.333333	-1.0051	-0.0137051	0.989722	1	1	105	103.231	106	49	64.2086	50	40	43.2874	41	64.6667	65.6667	70.2424	86	65.3477	87	40	54.5932	41	67	70.7483	68	64.3333	65.3333	63.5631
SN3_00200450	97	29	58.6667	23	73.9835	30.1135	57.8824	21.1477	97	29	58.6667	17	58.6667	17	2.98778	0.0404269	1	0.176374	5	4.91578	6	2	2.62076	3	1	1.08219	2	2.66667	3.66667	2.87291	98	74.466	99	55	75.0656	56	31	32.7343	32	61.3333	62.3333	60.7553
SN3_00200455	0	0	0	1	0	0	0	1	0	0	0	-1	0	-1	#NUM!	#NUM!	#NUM!	#NUM!	0	0	1	0	0	1	0	0	1	0	1	0	0	0	1	0	0	1	0	0	1	0	1	0
SN3_00200460	31	13	13	1.6	20.335	9.29637	11.0055	1.46171	31	13	13	1.57353	13	1.57353	1.68454	0.16736	1	0.356295	32	31.461	33	19	24.8972	20	14	15.1506	15	21.6667	22.6667	23.8363	45	34.1936	46	26	35.4856	27	33	34.8462	34	34.6667	35.6667	34.8418
SN3_00200465	162	114	-136.333	-35.0833	158.89	149.42	-151.848	-43.9293	162	114	-136.333	-28.2667	-136.333	-28.2667	-10.1398	0.00053258	1	0.0575544	163	160.254	164	117	153.314	118	141	152.588	142	140.333	141.333	155.386	8	6.07886	9	1	1.36483	2	3	3.16784	4	4	5	3.53717
SN3_00200470	64	12	14	1.21649	68.1841	24.0584	7.62297	1.10381	64	12	14	1.2132	14	1.2132	0.737296	0.501852	1	0.699441	59	58.0062	60	71	93.0369	72	64	69.2599	65	64.6667	65.6667	73.4343	108	82.0646	109	84	114.646	85	44	46.4616	45	78.6667	79.6667	81.0573
SN3_00200475	79	8	35.3333	4.21212	58.4171	7.42751	31.738	3.55998	79	8	35.3333	3.94444	35.3333	3.94444	1.81708	0.143362	1	0.327019	15	14.7473	16	13	17.0349	14	5	5.41093	6	11	12	12.3977	84	63.828	85	34	46.4042	35	21	22.1748	22	46.3333	47.3333	44.1357
SN3_00200480	42	8	-23	-1.80233	43.299	21.0295	-26.2859	-1.87049	42	8	-23	-1.77528	-23	-1.77528	-2.52627	0.0649219	1	0.217378	68	66.8546	69	37	48.484	38	50	54.1093	51	51.6667	52.6667	56.4826	31	23.5556	32	29	39.5801	30	26	27.4546	27	28.6667	29.6667	30.1967
SN3_00200485	24	4	-9	-1.81818	21.8847	2.46579	-10.1547	-1.9099	24	4	-9	-1.75	-9	-1.75	-1.29011	0.266542	1	0.477485	33	32.4441	34	10	13.1038	11	17	18.3972	18	20	21	21.315	14	10.638	15	9	12.2835	10	10	10.5595	11	11	12	11.1603
SN3_00200490	59	7	24.6667	2.42308	42.5753	15.3899	21.434	2.06592	59	7	24.6667	2.34545	24.6667	2.34545	1.80488	0.145411	1	0.330098	19	18.68	20	26	34.0699	27	7	7.5753	8	17.3333	18.3333	20.1084	66	50.1506	67	36	49.1339	37	24	25.3427	25	42	43	41.5424
SN3_00200495	189	66	130.667	57	191.131	69.6399	133.737	55.1637	189	66	130.667	40.2	130.667	40.2	3.68534	0.0211047	1	0.14351	4	3.93262	5	1	1.31038	2	2	2.16437	3	2.33333	3.33333	2.46912	190	144.373	191	141	192.441	142	68	71.8043	69	133	134	136.206
SN3_00200500	36	12	-20.6667	-4.64706	35.3936	16.9967	-23.803	-5.95963	36	12	-20.6667	-4.1	-20.6667	-4.1	-3.18053	0.0335181	1	0.162543	36	35.3936	37	17	22.2764	18	26	28.1368	27	26.3333	27.3333	28.6023	12	9.11828	13	0	0	1	5	5.27973	6	5.66667	6.66667	4.79934
SN3_00200505	0	0	0	1	0	0	0	1	0	0	0	-1	0	-1	#NUM!	#NUM!	#NUM!	#NUM!	0	0	1	0	0	1	0	0	1	0	1	0	0	0	1	0	0	1	0	0	1	0	1	0
SN3_00200510	80	27	-40.6667	-1.82432	66.1751	35.2766	-49.7664	-2.00372	80	27	-40.6667	-1.80795	-40.6667	-1.80795	-2.68083	0.0551808	1	0.203835	116	114.046	117	76	99.5888	77	78	84.4105	79	90	91	99.3484	63	47.871	64	36	49.1339	37	49	51.7413	50	49.3333	50.3333	49.5821
SN3_00200515	128	62	-75.6667	-2.80159	124.243	79.8822	-89.8765	-3.29706	128	62	-75.6667	-2.75969	-75.6667	-2.75969	-2.91361	0.0435206	1	0.182452	150	147.473	151	87	114.003	88	116	125.534	117	117.667	118.667	129.003	79	60.0287	80	25	34.1207	26	22	23.2308	23	42	43	39.1267
SN3_00200520	2	1	-0.333333	-1.5	1.96631	1.08219	-0.509594	-2.00597	2	1	-0.333333	-1.2	-0.333333	-1.2	-0.377964	0.724659	1	0.909353	2	1.96631	3	0	0	1	1	1.08219	2	1	2	1.01617	2	1.51971	3	0	0	1	0	0	1	0.666667	1.66667	0.506571
SN3_00200525	0	0	0	1	0	0	0	1	0	0	0	-1	0	-1	#NUM!	#NUM!	#NUM!	#NUM!	0	0	1	0	0	1	0	0	1	0	1	0	0	0	1	0	0	1	0	0	1	0	1	0
SN3_00200530	48	5	-19.6667	-3.45833	45.6648	6.59248	-20.6866	-3.56344	48	5	-19.6667	-3.18519	-19.6667	-3.18519	-1.47638	0.213887	1	0.413588	52	51.1241	53	7	9.17265	8	24	25.9725	25	27.6667	28.6667	28.7564	8	6.07886	9	4	5.45932	5	12	12.6713	13	8	9	8.06984
SN3_00200535	701	277	-465.667	-18.0366	688.027	379.491	-503.593	-18.0085	701	277	-465.667	-17.4353	-465.667	-17.4353	-3.87996	0.0178419	1	0.135691	717	704.923	718	307	402.286	308	455	492.394	456	493	494	533.201	30	22.7957	31	36	49.1339	37	16	16.8951	17	27.3333	28.3333	29.6082
SN3_00200540	0	0	0	1	0	0	0	1	0	0	0	-1	0	-1	#NUM!	#NUM!	#NUM!	#NUM!	0	0	1	0	0	1	0	0	1	0	1	0	0	0	1	0	0	1	0	0	1	0	1	0
SN3_00200545	65	16	-31.3333	-3.76471	63.5412	21.5052	-33.7367	-3.73577	65	16	-31.3333	-3.54054	-31.3333	-3.54054	-2.22927	0.0896839	1	0.255698	70	68.8209	71	29	38.001	30	29	31.3834	30	42.6667	43.6667	46.0684	13	9.87814	14	16	21.8373	17	5	5.27973	6	11.3333	12.3333	12.3317
SN3_00200550	11	1	-4	-1.8	14.4142	3.5294	-4.86674	-1.89916	11	1	-4	-1.66667	-4	-1.66667	-1.44463	0.222068	1	0.423037	9	8.8484	10	11	14.4142	12	7	7.5753	8	9	10	10.2793	7	5.319	8	8	10.9186	9	0	0	1	5	6	5.41255
SN3_00200555	47	5	9.66667	1.55769	33.0485	7.76887	4.86987	1.24644	47	5	9.66667	1.52727	9.66667	1.52727	0.652056	0.549936	1	0.746703	18	17.6968	19	21	27.518	22	13	14.0684	14	17.3333	18.3333	19.7611	56	42.552	57	16	21.8373	17	9	9.50351	10	27	28	24.6309
SN3_00200560	0	0	0	1	0	0	0	1	0	0	0	-1	0	-1	#NUM!	#NUM!	#NUM!	#NUM!	0	0	1	0	0	1	0	0	1	0	1	0	0	0	1	0	0	1	0	0	1	0	1	0
SN3_00200565	114	46	58.3333	2.23239	129.618	33.4451	58.4408	2.1402	114	46	58.3333	2.2069	58.3333	2.2069	2.0969	0.104017	1	0.278308	82	80.6188	83	36	47.1736	37	24	25.9725	25	47.3333	48.3333	51.255	138	104.86	139	114	155.591	115	65	68.6364	66	105.667	106.667	109.696
SN3_00200570	248	40	115.667	1.76432	173.824	65.7429	98.6645	1.58279	248	40	115.667	1.7593	115.667	1.7593	2.19462	0.0932102	1	0.260736	199	195.648	200	159	208.35	160	96	103.89	97	151.333	152.333	169.296	344	261.391	345	194	264.777	195	263	277.714	264	267	268	267.96
SN3_00200575	9	5	5	2.66667	12.2835	4.67434	5.47046	2.81412	9	5	5	2.25	5	2.25	2.16506	0.0963411	1	0.265594	7	6.88209	8	0	0	1	2	2.16437	3	3	4	3.01549	9	6.83871	10	9	12.2835	10	6	6.33567	7	8	9	8.48595
SN3_00200580	413	100	189	2.47656	280.621	78.3701	166.368	2.18063	413	100	189	2.46512	189	2.46512	1.84733	0.138418	1	0.320591	174	171.069	175	107	140.211	108	103	111.465	104	128	129	140.915	516	392.086	517	228	311.181	229	207	218.581	208	317	318	307.283
SN3_00200585	572	118	261.667	4.23045	422.527	122.633	243.515	3.88145	572	118	261.667	4.19106	261.667	4.19106	1.99089	0.117332	1	0.292916	146	143.541	147	22	28.8283	23	75	81.1639	76	81	82	84.511	594	451.355	595	241	328.924	242	193	203.797	194	342.667	343.667	328.026
SN3_00200590	132	57	-16.6667	-1.14749	149.198	25.969	-20.061	-1.16628	132	57	-16.6667	-1.1462	-16.6667	-1.1462	-0.391991	0.715053	1	0.902736	182	178.934	183	84	110.072	85	123	133.109	124	129.667	130.667	140.705	141	107.14	142	148	201.995	149	50	52.7973	51	113	114	120.644
SN3_00200595	3	3	2.66667	9	4.09449	2.27957	2.74384	7.28178	3	3	2.66667	3	2.66667	3	8	0.0013239	1	0.0721524	0	0	1	1	1.31038	2	0	0	1	0.333333	1.33333	0.436793	3	2.27957	4	3	4.09449	4	3	3.16784	4	3	4	3.18063
SN3_00200600	78	14	44	10.4286	72.336	15.9527	43.109	8.13838	78	14	44	8.76471	44	8.76471	2.34225	0.079183	1	0.241014	0	0	1	13	17.0349	14	1	1.08219	2	4.66667	5.66667	6.03904	78	59.2689	79	53	72.336	54	15	15.8392	16	48.6667	49.6667	49.148
SN3_00200605	3	0	0.666667	3	2.27957	0	0.399129	2.10645	3	0	0.666667	1.5	0.666667	1.5	0.632456	0.561438	1	0.757385	0	0	1	0	0	1	1	1.08219	2	0.333333	1.33333	0.360728	3	2.27957	4	0	0	1	0	0	1	1	2	0.759857
SN3_00200610	0	0	0	1	0	0	0	1	0	0	0	-1	0	-1	#NUM!	#NUM!	#NUM!	#NUM!	0	0	1	0	0	1	0	0	1	0	1	0	0	0	1	0	0	1	0	0	1	0	1	0
SN3_00200615	255	60	81.6667	1.70809	193.591	39.0567	69.333	1.54682	255	60	81.6667	1.70201	81.6667	1.70201	1.07573	0.342605	1	0.56101	152	149.44	153	92	120.555	93	102	110.383	103	115.333	116.333	126.792	325	246.954	326	196	267.507	197	70	73.9162	71	197	198	196.125
SN3_00200620	48	9	0.666667	1.0125	57.1649	3.89691	-3.54711	-1.06323	48	9	0.666667	1.01227	0.666667	1.01227	0.0453493	0.966003	1	1	59	58.0062	60	51	66.8293	52	50	54.1093	51	53.3333	54.3333	59.6483	74	56.2294	75	62	84.6195	63	26	27.4546	27	54	55	56.1012
SN3_00200625	53	44	45.6667	5.89286	69.7697	31.7301	48.2765	5.90942	53	44	45.6667	5.41935	45.6667	5.41935	12.9453	0.00020541	1	0.044101	15	14.7473	16	3	3.93114	4	10	10.8219	11	9.33333	10.3333	9.83344	56	42.552	57	54	73.7008	55	55	58.077	56	55	56	58.1099
SN3_00200630	95	32	31.3333	1.31757	81.2802	24.5028	27.1152	1.25359	95	32	31.3333	1.31438	31.3333	1.31438	1.13377	0.320236	1	0.541109	143	140.591	144	64	83.8643	65	89	96.3145	90	98.6667	99.6667	106.923	159	120.817	160	121	165.144	122	110	116.154	111	130	131	134.039
SN3_00200635	0	0	0	1	0	0	0	1	0	0	0	-1	0	-1	#NUM!	#NUM!	#NUM!	#NUM!	0	0	1	0	0	1	0	0	1	0	1	0	0	0	1	0	0	1	0	0	1	0	1	0
SN3_00200640	60	15	-21.6667	-1.97015	57.4626	22.9453	-26.9963	-2.24833	60	15	-21.6667	-1.92857	-21.6667	-1.92857	-1.46373	0.217111	1	0.4173	64	62.922	65	41	53.7255	42	27	29.219	28	44	45	48.6222	24	18.2366	25	4	5.45932	5	39	41.1819	40	22.3333	23.3333	21.6259
SN3_00200645	46	10	-10	-1.26316	43.551	9.11944	-15.2643	-1.40599	46	10	-10	-1.25641	-10	-1.25641	-0.65372	0.548967	1	0.745673	69	67.8377	70	42	55.0359	43	33	35.7121	34	48	49	52.8619	59	44.8316	60	32	43.6746	33	23	24.2867	24	38	39	37.5976
SN3_00200650	27	10	6.33333	1.46341	17.7635	7.77949	4.50933	1.31363	27	10	6.33333	1.43182	6.33333	1.43182	0.730769	0.505421	1	0.703035	24	23.5957	25	5	6.55189	6	12	12.9862	13	13.6667	14.6667	14.378	32	24.3154	33	9	12.2835	10	19	20.063	20	20	21	18.8873
SN3_00200655	21	5	5	1.3125	14.1384	8.01248	3.96293	1.2303	21	5	5	1.29412	5	1.29412	0.777714	0.480171	1	0.675941	24	23.5957	25	9	11.7934	10	15	16.2328	16	16	17	17.2073	30	22.7957	31	19	25.9318	20	14	14.7832	15	21	22	21.1702
SN3_00200660	31	6	16	17	23.5556	8.24343	14.454	13.4791	31	6	16	9	16	9	2.21172	0.0914505	1	0.257972	0	0	1	1	1.31038	2	2	2.16437	3	1	2	1.15825	31	23.5556	32	7	9.55381	8	13	13.7273	14	17	18	15.6122
SN3_00200665	59	29	28.6667	1.56954	56.9749	18.5927	24.6684	1.44838	59	29	28.6667	1.55844	28.6667	1.55844	1.59643	0.185628	1	0.381321	71	69.804	72	38	49.7944	39	42	45.4518	43	50.3333	51.3333	55.0167	90	68.3871	91	50	68.2415	51	97	102.427	98	79	80	79.6851
SN3_00200670	65	28	28	2.4	67.2918	25.2393	25.7832	2.22097	65	28	28	2.33333	28	2.33333	1.40117	0.233778	1	0.438294	39	38.3431	40	10	13.1038	11	11	11.904	12	20	21	21.117	54	41.0323	55	15	20.4724	16	75	79.1959	76	48	49	46.9002
SN3_00200675	79	21	39	2.13592	112.344	9.8479	41.6364	2.09909	79	21	39	2.10377	39	2.10377	2.18625	0.0940855	1	0.262336	54	53.0904	55	33	43.2425	34	16	17.315	17	34.3333	35.3333	37.8826	78	59.2689	79	95	129.659	96	47	49.6294	48	73.3333	74.3333	79.519
SN3_00200680	60	18	-7.33333	-1.12571	63.6802	6.36168	-11.807	-1.19645	60	18	-7.33333	-1.1236	-7.33333	-1.1236	-0.35802	0.738422	1	0.923517	85	83.5682	86	48	62.8982	49	64	69.2599	65	65.6667	66.6667	71.9088	84	63.828	85	66	90.0788	67	25	26.3986	26	58.3333	59.3333	60.1018
SN3_00200685	2	0	0.666667	#DIV/0!	1.51971	0	0.506571	#DIV/0!	2	0	0.666667	1.66667	0.666667	1.66667	1	0.373901	1	0.56101	0	0	1	0	0	1	0	0	1	0	1	0	2	1.51971	3	0	0	1	0	0	1	0.666667	1.66667	0.506571
SN3_00200690	404	146	272.333	3.92832	468.511	151.78	280.597	3.78772	404	146	272.333	3.89716	272.333	3.89716	3.88832	0.0177159	1	0.135617	131	128.793	132	57	74.6916	58	91	98.4789	92	93	94	100.655	461	350.294	462	398	543.202	399	237	250.259	238	365.333	366.333	381.252
SN3_00200695	37	10	2.33333	1.04698	25.5784	7.798	-0.833598	-1.01569	37	10	2.33333	1.04605	2.33333	1.04605	0.190024	0.858544	1	1	70	68.8209	71	33	43.2425	34	46	49.7805	47	49.6667	50.6667	53.948	62	47.1111	63	42	57.3229	43	52	54.9091	53	52	53	53.1144
SN3_00200700	0	0	0	1	0	0	0	1	0	0	0	-1	0	-1	#NUM!	#NUM!	#NUM!	#NUM!	0	0	1	0	0	1	0	0	1	0	1	0	0	0	1	0	0	1	0	0	1	0	1	0
SN3_00200705	1	0	-0.666667	#DIV/0!	1.08219	0	-0.688447	#DIV/0!	1	0	-0.666667	-1.66667	-0.666667	-1.66667	-2	0.116117	1	0.290907	1	0.983156	2	0	0	1	1	1.08219	2	0.666667	1.66667	0.688447	0	0	1	0	0	1	0	0	1	0	1	0
SN3_00200710	367	94	-161	-2.74368	356.669	77.8131	-181.175	-3.0474	367	94	-161	-2.725	-161	-2.725	-1.70215	0.163941	1	0.351232	424	416.858	425	125	163.797	126	211	228.341	212	253.333	254.333	269.665	157	119.298	158	63	85.9843	64	57	60.1889	58	92.3333	93.3333	88.4902
SN3_00200715	34	18	13	1.69643	25.5549	20.8804	12.0014	1.61032	34	18	13	1.66102	13	1.66102	1.19901	0.296697	1	0.513082	37	36.3768	38	9	11.7934	10	10	10.8219	11	18.6667	19.6667	19.664	43	32.6739	44	24	32.7559	25	28	29.5665	29	31.6667	32.6667	31.6654
SN3_00200720	0	0	0	1	0	0	0	1	0	0	0	-1	0	-1	#NUM!	#NUM!	#NUM!	#NUM!	0	0	1	0	0	1	0	0	1	0	1	0	0	0	1	0	0	1	0	0	1	0	1	0
SN3_00200725	1	0	0	-1	1.08219	0	-0.00874682	-1.02485	1	0	0	-1	0	-1	0	1	1	1	0	0	1	0	0	1	1	1.08219	2	0.333333	1.33333	0.360728	0	0	1	0	0	1	1	1.05595	2	0.333333	1.33333	0.351982
SN3_00200730	288	190	69.6667	1.23043	229.717	74.797	35.8279	1.10822	288	190	69.6667	1.22967	69.6667	1.22967	0.621213	0.568109	1	0.764202	456	448.319	457	249	326.284	250	202	218.601	203	302.333	303.333	331.068	490	372.33	491	218	297.533	219	408	430.826	409	372	373	366.896
SN3_00200735	359	51	169	2.33071	224.323	75.0514	143.241	2.02634	359	51	169	2.32031	169	2.32031	1.84555	0.138702	1	0.320936	166	163.204	167	100	131.038	101	115	124.451	116	127	128	139.564	459	348.774	460	151	206.089	152	278	293.553	279	296	297	282.805
SN3_00200740	57	14	20.6667	1.35838	40.0156	1.99305	15.2704	1.23834	57	14	20.6667	1.35227	20.6667	1.35227	1.41201	0.2308	1	0.434163	74	72.7535	75	54	70.7605	55	45	48.6983	46	57.6667	58.6667	64.0708	102	77.5054	103	65	88.7139	66	68	71.8043	69	78.3333	79.3333	79.3412
SN3_00200745	49	23	34.3333	3.34091	58.2192	25.5969	34.5137	3.07327	49	23	34.3333	3.19149	34.3333	3.19149	6.02762	0.00381771	1	0.0916896	18	17.6968	19	18	23.5868	19	8	8.65748	9	14.6667	15.6667	16.647	57	43.3119	58	49	66.8767	50	41	43.2937	42	49	50	51.1608
SN3_00200750	0	0	0	1	0	0	0	1	0	0	0	-1	0	-1	#NUM!	#NUM!	#NUM!	#NUM!	0	0	1	0	0	1	0	0	1	0	1	0	0	0	1	0	0	1	0	0	1	0	1	0
SN3_00200755	50	7	-17.6667	-2.70968	48.3944	12.0571	-19.5952	-2.9343	50	7	-17.6667	-2.55882	-17.6667	-2.55882	-1.36121	0.245082	1	0.452915	52	51.1241	53	15	19.6557	16	17	18.3972	18	28	29	29.7256	10	7.59857	11	2	2.72966	3	19	20.063	20	10.3333	11.3333	10.1304
SN3_00200760	35	7	-8.66667	-1.3662	28.6853	3.69897	-12.0171	-1.51406	35	7	-8.66667	-1.35135	-8.66667	-1.35135	-0.8409	0.447734	1	0.642275	50	49.1578	51	27	35.3802	28	20	21.6437	21	32.3333	33.3333	35.3939	32	24.3154	33	15	20.4724	16	24	25.3427	25	23.6667	24.6667	23.3769
SN3_00200765	111	12	-20.6667	-1.34831	98.8251	2.78055	-29.2418	-1.51891	111	12	-20.6667	-1.34254	-20.6667	-1.34254	-0.596982	0.582668	1	0.780083	138	135.675	139	47	61.5878	48	55	59.5202	56	80	81	85.5945	92	69.9068	93	27	36.8504	28	59	62.3008	60	59.3333	60.3333	56.3527
SN3_00200770	210	112	144.667	28.125	166.564	118.161	144.747	27.3914	210	112	144.667	23.8421	144.667	23.8421	4.71072	0.00923478	1	0.114177	11	10.8147	12	1	1.31038	2	4	4.32874	5	5.33333	6.33333	5.48461	211	160.33	212	123	167.874	124	116	122.49	117	150	151	150.231
SN3_00200775	18	10	13	2.625	27.2387	8.3817	13.4892	2.46828	18	10	13	2.44444	13	2.44444	5.16568	0.00667184	1	0.106225	7	6.88209	8	10	13.1038	11	7	7.5753	8	8	9	9.18706	21	15.957	22	25	34.1207	26	17	17.9511	18	21	22	22.6763
SN3_00200780	32	17	10	1.41667	37.5125	11.2589	9.19575	1.35134	32	17	10	1.4	10	1.4	0.929814	0.4051	1	0.595314	40	39.3262	41	20	26.2076	21	12	12.9862	13	24	25	26.1733	44	33.4337	45	37	50.4987	38	21	22.1748	22	34	35	35.3691
SN3_00200785	154	35	81	9.67857	116.696	37.7588	76.3422	7.96914	154	35	81	8.83871	81	8.83871	2.42806	0.0721321	1	0.23023	11	10.8147	12	16	20.9661	17	1	1.08219	2	9.33333	10.3333	10.9543	155	117.778	156	70	95.5381	71	46	48.5735	47	90.3333	91.3333	87.2965
SN3_00200790	1	0	0.333333	#DIV/0!	1.05595	0	0.351982	#DIV/0!	1	0	0.333333	1.33333	0.333333	1.33333	1	0.373901	1	0.56101	0	0	1	0	0	1	0	0	1	0	1	0	0	0	1	0	0	1	1	1.05595	2	0.333333	1.33333	0.351982
SN3_00200795	2	1	0	-1	1.51971	0.983156	-0.181876	-1.35903	2	1	0	-1	0	-1	0	1	1	1	1	0.983156	2	0	0	1	1	1.08219	2	0.666667	1.66667	0.688447	2	1.51971	3	0	0	1	0	0	1	0.666667	1.66667	0.506571
SN3_00200800	14	3	4.66667	3	10.638	4.15933	3.24653	2.17486	14	3	4.66667	2.4	4.66667	2.4	1.12815	0.32234	1	0.543368	2	1.96631	3	4	5.24152	5	1	1.08219	2	2.33333	3.33333	2.76334	14	10.638	15	0	0	1	7	7.39162	8	7	8	6.00987
SN3_00200805	53	31	39.6667	5.76	49.4061	34.2402	40.114	5.42347	53	31	39.6667	5.25	39.6667	5.25	7.35184	0.0018231	1	0.0729638	10	9.83156	11	5	6.55189	6	10	10.8219	11	8.33333	9.33333	9.06844	58	44.0717	59	41	55.958	42	45	47.5175	46	48	49	49.1824
SN3_00200810	6	1	-0.333333	-1.14286	5.89893	1.56481	-0.766544	-1.36971	6	1	-0.333333	-1.1	-0.333333	-1.1	-0.150756	0.887465	1	1	6	5.89893	7	2	2.62076	3	0	0	1	2.66667	3.66667	2.8399	5	3.79929	6	1	1.36483	2	1	1.05595	2	2.33333	3.33333	2.07335
SN3_00200815	0	0	0	1	0	0	0	1	0	0	0	-1	0	-1	#NUM!	#NUM!	#NUM!	#NUM!	0	0	1	0	0	1	0	0	1	0	1	0	0	0	1	0	0	1	0	0	1	0	1	0
SN3_00200820	7	1	3.66667	#DIV/0!	7.39162	1.36483	3.67867	#DIV/0!	7	1	3.66667	4.66667	3.66667	4.66667	2.0788	0.106166	1	0.280982	0	0	1	0	0	1	0	0	1	0	1	0	3	2.27957	4	1	1.36483	2	7	7.39162	8	3.66667	4.66667	3.67867
SN3_00200825	778	215	-296.667	-1.93586	808.871	39.9535	-367.981	-2.24007	778	215	-296.667	-1.93291	-296.667	-1.93291	-1.42392	0.227572	1	0.430662	654	642.984	655	292	382.631	293	895	968.556	896	613.667	614.667	664.723	507	385.248	508	117	159.685	118	327	345.294	328	317	318	296.742
SN3_00200830	111	8	71.6667	8.67857	152.627	9.32103	76.0959	8.16733	111	8	71.6667	7.93548	71.6667	7.93548	2.33572	0.0797514	1	0.241573	12	11.7979	13	12	15.7245	13	4	4.32874	5	9.33333	10.3333	10.6171	108	82.0646	109	115	156.955	116	20	21.1189	21	81	82	86.713
SN3_00200835	49	9	-8.66667	-1.3662	45.5029	10.6594	-11.845	-1.51396	49	9	-8.66667	-1.35135	-8.66667	-1.35135	-0.584454	0.590291	1	0.787166	56	55.0567	57	23	30.1387	24	18	19.4793	19	32.3333	33.3333	34.8916	27	20.5161	28	7	9.55381	8	37	39.07	38	23.6667	24.6667	23.0466
SN3_00200840	689	264	414.333	2.4109	678.906	282.059	409.531	2.28369	689	264	414.333	2.40611	414.333	2.40611	3.14149	0.0347976	1	0.166021	433	425.706	434	204	267.317	205	244	264.053	245	293.667	294.667	319.026	723	549.377	724	508	693.334	509	893	942.959	894	708	709	728.556
SN3_00200845	24	9	11.3333	3.61538	32.7559	8.65034	13.7009	4.16684	24	9	11.3333	3.125	11.3333	3.125	2.08467	0.105464	1	0.28038	11	10.8147	12	0	0	1	2	2.16437	3	4.33333	5.33333	4.32636	10	7.59857	11	24	32.7559	25	13	13.7273	14	15.6667	16.6667	18.0273
SN3_00200850	68	37	-49.6667	-150	66.8546	40.0409	-55.0342	-218.281	68	37	-49.6667	-38.25	-49.6667	-38.25	-5.34191	0.0059177	1	0.102124	68	66.8546	69	45	58.9671	46	37	40.0409	38	50	51	55.2875	1	0.759857	2	0	0	1	0	0	1	0.333333	1.33333	0.253286
SN3_00200855	138	33	-53.3333	-1.6867	133.565	42.5851	-61.5548	-1.7634	138	33	-53.3333	-1.67797	-53.3333	-1.67797	-1.45077	0.220461	1	0.420902	167	164.187	168	78	102.21	79	148	160.163	149	131	132	142.187	111	84.3441	112	93	126.929	94	29	30.6224	30	77.6667	78.6667	80.6319
SN3_00200860	132	81	102.333	14.3478	143.872	83.4961	105.469	13.4431	132	81	102.333	12.8077	102.333	12.8077	7.60404	0.00160505	1	0.0729638	13	12.781	14	8	10.483	9	2	2.16437	3	7.66667	8.66667	8.47614	134	101.821	135	107	146.037	108	89	93.9791	90	110	111	113.946
SN3_00200865	0	0	0	1	0	0	0	1	0	0	0	-1	0	-1	#NUM!	#NUM!	#NUM!	#NUM!	0	0	1	0	0	1	0	0	1	0	1	0	0	0	1	0	0	1	0	0	1	0	1	0
SN3_00200870	0	0	0	1	0	0	0	1	0	0	0	-1	0	-1	#NUM!	#NUM!	#NUM!	#NUM!	0	0	1	0	0	1	0	0	1	0	1	0	0	0	1	0	0	1	0	0	1	0	1	0
SN3_00200875	287	92	-121.333	-1.67532	299.72	51.846	-154.534	-1.85181	287	92	-121.333	-1.67159	-121.333	-1.67159	-1.80965	0.144607	1	0.328799	368	361.801	369	294	385.251	295	241	260.807	242	301	302	335.953	275	208.961	276	183	249.764	184	81	85.5315	82	179.667	180.667	181.419
SN3_00200880	0	0	0	1	0	0	0	1	0	0	0	-1	0	-1	#NUM!	#NUM!	#NUM!	#NUM!	0	0	1	0	0	1	0	0	1	0	1	0	0	0	1	0	0	1	0	0	1	0	1	0
SN3_00200885	106	33	63	190	80.5448	45.0394	59.4848	182.512	106	33	63	48.25	63	48.25	2.86891	0.0455186	1	0.185372	1	0.983156	2	0	0	1	0	0	1	0.333333	1.33333	0.327719	106	80.5448	107	33	45.0394	34	51	53.8532	52	63.3333	64.3333	59.8125
SN3_00200890	152	65	120.667	182	207.454	68.7092	128.673	187.904	152	65	120.667	73.4	120.667	73.4	4.35261	0.0121322	1	0.120454	1	0.983156	2	0	0	1	1	1.08219	2	0.666667	1.66667	0.688447	146	110.939	147	152	207.454	153	66	69.6924	67	121.333	122.333	129.362
SN3_00200895	0	0	0	1	0	0	0	1	0	0	0	-1	0	-1	#NUM!	#NUM!	#NUM!	#NUM!	0	0	1	0	0	1	0	0	1	0	1	0	0	0	1	0	0	1	0	0	1	0	1	0
SN3_00200900	1	0	0.333333	#DIV/0!	1.05595	0	0.351982	#DIV/0!	1	0	0.333333	1.33333	0.333333	1.33333	1	0.373901	1	0.56101	0	0	1	0	0	1	0	0	1	0	1	0	0	0	1	0	0	1	1	1.05595	2	0.333333	1.33333	0.351982
SN3_00200905	0	0	0	1	0	0	0	1	0	0	0	-1	0	-1	#NUM!	#NUM!	#NUM!	#NUM!	0	0	1	0	0	1	0	0	1	0	1	0	0	0	1	0	0	1	0	0	1	0	1	0
SN3_00200910	1	0	0.333333	#DIV/0!	1.05595	0	0.351982	#DIV/0!	1	0	0.333333	1.33333	0.333333	1.33333	1	0.373901	1	0.56101	0	0	1	0	0	1	0	0	1	0	1	0	0	0	1	0	0	1	1	1.05595	2	0.333333	1.33333	0.351982
SN3_00200915	576	277	-396	-28.6279	564.389	366.791	-433.709	-33.4147	576	277	-396	-26.8261	-396	-26.8261	-4.5211	0.0106494	1	0.11882	581	571.213	582	292	382.631	293	358	387.422	359	410.333	411.333	447.089	23	17.4767	24	5	6.82415	6	15	15.8392	16	14.3333	15.3333	13.38
SN3_00200920	28	6	-14	#DIV/0!	27.5284	6.49311	-14.8348	#DIV/0!	28	6	-14	-15	-14	-15	-1.99323	0.117018	1	0.292441	28	27.5284	29	8	10.483	9	6	6.49311	7	14	15	14.8348	0	0	1	0	0	1	0	0	1	0	1	0
SN3_00200925	52	25	30.3333	5.78947	39.8627	25.8898	30.0981	5.64634	52	25	30.3333	5.13636	30.3333	5.13636	3.18174	0.0334794	1	0.162467	16	15.7305	17	2	2.62076	3	1	1.08219	2	6.33333	7.33333	6.47781	53	40.2724	54	30	40.9449	31	27	28.5105	28	36.6667	37.6667	36.5759
SN3_00200930	39	20	27.6667	4.95238	39.6285	19.6621	27.8505	4.56571	39	20	27.6667	4.45833	27.6667	4.45833	5.41432	0.00563823	1	0.100876	9	8.8484	10	7	9.17265	8	5	5.41093	6	7	8	7.81066	44	33.4337	45	33	45.0394	34	27	28.5105	28	34.6667	35.6667	35.6612
SN3_00200935	18	5	-7.33333	-1.95652	18.3972	3.60028	-9.68541	-2.44261	18	5	-7.33333	-1.84615	-7.33333	-1.84615	-1.52543	0.201846	1	0.400699	18	17.6968	19	10	13.1038	11	17	18.3972	18	15	16	16.3992	14	10.638	15	0	0	1	9	9.50351	10	7.66667	8.66667	6.71383
SN3_00200940	20	4	0.666667	1.04	16.7181	3.90889	-0.593833	-1.03459	20	4	0.666667	1.03774	0.666667	1.03774	0.0931493	0.930264	1	1	29	28.5115	30	9	11.7934	10	12	12.9862	13	16.6667	17.6667	17.7637	24	18.2366	25	12	16.378	13	16	16.8951	17	17.3333	18.3333	17.1699
SN3_00200945	27	13	0.666667	1.03448	26.9661	14.7402	-2.37371	-1.12259	27	13	0.666667	1.03279	0.666667	1.03279	0.0718421	0.946176	1	1	26	25.562	27	22	28.8283	23	10	10.8219	11	19.3333	20.3333	21.7374	23	17.4767	24	5	6.82415	6	32	33.7902	33	20	21	19.3637
SN3_00200950	127	47	-72.3333	-16.5	124.861	52.4744	-78.6571	-18.7385	127	47	-72.3333	-13.7647	-72.3333	-13.7647	-2.87777	0.0451142	1	0.184653	127	124.861	128	52	68.1397	53	52	56.2736	53	77	78	83.0914	5	3.79929	6	0	0	1	9	9.50351	10	4.66667	5.66667	4.43426
SN3_00200955	5869	3834	-5142	-34.3175	7630.08	4206.8	-5819.63	-36.4769	5869	3834	-5142	-34.103	-5142	-34.103	-8.00332	0.00132181	1	0.0721524	5971	5870.42	5972	5905	7737.79	5906	4013	4342.81	4014	5296.33	5297.33	5983.67	179	136.014	180	182	248.399	183	102	107.706	103	154.333	155.333	164.04
SN3_00200960	918	358	-600.333	-6.82848	898.897	473.126	-661.032	-7.43272	918	358	-600.333	-6.77244	-600.333	-6.77244	-3.95403	0.0167612	1	0.133597	968	951.695	969	455	596.222	456	687	743.461	688	703.333	704.333	763.793	162	123.097	163	97	132.389	98	50	52.7973	51	103	104	102.761
SN3_00200965	117	7	-52.3333	-3.90741	111.594	4.5904	-55.8574	-4.19801	117	7	-52.3333	-3.75439	-52.3333	-3.75439	-1.65732	0.172795	1	0.363603	126	123.878	127	18	23.5868	19	67	72.5064	68	70.3333	71.3333	73.3236	25	18.9964	26	9	12.2835	10	20	21.1189	21	18	19	17.4663
SN3_00200970	40	18	14.6667	1.64706	47.0032	16.5322	14.7778	1.60955	40	18	14.6667	1.61972	14.6667	1.61972	1.15629	0.311918	1	0.531156	34	33.4273	35	11	14.4142	12	23	24.8903	24	22.6667	23.6667	24.2439	51	38.7527	52	45	61.4173	46	16	16.8951	17	37.3333	38.3333	39.0217
SN3_00200975	24	2	14.3333	5.77778	30.7896	2.21685	14.7993	5.34159	24	2	14.3333	4.58333	14.3333	4.58333	1.85905	0.13655	1	0.317832	2	1.96631	3	3	3.93114	4	4	4.32874	5	3	4	3.40873	26	19.7563	27	24	32.7559	25	2	2.11189	3	17.3333	18.3333	18.208
SN3_00200980	152	32	92.3333	2.17872	221.497	14.1241	95.3511	2.10384	152	32	92.3333	2.16387	92.3333	2.16387	2.05921	0.10855	1	0.284843	101	99.2987	102	65	85.1746	66	69	74.6708	70	78.3333	79.3333	86.3814	211	160.33	212	217	296.168	218	84	88.6994	85	170.667	171.667	181.732
SN3_00200985	59	4	22.6667	1.89474	36.0232	1.15979	19.8255	1.71894	59	4	22.6667	1.86076	22.6667	1.86076	1.54426	0.197408	1	0.394759	32	31.461	33	16	20.9661	17	28	30.3012	29	25.3333	26.3333	27.5761	75	56.9893	76	40	54.5932	41	29	30.6224	30	48	49	47.4016
SN3_00200990	65	45	6.33333	1.07917	102.923	8.63668	5.11355	1.0585	65	45	6.33333	1.07819	6.33333	1.07819	0.255223	0.811137	1	0.9917	106	104.214	107	57	74.6916	58	77	83.3283	78	80	81	87.4115	102	77.5054	103	111	151.496	112	46	48.5735	47	86.3333	87.3333	92.525
SN3_00200995	0	0	0	1	0	0	0	1	0	0	0	-1	0	-1	#NUM!	#NUM!	#NUM!	#NUM!	0	0	1	0	0	1	0	0	1	0	1	0	0	0	1	0	0	1	0	0	1	0	1	0
SN3_00201000	7	4	4.33333	2.08333	7.31289	2.14772	4.37183	2.00297	7	4	4.33333	1.86667	4.33333	1.86667	3.25	0.0313757	1	0.160093	6	5.89893	7	3	3.93114	4	3	3.24656	4	4	5	4.35888	8	6.07886	9	7	9.55381	8	10	10.5595	11	8.33333	9.33333	8.73071
SN3_00201005	245	120	89.6667	1.45748	255.558	50.8972	65.7035	1.30134	245	120	89.6667	1.45516	89.6667	1.45516	1.11699	0.326561	1	0.549047	272	267.418	273	196	256.834	197	120	129.862	121	196	197	218.038	340	258.351	341	152	207.454	153	365	385.42	366	285.667	286.667	283.742
SN3_00201010	31	7	6.66667	1.25641	26.5852	7.33117	5.64687	1.20316	31	7	6.66667	1.24691	6.66667	1.24691	0.710221	0.516781	1	0.712925	38	37.3599	39	12	15.7245	13	28	30.3012	29	26	27	27.7952	43	32.6739	44	31	42.3097	32	24	25.3427	25	32.6667	33.6667	33.4421
SN3_00201015	428	252	-307.333	-6.79874	418.534	297.634	-345.357	-7.66692	428	252	-307.333	-6.69136	-307.333	-6.69136	-5.79519	0.00440796	1	0.0933128	459	451.268	460	294	385.251	295	328	354.957	329	360.333	361.333	397.159	86	65.3477	87	42	57.3229	43	31	32.7343	32	53	54	51.8016
SN3_00201020	10	2	3.33333	2.42857	7.27624	1.82073	2.76469	2.08624	10	2	3.33333	2	3.33333	2	1.16248	0.309671	1	0.528934	4	3.93262	5	2	2.62076	3	1	1.08219	2	2.33333	3.33333	2.54519	11	8.35843	12	4	5.45932	5	2	2.11189	3	5.66667	6.66667	5.30988
SN3_00201025	25	4	16.3333	50	34.1207	4.22378	17.6637	41.4396	25	4	16.3333	13.25	16.3333	13.25	2.53373	0.0644087	1	0.216889	0	0	1	1	1.31038	2	0	0	1	0.333333	1.33333	0.436793	21	15.957	22	25	34.1207	26	4	4.22378	5	16.6667	17.6667	18.1005
SN3_00201030	8	3	0.333333	1.04167	8.3426	4.40418	-0.345098	-1.04048	8	3	0.333333	1.03704	0.333333	1.03704	0.108465	0.91885	1	1	12	11.7979	13	8	10.483	9	4	4.32874	5	8	9	8.86988	8	6.07886	9	5	6.82415	6	12	12.6713	13	8.33333	9.33333	8.52478
SN3_00201035	21	10	-0.333333	-1.01852	25.9821	8.99631	0.317495	1.01629	21	10	-0.333333	-1.01754	-0.333333	-1.01754	-0.0426401	0.968032	1	1	29	28.5115	30	8	10.483	9	18	19.4793	19	18.3333	19.3333	19.4913	19	14.4373	20	26	35.4856	27	9	9.50351	10	18	19	19.8088
SN3_00201040	0	0	0	1	0	0	0	1	0	0	0	-1	0	-1	#NUM!	#NUM!	#NUM!	#NUM!	0	0	1	0	0	1	0	0	1	0	1	0	0	0	1	0	0	1	0	0	1	0	1	0
SN3_00201045	168	77	117.333	11.3529	173.497	81.0978	120.639	11.2814	168	77	117.333	10.5135	117.333	10.5135	4.592	0.0100916	1	0.117244	23	22.6126	24	3	3.93114	4	8	8.65748	9	11.3333	12.3333	11.7337	171	129.936	172	130	177.428	131	85	89.7553	86	128.667	129.667	132.373
SN3_00201050	109	22	-27	-1.27645	103.888	19.2455	-38.3379	-1.38717	109	22	-27	-1.27365	-27	-1.27365	-0.804905	0.465994	1	0.662433	154	151.406	155	99	129.728	100	121	130.944	122	124.667	125.667	137.359	147	111.699	148	101	137.848	102	45	47.5175	46	97.6667	98.6667	99.0214
SN3_00201055	45	12	0.333333	1.0122	41.297	8.0999	-0.164681	-1.00582	45	12	0.333333	1.01176	0.333333	1.01176	0.0237356	0.9822	1	1	54	53.0904	55	9	11.7934	10	19	20.5615	20	27.3333	28.3333	28.4818	31	23.5556	32	21	28.6614	22	31	32.7343	32	27.6667	28.6667	28.3171
SN3_00201060	79	8	10.3333	1.15347	85.385	30.8395	10.6178	1.14657	79	8	10.3333	1.15122	10.3333	1.15122	0.362803	0.735111	1	0.920187	105	103.231	106	40	52.4152	41	57	61.6846	58	67.3333	68.3333	72.4437	53	40.2724	54	61	83.2546	62	119	125.657	120	77.6667	78.6667	83.0615
SN3_00201065	25	11	10.6667	1.62745	28.0331	10.5953	8.6027	1.42945	25	11	10.6667	1.59259	10.6667	1.59259	1.65027	0.174232	1	0.366068	15	14.7473	16	28	36.6906	29	8	8.65748	9	17	18	20.0318	33	25.0753	34	26	35.4856	27	24	25.3427	25	27.6667	28.6667	28.6345
SN3_00201070	22	11	16	10.6	23.2308	15.0131	16.1751	10.8713	22	11	16	7	16	7	4.24264	0.0132356	1	0.123713	5	4.91578	6	0	0	1	0	0	1	1.66667	2.66667	1.63859	20	15.1971	21	11	15.0131	12	22	23.2308	23	17.6667	18.6667	17.8137
SN3_00201075	16	5	9	28	21.8373	5.27973	10.3752	24.7531	16	5	9	7.75	9	7.75	2.64757	0.0571267	1	0.206136	0	0	1	1	1.31038	2	0	0	1	0.333333	1.33333	0.436793	7	5.319	8	16	21.8373	17	5	5.27973	6	9.33333	10.3333	10.812
SN3_00201080	41	18	2.66667	1.07143	38.3288	5.66832	-0.165272	-1.00407	41	18	2.66667	1.06957	2.66667	1.06957	0.195471	0.854552	1	1	61	59.9725	62	31	40.6217	32	20	21.6437	21	37.3333	38.3333	40.746	46	34.9534	47	28	38.2152	29	46	48.5735	47	40	41	40.5807
SN3_00201085	0	0	0	1	0	0	0	1	0	0	0	-1	0	-1	#NUM!	#NUM!	#NUM!	#NUM!	0	0	1	0	0	1	0	0	1	0	1	0	0	0	1	0	0	1	0	0	1	0	1	0
SN3_00201090	21	5	8	2.04348	13.8661	4.22257	7.31231	1.89121	21	5	8	1.92308	8	1.92308	1.45521	0.219307	1	0.419716	12	11.7979	13	4	5.24152	5	7	7.5753	8	7.66667	8.66667	8.20489	25	18.9964	26	14	19.1076	15	8	8.44756	9	15.6667	16.6667	15.5172
SN3_00201095	1	0	0.333333	#DIV/0!	1.05595	0	0.351982	#DIV/0!	1	0	0.333333	1.33333	0.333333	1.33333	1	0.373901	1	0.56101	0	0	1	0	0	1	0	0	1	0	1	0	0	0	1	0	0	1	1	1.05595	2	0.333333	1.33333	0.351982
SN3_00201100	0	0	0	1	0	0	0	1	0	0	0	-1	0	-1	#NUM!	#NUM!	#NUM!	#NUM!	0	0	1	0	0	1	0	0	1	0	1	0	0	0	1	0	0	1	0	0	1	0	1	0
SN3_00201105	10	3	5.66667	9.5	13.6483	2.81613	6.53534	10.4929	10	3	5.66667	4.4	5.66667	4.4	3.0052	0.0397376	1	0.175626	1	0.983156	2	0	0	1	1	1.08219	2	0.666667	1.66667	0.688447	5	3.79929	6	10	13.6483	11	4	4.22378	5	6.33333	7.33333	7.22379
SN3_00201110	65	12	39	3.72093	90.9751	9.10926	41.9298	3.63991	65	12	39	3.54348	39	3.54348	2.67293	0.0556359	1	0.204344	21	20.6463	22	14	18.3453	15	8	8.65748	9	14.3333	15.3333	15.883	61	46.3513	62	73	99.6326	74	26	27.4546	27	53.3333	54.3333	57.8128
SN3_00201115	7	1	-2	-4	9.17265	0.983156	-2.8787	-6.68271	7	1	-2	-2.2	-2	-2.2	-0.87519	0.430877	1	0.624159	1	0.983156	2	7	9.17265	8	0	0	1	2.66667	3.66667	3.38527	2	1.51971	3	0	0	1	0	0	1	0.666667	1.66667	0.506571
SN3_00201120	0	0	0	1	0	0	0	1	0	0	0	-1	0	-1	#NUM!	#NUM!	#NUM!	#NUM!	0	0	1	0	0	1	0	0	1	0	1	0	0	0	1	0	0	1	0	0	1	0	1	0
SN3_00201125	282	28	-45.6667	-1.15639	211.22	47.5446	-87.34	-1.30839	282	28	-45.6667	-1.15586	-45.6667	-1.15586	-0.471733	0.661699	1	0.85675	455	447.336	456	265	347.25	266	293	317.08	294	337.667	338.667	370.556	435	330.538	436	173	236.116	174	268	282.993	269	292	293	283.216
SN3_00201130	55	12	34.3333	2.51471	56.7061	21.4158	31.9719	2.25297	55	12	34.3333	2.4507	34.3333	2.4507	3.13274	0.0350924	1	0.16653	30	29.4947	31	26	34.0699	27	12	12.9862	13	22.6667	23.6667	25.5169	67	50.9104	68	38	51.8635	39	66	69.6924	67	57	58	57.4888
SN3_00201135	709	297	544	12.027	747.747	407.587	538.309	10.9448	709	297	544	11.8079	544	11.8079	4.22143	0.0134622	1	0.124707	72	70.7872	73	41	53.7255	42	35	37.8765	36	49.3333	50.3333	54.1297	698	530.38	699	338	461.313	339	744	785.623	745	593.333	594.333	592.439
SN3_00201140	0	0	0	1	0	0	0	1	0	0	0	-1	0	-1	#NUM!	#NUM!	#NUM!	#NUM!	0	0	1	0	0	1	0	0	1	0	1	0	0	0	1	0	0	1	0	0	1	0	1	0
SN3_00201145	0	0	0	1	0	0	0	1	0	0	0	-1	0	-1	#NUM!	#NUM!	#NUM!	#NUM!	0	0	1	0	0	1	0	0	1	0	1	0	0	0	1	0	0	1	0	0	1	0	1	0
SN3_00201150	0	0	0	1	0	0	0	1	0	0	0	-1	0	-1	#NUM!	#NUM!	#NUM!	#NUM!	0	0	1	0	0	1	0	0	1	0	1	0	0	0	1	0	0	1	0	0	1	0	1	0
SN3_00201155	0	0	0	1	0	0	0	1	0	0	0	-1	0	-1	#NUM!	#NUM!	#NUM!	#NUM!	0	0	1	0	0	1	0	0	1	0	1	0	0	0	1	0	0	1	0	0	1	0	1	0
SN3_00201160	931	154	456	2.13905	999.375	152.281	435.738	1.9756	931	154	456	2.13621	456	2.13621	1.66594	0.171054	1	0.361557	495	486.662	496	391	512.358	392	315	340.888	316	400.333	401.333	446.636	1246	946.782	1247	982	1340.26	983	341	360.077	342	856.333	857.333	882.374
SN3_00201165	534	39	251	2.44808	376.683	23.1824	227.493	2.17322	534	39	251	2.43977	251	2.43977	1.84491	0.138806	1	0.32107	207	203.513	208	173	226.696	174	140	151.506	141	173.333	174.333	193.905	674	512.144	675	387	528.189	388	212	223.86	213	424.333	425.333	421.398
SN3_00201170	11	2	-5.66667	-9.5	14.4142	2.72966	-6.5826	-8.23453	11	2	-5.66667	-4.4	-5.66667	-4.4	-2.10859	0.102653	1	0.276027	6	5.89893	7	11	14.4142	12	2	2.16437	3	6.33333	7.33333	7.49249	0	0	1	2	2.72966	3	0	0	1	0.666667	1.66667	0.909887
SN3_00201175	49	8	21	3.73913	34.4804	8.26388	18.3772	3.2104	49	8	21	3.42308	21	3.42308	1.64038	0.17627	1	0.368628	11	10.8147	12	5	6.55189	6	7	7.5753	8	7.66667	8.66667	8.31397	54	41.0323	55	17	23.2021	18	15	15.8392	16	28.6667	29.6667	26.6912
SN3_00201180	72	44	55	166	60.0525	52.7973	55.5254	170.43	72	44	55	42.25	55	42.25	6.45695	0.00296212	1	0.0855082	1	0.983156	2	0	0	1	0	0	1	0.333333	1.33333	0.327719	72	54.7097	73	44	60.0525	45	50	52.7973	51	55.3333	56.3333	55.8532
SN3_00201185	0	0	0	1	0	0	0	1	0	0	0	-1	0	-1	#NUM!	#NUM!	#NUM!	#NUM!	0	0	1	0	0	1	0	0	1	0	1	0	0	0	1	0	0	1	0	0	1	0	1	0
SN3_00201190	140	58	-96.3333	-4.32184	136.696	86.0201	-107.657	-4.61606	140	58	-96.3333	-4.21111	-96.3333	-4.21111	-4.71307	0.00921871	1	0.114177	153	150.423	154	90	117.934	91	133	143.931	134	125.333	126.333	137.429	42	31.914	43	32	43.6746	33	13	13.7273	14	29	30	29.7719
SN3_00201195	22	13	-16.6667	-9.33333	28.8283	14.3907	-19.2008	-10.5375	22	13	-16.6667	-6.55556	-16.6667	-6.55556	-5.85206	0.00425376	1	0.093087	20	19.6631	21	22	28.8283	23	14	15.1506	15	18.6667	19.6667	21.214	1	0.759857	2	0	0	1	5	5.27973	6	2	3	2.01319
SN3_00201200	19	5	-5.66667	-1.80952	19.3499	5.35215	-5.23664	-1.6445	19	5	-5.66667	-1.70833	-5.66667	-1.70833	-1.05026	0.35286	1	0.56101	22	21.6294	23	5	6.55189	6	11	11.904	12	12.6667	13.6667	13.3618	3	2.27957	4	10	13.6483	11	8	8.44756	9	7	8	8.12514
SN3_00201205	457	267	291	2.31873	452.928	220.674	284.986	2.17846	457	267	291	2.31278	291	2.31278	3.96753	0.0165729	1	0.133306	330	324.441	331	183	239.799	184	149	161.246	150	220.667	221.667	241.829	606	460.473	607	450	614.173	451	479	505.798	480	511.667	512.667	526.815
SN3_00201210	23	4	-7	-1.38182	19.1775	6.97603	-10.0621	-1.56471	23	4	-7	-1.36207	-7	-1.36207	-1.17394	0.305545	1	0.523655	32	31.461	33	20	26.2076	21	24	25.9725	25	25.3333	26.3333	27.8803	25	18.9964	26	9	12.2835	10	21	22.1748	22	18.3333	19.3333	17.8182
SN3_00201215	0	0	0	1	0	0	0	1	0	0	0	-1	0	-1	#NUM!	#NUM!	#NUM!	#NUM!	0	0	1	0	0	1	0	0	1	0	1	0	0	0	1	0	0	1	0	0	1	0	1	0
SN3_00201220	22	16	18	10	24.8496	11.7111	18.9721	9.15463	22	16	18	7	18	7	11.0227	0.000385068	1	0.0534942	2	1.96631	3	3	3.93114	4	1	1.08219	2	2	3	2.32654	18	13.6774	19	19	25.9318	20	23	24.2867	24	20	21	21.2986
SN3_00201225	127	17	-9.33333	-1.08974	96.4968	33.1848	-24.5269	-1.24407	127	17	-9.33333	-1.08889	-9.33333	-1.08889	-0.214228	0.840847	1	1	154	151.406	155	98	128.417	99	88	95.2323	89	113.333	114.333	125.018	179	136.014	180	81	110.551	82	52	54.9091	53	104	105	100.492
SN3_00201230	92	20	7.66667	1.1369	61.6164	26.6157	-2.96716	-1.04961	92	20	7.66667	1.1345	7.66667	1.1345	0.256348	0.810327	1	0.991052	70	68.8209	71	59	77.3124	60	39	42.2052	40	56	57	62.7795	120	91.1828	121	43	58.6877	44	28	29.5665	29	63.6667	64.6667	59.8123
SN3_00201235	86	13	17.6667	1.28649	52.912	32.7372	8.06125	1.11503	86	13	17.6667	1.28191	17.6667	1.28191	0.683601	0.531772	1	0.726916	60	58.9893	61	70	91.7265	71	55	59.5202	56	61.6667	62.6667	70.0787	128	97.2617	129	68	92.8084	69	42	44.3497	43	79.3333	80.3333	78.1399
SN3_00201240	308	47	-153.667	-3.84568	327.943	56.7657	-174.306	-4.51415	308	47	-153.667	-3.79394	-153.667	-3.79394	-2.07158	0.107038	1	0.282461	214	210.395	215	82	107.451	83	327	353.875	328	207.667	208.667	223.907	95	72.1864	96	19	25.9318	20	48	50.6854	49	54	55	49.6012
SN3_00201245	1	0	0.666667	#DIV/0!	1.05595	0	0.605267	#DIV/0!	1	0	0.666667	1.66667	0.666667	1.66667	2	0.116117	1	0.290907	0	0	1	0	0	1	0	0	1	0	1	0	1	0.759857	2	0	0	1	1	1.05595	2	0.666667	1.66667	0.605267
SN3_00201250	3	0	0.666667	3	2.27957	0	0.399129	2.10645	3	0	0.666667	1.5	0.666667	1.5	0.632456	0.561438	1	0.757385	0	0	1	0	0	1	1	1.08219	2	0.333333	1.33333	0.360728	3	2.27957	4	0	0	1	0	0	1	1	2	0.759857
SN3_00201255	3	0	-1	#DIV/0!	3.24656	0	-1.08219	#DIV/0!	3	0	-1	-2	-1	-2	-1	0.373901	1	0.56101	0	0	1	0	0	1	3	3.24656	4	1	2	1.08219	0	0	1	0	0	1	0	0	1	0	1	0
SN3_00201260	0	0	0	1	0	0	0	1	0	0	0	-1	0	-1	#NUM!	#NUM!	#NUM!	#NUM!	0	0	1	0	0	1	0	0	1	0	1	0	0	0	1	0	0	1	0	0	1	0	1	0
SN3_00201265	23	8	4	1.27907	21.9581	3.9833	3.18597	1.21471	23	8	4	1.26087	4	1.26087	0.511217	0.636124	1	0.833076	25	24.5789	26	2	2.62076	3	16	17.315	17	14.3333	15.3333	14.8382	25	18.9964	26	11	15.0131	12	19	20.063	20	18.3333	19.3333	18.0242
SN3_00201270	15	6	-2	-1.28571	14.6018	5.9261	-2.37964	-1.32459	15	6	-2	-1.25	-2	-1.25	-0.411113	0.702061	1	0.891676	17	16.7136	18	7	9.17265	8	3	3.24656	4	9	10	9.71095	10	7.59857	11	9	12.2835	10	2	2.11189	3	7	8	7.33131
SN3_00201275	28	9	-0.333333	-1.0125	25.9439	8.51095	-1.87979	-1.0684	28	9	-0.333333	-1.01205	-0.333333	-1.01205	-0.0335957	0.974809	1	1	44	43.2588	45	21	27.518	22	16	17.315	17	27	28	29.3639	35	26.595	36	27	36.8504	28	18	19.007	19	26.6667	27.6667	27.4841
SN3_00201280	0	0	0	1	0	0	0	1	0	0	0	-1	0	-1	#NUM!	#NUM!	#NUM!	#NUM!	0	0	1	0	0	1	0	0	1	0	1	0	0	0	1	0	0	1	0	0	1	0	1	0
SN3_00201285	47	23	29	3.63636	39.6285	23.8543	28.4328	3.35556	47	23	29	3.41667	29	3.41667	4.07415	0.0151711	1	0.129493	18	17.6968	19	10	13.1038	11	5	5.41093	6	11	12	12.0705	52	39.5126	53	33	45.0394	34	35	36.9581	36	40	41	40.5033
SN3_00201290	1	0	0	-1	1.08219	0	-0.107443	-1.4242	1	0	0	-1	0	-1	0	1	1	1	0	0	1	0	0	1	1	1.08219	2	0.333333	1.33333	0.360728	1	0.759857	2	0	0	1	0	0	1	0.333333	1.33333	0.253286
SN3_00201295	1	0	0	-1	1.31038	0	-0.0848113	-1.24095	1	0	0	-1	0	-1	0	1	1	1	0	0	1	1	1.31038	2	0	0	1	0.333333	1.33333	0.436793	0	0	1	0	0	1	1	1.05595	2	0.333333	1.33333	0.351982
SN3_00201300	0	0	0	1	0	0	0	1	0	0	0	-1	0	-1	#NUM!	#NUM!	#NUM!	#NUM!	0	0	1	0	0	1	0	0	1	0	1	0	0	0	1	0	0	1	0	0	1	0	1	0
SN3_00201305	1	0	0.333333	#DIV/0!	0.759857	0	0.253286	#DIV/0!	1	0	0.333333	1.33333	0.333333	1.33333	1	0.373901	1	0.56101	0	0	1	0	0	1	0	0	1	0	1	0	1	0.759857	2	0	0	1	0	0	1	0.333333	1.33333	0.253286
SN3_00201310	0	0	0	1	0	0	0	1	0	0	0	-1	0	-1	#NUM!	#NUM!	#NUM!	#NUM!	0	0	1	0	0	1	0	0	1	0	1	0	0	0	1	0	0	1	0	0	1	0	1	0
SN3_00201315	0	0	0	1	0	0	0	1	0	0	0	-1	0	-1	#NUM!	#NUM!	#NUM!	#NUM!	0	0	1	0	0	1	0	0	1	0	1	0	0	0	1	0	0	1	0	0	1	0	1	0
SN3_00201320	0	0	0	1	0	0	0	1	0	0	0	-1	0	-1	#NUM!	#NUM!	#NUM!	#NUM!	0	0	1	0	0	1	0	0	1	0	1	0	0	0	1	0	0	1	0	0	1	0	1	0
SN3_00201325	45	10	23.6667	1.91026	52.4531	19.4344	21.6078	1.72297	45	10	23.6667	1.87654	23.6667	1.87654	1.91473	0.128047	1	0.307008	23	22.6126	24	33	43.2425	34	22	23.8081	23	26	27	29.8877	67	50.9104	68	55	75.0656	56	27	28.5105	28	49.6667	50.6667	51.4955
SN3_00201330	46	17	7.33333	1.12291	39.0829	6.63928	4.93816	1.07619	46	17	7.33333	1.12088	7.33333	1.12088	0.450106	0.67595	1	0.869739	87	85.5345	88	41	53.7255	42	51	55.1915	52	59.6667	60.6667	64.8172	81	61.5484	82	68	92.8084	69	52	54.9091	53	67	68	69.7553
SN3_00201335	77	6	-27	-1.81818	68.0695	16.9887	-31.2364	-1.94213	77	6	-27	-1.79412	-27	-1.79412	-1.35113	0.248021	1	0.456186	97	95.3661	98	35	45.8633	36	48	51.9449	49	60	61	64.3914	38	28.8746	39	20	27.2966	21	41	43.2937	42	33	34	33.155
SN3_00201340	39	25	-25.3333	-4.04	37.8921	27.1596	-30.3079	-5.25062	39	25	-25.3333	-3.71429	-25.3333	-3.71429	-3.88342	0.0177896	1	0.135691	41	40.3094	42	31	40.6217	32	29	31.3834	30	33.6667	34.6667	37.4382	19	14.4373	20	2	2.72966	3	4	4.22378	5	8.33333	9.33333	7.13024
SN3_00201345	46	18	30	16	34.6311	24.6214	28.9994	14.7543	46	18	30	11	30	11	3.656	0.0216565	1	0.143835	4	3.93262	5	1	1.31038	2	1	1.08219	2	2	3	2.1084	47	35.7133	48	19	25.9318	20	30	31.6784	31	32	33	31.1078
SN3_00201350	7	1	0.666667	1.05405	7.77684	5.98488	-0.0560574	-1.0041	7	1	0.666667	1.05	0.666667	1.05	0.262613	0.80582	1	0.986903	16	15.7305	17	12	15.7245	13	9	9.73967	10	12.3333	13.3333	13.7316	12	9.11828	13	11	15.0131	12	16	16.8951	17	13	14	13.6755
SN3_00201355	0	0	0	1	0	0	0	1	0	0	0	-1	0	-1	#NUM!	#NUM!	#NUM!	#NUM!	0	0	1	0	0	1	0	0	1	0	1	0	0	0	1	0	0	1	0	0	1	0	1	0
SN3_00201360	348	174	-29.3333	-1.07652	273.513	155.805	-73.395	-1.19169	348	174	-29.3333	-1.07632	-29.3333	-1.07632	-0.250921	0.814238	1	0.993966	582	572.197	583	380	497.944	381	276	298.683	277	412.667	413.667	456.275	466	354.093	467	234	319.37	235	450	475.175	451	383.333	384.333	382.88
SN3_00201365	30	5	-8	-1.51064	29.8947	5.72581	-8.01615	-1.46818	30	5	-8	-1.48	-8	-1.48	-0.83608	0.450146	1	0.644821	42	41.2925	43	12	15.7245	13	17	18.3972	18	23.6667	24.6667	25.1381	15	11.3979	16	20	27.2966	21	12	12.6713	13	15.6667	16.6667	17.1219
SN3_00201370	20	4	-6	-1.9	19.6631	1.14508	-7.62596	-2.28082	20	4	-6	-1.78261	-6	-1.78261	-1.1717	0.306346	1	0.524646	20	19.6631	21	7	9.17265	8	11	11.904	12	12.6667	13.6667	13.5799	11	8.35843	12	0	0	1	9	9.50351	10	6.66667	7.66667	5.95398
SN3_00201375	399	115	210.667	#DIV/0!	303.183	121.434	195.222	#DIV/0!	399	115	210.667	211.667	210.667	211.667	2.23707	0.0889101	1	0.254245	0	0	1	0	0	1	0	0	1	0	1	0	399	303.183	400	118	161.05	119	115	121.434	116	210.667	211.667	195.222
SN3_00201380	428	195	269	3.699	300.197	226.621	260.48	3.38473	428	195	269	3.67219	269	3.67219	3.90709	0.0174367	1	0.135537	129	126.827	130	74	96.968	75	96	103.89	97	99.6667	100.667	109.228	502	381.448	503	291	397.166	292	313	330.511	314	368.667	369.667	369.708
SN3_00201385	0	0	0	1	0	0	0	1	0	0	0	-1	0	-1	#NUM!	#NUM!	#NUM!	#NUM!	0	0	1	0	0	1	0	0	1	0	1	0	0	0	1	0	0	1	0	0	1	0	1	0
SN3_00201390	0	0	0	1	0	0	0	1	0	0	0	-1	0	-1	#NUM!	#NUM!	#NUM!	#NUM!	0	0	1	0	0	1	0	0	1	0	1	0	0	0	1	0	0	1	0	0	1	0	1	0
SN3_00201395	46	24	18.3333	1.45455	63.8167	12.7564	19.6731	1.45807	46	24	18.3333	1.44355	18.3333	1.44355	1.29889	0.263797	1	0.474125	65	63.9051	66	19	24.8972	20	37	40.0409	38	40.3333	41.3333	42.9477	61	46.3513	62	65	88.7139	66	50	52.7973	51	58.6667	59.6667	62.6208
SN3_00201400	1059	113	515.667	1.90574	933.481	72.4757	466.987	1.73362	1059	113	515.667	1.90415	515.667	1.90415	2.0021	0.115838	1	0.290907	674	662.647	675	561	735.123	562	473	511.874	474	569.333	570.333	636.548	1532	1164.1	1533	1059	1445.35	1060	664	701.147	665	1085	1086	1103.53
SN3_00201405	670	284	285.333	1.61805	406.376	286.734	251.617	1.50462	670	284	285.333	1.61671	285.333	1.61671	1.68602	0.167071	1	0.356102	691	679.361	692	287	376.079	288	407	440.449	408	461.667	462.667	498.63	957	727.183	958	543	741.103	544	741	782.455	742	747	748	750.247
SN3_00201410	21	6	8.66667	1.63415	30.3573	5.00895	7.98063	1.50459	21	6	8.66667	1.59091	8.66667	1.59091	1.48149	0.2126	1	0.411775	15	14.7473	16	20	26.2076	21	6	6.49311	7	13.6667	14.6667	15.816	26	19.7563	27	27	36.8504	28	14	14.7832	15	22.3333	23.3333	23.7966
SN3_00201415	43	3	18.6667	3.8	31.0622	0.986126	16.6986	3.26456	43	3	18.6667	3.43478	18.6667	3.43478	1.56709	0.192162	1	0.388325	9	8.8484	10	6	7.86227	7	5	5.41093	6	6.66667	7.66667	7.37387	48	36.4731	49	20	27.2966	21	8	8.44756	9	25.3333	26.3333	24.0724
SN3_00201420	104	27	-55.6667	-1.93296	126.369	39.7395	-67.6921	-2.09509	104	27	-55.6667	-1.91758	-55.6667	-1.91758	-2.8301	0.0473402	1	0.18928	132	129.777	133	119	155.935	120	95	102.808	96	115.333	116.333	129.506	83	63.0681	84	68	92.8084	69	28	29.5665	29	59.6667	60.6667	61.8143
SN3_00201425	162	42	57.6667	1.67578	95.1935	33.9643	48.036	1.51355	162	42	57.6667	1.66795	57.6667	1.66795	1.20749	0.293758	1	0.5095	116	114.046	117	66	86.485	67	74	80.0817	75	85.3333	86.3333	93.5376	228	173.247	229	127	173.333	128	74	78.1399	75	143	144	141.574
SN3_00201430	39	21	13	1.60938	23.0282	20.144	10.09	1.44297	39	21	13	1.58209	13	1.58209	1.01239	0.368615	1	0.56101	37	36.3768	38	12	15.7245	13	15	16.2328	16	21.3333	22.3333	22.778	51	38.7527	52	16	21.8373	17	36	38.014	37	34.3333	35.3333	32.868
SN3_00201435	4	2	1.33333	3	4.22378	1.51971	1.25906	2.92095	4	2	1.33333	1.8	1.33333	1.8	1	0.373901	1	0.56101	2	1.96631	3	0	0	1	0	0	1	0.666667	1.66667	0.655437	2	1.51971	3	0	0	1	4	4.22378	5	2	3	1.9145
SN3_00201440	1	0	0.333333	#DIV/0!	0.759857	0	0.253286	#DIV/0!	1	0	0.333333	1.33333	0.333333	1.33333	1	0.373901	1	0.56101	0	0	1	0	0	1	0	0	1	0	1	0	1	0.759857	2	0	0	1	0	0	1	0.333333	1.33333	0.253286
SN3_00201445	106	9	-41.6667	-2.30208	103.123	31.9378	-44.557	-2.28522	106	9	-41.6667	-2.26263	-41.6667	-2.26263	-1.64474	0.175369	1	0.367489	121	118.962	122	46	60.2774	47	54	58.438	55	73.6667	74.6667	79.2258	37	28.1147	38	44	60.0525	45	15	15.8392	16	32	33	34.6688
SN3_00201450	86	14	-43.3333	-4.93939	85.5779	19.2201	-45.8945	-4.97326	86	14	-43.3333	-4.61111	-43.3333	-4.61111	-2.05702	0.108819	1	0.284926	94	92.4166	95	23	30.1387	24	46	49.7805	47	54.3333	55.3333	57.4453	9	6.83871	10	8	10.9186	9	16	16.8951	17	11	12	11.5508
SN3_00201455	0	0	0	1	0	0	0	1	0	0	0	-1	0	-1	#NUM!	#NUM!	#NUM!	#NUM!	0	0	1	0	0	1	0	0	1	0	1	0	0	0	1	0	0	1	0	0	1	0	1	0
SN3_00201460	32	8	-2.66667	-1.03941	54.1815	25.9153	-5.53746	-1.0761	32	8	-2.66667	-1.03883	-2.66667	-1.03883	-0.248428	0.816036	1	0.995115	88	86.5177	89	67	87.7954	68	56	60.6024	57	70.3333	71.3333	78.3052	67	50.9104	68	77	105.092	78	59	62.3008	60	67.6667	68.6667	72.7677
SN3_00201465	373	151	238.667	27.5185	282.782	157.299	235.607	24.2946	373	151	238.667	24.8667	238.667	24.8667	3.67059	0.0213801	1	0.14351	14	13.7642	15	11	14.4142	12	2	2.16437	3	9	10	10.1142	375	284.946	376	206	281.155	207	162	171.063	163	247.667	248.667	245.721
SN3_00201470	0	0	0	1	0	0	0	1	0	0	0	-1	0	-1	#NUM!	#NUM!	#NUM!	#NUM!	0	0	1	0	0	1	0	0	1	0	1	0	0	0	1	0	0	1	0	0	1	0	1	0
SN3_00201475	53	20	34.6667	27	43.9572	20.8645	34.6292	24.8336	53	20	34.6667	15.8571	34.6667	15.8571	3.59262	0.0229082	1	0.145052	2	1.96631	3	1	1.31038	2	1	1.08219	2	1.33333	2.33333	1.45296	54	41.0323	55	33	45.0394	34	21	22.1748	22	36	37	36.0822
SN3_00201480	3	0	0.666667	3	2.27957	0	0.399129	2.10645	3	0	0.666667	1.5	0.666667	1.5	0.632456	0.561438	1	0.757385	0	0	1	0	0	1	1	1.08219	2	0.333333	1.33333	0.360728	3	2.27957	4	0	0	1	0	0	1	1	2	0.759857
SN3_00201485	9	5	1.33333	1.4	6.88209	5.27973	0.663264	1.19645	9	5	1.33333	1.30769	1.33333	1.30769	0.404061	0.706839	1	0.895076	7	6.88209	8	0	0	1	3	3.24656	4	3.33333	4.33333	3.37622	9	6.83871	10	0	0	1	5	5.27973	6	4.66667	5.66667	4.03948
SN3_00201490	6	5	-1.66667	-1.83333	5.41093	4.55914	-2.35931	-2.55247	6	5	-1.66667	-1.55556	-1.66667	-1.55556	-0.693375	0.526232	1	0.720872	5	4.91578	6	1	1.31038	2	5	5.41093	6	3.66667	4.66667	3.87903	6	4.55914	7	0	0	1	0	0	1	2	3	1.51971
SN3_00201495	4	0	1.33333	#DIV/0!	3.03943	0	1.01314	#DIV/0!	4	0	1.33333	2.33333	1.33333	2.33333	1	0.373901	1	0.56101	0	0	1	0	0	1	0	0	1	0	1	0	4	3.03943	5	0	0	1	0	0	1	1.33333	2.33333	1.01314
SN3_00201500	19	10	3	1.09091	19.4028	1.41407	0.527788	1.01446	19	10	3	1.08824	3	1.08824	0.470438	0.662547	1	0.857632	38	37.3599	39	27	35.3802	28	34	36.7943	35	33	34	36.5115	37	28.1147	38	26	35.4856	27	45	47.5175	46	36	37	37.0393
SN3_00201505	257	199	230.667	33.9524	328.972	190.234	242.52	32.0498	257	199	230.667	29.8333	230.667	29.8333	13.8817	0.000156136	1	0.0359415	9	8.8484	10	7	9.17265	8	5	5.41093	6	7	8	7.81066	262	199.083	263	245	334.383	246	206	217.525	207	237.667	238.667	250.33
SN3_00201510	521	70	210.333	2.25948	346.889	75.3186	184.702	2.02555	521	70	210.333	2.25198	210.333	2.25198	1.70797	0.162827	1	0.350253	224	220.227	225	89	116.624	90	188	203.451	189	167	168	180.1	610	463.513	611	258	352.126	259	264	278.769	265	377.333	378.333	364.803
SN3_00201515	2533	1109	-1618.33	-13.1679	2488.57	1211.9	-1773.7	-13.8421	2533	1109	-1618.33	-13.0771	-1618.33	-13.0771	-3.58349	0.0230957	1	0.145065	2651	2606.35	2652	1368	1792.6	1369	1235	1336.5	1236	1751.33	1752.33	1911.81	155	117.778	156	126	171.969	127	118	124.602	119	133	134	138.116
SN3_00201520	0	0	0	1	0	0	0	1	0	0	0	-1	0	-1	#NUM!	#NUM!	#NUM!	#NUM!	0	0	1	0	0	1	0	0	1	0	1	0	0	0	1	0	0	1	0	0	1	0	1	0
SN3_00201525	101	31	47	1.89241	148.968	33.1122	47.9456	1.81309	101	31	47	1.87578	47	1.87578	1.41396	0.230267	1	0.433434	67	65.8714	68	55	72.0708	56	36	38.9587	37	52.6667	53.6667	58.967	126	95.742	127	137	186.982	138	36	38.014	37	99.6667	100.667	106.913
SN3_00201530	2	0	-1.33333	#DIV/0!	2.16437	0	-1.37689	#DIV/0!	2	0	-1.33333	-2.33333	-1.33333	-2.33333	-2	0.116117	1	0.290907	2	1.96631	3	0	0	1	2	2.16437	3	1.33333	2.33333	1.37689	0	0	1	0	0	1	0	0	1	0	1	0
SN3_00201535	9	1	-4.33333	-14	8.8484	1.36483	-4.37423	-10.6149	9	1	-4.33333	-4.25	-4.33333	-4.25	-1.83848	0.139845	1	0.322492	9	8.8484	10	1	1.31038	2	4	4.32874	5	4.66667	5.66667	4.82917	0	0	1	1	1.36483	2	0	0	1	0.333333	1.33333	0.454943
SN3_00201540	1	0	0.333333	#DIV/0!	0.759857	0	0.253286	#DIV/0!	1	0	0.333333	1.33333	0.333333	1.33333	1	0.373901	1	0.56101	0	0	1	0	0	1	0	0	1	0	1	0	1	0.759857	2	0	0	1	0	0	1	0.333333	1.33333	0.253286
SN3_00201545	804	318	542.667	204.5	697.711	335.536	546.344	198.676	804	318	542.667	149	542.667	149	3.84073	0.018448	1	0.136863	6	5.89893	7	1	1.31038	2	1	1.08219	2	2.66667	3.66667	2.76383	805	611.685	806	512	698.793	513	319	336.846	320	545.333	546.333	549.108
SN3_00201550	54	4	16.3333	2.08889	38.0714	0.802144	12.1685	1.73038	54	4	16.3333	2.02083	16.3333	2.02083	0.982361	0.381541	1	0.569698	17	16.7136	18	13	17.0349	14	15	16.2328	16	15	16	16.6605	64	48.6309	65	20	27.2966	21	10	10.5595	11	31.3333	32.3333	28.829
SN3_00201555	132	59	92	#DIV/0!	116.011	62.3008	92.8708	#DIV/0!	132	59	92	93	92	93	4.30672	0.0125786	1	0.121914	0	0	1	0	0	1	0	0	1	0	1	0	132	100.301	133	85	116.011	86	59	62.3008	60	92	93	92.8708
SN3_00201560	45	17	23.3333	2.48936	30.3256	17.0097	21.4343	2.2529	45	17	23.3333	2.4	23.3333	2.4	2.39675	0.0746186	1	0.234549	23	22.6126	24	12	15.7245	13	12	12.9862	13	15.6667	16.6667	17.1078	57	43.3119	58	29	39.5801	30	31	32.7343	32	39	40	38.5421
SN3_00201565	96	45	-64.6667	-4.07937	89.0395	49.2232	-74.5593	-4.5925	96	45	-64.6667	-3.93939	-64.6667	-3.93939	-4.67776	0.00946351	1	0.114177	110	108.147	111	82	107.451	83	65	70.3421	66	85.6667	86.6667	95.3134	29	22.0359	30	14	19.1076	15	20	21.1189	21	21	22	20.7541
SN3_00201570	103	34	-60.3333	-17.4545	100.502	45.9951	-65.1	-19.1628	103	34	-60.3333	-13.9286	-60.3333	-13.9286	-2.90578	0.0438631	1	0.182494	105	103.231	106	38	49.7944	39	49	53.0271	50	64	65	68.6843	5	3.79929	6	2	2.72966	3	4	4.22378	5	3.66667	4.66667	3.58424
SN3_00201575	0	0	0	1	0	0	0	1	0	0	0	-1	0	-1	#NUM!	#NUM!	#NUM!	#NUM!	0	0	1	0	0	1	0	0	1	0	1	0	0	0	1	0	0	1	0	0	1	0	1	0
SN3_00201580	122	21	-48.3333	-2.08209	117.397	26.4794	-54.3849	-2.20163	122	21	-48.3333	-2.05839	-48.3333	-2.05839	-1.45989	0.218098	1	0.418421	157	154.355	158	55	72.0708	56	67	72.5064	68	93	94	99.6442	60	45.5914	61	39	53.2284	40	35	36.9581	36	44.6667	45.6667	45.2593
SN3_00201585	50	5	32.3333	2.34722	52.2987	15.7645	28.8078	2.06464	50	5	32.3333	2.29333	32.3333	2.29333	2.50369	0.0665035	1	0.219815	27	26.5452	28	26	34.0699	27	19	20.5615	20	24	25	27.0589	69	52.4301	70	31	42.3097	32	69	72.8602	70	56.3333	57.3333	55.8667
SN3_00201590	13	5	5.66667	1.51515	13.1798	1.64354	5.00432	1.41122	13	5	5.66667	1.47222	5.66667	1.47222	1.81221	0.144177	1	0.328033	15	14.7473	16	10	13.1038	11	8	8.65748	9	11	12	12.1695	21	15.957	22	16	21.8373	17	13	13.7273	14	16.6667	17.6667	17.1739
SN3_00201595	4	1	1	2.5	5.45932	1.05595	1.48331	3.15457	4	1	1	1.6	1	1.6	0.801784	0.467605	1	0.663299	1	0.983156	2	0	0	1	1	1.08219	2	0.666667	1.66667	0.688447	0	0	1	4	5.45932	5	1	1.05595	2	1.66667	2.66667	2.17175
SN3_00201600	0	0	0	1	0	0	0	1	0	0	0	-1	0	-1	#NUM!	#NUM!	#NUM!	#NUM!	0	0	1	0	0	1	0	0	1	0	1	0	0	0	1	0	0	1	0	0	1	0	1	0
SN3_00201605	0	0	0	1	0	0	0	1	0	0	0	-1	0	-1	#NUM!	#NUM!	#NUM!	#NUM!	0	0	1	0	0	1	0	0	1	0	1	0	0	0	1	0	0	1	0	0	1	0	1	0
SN3_00201610	0	0	0	1	0	0	0	1	0	0	0	-1	0	-1	#NUM!	#NUM!	#NUM!	#NUM!	0	0	1	0	0	1	0	0	1	0	1	0	0	0	1	0	0	1	0	0	1	0	1	0
SN3_00201615	18	6	11.6667	3.69231	18.2437	8.58883	11.5273	3.44243	18	6	11.6667	3.1875	11.6667	3.1875	3.5	0.0248962	1	0.147978	6	5.89893	7	3	3.93114	4	4	4.32874	5	4.33333	5.33333	4.7196	17	12.9176	18	10	13.6483	11	21	22.1748	22	16	17	16.2469
SN3_00201620	191	56	-100.667	-5.71875	187.02	67.5416	-108.442	-5.77131	191	56	-100.667	-5.50746	-100.667	-5.50746	-2.33807	0.0795465	1	0.241261	208	204.496	209	79	103.52	80	79	85.4927	80	122	123	131.17	23	17.4767	24	24	32.7559	25	17	17.9511	18	21.3333	22.3333	22.7279
SN3_00201625	92	28	53.6667	2.65979	75.5557	39.8488	50.2714	2.40993	92	28	53.6667	2.61	53.6667	2.61	3.04425	0.0382429	1	0.17247	49	48.1746	50	30	39.3114	31	18	19.4793	19	32.3333	33.3333	35.6551	110	83.5843	111	58	79.1601	59	90	95.0351	91	86	87	85.9265
SN3_00201630	44	21	-23.6667	-2.39216	42.6765	19.6168	-29.2574	-2.83716	44	21	-23.6667	-2.31481	-23.6667	-2.31481	-2.46593	0.0692486	1	0.225161	52	51.1241	53	38	49.7944	39	32	34.6299	33	40.6667	41.6667	45.1828	32	24.3154	33	11	15.0131	12	8	8.44756	9	17	18	15.9254
SN3_00201635	29	13	-8.33333	-1.55556	31.1007	2.72136	-11.9725	-1.89507	29	13	-8.33333	-1.52083	-8.33333	-1.52083	-0.921512	0.408933	1	0.59948	27	26.5452	28	13	17.0349	14	30	32.4656	31	23.3333	24.3333	25.3486	26	19.7563	27	1	1.36483	2	18	19.007	19	15	16	13.376
SN3_00201640	231	122	-165.667	-32.0625	227.109	161.138	-182.543	-41.1541	231	122	-165.667	-27.1579	-165.667	-27.1579	-5.30437	0.00606922	1	0.102872	231	227.109	232	127	166.418	128	155	167.739	156	171	172	187.089	11	8.35843	12	0	0	1	5	5.27973	6	5.33333	6.33333	4.54605
SN3_00201645	58	21	-31	-1.94898	55.5672	29.6554	-36.9812	-2.10555	58	21	-31	-1.92079	-31	-1.92079	-3.01732	0.0392666	1	0.174313	78	76.6861	79	54	70.7605	55	59	63.8489	60	63.6667	64.6667	70.4318	45	34.1936	46	33	45.0394	34	20	21.1189	21	32.6667	33.6667	33.4506
SN3_00201650	0	0	0	1	0	0	0	1	0	0	0	-1	0	-1	#NUM!	#NUM!	#NUM!	#NUM!	0	0	1	0	0	1	0	0	1	0	1	0	0	0	1	0	0	1	0	0	1	0	1	0
SN3_00201655	26	11	-10	-1.32609	18.6721	7.60671	-13.9306	-1.45377	26	11	-10	-1.31579	-10	-1.31579	-1.27114	0.272569	1	0.484605	48	47.1915	49	29	38.001	30	45	48.6983	46	40.6667	41.6667	44.6303	40	30.3943	41	22	30.0263	23	30	31.6784	31	30.6667	31.6667	30.6996
SN3_00201660	131	40	-58.6667	-1.90722	125.031	50.0961	-68.6168	-2.02748	131	40	-58.6667	-1.8934	-58.6667	-1.8934	-2.01634	0.113972	1	0.290907	172	169.103	173	100	131.038	101	98	106.054	99	123.333	124.333	135.398	58	44.0717	59	41	55.958	42	95	100.315	96	64.6667	65.6667	66.7815
SN3_00201665	26	13	7.66667	1.27059	24.5263	8.74584	6.45378	1.20934	26	13	7.66667	1.26136	7.66667	1.26136	0.865616	0.435531	1	0.628843	41	40.3094	42	20	26.2076	21	24	25.9725	25	28.3333	29.3333	30.8298	46	34.9534	47	37	50.4987	38	25	26.3986	26	36	37	37.2836
SN3_00201670	45	8	-20.6667	-2.55	42.7153	14.4594	-24.516	-2.92818	45	8	-20.6667	-2.44186	-20.6667	-2.44186	-2.33837	0.0795197	1	0.241261	49	48.1746	50	27	35.3802	28	26	28.1368	27	34	35	37.2306	18	13.6774	19	4	5.45932	5	18	19.007	19	13.3333	14.3333	12.7146
SN3_00201675	161	122	146.333	20.087	219.786	117.288	154.536	18.795	161	122	146.333	17.8846	146.333	17.8846	12.636	0.000225834	1	0.0450463	9	8.8484	10	9	11.7934	10	5	5.41093	6	7.66667	8.66667	8.68425	166	126.136	167	165	225.197	166	131	138.329	132	154	155	163.221
SN3_00201680	2698	1408	-1868.33	-561.5	2652.17	1626.41	-2040.4	-614.341	2698	1408	-1868.33	-432.154	-1868.33	-432.154	-4.50681	0.0107663	1	0.118933	2699	2653.54	2700	1411	1848.94	1412	1505	1628.69	1506	1871.67	1872.67	2043.72	3	2.27957	4	1	1.36483	2	6	6.33567	7	3.33333	4.33333	3.32669
SN3_00201685	43	6	11	1.37079	27.6943	5.78983	6.21939	1.18462	43	6	11	1.3587	11	1.3587	0.935629	0.402434	1	0.592527	35	34.4104	36	36	47.1736	37	18	19.4793	19	29.6667	30.6667	33.6878	61	46.3513	62	29	39.5801	30	32	33.7902	33	40.6667	41.6667	39.9072
SN3_00201690	107	50	-37.6667	-1.64943	103.378	33.2566	-49.7883	-1.91516	107	50	-37.6667	-1.63842	-37.6667	-1.63842	-1.15342	0.312968	1	0.531745	132	129.777	133	66	86.485	67	89	96.3145	90	95.6667	96.6667	104.192	110	83.5843	111	39	53.2284	40	25	26.3986	26	58	59	54.4038
SN3_00201695	40	11	29.3333	45	54.5932	11.6882	31.3579	46.5488	40	11	29.3333	18.6	29.3333	18.6	3.25035	0.0313652	1	0.160093	1	0.983156	2	0	0	1	1	1.08219	2	0.666667	1.66667	0.688447	38	28.8746	39	40	54.5932	41	12	12.6713	13	30	31	32.0464
SN3_00201700	45	20	-7.66667	-1.27059	51.2961	17.5362	-7.71989	-1.2499	45	20	-7.66667	-1.26136	-7.66667	-1.26136	-0.521115	0.629806	1	0.828016	52	51.1241	53	18	23.5868	19	38	41.123	39	36	37	38.6113	35	26.595	36	43	58.6877	44	7	7.39162	8	28.3333	29.3333	30.8914
SN3_00201705	1	0	0.666667	#DIV/0!	1.05595	0	0.605267	#DIV/0!	1	0	0.666667	1.66667	0.666667	1.66667	2	0.116117	1	0.290907	0	0	1	0	0	1	0	0	1	0	1	0	1	0.759857	2	0	0	1	1	1.05595	2	0.666667	1.66667	0.605267
SN3_00201710	9	2	-4.66667	-8	11.7934	2.16437	-5.78462	-12.4192	9	2	-4.66667	-3.8	-4.66667	-3.8	-2.18643	0.094066	1	0.262336	5	4.91578	6	9	11.7934	10	2	2.16437	3	5.33333	6.33333	6.29119	2	1.51971	3	0	0	1	0	0	1	0.666667	1.66667	0.506571
SN3_00201715	4	1	-2.66667	#DIV/0!	5.24152	1.08219	-3.09106	#DIV/0!	4	1	-2.66667	-3.66667	-2.66667	-3.66667	-3.02372	0.0390205	1	0.173765	3	2.94947	4	4	5.24152	5	1	1.08219	2	2.66667	3.66667	3.09106	0	0	1	0	0	1	0	0	1	0	1	0
SN3_00201720	41	12	13	1.47561	42.8739	20.2398	13.4215	1.44873	41	12	13	1.45882	13	1.45882	1.10708	0.330352	1	0.553189	43	42.2757	44	23	30.1387	24	16	17.315	17	27.3333	28.3333	29.9098	29	22.0359	30	35	47.769	36	57	60.1889	58	40.3333	41.3333	43.3313
SN3_00201725	0	0	0	1	0	0	0	1	0	0	0	-1	0	-1	#NUM!	#NUM!	#NUM!	#NUM!	0	0	1	0	0	1	0	0	1	0	1	0	0	0	1	0	0	1	0	0	1	0	1	0
SN3_00201730	1	0	-0.333333	#DIV/0!	1.08219	0	-0.360728	#DIV/0!	1	0	-0.333333	-1.33333	-0.333333	-1.33333	-1	0.373901	1	0.56101	0	0	1	0	0	1	1	1.08219	2	0.333333	1.33333	0.360728	0	0	1	0	0	1	0	0	1	0	1	0
SN3_00201735	25	9	18.6667	29	34.1207	9.57629	20.0305	30.0952	25	9	18.6667	12.2	18.6667	12.2	3.9598	0.0166805	1	0.133441	1	0.983156	2	0	0	1	1	1.08219	2	0.666667	1.66667	0.688447	23	17.4767	24	25	34.1207	26	10	10.5595	11	19.3333	20.3333	20.719
SN3_00201740	32	9	19.6667	#DIV/0!	24.3154	12.2835	18.5353	#DIV/0!	32	9	19.6667	20.6667	19.6667	20.6667	2.939	0.0424314	1	0.180124	0	0	1	0	0	1	0	0	1	0	1	0	32	24.3154	33	9	12.2835	10	18	19.007	19	19.6667	20.6667	18.5353
SN3_00201745	164	41	105.667	6.46552	175.078	44.8951	106.729	5.8299	164	41	105.667	6.19672	105.667	6.19672	3.18677	0.0333187	1	0.16216	22	21.6294	23	25	32.7595	26	11	11.904	12	19.3333	20.3333	22.0976	175	132.975	176	137	186.982	138	63	66.5245	64	125	126	128.827
SN3_00201750	0	0	0	1	0	0	0	1	0	0	0	-1	0	-1	#NUM!	#NUM!	#NUM!	#NUM!	0	0	1	0	0	1	0	0	1	0	1	0	0	0	1	0	0	1	0	0	1	0	1	0
SN3_00201755	563	359	456.667	30.1489	506.827	415.778	462.36	25.2897	563	359	456.667	28.4	456.667	28.4	8.10084	0.00126227	1	0.0721524	13	12.781	14	33	43.2425	34	1	1.08219	2	15.6667	16.6667	19.0352	564	428.559	565	372	507.717	373	481	507.91	482	472.333	473.333	481.395
SN3_00201760	51	14	-2	-1.03315	39.0006	15.1588	-10.0785	-1.17128	51	14	-2	-1.03261	-2	-1.03261	-0.0996821	0.925393	1	1	87	85.5345	88	57	74.6916	58	43	46.534	44	62.3333	63.3333	68.92	90	68.3871	91	39	53.2284	40	52	54.9091	53	60.3333	61.3333	58.8415
SN3_00201765	23	8	9.33333	2.03704	14.7241	7.17204	8.51509	1.8847	23	8	9.33333	1.93333	9.33333	1.93333	1.61389	0.181849	1	0.376396	15	14.7473	16	5	6.55189	6	7	7.5753	8	9	10	9.62484	28	21.276	29	15	20.4724	16	12	12.6713	13	18.3333	19.3333	18.1399
SN3_00201770	10	0	6.33333	#DIV/0!	12.2835	0	6.62735	#DIV/0!	10	0	6.33333	7.33333	6.33333	7.33333	1.99174	0.117217	1	0.292733	0	0	1	0	0	1	0	0	1	0	1	0	10	7.59857	11	9	12.2835	10	0	0	1	6.33333	7.33333	6.62735
SN3_00201775	0	0	0	1	0	0	0	1	0	0	0	-1	0	-1	#NUM!	#NUM!	#NUM!	#NUM!	0	0	1	0	0	1	0	0	1	0	1	0	0	0	1	0	0	1	0	0	1	0	1	0
SN3_00201780	39	1	18	2.2	23.0282	7.47162	14.9456	1.8994	39	1	18	2.125	18	2.125	1.80301	0.145728	1	0.330605	16	15.7305	17	12	15.7245	13	17	18.3972	18	15	16	16.6174	51	38.7527	52	17	23.2021	18	31	32.7343	32	33	34	31.563
SN3_00201785	30	16	19.3333	2.45	34.4518	12.4434	18.9365	2.22263	30	16	19.3333	2.34884	19.3333	2.34884	4.37191	0.0119502	1	0.120166	14	13.7642	15	20	26.2076	21	6	6.49311	7	13.3333	14.3333	15.4883	32	24.3154	33	30	40.9449	31	36	38.014	37	32.6667	33.6667	34.4248
SN3_00201790	0	0	0	1	0	0	0	1	0	0	0	-1	0	-1	#NUM!	#NUM!	#NUM!	#NUM!	0	0	1	0	0	1	0	0	1	0	1	0	0	0	1	0	0	1	0	0	1	0	1	0
SN3_00201795	125	54	21.3333	1.19335	160.296	33.9666	16.2048	1.13333	125	54	21.3333	1.19162	21.3333	1.19162	0.502196	0.641915	1	0.838483	145	142.558	146	91	119.244	92	95	102.808	96	110.333	111.333	121.537	180	136.774	181	160	218.373	161	55	58.077	56	131.667	132.667	137.741
SN3_00201800	8	0	4.33333	#DIV/0!	8.44756	0	4.08228	#DIV/0!	8	0	4.33333	5.33333	4.33333	5.33333	1.85714	0.136852	1	0.318319	0	0	1	0	0	1	0	0	1	0	1	0	5	3.79929	6	0	0	1	8	8.44756	9	4.33333	5.33333	4.08228
SN3_00201805	61	18	34.6667	9	45.2502	25.712	32.3836	7.82829	61	18	34.6667	7.5	34.6667	7.5	2.74541	0.0516174	1	0.197041	3	2.94947	4	2	2.62076	3	8	8.65748	9	4.33333	5.33333	4.74257	63	47.871	64	21	28.6614	22	33	34.8462	34	39	40	37.1262
SN3_00201810	308	144	-187.667	-3.15709	299.536	185.319	-218.205	-3.62735	308	144	-187.667	-3.13258	-187.667	-3.13258	-3.44331	0.0262142	1	0.150875	353	347.054	354	206	269.938	207	265	286.779	266	274.667	275.667	301.257	154	117.018	155	62	84.6195	63	45	47.5175	46	87	88	83.0517
SN3_00201815	41	13	-4.66667	-1.17284	36.8743	6.33064	-8.58277	-1.33285	41	13	-4.66667	-1.16667	-4.66667	-1.16667	-0.362811	0.735105	1	0.920187	50	49.1578	51	23	30.1387	24	22	23.8081	23	31.6667	32.6667	34.3682	37	28.1147	38	9	12.2835	10	35	36.9581	36	27	28	25.7854
SN3_00201820	8	4	-5.66667	-18	7.86524	4.32874	-6.43213	-26.3948	8	4	-5.66667	-5.25	-5.66667	-5.25	-4.71495	0.00920589	1	0.114177	8	7.86524	9	6	7.86227	7	4	4.32874	5	6	7	6.68542	1	0.759857	2	0	0	1	0	0	1	0.333333	1.33333	0.253286
SN3_00201825	168	114	135	14.5	158.482	125.284	136.102	12.0767	168	114	135	13.2727	135	13.2727	8.2982	0.00115159	1	0.0703361	4	3.93262	5	21	27.518	22	5	5.41093	6	10	11	12.2872	172	130.695	173	119	162.415	120	144	152.056	145	145	146	148.389
SN3_00201830	873	386	-589.667	-18.8687	854.096	418.563	-657.261	-22.5836	873	386	-589.667	-18.3431	-589.667	-18.3431	-4.27024	0.0129476	1	0.123556	884	869.11	885	566	741.675	567	418	452.354	419	622.667	623.667	687.713	56	42.552	57	11	15.0131	12	32	33.7902	33	33	34	30.4518
SN3_00201835	43	13	-22.6667	-2.04615	38.9992	17.4741	-26.8446	-2.25053	43	13	-22.6667	-2	-22.6667	-2	-2.36031	0.0776363	1	0.238471	59	58.0062	60	30	39.3114	31	44	47.6162	45	44.3333	45.3333	48.3112	31	23.5556	32	16	21.8373	17	18	19.007	19	21.6667	22.6667	21.4666
SN3_00201840	3	1	0.333333	1.33333	2.27957	1.05595	0.0626632	1.05973	3	1	0.333333	1.16667	0.333333	1.16667	0.316228	0.767644	1	0.950333	1	0.983156	2	0	0	1	2	2.16437	3	1	2	1.04918	3	2.27957	4	0	0	1	1	1.05595	2	1.33333	2.33333	1.11184
SN3_00201845	37	20	14.6667	1.51765	25.2411	15.0598	12.6623	1.41512	37	20	14.6667	1.5	14.6667	1.5	1.37099	0.242267	1	0.448866	44	43.2588	45	17	22.2764	18	24	25.9725	25	28.3333	29.3333	30.5026	54	41.0323	55	30	40.9449	31	45	47.5175	46	43	44	43.1649
SN3_00201850	160	81	-35	-1.375	163.109	35.2685	-47.8925	-1.53325	160	81	-35	-1.37102	-35	-1.37102	-0.64894	0.551754	1	0.748745	137	134.692	138	44	57.6567	45	204	220.766	205	128.333	129.333	137.705	147	111.699	148	56	76.4305	57	77	81.3078	78	93.3333	94.3333	89.8124
SN3_00201855	145	9	54	1.59559	72.3012	2.91085	42.2861	1.41985	145	9	54	1.58909	54	1.58909	1.33334	0.253285	1	0.461554	101	99.2987	102	78	102.21	79	93	100.643	94	90.6667	91.6667	100.717	223	169.448	224	119	162.415	120	92	97.1469	93	144.667	145.667	143.003
SN3_00201860	48	3	23	70	36.4731	4.09449	19.8495	56.0261	48	3	23	18.25	23	18.25	1.74586	0.155768	1	0.344358	0	0	1	0	0	1	1	1.08219	2	0.333333	1.33333	0.360728	48	36.4731	49	3	4.09449	4	19	20.063	20	23.3333	24.3333	20.2102
SN3_00201865	156	19	72	1.88525	139.94	44.7813	63.0281	1.68102	156	19	72	1.87449	72	1.87449	1.58319	0.188547	1	0.384134	77	75.703	78	93	121.865	94	74	80.0817	75	81.3333	82.3333	92.55	229	174.007	230	158	215.643	159	73	77.084	74	153.333	154.333	155.578
SN3_00201870	44	14	26.6667	3.16216	52.7599	13.0022	27.6284	3.10051	44	14	26.6667	3	26.6667	3	2.57263	0.0618069	1	0.212471	22	21.6294	23	7	9.17265	8	8	8.65748	9	12.3333	13.3333	13.1532	51	38.7527	52	45	61.4173	46	21	22.1748	22	39	40	40.7816
SN3_00201875	17	5	10.3333	4.44444	14.757	6.93305	9.82285	4.06904	17	5	10.3333	3.58333	10.3333	3.58333	2.85378	0.0462188	1	0.187112	6	5.89893	7	2	2.62076	3	1	1.08219	2	3	4	3.20063	18	13.6774	19	7	9.55381	8	15	15.8392	16	13.3333	14.3333	13.0235
SN3_00201880	121	44	89	67.75	127.769	60.0525	88.1447	68.2412	121	44	89	39.1429	89	39.1429	3.7703	0.0195994	1	0.139001	4	3.93262	5	0	0	1	0	0	1	1.33333	2.33333	1.31087	106	80.5448	107	44	60.0525	45	121	127.769	122	90.3333	91.3333	89.4556
SN3_00201885	54	24	-6.33333	-1.12667	42.0218	16.5059	-11.2895	-1.22868	54	24	-6.33333	-1.12418	-6.33333	-1.12418	-0.34597	0.746796	1	0.930377	83	81.6019	84	32	41.9321	33	54	58.438	55	56.3333	57.3333	60.6574	65	49.3907	66	29	39.5801	30	56	59.1329	57	50	51	49.3679
SN3_00201890	60	43	-8.66667	-1.14689	69.4484	36.0674	-11.4881	-1.18615	60	43	-8.66667	-1.14444	-8.66667	-1.14444	-0.381119	0.722493	1	0.909314	86	84.5514	87	37	48.484	38	80	86.5748	81	67.6667	68.6667	73.2034	80	60.7886	81	71	96.9029	72	26	27.4546	27	59	60	61.7154
SN3_00201895	16	2	2.66667	1.66667	11.8616	2.36243	0.848616	1.17983	16	2	2.66667	1.53333	2.66667	1.53333	0.502956	0.641427	1	0.838483	2	1.96631	3	6	7.86227	7	4	4.32874	5	4	5	4.71911	17	12.9176	18	2	2.72966	3	1	1.05595	2	6.66667	7.66667	5.56772
SN3_00201900	0	0	0	1	0	0	0	1	0	0	0	-1	0	-1	#NUM!	#NUM!	#NUM!	#NUM!	0	0	1	0	0	1	0	0	1	0	1	0	0	0	1	0	0	1	0	0	1	0	1	0
SN3_00201905	4	1	-0.666667	-1.4	5.24152	0.910366	-1.39821	-2.02424	4	1	-0.666667	-1.25	-0.666667	-1.25	-0.447214	0.677869	1	0.869739	2	1.96631	3	4	5.24152	5	1	1.08219	2	2.33333	3.33333	2.76334	4	3.03943	5	0	0	1	1	1.05595	2	1.66667	2.66667	1.36512
SN3_00201910	0	0	0	1	0	0	0	1	0	0	0	-1	0	-1	#NUM!	#NUM!	#NUM!	#NUM!	0	0	1	0	0	1	0	0	1	0	1	0	0	0	1	0	0	1	0	0	1	0	1	0
SN3_00201915	36	11	-3	-1.1125	30.8597	12.6515	-6.7637	-1.26473	36	11	-3	-1.10843	-3	-1.10843	-0.237501	0.823937	1	1	49	48.1746	50	24	31.4491	25	16	17.315	17	29.6667	30.6667	32.3129	40	30.3943	41	13	17.7428	14	27	28.5105	28	26.6667	27.6667	25.5492
SN3_00201920	46	16	0.666667	1.01724	43.8387	35.2796	0.233514	1.00542	46	16	0.666667	1.01681	0.666667	1.01681	0.0440653	0.966964	1	1	60	58.9893	61	42	55.0359	43	14	15.1506	15	38.6667	39.6667	43.0586	26	19.7563	27	42	57.3229	43	50	52.7973	51	39.3333	40.3333	43.2921
SN3_00201925	65	17	-34.6667	-2.76271	62.8861	33.2869	-37.6383	-2.76151	65	17	-34.6667	-2.67742	-34.6667	-2.67742	-2.65448	0.0567161	1	0.20596	79	77.6693	80	37	48.484	38	47	50.8627	48	54.3333	55.3333	59.0053	20	15.1971	21	25	34.1207	26	14	14.7832	15	19.6667	20.6667	21.367
SN3_00201930	0	0	0	1	0	0	0	1	0	0	0	-1	0	-1	#NUM!	#NUM!	#NUM!	#NUM!	0	0	1	0	0	1	0	0	1	0	1	0	0	0	1	0	0	1	0	0	1	0	1	0
SN3_00201935	143	42	98.3333	11.1724	157.337	44.0873	101.202	10.5496	143	42	98.3333	10.2188	98.3333	10.2188	3.36994	0.0280452	1	0.154677	12	11.7979	13	7	9.17265	8	10	10.8219	11	9.66667	10.6667	10.5975	150	113.979	151	122	166.509	123	52	54.9091	53	108	109	111.799
SN3_00201940	85	33	14.6667	1.14332	63.558	10.1354	3.46159	1.03071	85	33	14.6667	1.14194	14.6667	1.14194	0.46674	0.664974	1	0.860047	145	142.558	146	89	116.624	90	73	78.9995	74	102.333	103.333	112.727	158	120.057	159	80	109.186	81	113	119.322	114	117	118	116.189
SN3_00201945	20	15	15	6.625	27.2966	11.8354	16.3817	7.17068	20	15	15	5.09091	15	5.09091	6.01338	0.00385097	1	0.0917084	7	6.88209	8	0	0	1	1	1.08219	2	2.66667	3.66667	2.65476	17	12.9176	18	20	27.2966	21	16	16.8951	17	17.6667	18.6667	19.0364
SN3_00201950	85	8	35	2.17978	116.664	5.46319	40.291	2.27245	85	8	35	2.1413	35	2.1413	1.70467	0.163458	1	0.350939	41	40.3094	42	12	15.7245	13	36	38.9587	37	29.6667	30.6667	31.6642	64	48.6309	65	97	132.389	98	33	34.8462	34	64.6667	65.6667	71.9552
SN3_00201955	61	14	39.6667	20.8333	68.2415	14.7832	40.5046	16.4553	61	14	39.6667	14.2222	39.6667	14.2222	2.76744	0.0504631	1	0.194531	0	0	1	6	7.86227	7	0	0	1	2	3	2.62076	61	46.3513	62	50	68.2415	51	14	14.7832	15	41.6667	42.6667	43.1253
SN3_00201960	104	28	55	2.20438	149.856	11.6774	59.5443	2.16374	104	28	55	2.17857	55	2.17857	2.91955	0.0432628	1	0.181693	60	58.9893	61	49	64.2086	50	28	30.3012	29	45.6667	46.6667	51.1664	93	70.6667	94	132	180.158	133	77	81.3078	78	100.667	101.667	110.711
SN3_00201965	94	34	-9.33333	-1.14433	80.9638	17.7335	-15.1799	-1.23979	94	34	-9.33333	-1.14213	-9.33333	-1.14213	-0.290425	0.785926	1	0.967388	129	126.827	130	35	45.8633	36	58	62.7668	59	74	75	78.4857	88	66.8674	89	36	49.1339	37	70	73.9162	71	64.6667	65.6667	63.3058
SN3_00201970	26	7	13	5.875	19.434	7.13718	12.3501	5.46845	26	7	13	4.54545	13	4.54545	2.16001	0.096888	1	0.266998	6	5.89893	7	1	1.31038	2	1	1.08219	2	2.66667	3.66667	2.76383	27	20.5161	28	12	16.378	13	8	8.44756	9	15.6667	16.6667	15.1139
SN3_00201975	60	17	31.3333	4.91667	44.0283	18.7971	28.3843	4.11538	60	17	31.3333	4.48148	31.3333	4.48148	2.2626	0.0864318	1	0.250693	7	6.88209	8	9	11.7934	10	8	8.65748	9	8	9	9.11099	67	50.9104	68	25	34.1207	26	26	27.4546	27	39.3333	40.3333	37.4952
SN3_00201980	23	4	11.6667	8	17.4767	4.29657	11.2742	7.36731	23	4	11.6667	5.375	11.6667	5.375	2.17061	0.095745	1	0.265243	1	0.983156	2	0	0	1	4	4.32874	5	1.66667	2.66667	1.77063	23	17.4767	24	12	16.378	13	5	5.27973	6	13.3333	14.3333	13.0448
SN3_00201985	10	2	3.66667	2	12.5924	2.46146	3.59038	1.87631	10	2	3.66667	1.78571	3.66667	1.78571	1.12858	0.32218	1	0.543229	3	2.94947	4	3	3.93114	4	5	5.41093	6	3.66667	4.66667	4.09718	11	8.35843	12	10	13.6483	11	1	1.05595	2	7.33333	8.33333	7.68756
SN3_00201990	44	16	0.666667	1.0241	43.2043	21.0002	-3.45739	-1.12228	44	16	0.666667	1.02326	0.666667	1.02326	0.0464238	0.965198	1	1	31	30.4778	32	37	48.484	38	15	16.2328	16	27.6667	28.6667	31.7315	49	37.233	50	31	42.3097	32	5	5.27973	6	28.3333	29.3333	28.2741
SN3_00201995	11	3	0.333333	1.03846	6.76812	2.91552	-1.46934	-1.17411	11	3	0.333333	1.03448	0.333333	1.03448	0.0920575	0.931079	1	1	7	6.88209	8	10	13.1038	11	9	9.73967	10	8.66667	9.66667	9.90852	16	12.1577	17	5	6.82415	6	6	6.33567	7	9	10	8.43918
SN3_00202000	0	0	0	1	0	0	0	1	0	0	0	-1	0	-1	#NUM!	#NUM!	#NUM!	#NUM!	0	0	1	0	0	1	0	0	1	0	1	0	0	0	1	0	0	1	0	0	1	0	1	0
SN3_00202005	98	34	-66.6667	#DIV/0!	96.3492	44.5529	-71.4969	#DIV/0!	98	34	-66.6667	-67.6667	-66.6667	-67.6667	-3.60609	0.0226351	1	0.144473	98	96.3492	99	34	44.5529	35	68	73.5886	69	66.6667	67.6667	71.4969	0	0	1	0	0	1	0	0	1	0	1	0
SN3_00202010	131	16	-52	-1.82105	126.755	32.0053	-62.4739	-1.95222	131	16	-52	-1.80829	-52	-1.80829	-1.71047	0.162352	1	0.349876	159	156.322	160	112	146.762	113	75	81.1639	76	115.333	116.333	128.083	89	67.6273	90	73	99.6326	74	28	29.5665	29	63.3333	64.3333	65.6088
SN3_00202015	73	12	18.3333	1.51887	47.089	3.45897	9.82778	1.24662	73	12	18.3333	1.50459	18.3333	1.50459	0.78805	0.474743	1	0.670967	41	40.3094	42	39	51.1048	40	26	28.1368	27	35.3333	36.3333	39.8503	99	75.2258	100	27	36.8504	28	35	36.9581	36	53.6667	54.6667	49.6781
SN3_00202020	0	0	0	1	0	0	0	1	0	0	0	-1	0	-1	#NUM!	#NUM!	#NUM!	#NUM!	0	0	1	0	0	1	0	0	1	0	1	0	0	0	1	0	0	1	0	0	1	0	1	0
SN3_00202025	81	5	3.66667	1.07534	74.7273	9.89256	0.133338	1.00263	81	5	3.66667	1.07383	3.66667	1.07383	0.128394	0.904034	1	1	96	94.3829	97	15	19.6557	16	35	37.8765	36	48.6667	49.6667	50.6384	82	62.3083	83	35	47.769	36	40	42.2378	41	52.3333	53.3333	50.7717
SN3_00202030	0	0	0	1	0	0	0	1	0	0	0	-1	0	-1	#NUM!	#NUM!	#NUM!	#NUM!	0	0	1	0	0	1	0	0	1	0	1	0	0	0	1	0	0	1	0	0	1	0	1	0
SN3_00202035	9	5	-3	-2.28571	11.7934	5.319	-4.61722	-3.60418	9	5	-3	-1.9	-3	-1.9	-0.970495	0.386756	1	0.576028	2	1.96631	3	9	11.7934	10	5	5.41093	6	5.33333	6.33333	6.39022	7	5.319	8	0	0	1	0	0	1	2.33333	3.33333	1.773
SN3_00202040	6	1	-2	-2.2	5.89893	0.565289	-2.3284	-2.39447	6	1	-2	-1.75	-2	-1.75	-1.34164	0.250815	1	0.45887	6	5.89893	7	3	3.93114	4	2	2.16437	3	3.66667	4.66667	3.99815	3	2.27957	4	2	2.72966	3	0	0	1	1.66667	2.66667	1.66974
SN3_00202045	26	5	-1.66667	-1.07042	24.2737	2.33604	-5.73117	-1.24813	26	5	-1.66667	-1.06757	-1.66667	-1.06757	-0.206372	0.846579	1	1	24	23.5957	25	29	38.001	30	23	24.8903	24	25.3333	26.3333	28.829	39	29.6344	40	19	25.9318	20	13	13.7273	14	23.6667	24.6667	23.0978
SN3_00202050	83	17	-38.6667	-2.8125	80.4373	16.9228	-43.4651	-3.01033	83	17	-38.6667	-2.73134	-38.6667	-2.73134	-1.92745	0.126185	1	0.304557	99	97.3324	100	45	58.9671	46	36	38.9587	37	60	61	65.086	29	22.0359	30	19	25.9318	20	16	16.8951	17	21.3333	22.3333	21.6209
SN3_00202055	14	4	8.66667	7.5	15.0131	4.19754	8.9664	7.672	14	4	8.66667	4.71429	8.66667	4.71429	3.10759	0.0359555	1	0.168371	3	2.94947	4	0	0	1	1	1.08219	2	1.33333	2.33333	1.34388	14	10.638	15	11	15.0131	12	5	5.27973	6	10	11	10.3103
SN3_00202060	11	5	1.33333	1.26667	13.332	4.97084	-0.542345	-1.09674	11	5	1.33333	1.22222	1.33333	1.22222	0.302372	0.77744	1	0.959276	3	2.94947	4	11	14.4142	12	1	1.08219	2	5	6	6.14861	12	9.11828	13	1	1.36483	2	6	6.33567	7	6.33333	7.33333	5.60626
SN3_00202065	0	0	0	1	0	0	0	1	0	0	0	-1	0	-1	#NUM!	#NUM!	#NUM!	#NUM!	0	0	1	0	0	1	0	0	1	0	1	0	0	0	1	0	0	1	0	0	1	0	1	0
SN3_00202070	156	27	-17.6667	-1.11472	112.92	7.9696	-36.5526	-1.23822	156	27	-17.6667	-1.11398	-17.6667	-1.11398	-0.361946	0.735704	1	0.920767	204	200.564	205	144	188.695	145	167	180.725	168	171.667	172.667	189.994	239	181.606	240	140	191.076	141	83	87.6434	84	154	155	153.442
SN3_00202075	66	4	-18.3333	-1.59783	57.6365	5.06348	-22.6059	-1.75612	66	4	-18.3333	-1.57895	-18.3333	-1.57895	-0.93747	0.401593	1	0.591835	85	83.5682	86	30	39.3114	31	32	34.6299	33	49	50	52.5032	45	34.1936	46	19	25.9318	20	28	29.5665	29	30.6667	31.6667	29.8973
SN3_00202080	11	3	4.66667	2.07692	11.1065	2.55335	4.31786	1.93652	11	3	4.66667	1.875	4.66667	1.875	1.54604	0.196993	1	0.394387	7	6.88209	8	2	2.62076	3	4	4.32874	5	4.33333	5.33333	4.61053	10	7.59857	11	4	5.45932	5	13	13.7273	14	9	10	8.92839
SN3_00202085	2	0	0.666667	#DIV/0!	1.51971	0	0.506571	#DIV/0!	2	0	0.666667	1.66667	0.666667	1.66667	1	0.373901	1	0.56101	0	0	1	0	0	1	0	0	1	0	1	0	2	1.51971	3	0	0	1	0	0	1	0.666667	1.66667	0.506571
SN3_00202090	0	0	0	1	0	0	0	1	0	0	0	-1	0	-1	#NUM!	#NUM!	#NUM!	#NUM!	0	0	1	0	0	1	0	0	1	0	1	0	0	0	1	0	0	1	0	0	1	0	1	0
SN3_00202095	0	0	0	1	0	0	0	1	0	0	0	-1	0	-1	#NUM!	#NUM!	#NUM!	#NUM!	0	0	1	0	0	1	0	0	1	0	1	0	0	0	1	0	0	1	0	0	1	0	1	0
SN3_00202100	0	0	0	1	0	0	0	1	0	0	0	-1	0	-1	#NUM!	#NUM!	#NUM!	#NUM!	0	0	1	0	0	1	0	0	1	0	1	0	0	0	1	0	0	1	0	0	1	0	1	0
SN3_00202105	1	0	0.333333	#DIV/0!	0.759857	0	0.253286	#DIV/0!	1	0	0.333333	1.33333	0.333333	1.33333	1	0.373901	1	0.56101	0	0	1	0	0	1	0	0	1	0	1	0	1	0.759857	2	0	0	1	0	0	1	0.333333	1.33333	0.253286
SN3_00202110	0	0	0	1	0	0	0	1	0	0	0	-1	0	-1	#NUM!	#NUM!	#NUM!	#NUM!	0	0	1	0	0	1	0	0	1	0	1	0	0	0	1	0	0	1	0	0	1	0	1	0
SN3_00202115	0	0	0	1	0	0	0	1	0	0	0	-1	0	-1	#NUM!	#NUM!	#NUM!	#NUM!	0	0	1	0	0	1	0	0	1	0	1	0	0	0	1	0	0	1	0	0	1	0	1	0
SN3_00202120	775	247	501.333	5.08696	816.389	343.375	495.423	4.65303	775	247	501.333	5.05391	501.333	5.05391	3.45393	0.0259611	1	0.150519	178	175.002	179	115	150.694	116	75	81.1639	76	122.667	123.667	135.62	660	501.506	661	362	494.068	363	850	897.553	851	624	625	631.042
SN3_00202125	126	21	53.3333	2.29032	87.4842	32.6094	49.0835	2.12169	126	21	53.3333	2.25984	53.3333	2.25984	1.94717	0.123357	1	0.301137	64	62.922	65	15	19.6557	16	45	48.6983	46	41.3333	42.3333	43.7587	141	107.14	142	66	90.0788	67	77	81.3078	78	94.6667	95.6667	92.8421
SN3_00202130	6	2	-0.333333	-1.11111	4.84299	1.93618	-0.905365	-1.35093	6	2	-0.333333	-1.08333	-0.333333	-1.08333	-0.13484	0.899251	1	1	6	5.89893	7	1	1.31038	2	3	3.24656	4	3.33333	4.33333	3.48529	7	5.319	8	1	1.36483	2	1	1.05595	2	3	4	2.57992
SN3_00202135	684	333	-482.333	-3.15327	829.163	347.074	-567.109	-3.4997	684	333	-482.333	-3.1437	-482.333	-3.1437	-4.89674	0.00806289	1	0.110708	827	813.07	828	748	980.163	749	544	588.709	545	706.333	707.333	793.981	318	241.635	319	211	287.979	212	143	151	144	224	225	226.871
SN3_00202140	218	74	130.667	25.5	165.098	78.5767	127.567	23.5796	218	74	130.667	21.6316	130.667	21.6316	3.08175	0.0368689	1	0.170507	6	5.89893	7	1	1.31038	2	9	9.73967	10	5.33333	6.33333	5.64966	219	166.409	220	109	148.766	110	80	84.4756	81	136	137	133.217
SN3_00202145	38	10	11	1.70213	23.4869	8.96428	7.34296	1.42922	38	10	11	1.66	11	1.66	0.932263	0.403975	1	0.59418	23	22.6126	24	12	15.7245	13	12	12.9862	13	15.6667	16.6667	17.1078	48	36.4731	49	10	13.6483	11	22	23.2308	23	26.6667	27.6667	24.4507
SN3_00202150	64	34	44.6667	34.5	54.5932	35.9021	44.6282	26.5431	64	34	44.6667	20.1429	44.6667	20.1429	4.82277	0.00850589	1	0.113041	0	0	1	4	5.24152	5	0	0	1	1.33333	2.33333	1.74717	64	48.6309	65	40	54.5932	41	34	35.9021	35	46	47	46.3754
SN3_00202155	267	51	143.667	2.41776	309.261	40.8321	145.876	2.32833	267	51	143.667	2.40391	143.667	2.40391	2.03356	0.111759	1	0.289088	145	142.558	146	65	85.1746	66	94	101.725	95	101.333	102.333	109.819	332	252.273	333	289	394.436	290	114	120.378	115	245	246	255.695
SN3_00202160	11	5	-7.66667	-3.3	14.3597	5.94038	-9.2914	-3.96916	11	5	-7.66667	-2.76923	-7.66667	-2.76923	-4.90362	0.00802312	1	0.110591	12	11.7979	13	12	15.7245	13	9	9.73967	10	11	12	12.4207	5	3.79929	6	1	1.36483	2	4	4.22378	5	3.33333	4.33333	3.1293
SN3_00202165	271	20	74.3333	1.3975	163.877	60.2106	48.5758	1.2311	271	20	74.3333	1.39539	74.3333	1.39539	0.927445	0.406191	1	0.596248	180	176.968	181	181	237.179	182	200	216.437	201	187	188	210.195	413	313.821	414	229	312.546	230	142	149.944	143	261.333	262.333	258.77
SN3_00202170	87	12	48	15.4	68.2959	12.5926	47.2857	14.5672	87	12	48	12.0769	48	12.0769	2.2723	0.0855102	1	0.249604	6	5.89893	7	1	1.31038	2	3	3.24656	4	3.33333	4.33333	3.48529	88	66.8674	89	51	69.6063	52	15	15.8392	16	51.3333	52.3333	50.771
SN3_00202175	194	72	-116	-5.2963	190.223	93.1494	-129.624	-6.05486	194	72	-116	-5.14286	-116	-5.14286	-3.42165	0.0267398	1	0.151761	201	197.614	202	94	123.176	95	134	145.013	135	143	144	155.268	52	39.5126	53	22	30.0263	23	7	7.39162	8	27	28	25.6435
SN3_00202180	74	42	53	160	60.0525	44.3497	53.1831	148.433	74	42	53	40.75	53	40.75	5.11839	0.00689383	1	0.107351	0	0	1	0	0	1	1	1.08219	2	0.333333	1.33333	0.360728	74	56.2294	75	44	60.0525	45	42	44.3497	43	53.3333	54.3333	53.5439
SN3_00202185	49	19	-5.33333	-1.14953	42.939	10.8467	-7.75346	-1.21726	49	19	-5.33333	-1.14545	-5.33333	-1.14545	-0.342997	0.748868	1	0.931648	65	63.9051	66	16	20.9661	17	42	45.4518	43	41	42	43.441	44	33.4337	45	23	31.3911	24	40	42.2378	41	35.6667	36.6667	35.6875
SN3_00202190	62	48	52.6667	53.6667	65.5118	47.1111	54.5089	56.4428	62	48	52.6667	27.3333	52.6667	27.3333	12.0474	0.000272201	1	0.0486058	3	2.94947	4	0	0	1	0	0	1	1	2	0.983156	62	47.1111	63	48	65.5118	49	51	53.8532	52	53.6667	54.6667	55.4921
SN3_00202195	31	8	-18	-3.45455	31.8176	12.0096	-19.0779	-3.33196	31	8	-18	-3.16	-18	-3.16	-2.65717	0.0565572	1	0.205808	37	36.3768	38	14	18.3453	15	25	27.0546	26	25.3333	26.3333	27.2589	6	4.55914	7	10	13.6483	11	6	6.33567	7	7.33333	8.33333	8.18104
SN3_00202200	615	239	-342.667	-2.80351	596.707	232.548	-396.836	-3.08179	615	239	-342.667	-2.79407	-342.667	-2.79407	-3.13546	0.0350006	1	0.166429	724	711.805	725	459	601.464	460	415	449.107	416	532.667	533.667	587.459	285	216.559	286	176	240.21	177	109	115.098	110	190	191	190.622
SN3_00202205	0	0	0	1	0	0	0	1	0	0	0	-1	0	-1	#NUM!	#NUM!	#NUM!	#NUM!	0	0	1	0	0	1	0	0	1	0	1	0	0	0	1	0	0	1	0	0	1	0	1	0
SN3_00202210	92	31	-36.6667	-1.90909	88.9945	6.86315	-45.9608	-2.1583	92	31	-36.6667	-1.8871	-36.6667	-1.8871	-1.47681	0.213779	1	0.413493	112	110.113	113	79	103.52	80	40	43.2874	41	77	78	85.6403	66	50.1506	67	35	47.769	36	20	21.1189	21	40.3333	41.3333	39.6795
SN3_00202215	79	20	45	1.84375	96.2563	4.93672	43.4346	1.73518	79	20	45	1.82822	45	1.82822	2.29077	0.083786	1	0.247137	67	65.8714	68	47	61.5878	48	46	49.7805	47	53.3333	54.3333	59.0799	125	94.9821	126	107	146.037	108	63	66.5245	64	98.3333	99.3333	102.514
SN3_00202220	30	8	-10.3333	-3.38462	39.3114	5.4342	-14.1691	-4.94813	30	8	-10.3333	-2.9375	-10.3333	-2.9375	-1.18618	0.301193	1	0.518578	12	11.7979	13	30	39.3114	31	2	2.16437	3	14.6667	15.6667	17.7579	10	7.59857	11	0	0	1	3	3.16784	4	4.33333	5.33333	3.5888
SN3_00202225	2	0	0.666667	#DIV/0!	2.11189	0	0.703963	#DIV/0!	2	0	0.666667	1.66667	0.666667	1.66667	1	0.373901	1	0.56101	0	0	1	0	0	1	0	0	1	0	1	0	0	0	1	0	0	1	2	2.11189	3	0.666667	1.66667	0.703963
SN3_00202230	75	8	36.3333	2.43421	51.4699	13.1107	32.2783	2.11965	75	8	36.3333	2.37975	36.3333	2.37975	1.86988	0.134849	1	0.315211	24	23.5957	25	29	38.001	30	23	24.8903	24	25.3333	26.3333	28.829	98	74.466	99	55	75.0656	56	32	33.7902	33	61.6667	62.6667	61.1073
SN3_00202235	63	22	41.3333	11.3333	65.5118	22.4675	42.334	10.9379	63	22	41.3333	9.26667	41.3333	9.26667	3.63763	0.0220107	1	0.144156	9	8.8484	10	3	3.93114	4	0	0	1	4	5	4.25985	63	47.871	64	48	65.5118	49	25	26.3986	26	45.3333	46.3333	46.5938
SN3_00202240	47	16	21.3333	1.92754	67.8698	11.1508	23.7034	1.94583	47	16	21.3333	1.88889	21.3333	1.88889	1.59403	0.186153	1	0.381514	34	33.4273	35	17	22.2764	18	18	19.4793	19	23	24	25.061	47	35.7133	48	64	87.3491	65	22	23.2308	23	44.3333	45.3333	48.7644
SN3_00202245	37	12	-17.3333	-1.94545	35.4305	10.5449	-20.713	-2.12325	37	12	-17.3333	-1.89655	-17.3333	-1.89655	-2.11936	0.101415	1	0.274665	50	49.1578	51	29	38.001	30	28	30.3012	29	35.6667	36.6667	39.1533	26	19.7563	27	16	21.8373	17	13	13.7273	14	18.3333	19.3333	18.4403
SN3_00202250	0	0	0	1	0	0	0	1	0	0	0	-1	0	-1	#NUM!	#NUM!	#NUM!	#NUM!	0	0	1	0	0	1	0	0	1	0	1	0	0	0	1	0	0	1	0	0	1	0	1	0
SN3_00202255	74	17	44.3333	10.5	69.889	17.1878	44.7448	10.0425	74	17	44.3333	8.82353	44.3333	8.82353	2.74008	0.051901	1	0.197226	10	9.83156	11	3	3.93114	4	1	1.08219	2	4.66667	5.66667	4.94829	75	56.9893	76	52	70.9712	53	20	21.1189	21	49	50	49.6931
SN3_00202260	437	68	231.667	2.59404	418.234	25.9517	224.085	2.39691	437	68	231.667	2.58314	231.667	2.58314	2.05778	0.108726	1	0.284926	193	189.749	194	125	163.797	126	118	127.698	119	145.333	146.333	160.415	555	421.721	556	400	545.932	401	176	185.846	177	377	378	384.5
SN3_00202265	67	6	32	2.33333	92.3148	5.67966	36.183	2.38282	67	6	32	2.28	32	2.28	2.04302	0.110564	1	0.287003	31	30.4778	32	16	20.9661	17	25	27.0546	26	24	25	26.1662	54	41.0323	55	83	113.281	84	31	32.7343	32	56	57	62.3492
SN3_00202270	36	10	-4.33333	-1.15663	33.413	4.346	-6.08427	-1.21561	36	10	-4.33333	-1.15116	-4.33333	-1.15116	-0.347564	0.745686	1	0.929427	56	55.0567	57	20	26.2076	21	20	21.6437	21	32	33	34.3027	32	24.3154	33	21	28.6614	22	30	31.6784	31	27.6667	28.6667	28.2184
SN3_00202275	24	9	-5.33333	-1.24242	24.1608	13.44	-7.57448	-1.32886	24	9	-5.33333	-1.23188	-5.33333	-1.23188	-0.707798	0.518132	1	0.712925	38	37.3599	39	30	39.3114	31	14	15.1506	15	27.3333	28.3333	30.6073	26	19.7563	27	23	31.3911	24	17	17.9511	18	22	23	23.0328
SN3_00202280	1	0	-0.333333	#DIV/0!	1.08219	0	-0.360728	#DIV/0!	1	0	-0.333333	-1.33333	-0.333333	-1.33333	-1	0.373901	1	0.56101	0	0	1	0	0	1	1	1.08219	2	0.333333	1.33333	0.360728	0	0	1	0	0	1	0	0	1	0	1	0
SN3_00202285	63	8	12.3333	1.17619	94.5604	33.8455	12.8819	1.16633	63	8	12.3333	1.17371	12.3333	1.17371	0.600773	0.580374	1	0.7776	103	101.265	104	67	87.7954	68	40	43.2874	41	70	71	77.4493	71	53.9499	72	101	137.848	102	75	79.1959	76	82.3333	83.3333	90.3312
SN3_00202290	11	5	-0.333333	-1.04545	11.1065	6.70024	-0.189144	-1.02405	11	5	-0.333333	-1.04	-0.333333	-1.04	-0.0811107	0.93925	1	1	12	11.7979	13	2	2.62076	3	9	9.73967	10	7.66667	8.66667	8.05276	4	3.03943	5	5	6.82415	6	13	13.7273	14	7.33333	8.33333	7.86362
SN3_00202295	30	7	0.333333	1.01333	25.438	2.77359	1.00957	1.03786	30	7	0.333333	1.01282	0.333333	1.01282	0.0327737	0.975425	1	1	44	43.2588	45	14	18.3453	15	17	18.3972	18	25	26	26.6671	24	18.2366	25	32	43.6746	33	20	21.1189	21	25.3333	26.3333	27.6767
SN3_00202300	20	5	-3	-1.25	21.7487	8.51271	-5.02458	-1.42107	20	5	-3	-1.23077	-3	-1.23077	-0.45399	0.673378	1	0.868223	8	7.86524	9	13	17.0349	14	24	25.9725	25	15	16	16.9575	20	15.1971	21	12	16.378	13	4	4.22378	5	12	13	11.933
SN3_00202305	78	3	41.3333	2.74648	69.5944	3.35888	39.7608	2.51137	78	3	41.3333	2.67568	41.3333	2.67568	2.02707	0.112587	1	0.290065	25	24.5789	26	20	26.2076	21	26	28.1368	27	23.6667	24.6667	26.3078	98	74.466	99	69	94.1733	70	28	29.5665	29	65	66	66.0686
SN3_00202310	28	4	14	43	21.276	5.45932	12.4559	39.0078	28	4	14	11.5	14	11.5	1.96253	0.121202	1	0.298815	1	0.983156	2	0	0	1	0	0	1	0.333333	1.33333	0.327719	28	21.276	29	4	5.45932	5	11	11.6154	12	14.3333	15.3333	12.7836
SN3_00202315	8	3	5.33333	17	10.9186	3.16784	5.88749	18.9651	8	3	5.33333	5	5.33333	5	3.57771	0.0232152	1	0.145428	1	0.983156	2	0	0	1	0	0	1	0.333333	1.33333	0.327719	6	4.55914	7	8	10.9186	9	3	3.16784	4	5.66667	6.66667	6.21521
SN3_00202320	26	8	-7.33333	-1.53659	36.3598	8.94029	-10.4631	-1.7318	26	8	-7.33333	-1.5	-7.33333	-1.5	-0.923099	0.408198	1	0.598527	19	18.68	20	35	45.8633	36	9	9.73967	10	21	22	24.761	17	12.9176	18	15	20.4724	16	9	9.50351	10	13.6667	14.6667	14.2978
SN3_00202325	0	0	0	1	0	0	0	1	0	0	0	-1	0	-1	#NUM!	#NUM!	#NUM!	#NUM!	0	0	1	0	0	1	0	0	1	0	1	0	0	0	1	0	0	1	0	0	1	0	1	0
SN3_00202330	12	4	8.66667	#DIV/0!	13.6483	4.22378	8.99679	#DIV/0!	12	4	8.66667	9.66667	8.66667	9.66667	3.60555	0.022646	1	0.144473	0	0	1	0	0	1	0	0	1	0	1	0	12	9.11828	13	10	13.6483	11	4	4.22378	5	8.66667	9.66667	8.99679
SN3_00202335	13	3	7.33333	5.4	13.7273	4.14894	7.18072	5.10875	13	3	7.33333	3.75	7.33333	3.75	2.52357	0.0651085	1	0.217435	4	3.93262	5	1	1.31038	2	0	0	1	1.66667	2.66667	1.74767	10	7.59857	11	4	5.45932	5	13	13.7273	14	9	10	8.92839
SN3_00202340	0	0	0	1	0	0	0	1	0	0	0	-1	0	-1	#NUM!	#NUM!	#NUM!	#NUM!	0	0	1	0	0	1	0	0	1	0	1	0	0	0	1	0	0	1	0	0	1	0	1	0
SN3_00202345	0	0	0	1	0	0	0	1	0	0	0	-1	0	-1	#NUM!	#NUM!	#NUM!	#NUM!	0	0	1	0	0	1	0	0	1	0	1	0	0	0	1	0	0	1	0	0	1	0	1	0
SN3_00202350	0	0	0	1	0	0	0	1	0	0	0	-1	0	-1	#NUM!	#NUM!	#NUM!	#NUM!	0	0	1	0	0	1	0	0	1	0	1	0	0	0	1	0	0	1	0	0	1	0	1	0
SN3_00202355	0	0	0	1	0	0	0	1	0	0	0	-1	0	-1	#NUM!	#NUM!	#NUM!	#NUM!	0	0	1	0	0	1	0	0	1	0	1	0	0	0	1	0	0	1	0	0	1	0	1	0
SN3_00202360	0	0	0	1	0	0	0	1	0	0	0	-1	0	-1	#NUM!	#NUM!	#NUM!	#NUM!	0	0	1	0	0	1	0	0	1	0	1	0	0	0	1	0	0	1	0	0	1	0	1	0
SN3_00202365	100	77	-51.3333	-1.77	137.284	57.7198	-72.1902	-2.16311	100	77	-51.3333	-1.75862	-51.3333	-1.75862	-1.70314	0.163751	1	0.351175	117	115.029	118	137	179.522	138	100	108.219	101	118	119	134.257	123	93.4624	124	37	50.4987	38	40	42.2378	41	66.6667	67.6667	62.0663
SN3_00202370	0	0	0	1	0	0	0	1	0	0	0	-1	0	-1	#NUM!	#NUM!	#NUM!	#NUM!	0	0	1	0	0	1	0	0	1	0	1	0	0	0	1	0	0	1	0	0	1	0	1	0
SN3_00202375	92	37	-68.6667	#DIV/0!	90.4503	48.484	-74.0875	#DIV/0!	92	37	-68.6667	-69.6667	-68.6667	-69.6667	-4.18323	0.0138821	1	0.12617	92	90.4503	93	37	48.484	38	77	83.3283	78	68.6667	69.6667	74.0875	0	0	1	0	0	1	0	0	1	0	1	0
SN3_00202380	48	27	39.3333	119	46.4616	36.4731	39.6007	121.837	48	27	39.3333	30.5	39.3333	30.5	6.10163	0.00365041	1	0.0915456	1	0.983156	2	0	0	1	0	0	1	0.333333	1.33333	0.327719	48	36.4731	49	27	36.8504	28	44	46.4616	45	39.6667	40.6667	39.9284
SN3_00202385	59	6	14.6667	1.69841	38.2253	1.7024	9.6167	1.42585	59	6	14.6667	1.66667	14.6667	1.66667	0.784589	0.476555	1	0.672377	32	31.461	33	12	15.7245	13	19	20.5615	20	21	22	22.5824	71	53.9499	72	15	20.4724	16	21	22.1748	22	35.6667	36.6667	32.199
SN3_00202390	47	15	-20.6667	-2.29167	42.7732	16.5477	-24.7283	-2.63148	47	15	-20.6667	-2.21569	-20.6667	-2.21569	-1.8526	0.137574	1	0.319263	56	55.0567	57	27	35.3802	28	27	29.219	28	36.6667	37.6667	39.8853	27	20.5161	28	9	12.2835	10	12	12.6713	13	16	17	15.157
SN3_00202395	40	13	-21.6667	-2.32653	42.1391	14.4883	-24.2637	-2.40932	40	13	-21.6667	-2.25	-21.6667	-2.25	-2.40576	0.0738936	1	0.233201	56	55.0567	57	29	38.001	30	29	31.3834	30	38	39	41.4804	17	12.9176	18	16	21.8373	17	16	16.8951	17	16.3333	17.3333	17.2167
SN3_00202400	0	0	0	1	0	0	0	1	0	0	0	-1	0	-1	#NUM!	#NUM!	#NUM!	#NUM!	0	0	1	0	0	1	0	0	1	0	1	0	0	0	1	0	0	1	0	0	1	0	1	0
SN3_00202405	484	355	-408.667	-4.92949	634.592	382.223	-477.005	-5.66151	484	355	-408.667	-4.89206	-408.667	-4.89206	-9.68059	0.000637182	1	0.058629	538	528.938	539	556	728.571	557	444	480.49	445	512.667	513.667	579.333	151	114.738	152	72	98.2678	73	89	93.9791	90	104	105	102.328
SN3_00202410	14	6	-6.66667	-4.33333	13.7642	6.49311	-7.85347	-6.16773	14	6	-6.66667	-3.22222	-6.66667	-3.22222	-2	0.116117	1	0.290907	14	13.7642	15	6	7.86227	7	6	6.49311	7	8.66667	9.66667	9.37319	6	4.55914	7	0	0	1	0	0	1	2	3	1.51971
SN3_00202415	2606	1273	-1720.33	-23.636	2541.87	1418.95	-1882.84	-25.7623	2606	1273	-1720.33	-23.342	-1720.33	-23.342	-3.9858	0.016322	1	0.13293	2659	2614.21	2660	1350	1769.01	1351	1380	1493.42	1381	1796.33	1797.33	1958.88	98	74.466	99	53	72.336	54	77	81.3078	78	76	77	76.0366
SN3_00202420	6	3	3	1.42857	10.0423	2.35529	2.87604	1.37184	6	3	3	1.375	3	1.375	1.34164	0.250815	1	0.45887	9	8.8484	10	6	7.86227	7	6	6.49311	7	7	8	7.7346	12	9.11828	13	12	16.378	13	6	6.33567	7	10	11	10.6106
SN3_00202425	364	228	299.667	25.9722	325.049	272.72	303.201	23.4545	364	228	299.667	24.0513	299.667	24.0513	7.59984	0.00160841	1	0.0729638	12	11.7979	13	12	15.7245	13	12	12.9862	13	12	13	13.5029	376	285.706	377	240	327.559	241	319	336.846	320	311.667	312.667	316.704
SN3_00202430	209	51	96	2.02491	220.384	44.5361	94.4301	1.9271	209	51	96	2.01408	96	2.01408	1.56839	0.191865	1	0.387878	128	125.844	129	62	81.2435	63	91	98.4789	92	93.6667	94.6667	101.855	271	205.921	272	221	301.627	222	77	81.3078	78	189.667	190.667	196.285
SN3_00202435	17	7	13	#DIV/0!	20.4724	7.39162	13.5939	#DIV/0!	17	7	13	14	13	14	4.25525	0.0131031	1	0.123616	0	0	1	0	0	1	0	0	1	0	1	0	17	12.9176	18	15	20.4724	16	7	7.39162	8	13	14	13.5939
SN3_00202440	150	70	-96	-4.31034	146.818	77.2715	-109.041	-4.68646	150	70	-96	-4.2	-96	-4.2	-4.74496	0.00900423	1	0.113915	159	156.322	160	113	148.073	114	103	111.465	104	125	126	138.62	45	34.1936	46	33	45.0394	34	9	9.50351	10	29	30	29.5788
SN3_00202445	3	1	2	#DIV/0!	2.27957	1.36483	1.91876	#DIV/0!	3	1	2	3	2	3	3.4641	0.0257214	1	0.149619	0	0	1	0	0	1	0	0	1	0	1	0	3	2.27957	4	1	1.36483	2	2	2.11189	3	2	3	1.91876
SN3_00202450	0	0	0	1	0	0	0	1	0	0	0	-1	0	-1	#NUM!	#NUM!	#NUM!	#NUM!	0	0	1	0	0	1	0	0	1	0	1	0	0	0	1	0	0	1	0	0	1	0	1	0
SN3_00202455	1	0	-0.333333	#DIV/0!	1.08219	0	-0.360728	#DIV/0!	1	0	-0.333333	-1.33333	-0.333333	-1.33333	-1	0.373901	1	0.56101	0	0	1	0	0	1	1	1.08219	2	0.333333	1.33333	0.360728	0	0	1	0	0	1	0	0	1	0	1	0
SN3_00202460	224	19	49.3333	1.29077	116.807	49.9285	33.7142	1.18377	224	19	49.3333	1.28906	49.3333	1.28906	0.771828	0.483283	1	0.679108	228	224.159	229	97	127.107	98	184	199.122	185	169.667	170.667	183.463	321	243.914	322	171	233.386	172	165	174.231	166	219	220	217.177
SN3_00202465	122	34	32.3333	1.29664	79.0454	34.1481	20.488	1.16932	122	34	32.3333	1.29394	32.3333	1.29394	0.838923	0.448722	1	0.643171	136	133.709	137	99	129.728	100	92	99.5611	93	109	110	120.999	210	159.57	211	126	171.969	127	88	92.9232	89	141.333	142.333	141.487
SN3_00202470	0	0	0	1	0	0	0	1	0	0	0	-1	0	-1	#NUM!	#NUM!	#NUM!	#NUM!	0	0	1	0	0	1	0	0	1	0	1	0	0	0	1	0	0	1	0	0	1	0	1	0
SN3_00202475	13	1	5.33333	#DIV/0!	9.87814	1.05595	4.55458	#DIV/0!	13	1	5.33333	6.33333	5.33333	6.33333	1.38738	0.23762	1	0.442433	0	0	1	0	0	1	0	0	1	0	1	0	13	9.87814	14	2	2.72966	3	1	1.05595	2	5.33333	6.33333	4.55458
SN3_00202480	84	31	-38.6667	-2.8125	79.15	33.8626	-45.9985	-3.39456	84	31	-38.6667	-2.73134	-38.6667	-2.73134	-1.95685	0.121995	1	0.300034	93	91.4335	94	44	57.6567	45	43	46.534	44	60	61	65.208	43	32.6739	44	9	12.2835	10	12	12.6713	13	21.3333	22.3333	19.2096
SN3_00202485	86	22	-12	-1.14634	78.6096	7.56236	-20.1861	-1.24468	86	22	-12	-1.14458	-12	-1.14458	-0.409514	0.703143	1	0.89231	146	143.541	147	76	99.5888	77	60	64.9311	61	94	95	102.687	104	79.0251	105	60	81.8898	61	82	86.5875	83	82	83	82.5008
SN3_00202490	74	18	-44.6667	-3.97778	73.3768	30.8256	-48.3773	-4.04118	74	18	-44.6667	-3.79167	-44.6667	-3.79167	-2.90892	0.0437253	1	0.182494	87	85.5345	88	34	44.5529	35	58	62.7668	59	59.6667	60.6667	64.2847	16	12.1577	17	16	21.8373	17	13	13.7273	14	15	16	15.9074
SN3_00202495	649	106	320.667	2.7087	604.711	87.8746	314.553	2.5434	649	106	320.667	2.69965	320.667	2.69965	1.79639	0.146855	1	0.332096	271	266.435	272	127	166.418	128	165	178.561	166	187.667	188.667	203.805	776	589.649	777	565	771.129	566	184	194.294	185	508.333	509.333	518.357
SN3_00202500	10	1	5.33333	#DIV/0!	13.6483	1.05595	6.16784	#DIV/0!	10	1	5.33333	6.33333	5.33333	6.33333	2.04859	0.109866	1	0.286008	0	0	1	0	0	1	0	0	1	0	1	0	5	3.79929	6	10	13.6483	11	1	1.05595	2	5.33333	6.33333	6.16784
SN3_00202505	0	0	0	1	0	0	0	1	0	0	0	-1	0	-1	#NUM!	#NUM!	#NUM!	#NUM!	0	0	1	0	0	1	0	0	1	0	1	0	0	0	1	0	0	1	0	0	1	0	1	0
SN3_00202510	2	0	-0.666667	#DIV/0!	2.16437	0	-0.721457	#DIV/0!	2	0	-0.666667	-1.66667	-0.666667	-1.66667	-1	0.373901	1	0.56101	0	0	1	0	0	1	2	2.16437	3	0.666667	1.66667	0.721457	0	0	1	0	0	1	0	0	1	0	1	0
SN3_00202515	43	23	0.333333	1.01136	48.1282	14.7599	0.532666	1.01682	43	23	0.333333	1.01099	0.333333	1.01099	0.0211857	0.984112	1	1	53	52.1072	54	22	28.8283	23	13	14.0684	14	29.3333	30.3333	31.668	36	27.3549	37	43	58.6877	44	10	10.5595	11	29.6667	30.6667	32.2007
SN3_00202520	4	0	2.66667	3.66667	6.06429	0.327223	3.16267	3.81066	4	0	2.66667	2.33333	2.66667	2.33333	2	0.116117	1	0.290907	1	0.983156	2	1	1.31038	2	1	1.08219	2	1	2	1.12524	1	0.759857	2	5	6.82415	6	5	5.27973	6	3.66667	4.66667	4.28791
SN3_00202525	16	6	0.333333	1.02778	12.2859	8.56538	-1.50352	-1.12659	16	6	0.333333	1.02564	0.333333	1.02564	0.057639	0.956801	1	1	18	17.6968	19	13	17.0349	14	5	5.41093	6	12	13	13.3809	21	15.957	22	9	12.2835	10	7	7.39162	8	12.3333	13.3333	11.8774
SN3_00202530	213	34	136.333	3.55625	281.369	34.3539	142.94	3.48395	213	34	136.333	3.5092	136.333	3.5092	2.72473	0.0527288	1	0.198171	72	70.7872	73	29	38.001	30	59	63.8489	60	53.3333	54.3333	57.5457	242	183.885	243	234	319.37	235	93	98.2029	94	189.667	190.667	200.486
SN3_00202535	19	2	-8	-2.71429	17.8301	3.48081	-8.9229	-2.88122	19	2	-8	-2.41176	-8	-2.41176	-1.67216	0.16981	1	0.359996	22	21.6294	23	9	11.7934	10	7	7.5753	8	12.6667	13.6667	13.666	5	3.79929	6	3	4.09449	4	6	6.33567	7	4.66667	5.66667	4.74315
SN3_00202540	139	58	95.3333	4.62025	153.732	60.615	97.9273	4.44485	139	58	95.3333	4.4878	95.3333	4.4878	4.26533	0.0129983	1	0.123556	39	38.3431	40	16	20.9661	17	24	25.9725	25	26.3333	27.3333	28.4272	155	117.778	156	128	174.698	129	82	86.5875	83	121.667	122.667	126.355
SN3_00202545	39	2	10	3.30769	29.6344	2.05941	6.19619	2.21735	39	2	10	2.875	10	2.875	0.801784	0.467605	1	0.663299	4	3.93262	5	7	9.17265	8	2	2.16437	3	4.33333	5.33333	5.08988	39	29.6344	40	0	0	1	4	4.22378	5	14.3333	15.3333	11.2861
SN3_00202550	28	17	-7.33333	-1.59459	30.0298	17.8301	-9.72261	-1.76341	28	17	-7.33333	-1.55	-7.33333	-1.55	-0.755483	0.492007	1	0.688362	22	21.6294	23	25	32.7595	26	12	12.9862	13	19.6667	20.6667	22.4584	5	3.79929	6	2	2.72966	3	30	31.6784	31	12.3333	13.3333	12.7358
SN3_00202555	79	68	-25.6667	-1.42541	111.916	39.4218	-40.4508	-1.70262	79	68	-25.6667	-1.41848	-25.6667	-1.41848	-0.771971	0.483207	1	0.679108	108	106.181	109	112	146.762	113	38	41.123	39	86	87	98.0221	106	80.5448	107	42	57.3229	43	33	34.8462	34	60.3333	61.3333	57.5713
SN3_00202560	61	18	24	2.01408	86.3435	16.741	25.9573	2.01526	61	18	24	1.97297	24	1.97297	1.20672	0.294022	1	0.509701	29	28.5115	30	12	15.7245	13	30	32.4656	31	23.6667	24.6667	25.5672	62	47.1111	63	71	96.9029	72	10	10.5595	11	47.6667	48.6667	51.5245
SN3_00202565	45	22	17.6667	1.31928	54.0416	8.3142	16.2451	1.2686	45	22	17.6667	1.31361	17.6667	1.31361	1.33378	0.253154	1	0.461554	74	72.7535	75	40	52.4152	41	52	56.2736	53	55.3333	56.3333	60.4808	85	64.5878	86	78	106.457	79	56	59.1329	57	73	74	76.7258
SN3_00202570	0	0	0	1	0	0	0	1	0	0	0	-1	0	-1	#NUM!	#NUM!	#NUM!	#NUM!	0	0	1	0	0	1	0	0	1	0	1	0	0	0	1	0	0	1	0	0	1	0	1	0
SN3_00202575	71	40	-32.6667	-1.61635	93.0621	3.79643	-44.4375	-1.85121	71	40	-32.6667	-1.60494	-32.6667	-1.60494	-1.56605	0.192397	1	0.388579	102	100.282	103	96	125.796	97	59	63.8489	60	85.6667	86.6667	96.6424	84	63.828	85	44	60.0525	45	31	32.7343	32	53	54	52.2049
SN3_00202580	1	0	-0.666667	#DIV/0!	1.08219	0	-0.688447	#DIV/0!	1	0	-0.666667	-1.66667	-0.666667	-1.66667	-2	0.116117	1	0.290907	1	0.983156	2	0	0	1	1	1.08219	2	0.666667	1.66667	0.688447	0	0	1	0	0	1	0	0	1	0	1	0
SN3_00202585	21	6	-7.33333	-1.44	19.6272	6.64014	-8.60946	-1.49845	21	6	-7.33333	-1.41509	-7.33333	-1.41509	-1.15789	0.311335	1	0.530625	35	34.4104	36	14	18.3453	15	23	24.8903	24	24	25	25.882	20	15.1971	21	16	21.8373	17	14	14.7832	15	16.6667	17.6667	17.2726
SN3_00202590	63	11	31	4.44444	45.1184	11.3792	29.1304	4.00596	63	11	31	4.1	31	4.1	2.12242	0.101066	1	0.274375	13	12.781	14	5	6.55189	6	9	9.73967	10	9	10	9.69086	68	51.6703	69	32	43.6746	33	20	21.1189	21	40	41	38.8212
SN3_00202595	134	31	54	1.75701	133.038	25.237	52.5517	1.68596	134	31	54	1.74654	54	1.74654	1.56131	0.193476	1	0.389937	103	101.265	104	37	48.484	38	74	80.0817	75	71.3333	72.3333	76.6103	171	129.936	172	133	181.522	134	72	76.028	73	125.333	126.333	129.162
SN3_00202600	8	1	2.66667	3.66667	6.07886	1.6376	2.08685	2.73715	8	1	2.66667	2.33333	2.66667	2.33333	1.17954	0.303548	1	0.521113	1	0.983156	2	2	2.62076	3	0	0	1	1	2	1.2013	8	6.07886	9	2	2.72966	3	1	1.05595	2	3.66667	4.66667	3.28815
SN3_00202605	91	5	50.6667	5.75	125.895	8.84097	55.4233	5.49822	91	5	50.6667	5.34286	50.6667	5.34286	2.10948	0.10255	1	0.276027	11	10.8147	12	15	19.6557	16	6	6.49311	7	10.6667	11.6667	12.3212	71	53.9499	72	97	132.389	98	16	16.8951	17	61.3333	62.3333	67.7445
SN3_00202610	13	5	8.33333	13.5	13.7273	6.82415	8.47461	13.9297	13	5	8.33333	6	8.33333	6	3.46688	0.0256565	1	0.149619	2	1.96631	3	0	0	1	0	0	1	0.666667	1.66667	0.655437	9	6.83871	10	5	6.82415	6	13	13.7273	14	9	10	9.13005
SN3_00202615	2	0	0.666667	#DIV/0!	1.51971	0	0.506571	#DIV/0!	2	0	0.666667	1.66667	0.666667	1.66667	1	0.373901	1	0.56101	0	0	1	0	0	1	0	0	1	0	1	0	2	1.51971	3	0	0	1	0	0	1	0.666667	1.66667	0.506571
SN3_00202620	0	0	0	1	0	0	0	1	0	0	0	-1	0	-1	#NUM!	#NUM!	#NUM!	#NUM!	0	0	1	0	0	1	0	0	1	0	1	0	0	0	1	0	0	1	0	0	1	0	1	0
SN3_00202625	14	0	5.66667	#DIV/0!	10.638	0	4.60194	#DIV/0!	14	0	5.66667	6.66667	5.66667	6.66667	1.33154	0.253824	1	0.4623	0	0	1	0	0	1	0	0	1	0	1	0	14	10.638	15	0	0	1	3	3.16784	4	5.66667	6.66667	4.60194
SN3_00202630	1007	465	631	4.07305	752.819	443.69	610.004	3.67927	1007	465	631	4.05816	631	4.05816	3.67651	0.021269	1	0.14351	263	258.57	264	186	243.73	187	167	180.725	168	205.333	206.333	227.675	1174	892.072	1175	684	933.544	685	651	687.42	652	836.333	837.333	837.679
SN3_00202635	7	4	0	-1	10.0854	1.90493	-1.09447	-1.12982	7	4	0	-1	0	-1	0	1	1	1	10	9.83156	11	11	14.4142	12	4	4.32874	5	8.33333	9.33333	9.52482	10	7.59857	11	6	8.18898	7	9	9.50351	10	8.33333	9.33333	8.43035
SN3_00202640	27	3	-12.6667	#DIV/0!	26.5452	3.93114	-13.0446	#DIV/0!	27	3	-12.6667	-13.6667	-12.6667	-13.6667	-1.73265	0.158191	1	0.344358	27	26.5452	28	3	3.93114	4	8	8.65748	9	12.6667	13.6667	13.0446	0	0	1	0	0	1	0	0	1	0	1	0
SN3_00202645	2	2	-0.333333	-1.33333	2.16437	1.51971	-0.518341	-1.60374	2	2	-0.333333	-1.16667	-0.333333	-1.16667	-0.377964	0.724659	1	0.909353	2	1.96631	3	0	0	1	2	2.16437	3	1.33333	2.33333	1.37689	2	1.51971	3	0	0	1	1	1.05595	2	1	2	0.858553
SN3_00202650	0	0	0	1	0	0	0	1	0	0	0	-1	0	-1	#NUM!	#NUM!	#NUM!	#NUM!	0	0	1	0	0	1	0	0	1	0	1	0	0	0	1	0	0	1	0	0	1	0	1	0
SN3_00202655	0	0	0	1	0	0	0	1	0	0	0	-1	0	-1	#NUM!	#NUM!	#NUM!	#NUM!	0	0	1	0	0	1	0	0	1	0	1	0	0	0	1	0	0	1	0	0	1	0	1	0
SN3_00202660	8	1	4.33333	#DIV/0!	6.07886	1.05595	4.19804	#DIV/0!	8	1	4.33333	5.33333	4.33333	5.33333	2.13719	0.0994015	1	0.271915	0	0	1	0	0	1	0	0	1	0	1	0	8	6.07886	9	4	5.45932	5	1	1.05595	2	4.33333	5.33333	4.19804
SN3_00202665	0	0	0	1	0	0	0	1	0	0	0	-1	0	-1	#NUM!	#NUM!	#NUM!	#NUM!	0	0	1	0	0	1	0	0	1	0	1	0	0	0	1	0	0	1	0	0	1	0	1	0
SN3_00202670	23	15	19	20	22.1748	16.4936	19.4471	19.5356	23	15	19	10.5	19	10.5	8.79529	0.000921764	1	0.0640265	1	0.983156	2	0	0	1	2	2.16437	3	1	2	1.04918	23	17.4767	24	16	21.8373	17	21	22.1748	22	20	21	20.4963
SN3_00202675	1	0	0.333333	#DIV/0!	0.759857	0	0.253286	#DIV/0!	1	0	0.333333	1.33333	0.333333	1.33333	1	0.373901	1	0.56101	0	0	1	0	0	1	0	0	1	0	1	0	1	0.759857	2	0	0	1	0	0	1	0.333333	1.33333	0.253286
SN3_00202680	104	44	-37	-1.59043	94.2025	29.4412	-50.2634	-1.84441	104	44	-37	-1.58115	-37	-1.58115	-1.19073	0.299591	1	0.5167	142	139.608	143	87	114.003	88	70	75.753	71	99.6667	100.667	109.788	107	81.3047	108	38	51.8635	39	43	45.4056	44	62.6667	63.6667	59.5246
SN3_00202685	5	0	2.66667	#DIV/0!	3.79929	0	2.32237	#DIV/0!	5	0	2.66667	3.66667	2.66667	3.66667	1.83533	0.140357	1	0.322658	0	0	1	0	0	1	0	0	1	0	1	0	5	3.79929	6	0	0	1	3	3.16784	4	2.66667	3.66667	2.32237
SN3_00202690	0	0	0	1	0	0	0	1	0	0	0	-1	0	-1	#NUM!	#NUM!	#NUM!	#NUM!	0	0	1	0	0	1	0	0	1	0	1	0	0	0	1	0	0	1	0	0	1	0	1	0
SN3_00202695	31	9	-3.33333	-1.17241	27.7342	8.27565	-7.60543	-1.41542	31	9	-3.33333	-1.16393	-3.33333	-1.16393	-0.350285	0.743793	1	0.928038	18	17.6968	19	26	34.0699	27	24	25.9725	25	22.6667	23.6667	25.913	37	28.1147	38	15	20.4724	16	6	6.33567	7	19.3333	20.3333	18.3076
SN3_00202700	23	4	10	16	17.4767	4.22378	8.85278	14.5067	23	4	10	7	10	7	1.61048	0.182581	1	0.377423	2	1.96631	3	0	0	1	0	0	1	0.666667	1.66667	0.655437	23	17.4767	24	5	6.82415	6	4	4.22378	5	10.6667	11.6667	9.50821
SN3_00202705	187	53	99.3333	5.58462	137.139	55.3616	94.7518	5.11203	187	53	99.3333	5.38235	99.3333	5.38235	2.58778	0.0608258	1	0.210942	33	32.4441	34	9	11.7934	10	23	24.8903	24	21.6667	22.6667	23.0426	196	148.932	197	91	124.2	92	76	80.2518	77	121	122	117.794
SN3_00202710	27	4	11.3333	5.85714	19.9656	4.36936	9.85335	4.8867	27	4	11.3333	4.4	11.3333	4.4	1.5683	0.191886	1	0.387878	2	1.96631	3	1	1.31038	2	4	4.32874	5	2.33333	3.33333	2.53514	28	21.276	29	7	9.55381	8	6	6.33567	7	13.6667	14.6667	12.3885
SN3_00202715	2	0	-1	#DIV/0!	2.16437	0	-1.15825	#DIV/0!	2	0	-1	-2	-1	-2	-1.73205	0.158302	1	0.344358	0	0	1	1	1.31038	2	2	2.16437	3	1	2	1.15825	0	0	1	0	0	1	0	0	1	0	1	0
SN3_00202720	109	49	-43	-1.43729	138.811	22.9063	-60.6265	-1.61728	109	49	-43	-1.43289	-43	-1.43289	-1.33839	0.251781	1	0.45976	151	148.456	152	143	187.384	144	130	140.684	131	141.333	142.333	158.842	155	117.778	156	94	128.294	95	46	48.5735	47	98.3333	99.3333	98.2151
SN3_00202725	167	7	81	2.73571	151.786	14.2865	76.7229	2.4602	167	7	81	2.6993	81	2.6993	1.87702	0.133741	1	0.313491	58	57.023	59	52	68.1397	53	30	32.4656	31	46.6667	47.6667	52.5428	197	149.692	198	135	184.252	136	51	53.8532	52	127.667	128.667	129.266
SN3_00202730	108	25	70	8.77778	114.206	26.1362	70.8506	7.82679	108	25	70	8	70	8	3.00491	0.0397491	1	0.175626	6	5.89893	7	11	14.4142	12	10	10.8219	11	9	10	10.3783	114	86.6237	115	88	120.105	89	35	36.9581	36	79	80	81.2289
SN3_00202735	7	4	5.66667	#DIV/0!	8.18898	4.22378	5.91059	#DIV/0!	7	4	5.66667	6.66667	5.66667	6.66667	6.4254	0.00301638	1	0.0855082	0	0	1	0	0	1	0	0	1	0	1	0	7	5.319	8	6	8.18898	7	4	4.22378	5	5.66667	6.66667	5.91059
SN3_00202740	26	16	19	6.18182	28.6614	14.3454	19.7609	6.24168	26	16	19	5.07143	19	5.07143	7.61695	0.00159479	1	0.0729638	6	5.89893	7	0	0	1	5	5.41093	6	3.66667	4.66667	3.76995	26	19.7563	27	21	28.6614	22	21	22.1748	22	22.6667	23.6667	23.5309
SN3_00202745	2	1	0.333333	1.5	1.51971	1.08219	0.273068	1.39664	2	1	0.333333	1.2	0.333333	1.2	0.5	0.64333	1	0.838483	1	0.983156	2	0	0	1	1	1.08219	2	0.666667	1.66667	0.688447	2	1.51971	3	1	1.36483	2	0	0	1	1	2	0.961515
SN3_00202750	6	3	2.66667	1.38095	4.06634	1.25601	2.00925	1.25977	6	3	2.66667	1.33333	2.66667	1.33333	1.51186	0.205106	1	0.40244	9	8.8484	10	6	7.86227	7	6	6.49311	7	7	8	7.7346	12	9.11828	13	7	9.55381	8	10	10.5595	11	9.66667	10.6667	9.74385
SN3_00202755	264	66	134.333	2.21386	181.877	48.8237	121.46	1.98487	264	66	134.333	2.20299	134.333	2.20299	2.30648	0.0823506	1	0.24484	134	131.743	135	105	137.59	106	93	100.643	94	110.667	111.667	123.325	357	271.269	358	207	282.52	208	171	180.567	172	245	246	244.785
SN3_00202760	215	78	-127.667	-64.8333	211.306	100.361	-137.382	-76.4819	215	78	-127.667	-43.5556	-127.667	-43.5556	-2.94198	0.0423057	1	0.179848	216	212.362	217	79	103.52	80	94	101.725	95	129.667	130.667	139.202	4	3.03943	5	1	1.36483	2	1	1.05595	2	2	3	1.82007
SN3_00202765	25	4	16	#DIV/0!	20.063	5.45932	14.8396	#DIV/0!	25	4	16	17	16	17	2.56205	0.0625022	1	0.213814	0	0	1	0	0	1	0	0	1	0	1	0	25	18.9964	26	4	5.45932	5	19	20.063	20	16	17	14.8396
SN3_00202770	45	6	24.6667	1.51034	72.4405	8.15441	23.6547	1.4342	45	6	24.6667	1.5	24.6667	1.5	2.71663	0.0531719	1	0.199324	54	53.0904	55	52	68.1397	53	39	42.2052	40	48.3333	49.3333	54.4784	77	58.509	78	84	114.646	85	58	61.2448	59	73	74	78.1332
SN3_00202775	21	5	13	20.5	22.1748	3.57599	14.5921	22.1957	21	5	13	8.8	13	8.8	2.99116	0.0402918	1	0.176374	1	0.983156	2	0	0	1	1	1.08219	2	0.666667	1.66667	0.688447	6	4.55914	7	14	19.1076	15	21	22.1748	22	13.6667	14.6667	15.2805
SN3_00202780	11	1	4.33333	14	15.0131	1.08219	5.5022	16.253	11	1	4.33333	4.25	4.33333	4.25	1.35534	0.246788	1	0.454745	0	0	1	0	0	1	1	1.08219	2	0.333333	1.33333	0.360728	2	1.51971	3	11	15.0131	12	1	1.05595	2	4.66667	5.66667	5.86293
SN3_00202785	67	39	47.6667	21.4286	60.0525	41.1819	48.4209	22.1074	67	39	47.6667	15.3	47.6667	15.3	5.33671	0.00593839	1	0.102124	7	6.88209	8	0	0	1	0	0	1	2.33333	3.33333	2.29403	67	50.9104	68	44	60.0525	45	39	41.1819	40	50	51	50.7149
SN3_00202790	239	176	-208	-57.7273	276.071	190.699	-233.49	-62.6736	239	176	-208	-45.5714	-208	-45.5714	-11.6114	0.000314364	1	0.0486058	242	237.924	243	213	279.111	214	180	194.793	181	211.667	212.667	237.276	4	3.03943	5	3	4.09449	4	4	4.22378	5	3.66667	4.66667	3.7859
SN3_00202795	25	5	13.6667	21.5	18.9964	7.20582	12.5211	17.3779	25	5	13.6667	9.2	13.6667	9.2	2.4329	0.0717558	1	0.230017	1	0.983156	2	1	1.31038	2	0	0	1	0.666667	1.66667	0.764512	25	18.9964	26	6	8.18898	7	12	12.6713	13	14.3333	15.3333	13.2856
SN3_00202800	159	53	89.3333	68	120.817	56.0379	84.483	52.5738	159	53	89.3333	39.2857	89.3333	39.2857	2.61144	0.0593304	1	0.209329	1	0.983156	2	3	3.93114	4	0	0	1	1.33333	2.33333	1.6381	159	120.817	160	59	80.525	60	54	57.021	55	90.6667	91.6667	86.1211
SN3_00202805	80	17	33	2.11236	60.7059	13.7427	31.3922	1.99765	80	17	33	2.07609	33	2.07609	1.79349	0.147351	1	0.332266	47	46.2083	48	12	15.7245	13	30	32.4656	31	29.6667	30.6667	31.4661	92	69.9068	93	56	76.4305	57	40	42.2378	41	62.6667	63.6667	62.8584
SN3_00202810	119	36	-56.6667	-1.63197	157.525	48.9152	-71.8129	-1.77495	119	36	-56.6667	-1.625	-56.6667	-1.625	-1.89923	0.130354	1	0.309607	151	148.456	152	146	191.315	147	142	153.67	143	146.333	147.333	164.481	131	99.5413	132	106	144.672	107	32	33.7902	33	89.6667	90.6667	92.6678
SN3_00202815	12	9	-3	-1.47368	13.0125	6.93305	-3.50067	-1.55366	12	9	-3	-1.40909	-3	-1.40909	-0.641223	0.556273	1	0.753573	13	12.781	14	2	2.62076	3	13	14.0684	14	9.33333	10.3333	9.8234	11	8.35843	12	7	9.55381	8	1	1.05595	2	6.33333	7.33333	6.32273
SN3_00202820	52	12	-0.333333	-1.00629	43.1143	22.8573	-5.87608	-1.11084	52	12	-0.333333	-1.00617	-0.333333	-1.00617	-0.0176474	0.986765	1	1	75	73.7367	76	48	62.8982	49	37	40.0409	38	53.3333	54.3333	58.8919	81	61.5484	82	49	66.8767	50	29	30.6224	30	53	54	53.0158
SN3_00202825	10	0	-3	-10	9.83156	0	-2.9252	-9.31067	10	0	-3	-3.25	-3	-3.25	-0.895533	0.421123	1	0.613416	10	9.83156	11	0	0	1	0	0	1	3.33333	4.33333	3.27719	0	0	1	0	0	1	1	1.05595	2	0.333333	1.33333	0.351982
SN3_00202830	107	46	65.3333	4.26667	76.9205	58.6344	64.0791	4.01237	107	46	65.3333	4.11111	65.3333	4.11111	3.85129	0.0182825	1	0.136627	32	31.461	33	9	11.7934	10	19	20.5615	20	20	21	21.272	116	88.1434	117	65	88.7139	66	75	79.1959	76	85.3333	86.3333	85.3511
SN3_00202835	17	5	11.3333	2.78947	24.3327	4.8061	11.7211	2.64571	17	5	11.3333	2.54545	11.3333	2.54545	3.66631	0.0214606	1	0.143578	8	7.86524	9	7	9.17265	8	4	4.32874	5	6.33333	7.33333	7.12221	20	15.1971	21	21	28.6614	22	12	12.6713	13	17.6667	18.6667	18.8433
SN3_00202840	23	6	9	2.5	31.5	5.53499	10.6506	2.69539	23	6	9	2.28571	9	2.28571	1.41713	0.229407	1	0.433194	11	10.8147	12	2	2.62076	3	5	5.41093	6	6	7	6.28213	15	11.3979	16	25	34.1207	26	5	5.27973	6	15	16	16.9328
SN3_00300005	17	11	13.3333	41	15.0131	12.9176	13.5583	42.3717	17	11	13.3333	11	13.3333	11	7.42781	0.00175376	1	0.0729638	1	0.983156	2	0	0	1	0	0	1	0.333333	1.33333	0.327719	17	12.9176	18	11	15.0131	12	13	13.7273	14	13.6667	14.6667	13.886
SN3_00300010	75	13	37.6667	3.45652	78.986	18.5051	37.0428	3.19628	75	13	37.6667	3.30612	37.6667	3.30612	2.22296	0.0903143	1	0.256361	24	23.5957	25	14	18.3453	15	8	8.65748	9	15.3333	16.3333	16.8662	49	37.233	50	27	36.8504	28	83	87.6434	84	53	54	53.9089
SN3_00300015	166	43	-87.3333	-2.83217	161.821	71.8465	-98.5075	-3.0193	166	43	-87.3333	-2.79452	-87.3333	-2.79452	-2.87496	0.0452421	1	0.18496	185	181.884	186	96	125.796	97	124	134.191	125	135	136	147.29	71	53.9499	72	53	72.336	54	19	20.063	20	47.6667	48.6667	48.7829
SN3_00300020	0	0	0	1	0	0	0	1	0	0	0	-1	0	-1	#NUM!	#NUM!	#NUM!	#NUM!	0	0	1	0	0	1	0	0	1	0	1	0	0	0	1	0	0	1	0	0	1	0	1	0
SN3_00300025	123	35	91.6667	3.05224	179.745	38.2673	94.554	2.88321	123	35	91.6667	3.0073	91.6667	3.0073	3.24995	0.0313773	1	0.160093	47	46.2083	48	45	58.9671	46	42	45.4518	43	44.6667	45.6667	50.2091	164	124.617	165	165	225.197	166	80	84.4756	81	136.333	137.333	144.763
SN3_00300030	0	0	0	1	0	0	0	1	0	0	0	-1	0	-1	#NUM!	#NUM!	#NUM!	#NUM!	0	0	1	0	0	1	0	0	1	0	1	0	0	0	1	0	0	1	0	0	1	0	1	0
SN3_00300035	0	0	0	1	0	0	0	1	0	0	0	-1	0	-1	#NUM!	#NUM!	#NUM!	#NUM!	0	0	1	0	0	1	0	0	1	0	1	0	0	0	1	0	0	1	0	0	1	0	1	0
SN3_00300040	4	4	-1	-1.6	4.32874	3.03943	-1.38866	-2.01724	4	4	-1	-1.375	-1	-1.375	-0.557086	0.607168	1	0.804523	4	3.93262	5	0	0	1	4	4.32874	5	2.66667	3.66667	2.75379	4	3.03943	5	0	0	1	1	1.05595	2	1.66667	2.66667	1.36512
SN3_00300045	3	1	1	4	2.27957	1.31038	0.778007	2.78118	3	1	1	1.75	1	1.75	1.06066	0.348641	1	0.56101	0	0	1	1	1.31038	2	0	0	1	0.333333	1.33333	0.436793	3	2.27957	4	1	1.36483	2	0	0	1	1.33333	2.33333	1.2148
SN3_00300050	1212	638	959	240.75	1093.96	870.925	958.994	226.124	1212	638	959	192.8	959	192.8	5.6797	0.00474281	1	0.0957345	9	8.8484	10	3	3.93114	4	0	0	1	4	5	4.25985	1212	920.947	1213	641	874.856	642	1036	1093.96	1037	963	964	963.254
SN3_00300055	96	20	42	2.03279	57.5317	33.66	36.356	1.82147	96	20	42	2.008	42	2.008	1.83849	0.139844	1	0.322492	57	56.0399	58	28	36.6906	29	37	40.0409	38	40.6667	41.6667	44.2571	124	94.2223	125	54	73.7008	55	70	73.9162	71	82.6667	83.6667	80.6131
SN3_00300060	1	0	0.333333	#DIV/0!	0.759857	0	0.253286	#DIV/0!	1	0	0.333333	1.33333	0.333333	1.33333	1	0.373901	1	0.56101	0	0	1	0	0	1	0	0	1	0	1	0	1	0.759857	2	0	0	1	0	0	1	0.333333	1.33333	0.253286
SN3_00300065	19	15	10	2.30435	21.9462	12.7104	10.581	2.34709	19	15	10	2.15385	10	2.15385	1.79928	0.146361	1	0.331694	18	17.6968	19	2	2.62076	3	3	3.24656	4	7.66667	8.66667	7.85471	21	15.957	22	18	24.5669	19	14	14.7832	15	17.6667	18.6667	18.4357
SN3_00300070	16	3	-1.33333	-1.19048	15.5849	4.20339	-2.05148	-1.31442	16	3	-1.33333	-1.16667	-1.33333	-1.16667	-0.21887	0.837465	1	1	18	17.6968	19	2	2.62076	3	5	5.41093	6	8.33333	9.33333	8.57616	14	10.638	15	5	6.82415	6	2	2.11189	3	7	8	6.52468
SN3_00300075	568	234	344.667	8.38571	419.028	239.552	330.895	7.35403	568	234	344.667	8.23077	344.667	8.23077	3.19197	0.0331539	1	0.162041	56	55.0567	57	45	58.9671	46	39	42.2052	40	46.6667	47.6667	52.0763	607	461.233	608	288	393.071	289	279	294.609	280	391.333	392.333	382.971
SN3_00300080	289	98	217.667	24.3214	289.171	134.189	211.251	21.6164	289	98	217.667	22.0645	217.667	22.0645	3.5858	0.023048	1	0.145065	14	13.7642	15	8	10.483	9	6	6.49311	7	9.33333	10.3333	10.2468	295	224.158	296	106	144.672	107	280	295.665	281	227	228	221.498
SN3_00300085	369	172	247	30.64	296.931	181.518	245.153	24.5783	369	172	247	27.4643	247	27.4643	4.15872	0.0141598	1	0.126628	2	1.96631	3	19	24.8972	20	4	4.32874	5	8.33333	9.33333	10.3974	371	281.907	372	219	298.898	220	176	185.846	177	255.333	256.333	255.55
SN3_00300090	190	38	46.6667	1.46358	123.943	36.3125	31.5197	1.28594	190	38	46.6667	1.45902	46.6667	1.45902	0.77621	0.480965	1	0.676699	136	133.709	137	76	99.5888	77	90	97.3967	91	100.667	101.667	110.232	259	196.803	260	114	155.591	115	69	72.8602	70	147.333	148.333	141.751
SN3_00300095	314	99	200.667	8.34146	305.01	103.909	203.803	8.03397	314	99	200.667	8.08235	200.667	8.08235	3.37008	0.0280417	1	0.154677	46	45.2252	47	12	15.7245	13	24	25.9725	25	27.3333	28.3333	28.9741	326	247.713	327	235	320.735	236	123	129.881	124	228	229	232.777
SN3_00300100	19	3	6.33333	2.58333	14.4373	2.65952	5.28436	2.26915	19	3	6.33333	2.26667	6.33333	2.26667	1.28098	0.269427	1	0.480587	5	4.91578	6	0	0	1	7	7.5753	8	4	5	4.16369	19	14.4373	20	4	5.45932	5	8	8.44756	9	10.3333	11.3333	9.44805
SN3_00300105	19	1	-3.66667	-1.57895	18.4616	1.14703	-4.6864	-1.82024	19	1	-3.66667	-1.5	-3.66667	-1.5	-0.534207	0.621507	1	0.819363	22	21.6294	23	4	5.24152	5	4	4.32874	5	10	11	10.3999	13	9.87814	14	3	4.09449	4	3	3.16784	4	6.33333	7.33333	5.71349
SN3_00300110	52	3	19	2.39024	37.5029	6.04366	14.5412	1.92115	52	3	19	2.29545	19	2.29545	1.32201	0.256697	1	0.466213	9	8.8484	10	17	22.2764	18	15	16.2328	16	13.6667	14.6667	15.7859	61	46.3513	62	18	24.5669	19	19	20.063	20	32.6667	33.6667	30.3271
SN3_00300115	100	63	63.6667	2.73636	98.744	57.8729	63.5897	2.60668	100	63	63.6667	2.69027	63.6667	2.69027	3.78757	0.0193094	1	0.138675	63	61.9388	64	26	34.0699	27	21	22.7259	22	36.6667	37.6667	39.5782	121	91.9427	122	89	121.47	90	91	96.091	92	100.333	101.333	103.168
SN3_00300120	34	1	20.3333	3.44	48.5664	1.82555	21.4118	3.29503	34	1	20.3333	3.17857	20.3333	3.17857	1.87007	0.134819	1	0.315211	9	8.8484	10	8	10.483	9	8	8.65748	9	8.33333	9.33333	9.32964	38	28.8746	39	41	55.958	42	7	7.39162	8	28.6667	29.6667	30.7414
SN3_00300125	3204	190	1967	4.2123	3369.52	467.814	1805.96	3.6212	3204	190	1967	4.20707	1967	4.20707	2.20918	0.0917103	1	0.258357	675	663.63	676	639	837.332	640	523	565.983	524	612.333	613.333	688.982	3182	2417.87	3183	829	1131.44	830	3727	3935.51	3728	2579.33	2580.33	2494.94
SN3_00300130	1	0	0	-1	1.08219	0	-0.107443	-1.4242	1	0	0	-1	0	-1	0	1	1	1	0	0	1	0	0	1	1	1.08219	2	0.333333	1.33333	0.360728	1	0.759857	2	0	0	1	0	0	1	0.333333	1.33333	0.253286
SN3_00300135	17	9	-3	-1.47368	18.3972	7.80791	-4.34306	-1.78917	17	9	-3	-1.40909	-3	-1.40909	-0.517892	0.631859	1	0.82986	10	9.83156	11	1	1.31038	2	17	18.3972	18	9.33333	10.3333	9.84636	12	9.11828	13	0	0	1	7	7.39162	8	6.33333	7.33333	5.5033
SN3_00300140	125	26	18	1.16119	107.188	6.2897	10.8434	1.09129	125	26	18	1.15976	18	1.15976	0.420862	0.695484	1	0.886357	173	170.086	174	48	62.8982	49	114	123.369	115	111.667	112.667	118.784	173	131.455	174	95	129.659	96	121	127.769	122	129.667	130.667	129.628
SN3_00300145	13	4	5	1.53571	11.624	3.84587	3.5262	1.32774	13	4	5	1.48387	5	1.48387	1.39272	0.236125	1	0.44083	10	9.83156	11	13	17.0349	14	5	5.41093	6	9.33333	10.3333	10.7591	18	13.6774	19	9	12.2835	10	16	16.8951	17	14.3333	15.3333	14.2853
SN3_00300150	44	6	21.6667	1.80247	50.9749	6.86972	20.3506	1.67423	44	6	21.6667	1.77381	21.6667	1.77381	1.83481	0.140441	1	0.322746	33	32.4441	34	27	35.3802	28	21	22.7259	22	27	28	30.1834	65	49.3907	66	54	73.7008	55	27	28.5105	28	48.6667	49.6667	50.534
SN3_00300155	79	7	-21	-1.57273	72.0772	11.3819	-22.7455	-1.59587	79	7	-21	-1.55752	-21	-1.55752	-0.867338	0.434691	1	0.628271	105	103.231	106	26	34.0699	27	42	45.4518	43	57.6667	58.6667	60.9177	41	31.1541	42	34	46.4042	35	35	36.9581	36	36.6667	37.6667	38.1721
SN3_00300160	47	9	25.3333	1.92683	49.1308	18.3349	22.6767	1.72409	47	9	25.3333	1.89412	25.3333	1.89412	2.62851	0.0582768	1	0.207483	28	27.5284	29	35	45.8633	36	19	20.5615	20	27.3333	28.3333	31.3177	55	41.7921	56	37	50.4987	38	66	69.6924	67	52.6667	53.6667	53.9944
SN3_00300165	120	61	81.6667	10.4231	96.1518	62.6316	81.1625	9.5297	120	61	81.6667	9.44828	81.6667	9.44828	4.40175	0.0116753	1	0.120166	12	11.7979	13	7	9.17265	8	7	7.5753	8	8.66667	9.66667	9.51527	127	96.5018	128	76	103.727	77	68	71.8043	69	90.3333	91.3333	90.6777
SN3_00300170	39	19	27.3333	3.41176	41.0417	17.5186	27.343	3.17643	39	19	27.3333	3.21622	27.3333	3.21622	4.60558	0.00998883	1	0.117244	14	13.7642	15	10	13.1038	11	10	10.8219	11	11.3333	12.3333	12.5633	49	37.233	50	38	51.8635	39	29	30.6224	30	38.6667	39.6667	39.9063
SN3_00300175	17	5	7	2.75	13.7273	3.77075	5.87753	2.3453	17	5	7	2.4	7	2.4	1.47029	0.215432	1	0.415645	8	7.86524	9	4	5.24152	5	0	0	1	4	5	4.36892	17	12.9176	18	3	4.09449	4	13	13.7273	14	11	12	10.2464
SN3_00300180	0	0	0	1	0	0	0	1	0	0	0	-1	0	-1	#NUM!	#NUM!	#NUM!	#NUM!	0	0	1	0	0	1	0	0	1	0	1	0	0	0	1	0	0	1	0	0	1	0	1	0
SN3_00300185	0	0	0	1	0	0	0	1	0	0	0	-1	0	-1	#NUM!	#NUM!	#NUM!	#NUM!	0	0	1	0	0	1	0	0	1	0	1	0	0	0	1	0	0	1	0	0	1	0	1	0
SN3_00300190	0	0	0	1	0	0	0	1	0	0	0	-1	0	-1	#NUM!	#NUM!	#NUM!	#NUM!	0	0	1	0	0	1	0	0	1	0	1	0	0	0	1	0	0	1	0	0	1	0	1	0
SN3_00300195	0	0	0	1	0	0	0	1	0	0	0	-1	0	-1	#NUM!	#NUM!	#NUM!	#NUM!	0	0	1	0	0	1	0	0	1	0	1	0	0	0	1	0	0	1	0	0	1	0	1	0
SN3_00300200	0	0	0	1	0	0	0	1	0	0	0	-1	0	-1	#NUM!	#NUM!	#NUM!	#NUM!	0	0	1	0	0	1	0	0	1	0	1	0	0	0	1	0	0	1	0	0	1	0	1	0
SN3_00300205	0	0	0	1	0	0	0	1	0	0	0	-1	0	-1	#NUM!	#NUM!	#NUM!	#NUM!	0	0	1	0	0	1	0	0	1	0	1	0	0	0	1	0	0	1	0	0	1	0	1	0
SN3_00300210	0	0	0	1	0	0	0	1	0	0	0	-1	0	-1	#NUM!	#NUM!	#NUM!	#NUM!	0	0	1	0	0	1	0	0	1	0	1	0	0	0	1	0	0	1	0	0	1	0	1	0
SN3_00300215	5	0	2.33333	4.5	5.27973	0.381674	2.28626	4.3209	5	0	2.33333	2.4	2.33333	2.4	1.94145	0.12417	1	0.301593	1	0.983156	2	0	0	1	1	1.08219	2	0.666667	1.66667	0.688447	3	2.27957	4	1	1.36483	2	5	5.27973	6	3	4	2.97471
SN3_00300220	41	6	19.6667	3.45833	42.7849	9.25676	19.911	3.37588	41	6	19.6667	3.18519	19.6667	3.18519	2.23478	0.0891362	1	0.254617	13	12.781	14	2	2.62076	3	9	9.73967	10	8	9	8.38048	25	18.9964	26	15	20.4724	16	43	45.4056	44	27.6667	28.6667	28.2915
SN3_00300225	0	0	0	1	0	0	0	1	0	0	0	-1	0	-1	#NUM!	#NUM!	#NUM!	#NUM!	0	0	1	0	0	1	0	0	1	0	1	0	0	0	1	0	0	1	0	0	1	0	1	0
SN3_00300230	43	16	24.3333	3.21212	43.6746	16.4411	25.051	3.21497	43	16	24.3333	3.02778	24.3333	3.02778	3.59645	0.0228302	1	0.145052	18	17.6968	19	0	0	1	15	16.2328	16	11	12	11.3099	43	32.6739	44	32	43.6746	33	31	32.7343	32	35.3333	36.3333	36.3609
SN3_00300235	13	6	8.66667	27	17.7428	6.07886	9.69171	27.867	13	6	8.66667	7.5	8.66667	7.5	4.11096	0.0147206	1	0.128285	0	0	1	0	0	1	1	1.08219	2	0.333333	1.33333	0.360728	8	6.07886	9	13	17.7428	14	6	6.33567	7	9	10	10.0524
SN3_00300240	7	0	-2	-7	9.17265	0	-2.80427	-12.0716	7	0	-2	-2.5	-2	-2.5	-0.848528	0.443939	1	0.638641	0	0	1	7	9.17265	8	0	0	1	2.33333	3.33333	3.05755	1	0.759857	2	0	0	1	0	0	1	0.333333	1.33333	0.253286
SN3_00300245	100	41	64.6667	13.9333	80.8076	43.8033	64.0613	12.2146	100	41	64.6667	11.7778	64.6667	11.7778	3.99936	0.0161386	1	0.132494	7	6.88209	8	7	9.17265	8	1	1.08219	2	5	6	5.71231	101	76.7456	102	60	81.8898	61	48	50.6854	49	69.6667	70.6667	69.7736
SN3_00300250	3	0	-1	-2.5	2.94947	0.550522	-1.07245	-2.51427	3	0	-1	-1.6	-1	-1.6	-1.34164	0.250815	1	0.45887	3	2.94947	4	1	1.31038	2	1	1.08219	2	1.66667	2.66667	1.78068	1	0.759857	2	1	1.36483	2	0	0	1	0.666667	1.66667	0.708229
SN3_00300255	145	48	86	4.26582	126.509	52.7235	83.1652	3.72997	145	48	86	4.14634	86	4.14634	3.4131	0.0269504	1	0.152633	28	27.5284	29	38	49.7944	39	13	14.0684	14	26.3333	27.3333	30.4637	158	120.057	159	103	140.577	104	76	80.2518	77	112.333	113.333	113.629
SN3_00300260	132	65	77	2.87805	103.724	67.7967	75.3098	2.70799	132	65	77	2.83333	77	2.83333	3.30947	0.0296692	1	0.157812	66	64.8883	67	25	32.7595	26	32	34.6299	33	41	42	44.0926	157	119.298	158	100	136.483	101	97	102.427	98	118	119	119.402
SN3_00300265	23	4	-0.666667	-1.03448	20.342	3.27188	-1.80621	-1.09218	23	4	-0.666667	-1.03279	-0.666667	-1.03279	-0.0830455	0.937805	1	1	35	34.4104	36	12	15.7245	13	13	14.0684	14	20	21	21.4011	25	18.9964	26	16	21.8373	17	17	17.9511	18	19.3333	20.3333	19.5949
SN3_00300270	106	27	-44.3333	-1.4404	101.42	41.7961	-57.1837	-1.54946	106	27	-44.3333	-1.43607	-44.3333	-1.43607	-1.90879	0.128926	1	0.308062	175	172.052	176	133	174.28	134	127	137.438	128	145	146	161.257	130	98.7814	131	103	140.577	104	69	72.8602	70	100.667	101.667	104.073
SN3_00300275	97	16	51.6667	2.10714	78.7546	16.2213	47.9616	1.92363	97	16	51.6667	2.08392	51.6667	2.08392	2.43409	0.071664	1	0.230017	49	48.1746	50	40	52.4152	41	51	55.1915	52	46.6667	47.6667	51.9271	137	104.1	138	93	126.929	94	65	68.6364	66	98.3333	99.3333	99.8887
SN3_00300280	52	5	17	2.34211	37.736	3.82645	14.1598	2.01024	52	5	17	2.2439	17	2.2439	1.11238	0.328319	1	0.551091	16	15.7305	17	11	14.4142	12	11	11.904	12	12.6667	13.6667	14.0162	58	44.0717	59	25	34.1207	26	6	6.33567	7	29.6667	30.6667	28.176
SN3_00300285	54	19	-32.3333	-4.73077	54.8768	24.8208	-35.1911	-4.83109	54	19	-32.3333	-4.34483	-32.3333	-4.34483	-3.01802	0.0392397	1	0.174313	62	60.9556	63	27	35.3802	28	34	36.7943	35	41	42	44.3767	8	6.07886	9	8	10.9186	9	10	10.5595	11	8.66667	9.66667	9.18565
SN3_00300290	109	21	-59.6667	-5.475	104.111	30.8256	-64.6958	-5.96601	109	21	-59.6667	-5.16279	-59.6667	-5.16279	-2.45551	0.0700285	1	0.226657	117	115.029	118	34	44.5529	35	68	73.5886	69	73	74	77.7236	19	14.4373	20	8	10.9186	9	13	13.7273	14	13.3333	14.3333	13.0277
SN3_00300295	111	9	-30	-1.72	104.169	17.9348	-36.8797	-1.92184	111	9	-30	-1.70312	-30	-1.70312	-1.00472	0.371877	1	0.56101	124	121.911	125	45	58.9671	46	46	49.7805	47	71.6667	72.6667	76.8863	54	41.0323	55	13	17.7428	14	58	61.2448	59	41.6667	42.6667	40.0066
SN3_00300300	188	100	59	1.40783	177.853	86.8809	55.022	1.35518	188	100	59	1.40503	59	1.40503	0.927375	0.406223	1	0.596248	241	236.94	242	83	108.761	84	110	119.04	111	144.667	145.667	154.914	271	205.921	272	210	286.614	211	130	137.273	131	203.667	204.667	209.936
SN3_00300305	93	4	-6	-1.1374	88.8157	4.21745	-5.92292	-1.13133	93	4	-6	-1.13433	-6	-1.13433	-0.216616	0.839107	1	1	101	99.2987	102	8	10.483	9	40	43.2874	41	49.6667	50.6667	51.0231	53	40.2724	54	41	55.958	42	37	39.07	38	43.6667	44.6667	45.1001
SN3_00300310	126	20	-42	-1.75	120.82	27.4899	-45.7662	-1.78376	126	20	-42	-1.73684	-42	-1.73684	-1.14	0.317913	1	0.537343	168	165.17	169	48	62.8982	49	78	84.4105	79	98	99	104.16	68	51.6703	69	58	79.1601	59	42	44.3497	43	56	57	58.3934
SN3_00300315	112	3	48.6667	1.96689	82.5112	19.9621	42.095	1.73851	112	3	48.6667	1.94805	48.6667	1.94805	1.81146	0.144301	1	0.32821	57	56.0399	58	58	76.002	59	36	38.9587	37	50.3333	51.3333	57.0002	148	112.459	149	89	121.47	90	60	63.3567	61	99	100	99.0951
SN3_00300320	6	2	1.66667	2.66667	4.55914	2.11189	1.1745	2.11945	6	2	1.66667	1.83333	1.66667	1.83333	0.898027	0.41994	1	0.611944	1	0.983156	2	0	0	1	2	2.16437	3	1	2	1.04918	6	4.55914	7	0	0	1	2	2.11189	3	2.66667	3.66667	2.22368
SN3_00300325	112	34	51.6667	2.47619	75.1946	39.3649	47.8403	2.28151	112	34	51.6667	2.43519	51.6667	2.43519	2.08661	0.105233	1	0.280082	58	57.023	59	18	23.5868	19	29	31.3834	30	35	36	37.3311	130	98.7814	131	63	85.9843	64	67	70.7483	68	86.6667	87.6667	85.1713
SN3_00300330	58	7	36.6667	5.58333	58.6241	12.9889	34.3786	5.0386	58	7	36.6667	5.07407	36.6667	5.07407	2.49421	0.0671812	1	0.220769	9	8.8484	10	2	2.62076	3	13	14.0684	14	8	9	8.51252	60	45.5914	61	16	21.8373	17	58	61.2448	59	44.6667	45.6667	42.8912
SN3_00300335	2	1	0.333333	1.5	2.11189	0.759857	0.301812	1.46047	2	1	0.333333	1.2	0.333333	1.2	0.377964	0.724659	1	0.909353	2	1.96631	3	0	0	1	0	0	1	0.666667	1.66667	0.655437	1	0.759857	2	0	0	1	2	2.11189	3	1	2	0.957249
SN3_00300340	4	2	1	2	5.45932	1.51971	1.09203	1.88473	4	2	1	1.5	1	1.5	0.774597	0.481817	1	0.677451	0	0	1	2	2.62076	3	1	1.08219	2	1	2	1.23431	2	1.51971	3	4	5.45932	5	0	0	1	2	3	2.32634
SN3_00300345	12	2	4.66667	4.5	16.378	1.86728	5.83254	5.34006	12	2	4.66667	3	4.66667	3	1.4676	0.216119	1	0.416095	3	2.94947	4	0	0	1	1	1.08219	2	1.33333	2.33333	1.34388	4	3.03943	5	12	16.378	13	2	2.11189	3	6	7	7.17643
SN3_00300350	6	2	0	-1	4.55914	2.16437	-0.621691	-1.40908	6	2	0	-1	0	-1	0	1	1	1	3	2.94947	4	1	1.31038	2	2	2.16437	3	2	3	2.14141	6	4.55914	7	0	0	1	0	0	1	2	3	1.51971
SN3_00300355	122	3	-62.6667	-4.03226	115.365	9.83191	-66.8412	-4.24614	122	3	-62.6667	-3.89231	-62.6667	-3.89231	-1.8959	0.130857	1	0.310489	134	131.743	135	22	28.8283	23	94	101.725	95	83.3333	84.3333	87.4322	25	18.9964	26	12	16.378	13	25	26.3986	26	20.6667	21.6667	20.591
SN3_00300360	69	18	-11.6667	-1.25926	60.2042	7.66607	-16.8771	-1.38143	69	18	-11.6667	-1.25362	-11.6667	-1.25362	-0.563637	0.6031	1	0.80093	89	87.5008	90	36	47.1736	37	45	48.6983	46	56.6667	57.6667	61.1243	54	41.0323	55	20	27.2966	21	61	64.4126	62	45	46	44.2472
SN3_00300365	57	16	-30.6667	-3.55556	55.6031	25.3965	-33.7163	-3.64746	57	16	-30.6667	-3.35897	-30.6667	-3.35897	-2.88346	0.0448567	1	0.184024	63	61.9388	64	31	40.6217	32	34	36.7943	35	42.6667	43.6667	46.4516	15	11.3979	16	15	20.4724	16	6	6.33567	7	12	13	12.7353
SN3_00300370	0	0	0	1	0	0	0	1	0	0	0	-1	0	-1	#NUM!	#NUM!	#NUM!	#NUM!	0	0	1	0	0	1	0	0	1	0	1	0	0	0	1	0	0	1	0	0	1	0	1	0
SN3_00300375	47	42	23.3333	1.875	60.9972	29.6575	24.8893	1.89381	47	42	23.3333	1.84337	23.3333	1.84337	1.45142	0.220293	1	0.420774	56	55.0567	57	11	14.4142	12	13	14.0684	14	26.6667	27.6667	27.8464	58	44.0717	59	55	75.0656	56	37	39.07	38	50	51	52.7358
SN3_00300380	44	8	1.66667	1.04673	38.3505	1.59137	-1.12492	-1.03068	44	8	1.66667	1.04545	1.66667	1.04545	0.108059	0.919152	1	1	59	58.0062	60	15	19.6557	16	33	35.7121	34	35.6667	36.6667	37.7913	54	41.0323	55	25	34.1207	26	33	34.8462	34	37.3333	38.3333	36.6664
SN3_00300385	109	4	-42.6667	-3.24561	106.072	10.5797	-44.0598	-3.20842	109	4	-42.6667	-3.13333	-42.6667	-3.13333	-1.33088	0.254023	1	0.462542	124	121.911	125	18	23.5868	19	43	46.534	44	61.6667	62.6667	64.0107	22	16.7169	23	20	27.2966	21	15	15.8392	16	19	20	19.9509
SN3_00300390	38	5	11	2.13793	28.8746	5.04356	9.30111	1.949	38	5	11	2.03125	11	2.03125	1.04934	0.353237	1	0.56101	20	19.6631	21	0	0	1	9	9.73967	10	9.66667	10.6667	9.80093	38	28.8746	39	10	13.6483	11	14	14.7832	15	20.6667	21.6667	19.102
SN3_00300395	3186	1393	-2049.33	-342.556	3131.95	1710.82	-2219.09	-362.266	3186	1393	-2049.33	-293.762	-2049.33	-293.762	-3.60533	0.0226504	1	0.144473	3187	3133.32	3188	1396	1829.29	1397	1583	1713.1	1584	2055.33	2056.33	2225.24	3	2.27957	4	1	1.36483	2	14	14.7832	15	6	7	6.14254
SN3_00300400	0	0	0	1	0	0	0	1	0	0	0	-1	0	-1	#NUM!	#NUM!	#NUM!	#NUM!	0	0	1	0	0	1	0	0	1	0	1	0	0	0	1	0	0	1	0	0	1	0	1	0
SN3_00300405	41	8	20	9.57143	31.1541	12.0637	18.2427	8.51946	41	8	20	7	20	7	2.10949	0.10255	1	0.276027	3	2.94947	4	0	0	1	4	4.32874	5	2.33333	3.33333	2.42607	41	31.1541	42	11	15.0131	12	15	15.8392	16	22.3333	23.3333	20.6688
SN3_00300410	53	9	-19.6667	-2.05357	48.1714	5.13992	-21.4158	-2.13442	53	9	-19.6667	-2	-19.6667	-2	-1.26018	0.276112	1	0.488574	66	64.8883	67	13	17.0349	14	36	38.9587	37	38.3333	39.3333	40.294	22	16.7169	23	13	17.7428	14	21	22.1748	22	18.6667	19.6667	18.8782
SN3_00300415	108	32	-28	-1.37668	132.539	51.1141	-28.6687	-1.34564	108	32	-28	-1.37168	-28	-1.37168	-0.865933	0.435376	1	0.628843	135	132.726	136	70	91.7265	71	102	110.383	103	102.333	103.333	111.612	78	59.2689	79	118	161.05	119	27	28.5105	28	74.3333	75.3333	82.9431
SN3_00300420	150	70	-110	-2.67513	185.981	82.6859	-129.06	-2.88888	150	70	-110	-2.65	-110	-2.65	-4.80435	0.00862073	1	0.113095	208	204.496	209	186	243.73	187	133	143.931	134	175.667	176.667	197.386	76	57.7491	77	63	85.9843	64	58	61.2448	59	65.6667	66.6667	68.3261
SN3_00300425	15	5	-1	-1.04545	22.8504	10.3649	-2.40697	-1.101	15	5	-1	-1.04348	-1	-1.04348	-0.20702	0.846106	1	1	26	25.562	27	29	38.001	30	14	15.1506	15	23	24	26.2379	20	15.1971	21	25	34.1207	26	21	22.1748	22	22	23	23.8309
SN3_00300430	6	1	3	10	4.55914	1.31038	2.49085	6.70258	6	1	3	3.25	3	3.25	1.67126	0.16999	1	0.360161	0	0	1	1	1.31038	2	0	0	1	0.333333	1.33333	0.436793	6	4.55914	7	0	0	1	4	4.22378	5	3.33333	4.33333	2.92764
SN3_00300435	7	3	3	2.8	9.55381	2.7171	3.48339	3.08386	7	3	3	2.125	3	2.125	1.59099	0.186822	1	0.382332	4	3.93262	5	0	0	1	1	1.08219	2	1.66667	2.66667	1.6716	5	3.79929	6	7	9.55381	8	2	2.11189	3	4.66667	5.66667	5.155
SN3_00300440	31	2	13.3333	2.11111	21.6216	8.45478	11.2172	1.82285	31	2	13.3333	2.02564	13.3333	2.02564	1.98517	0.118102	1	0.293906	15	14.7473	16	15	19.6557	16	6	6.49311	7	12	13	13.632	37	28.1147	38	17	23.2021	18	22	23.2308	23	25.3333	26.3333	24.8492
SN3_00300445	16	5	5.33333	1.25397	20.4578	12.3947	3.51177	1.14514	16	5	5.33333	1.24242	5.33333	1.24242	1.18927	0.300104	1	0.517459	20	19.6631	21	28	36.6906	29	15	16.2328	16	21	22	24.1955	25	18.9964	26	23	31.3911	24	31	32.7343	32	26.3333	27.3333	27.7073
SN3_00300450	10682	7698	-4491.67	-1.54143	13965	7880.57	-5742.41	-1.66293	10682	7698	-4491.67	-1.54136	-4491.67	-1.54136	-1.27318	0.271914	1	0.484021	15608	15345.1	15609	14213	18624.4	14214	8542	9244.03	8543	12787.7	12788.7	14404.5	6132	4659.44	6133	4926	6723.15	4927	13830	14603.7	13831	8296	8297	8662.11
SN3_00300451	168	46	46.3333	1.66827	120.064	58.8776	32.2478	1.40236	168	46	46.3333	1.65877	46.3333	1.65877	0.94227	0.399406	1	0.589295	34	33.4273	35	82	107.451	83	92	99.5611	93	69.3333	70.3333	80.1465	202	153.491	203	99	135.118	100	46	48.5735	47	115.667	116.667	112.394
SN3_00300455	19	6	10.6667	17	25.9318	6.33567	12.3799	19.8881	19	6	10.6667	7.4	10.6667	7.4	2.67597	0.0554602	1	0.204228	2	1.96631	3	0	0	1	0	0	1	0.666667	1.66667	0.655437	9	6.83871	10	19	25.9318	20	6	6.33567	7	11.3333	12.3333	13.0354
SN3_00300460	2	0	-0.666667	#DIV/0!	2.16437	0	-0.721457	#DIV/0!	2	0	-0.666667	-1.66667	-0.666667	-1.66667	-1	0.373901	1	0.56101	0	0	1	0	0	1	2	2.16437	3	0.666667	1.66667	0.721457	0	0	1	0	0	1	0	0	1	0	1	0
SN3_00300465	50	10	-3.33333	-1.07092	43.1143	3.29147	-9.27422	-1.20504	50	10	-3.33333	-1.06944	-3.33333	-1.06944	-0.163082	0.878361	1	1	75	73.7367	76	33	43.2425	34	43	46.534	44	50.3333	51.3333	54.5044	79	60.0287	80	33	45.0394	34	29	30.6224	30	47	48	45.2302
SN3_00300470	1	0	-0.333333	#DIV/0!	0.983156	0	-0.327719	#DIV/0!	1	0	-0.333333	-1.33333	-0.333333	-1.33333	-1	0.373901	1	0.56101	1	0.983156	2	0	0	1	0	0	1	0.333333	1.33333	0.327719	0	0	1	0	0	1	0	0	1	0	1	0
SN3_00300475	64	45	3.33333	1.05208	96.9246	33.4436	4.18554	1.06049	64	45	3.33333	1.05128	3.33333	1.05128	0.135957	0.898423	1	1	78	76.6861	79	33	43.2425	34	81	87.657	82	64	65	69.1952	76	57.7491	77	95	129.659	96	31	32.7343	32	67.3333	68.3333	73.3808
SN3_00300480	80	25	39.3333	4.27778	59.2255	27.2446	34.6639	3.41518	80	25	39.3333	4.02564	39.3333	4.02564	2.13805	0.0993056	1	0.271915	7	6.88209	8	21	27.518	22	8	8.65748	9	12	13	14.3525	87	66.1076	88	33	45.0394	34	34	35.9021	35	51.3333	52.3333	49.0164
SN3_00300485	50	14	28	4.81818	36.4298	13.5174	26.3299	4.19638	50	14	28	4.36	28	4.36	2.53963	0.064006	1	0.21605	7	6.88209	8	7	9.17265	8	8	8.65748	9	7.33333	8.33333	8.23741	57	43.3119	58	28	38.2152	29	21	22.1748	22	35.3333	36.3333	34.5673
SN3_00300490	542	232	393.667	237.2	559.58	244.47	404.315	218.755	542	232	393.667	148.625	393.667	148.625	4.4124	0.011579	1	0.120166	3	2.94947	4	2	2.62076	3	0	0	1	1.66667	2.66667	1.85674	542	411.843	543	410	559.58	411	234	247.091	235	395.333	396.333	406.171
SN3_00300495	137	55	-97	-13.125	144.087	63.0658	-110.052	-15.7427	137	55	-97	-11.7778	-97	-11.7778	-4.55578	0.010372	1	0.118317	138	135.675	139	111	145.452	112	66	71.4242	67	105	106	117.517	11	8.35843	12	1	1.36483	2	12	12.6713	13	8	9	7.46487
SN3_00300500	179	63	123	21.5	182.996	67.0341	125.942	20.6349	179	63	123	18.5714	123	18.5714	3.80797	0.0189732	1	0.137872	7	6.88209	8	2	2.62076	3	9	9.73967	10	6	7	6.41417	181	137.534	182	136	185.617	137	70	73.9162	71	129	130	132.356
SN3_00300505	239	70	157.333	17.8571	233.434	74.7168	159.277	15.9555	239	70	157.333	16.2258	157.333	16.2258	3.32708	0.029185	1	0.15653	11	10.8147	12	12	15.7245	13	5	5.41093	6	9.33333	10.3333	10.6501	244	185.405	245	175	238.845	176	81	85.5315	82	166.667	167.667	169.927
SN3_00300510	278	88	-173	-23.5652	274.12	96.4982	-190.224	-24.3986	278	88	-173	-20.9615	-173	-20.9615	-3.12051	0.0355091	1	0.167388	285	280.199	286	161	210.971	162	96	103.89	97	180.667	181.667	198.353	8	6.07886	9	8	10.9186	9	7	7.39162	8	7.66667	8.66667	8.1297
SN3_00300515	345	159	223	2.88451	289.978	213.178	218.787	2.72508	345	159	223	2.86872	223	2.86872	3.65546	0.0216668	1	0.143835	194	190.732	195	68	89.1058	69	93	100.643	94	118.333	119.333	126.827	413	313.821	414	252	343.937	253	359	379.084	360	341.333	342.333	345.614
SN3_00300520	37	14	21.3333	11.6667	27.7924	14.2744	20.3182	10.1628	37	14	21.3333	8.11111	21.3333	8.11111	2.90012	0.0441128	1	0.182872	3	2.94947	4	2	2.62076	3	1	1.08219	2	2	3	2.21747	38	28.8746	39	16	21.8373	17	16	16.8951	17	23.3333	24.3333	22.5357
SN3_00300525	92	17	25	1.41209	50.6386	35.0608	19.9203	1.30547	92	17	25	1.40541	25	1.40541	0.91888	0.410154	1	0.600401	94	92.4166	95	35	45.8633	36	53	57.3558	54	60.6667	61.6667	65.2119	127	96.5018	128	70	95.5381	71	60	63.3567	61	85.6667	86.6667	85.1322
SN3_00300530	258	108	-35.6667	-1.14479	320.85	131.006	-54.0252	-1.20734	258	108	-35.6667	-1.1442	-35.6667	-1.1442	-0.420566	0.695683	1	0.886357	360	353.936	361	280	366.906	281	206	222.93	207	282	283	314.591	323	245.434	324	314	428.557	315	102	107.706	103	246.333	247.333	260.566
SN3_00300535	79	20	-21.6667	-1.46099	68.1274	9.48359	-29.7288	-1.64927	79	20	-21.6667	-1.45139	-21.6667	-1.45139	-0.986094	0.379913	1	0.567777	104	102.248	105	61	79.9331	62	41	44.3696	42	68.6667	69.6667	75.517	65	49.3907	66	25	34.1207	26	51	53.8532	52	47	48	45.7882
SN3_00300540	12	8	-9.66667	#DIV/0!	12.9862	7.86524	-10.8816	#DIV/0!	12	8	-9.66667	-10.6667	-9.66667	-10.6667	-8.04315	0.00129708	1	0.0721524	8	7.86524	9	9	11.7934	10	12	12.9862	13	9.66667	10.6667	10.8816	0	0	1	0	0	1	0	0	1	0	1	0
SN3_00300545	67	11	30	1.86538	43.671	10.697	27.0053	1.71132	67	11	30	1.84112	30	1.84112	1.99901	0.116247	1	0.291132	44	43.2588	45	25	32.7595	26	35	37.8765	36	34.6667	35.6667	37.9649	92	69.9068	93	56	76.4305	57	46	48.5735	47	64.6667	65.6667	64.9703
SN3_00300550	41	14	4	1.2069	31.9006	13.0022	0.408919	1.02024	41	14	4	1.19672	4	1.19672	0.262865	0.805639	1	0.986852	38	37.3599	39	7	9.17265	8	13	14.0684	14	19.3333	20.3333	20.2003	45	34.1936	46	4	5.45932	5	21	22.1748	22	23.3333	24.3333	20.6092
SN3_00300555	164	81	106.667	9.42105	133.917	85.2954	106.849	9.17035	164	81	106.667	8.80488	106.667	8.80488	4.26477	0.0130041	1	0.123556	26	25.562	27	3	3.93114	4	9	9.73967	10	12.6667	13.6667	13.0776	167	126.896	168	101	137.848	102	90	95.0351	91	119.333	120.333	119.926
SN3_00300560	212	55	139.333	8.33333	241.956	57.6309	144.517	8.22418	212	55	139.333	7.96667	139.333	7.96667	3.098	0.0362916	1	0.169162	33	32.4441	34	7	9.17265	8	17	18.3972	18	19	20	20.0046	219	166.409	220	184	251.129	185	72	76.028	73	158.333	159.333	164.522
SN3_00300565	53	28	34.3333	3.71053	45.475	30.3671	33.8773	3.42794	53	28	34.3333	3.5122	34.3333	3.5122	4.42832	0.0114369	1	0.120166	11	10.8147	12	8	10.483	9	19	20.5615	20	12.6667	13.6667	13.9531	61	46.3513	62	41	55.958	42	39	41.1819	40	47	48	47.8304
SN3_00300570	78	17	-37	-2.42308	75.8855	29.3326	-42.1743	-2.59218	78	17	-37	-2.37037	-37	-2.37037	-2.3703	0.0767957	1	0.237105	89	87.5008	90	45	58.9671	46	55	59.5202	56	63	64	68.6627	39	29.6344	40	28	38.2152	29	11	11.6154	12	26	27	26.4884
SN3_00300575	170	33	46.3333	1.40643	114.758	45.4475	33.1543	1.26133	170	33	46.3333	1.4029	46.3333	1.4029	0.968412	0.387678	1	0.576916	159	156.322	160	115	150.694	116	68	73.5886	69	114	115	126.868	238	180.846	239	138	188.347	139	105	110.874	106	160.333	161.333	160.022
SN3_00300580	92	10	-38	-2.44304	89.1401	23.3007	-41.3219	-2.49532	92	10	-38	-2.39024	-38	-2.39024	-1.63291	0.177825	1	0.370993	110	108.147	111	39	51.1048	40	44	47.6162	45	64.3333	65.3333	68.956	32	24.3154	33	29	39.5801	30	18	19.007	19	26.3333	27.3333	27.6342
SN3_00300585	6060	2594	-3866	-50.7768	5940.34	3236.99	-4192.1	-56.002	6060	2594	-3866	-50.1441	-3866	-50.1441	-3.54389	0.0239296	1	0.146196	6113	6010.03	6114	2660	3485.61	2661	3058	3309.32	3059	3943.67	3944.67	4268.32	114	86.6237	115	53	72.336	54	66	69.6924	67	77.6667	78.6667	76.2174
SN3_00300590	2	0	-1	#DIV/0!	2.16437	0	-1.04918	#DIV/0!	2	0	-1	-2	-1	-2	-1.73205	0.158302	1	0.344358	1	0.983156	2	0	0	1	2	2.16437	3	1	2	1.04918	0	0	1	0	0	1	0	0	1	0	1	0
SN3_00300595	72	23	41	1.7069	50.3506	28.8352	36.7198	1.57465	72	23	41	1.69492	41	1.69492	2.74351	0.0517182	1	0.197113	74	72.7535	75	47	61.5878	48	53	57.3558	54	58	59	63.8991	119	90.423	120	76	103.727	77	102	107.706	103	99	100	100.619
SN3_00300600	0	0	0	1	0	0	0	1	0	0	0	-1	0	-1	#NUM!	#NUM!	#NUM!	#NUM!	0	0	1	0	0	1	0	0	1	0	1	0	0	0	1	0	0	1	0	0	1	0	1	0
SN3_00300605	0	0	0	1	0	0	0	1	0	0	0	-1	0	-1	#NUM!	#NUM!	#NUM!	#NUM!	0	0	1	0	0	1	0	0	1	0	1	0	0	0	1	0	0	1	0	0	1	0	1	0
SN3_00300610	0	0	0	1	0	0	0	1	0	0	0	-1	0	-1	#NUM!	#NUM!	#NUM!	#NUM!	0	0	1	0	0	1	0	0	1	0	1	0	0	0	1	0	0	1	0	0	1	0	1	0
SN3_00300615	0	0	0	1	0	0	0	1	0	0	0	-1	0	-1	#NUM!	#NUM!	#NUM!	#NUM!	0	0	1	0	0	1	0	0	1	0	1	0	0	0	1	0	0	1	0	0	1	0	1	0
SN3_00300620	38	7	-13	-2.39286	37.0688	7.15086	-13.5338	-2.39451	38	7	-13	-2.25806	-13	-2.25806	-1.19562	0.297877	1	0.514747	42	41.2925	43	6	7.86227	7	19	20.5615	20	22.3333	23.3333	23.2388	13	9.87814	14	11	15.0131	12	4	4.22378	5	9.33333	10.3333	9.70502
SN3_00300625	48	5	25.3333	2.43396	66.1108	6.21031	27.0201	2.39797	48	5	25.3333	2.35714	25.3333	2.35714	1.9273	0.126207	1	0.304557	19	18.68	20	11	14.4142	12	23	24.8903	24	17.6667	18.6667	19.3281	52	39.5126	53	59	80.525	60	18	19.007	19	43	44	46.3482
SN3_00300630	22	8	-7.33333	-1.47826	21.0471	11.5176	-8.10374	-1.49801	22	8	-7.33333	-1.44898	-7.33333	-1.44898	-1.05603	0.350513	1	0.56101	30	29.4947	31	11	14.4142	12	27	29.219	28	22.6667	23.6667	24.3759	19	14.4373	20	19	25.9318	20	8	8.44756	9	15.3333	16.3333	16.2722
SN3_00300635	79	9	-28	-2.3125	76.8686	21.1596	-28.6191	-2.21539	79	9	-28	-2.25373	-28	-2.25373	-1.30709	0.261258	1	0.471356	90	88.484	91	23	30.1387	24	35	37.8765	36	49.3333	50.3333	52.1664	22	16.7169	23	31	42.3097	32	11	11.6154	12	21.3333	22.3333	23.5473
SN3_00300640	91	10	47	3.38983	81.015	9.98216	46.4848	3.20901	91	10	47	3.27419	47	3.27419	2.30099	0.0828491	1	0.245326	28	27.5284	29	9	11.7934	10	22	23.8081	23	19.6667	20.6667	21.0433	100	75.9857	101	68	92.8084	69	32	33.7902	33	66.6667	67.6667	67.5281
SN3_00300645	100	23	66.6667	6	106.541	35.0655	64.136	5.25731	100	23	66.6667	5.65116	66.6667	5.65116	2.91111	0.0436295	1	0.182494	13	12.781	14	14	18.3453	15	13	14.0684	14	13.3333	14.3333	15.0649	91	69.147	92	36	49.1339	37	113	119.322	114	80	81	79.2009
SN3_00300650	523	193	324	3.22936	362.339	269.728	305.103	2.91487	523	193	324	3.21412	324	3.21412	3.2518	0.0313224	1	0.160093	205	201.547	206	116	152.004	117	115	124.451	116	145.333	146.333	159.334	638	484.789	639	309	421.732	310	461	486.791	462	469.333	470.333	464.437
SN3_00300655	0	0	0	1	0	0	0	1	0	0	0	-1	0	-1	#NUM!	#NUM!	#NUM!	#NUM!	0	0	1	0	0	1	0	0	1	0	1	0	0	0	1	0	0	1	0	0	1	0	1	0
SN3_00300660	438	168	-304.667	-4.25267	504.285	188.32	-356.956	-4.90835	438	168	-304.667	-4.21831	-304.667	-4.21831	-4.25803	0.0130741	1	0.123616	490	481.746	491	439	575.256	440	266	287.861	267	398.333	399.333	448.288	131	99.5413	132	52	70.9712	53	98	103.483	99	93.6667	94.6667	91.3317
SN3_00300665	2	0	-0.666667	#DIV/0!	2.16437	0	-0.721457	#DIV/0!	2	0	-0.666667	-1.66667	-0.666667	-1.66667	-1	0.373901	1	0.56101	0	0	1	0	0	1	2	2.16437	3	0.666667	1.66667	0.721457	0	0	1	0	0	1	0	0	1	0	1	0
SN3_00300670	272	82	-157.333	-23.4762	267.037	109.653	-168.269	-24.7006	272	82	-157.333	-20.6667	-157.333	-20.6667	-2.79657	0.0489824	1	0.192693	273	268.401	274	86	112.693	87	134	145.013	135	164.333	165.333	175.369	4	3.03943	5	1	1.36483	2	16	16.8951	17	7	8	7.09979
SN3_00300675	113	18	31.6667	1.86364	75.1261	26.2284	23.8576	1.60391	113	18	31.6667	1.84071	31.6667	1.84071	0.899313	0.41933	1	0.611308	56	55.0567	57	22	28.8283	23	32	34.6299	33	36.6667	37.6667	39.505	135	102.581	136	44	60.0525	45	26	27.4546	27	68.3333	69.3333	63.3626
SN3_00300680	54	15	38.3333	3.55556	76.8099	12.9984	39.8478	3.37946	54	15	38.3333	3.39583	38.3333	3.39583	3.22317	0.0321834	1	0.16103	19	18.68	20	15	19.6557	16	11	11.904	12	15	16	16.7466	65	49.3907	66	65	88.7139	66	30	31.6784	31	53.3333	54.3333	56.5943
SN3_00300685	60	32	9.33333	1.26415	85.5964	24.4857	11.7742	1.31091	60	32	9.33333	1.25688	9.33333	1.25688	0.464606	0.666376	1	0.861232	48	47.1915	49	16	20.9661	17	42	45.4518	43	35.3333	36.3333	37.8698	50	37.9929	51	72	98.2678	73	12	12.6713	13	44.6667	45.6667	49.644
SN3_00300690	0	0	0	1	0	0	0	1	0	0	0	-1	0	-1	#NUM!	#NUM!	#NUM!	#NUM!	0	0	1	0	0	1	0	0	1	0	1	0	0	0	1	0	0	1	0	0	1	0	1	0
SN3_00300695	0	0	0	1	0	0	0	1	0	0	0	-1	0	-1	#NUM!	#NUM!	#NUM!	#NUM!	0	0	1	0	0	1	0	0	1	0	1	0	0	0	1	0	0	1	0	0	1	0	1	0
SN3_00300700	31	8	-1.33333	-1.05063	25.6779	8.49501	-5.57992	-1.22509	31	8	-1.33333	-1.04878	-1.33333	-1.04878	-0.121942	0.908826	1	1	40	39.3262	41	23	30.1387	24	20	21.6437	21	27.6667	28.6667	30.3696	41	31.1541	42	10	13.6483	11	28	29.5665	29	26.3333	27.3333	24.7896
SN3_00300705	234	114	167.667	12.4318	174.583	160.934	164.7	10.7276	234	114	167.667	11.7021	167.667	11.7021	4.95885	0.00771239	1	0.109055	14	13.7642	15	20	26.2076	21	10	10.8219	11	14.6667	15.6667	16.9312	244	185.405	245	128	174.698	129	175	184.79	176	182.333	183.333	181.631
SN3_00300710	0	0	0	1	0	0	0	1	0	0	0	-1	0	-1	#NUM!	#NUM!	#NUM!	#NUM!	0	0	1	0	0	1	0	0	1	0	1	0	0	0	1	0	0	1	0	0	1	0	1	0
SN3_00300715	80	10	35	1.86066	47.6107	8.37516	28.8873	1.63577	80	10	35	1.84	35	1.84	1.68091	0.168074	1	0.357385	42	41.2925	43	37	48.484	38	43	46.534	44	40.6667	41.6667	45.4368	117	88.9033	118	58	79.1601	59	52	54.9091	53	75.6667	76.6667	74.3242
SN3_00300720	17	8	9.66667	3.63636	17.9511	7.25738	10.0028	3.61644	17	8	9.66667	3.07143	9.66667	3.07143	2.84368	0.0466932	1	0.18818	9	8.8484	10	2	2.62076	3	0	0	1	3.66667	4.66667	3.82305	13	9.87814	14	10	13.6483	11	17	17.9511	18	13.3333	14.3333	13.8258
SN3_00300725	35	3	17	1.77273	41.8896	5.23112	15.8805	1.64072	35	3	17	1.73913	17	1.73913	2.28536	0.0842865	1	0.2482	28	27.5284	29	25	32.7595	26	13	14.0684	14	22	23	24.7854	48	36.4731	49	41	55.958	42	28	29.5665	29	39	40	40.6659
SN3_00300730	331	61	80.3333	1.45905	226.497	112.108	53.4502	1.26895	331	61	80.3333	1.45644	80.3333	1.45644	0.824039	0.456216	1	0.651671	182	178.934	183	202	264.697	203	141	152.588	142	175	176	198.74	428	325.219	429	241	328.924	242	97	102.427	98	255.333	256.333	252.19
SN3_00300735	0	0	0	1	0	0	0	1	0	0	0	-1	0	-1	#NUM!	#NUM!	#NUM!	#NUM!	0	0	1	0	0	1	0	0	1	0	1	0	0	0	1	0	0	1	0	0	1	0	1	0
SN3_00300740	0	0	0	1	0	0	0	1	0	0	0	-1	0	-1	#NUM!	#NUM!	#NUM!	#NUM!	0	0	1	0	0	1	0	0	1	0	1	0	0	0	1	0	0	1	0	0	1	0	1	0
SN3_00300745	63	8	5	1.12097	41.3571	0.954582	-2.38033	-1.05431	63	8	5	1.11811	5	1.11811	0.25464	0.811557	1	0.991772	45	44.242	46	39	51.1048	40	40	43.2874	41	41.3333	42.3333	46.2114	85	64.5878	86	32	43.6746	33	22	23.2308	23	46.3333	47.3333	43.8311
SN3_00300750	49	3	-18.3333	-2.12245	45.8846	11.0976	-21.7335	-2.37621	49	3	-18.3333	-2.05769	-18.3333	-2.05769	-1.60657	0.183425	1	0.378585	55	54.0736	56	24	31.4491	25	25	27.0546	26	34.6667	35.6667	37.5258	21	15.957	22	6	8.18898	7	22	23.2308	23	16.3333	17.3333	15.7923
SN3_00300755	0	0	0	1	0	0	0	1	0	0	0	-1	0	-1	#NUM!	#NUM!	#NUM!	#NUM!	0	0	1	0	0	1	0	0	1	0	1	0	0	0	1	0	0	1	0	0	1	0	1	0
SN3_00300760	2	0	-0.666667	#DIV/0!	1.96631	0	-0.655437	#DIV/0!	2	0	-0.666667	-1.66667	-0.666667	-1.66667	-1	0.373901	1	0.56101	2	1.96631	3	0	0	1	0	0	1	0.666667	1.66667	0.655437	0	0	1	0	0	1	0	0	1	0	1	0
SN3_00300765	6	0	-2	#DIV/0!	6.49311	0	-2.16437	#DIV/0!	6	0	-2	-3	-2	-3	-1	0.373901	1	0.56101	0	0	1	0	0	1	6	6.49311	7	2	3	2.16437	0	0	1	0	0	1	0	0	1	0	1	0
SN3_00300770	482	130	323	108.667	494.45	137.22	330.273	90.9943	482	130	323	81.75	323	81.75	3.13558	0.0349965	1	0.166429	1	0.983156	2	6	7.86227	7	2	2.16437	3	3	4	3.66993	483	367.011	484	363	495.433	364	132	139.385	133	326	327	333.943
SN3_00300775	74	41	-30.3333	-1.51412	67.9484	36.0761	-42.7261	-1.76103	74	41	-30.3333	-1.50556	-30.3333	-1.50556	-1.28245	0.268959	1	0.479998	111	109.13	112	77	100.899	78	80	86.5748	81	89.3333	90.3333	98.8681	101	76.7456	102	37	50.4987	38	39	41.1819	40	59	60	56.142
SN3_00300780	7	3	-3.66667	-2.83333	7.10539	4.40337	-3.59539	-2.48261	7	3	-3.66667	-2.22222	-3.66667	-2.22222	-1.73925	0.156975	1	0.344358	8	7.86524	9	2	2.62076	3	7	7.5753	8	5.66667	6.66667	6.02043	1	0.759857	2	4	5.45932	5	1	1.05595	2	2	3	2.42504
SN3_00300785	3314	1817	-2427.33	-405.556	3258.18	1967.62	-2682.66	-452.559	3314	1817	-2427.33	-347.762	-2427.33	-347.762	-5.37721	0.00577939	1	0.101104	3314	3258.18	3315	2165	2836.97	2166	1821	1970.66	1822	2433.33	2434.33	2688.6	4	3.03943	5	0	0	1	14	14.7832	15	6	7	5.94089
SN3_00300790	60	31	-47	#DIV/0!	65.5189	33.5478	-52.6853	#DIV/0!	60	31	-47	-48	-47	-48	-5.52623	0.0052374	1	0.0975237	60	58.9893	61	50	65.5189	51	31	33.5478	32	47	48	52.6853	0	0	1	0	0	1	0	0	1	0	1	0
SN3_00300795	61	28	-42	-5.5	67.3382	28.9653	-48.198	-6.17926	61	28	-42	-5.06452	-42	-5.06452	-5.04808	0.00724082	1	0.107745	63	61.9388	64	53	69.4501	54	38	41.123	39	51.3333	52.3333	57.504	16	12.1577	17	10	13.6483	11	2	2.11189	3	9.33333	10.3333	9.30597
SN3_00300800	4	0	-1.33333	#DIV/0!	5.24152	0	-1.74717	#DIV/0!	4	0	-1.33333	-2.33333	-1.33333	-2.33333	-1	0.373901	1	0.56101	0	0	1	4	5.24152	5	0	0	1	1.33333	2.33333	1.74717	0	0	1	0	0	1	0	0	1	0	1	0
SN3_00300805	4	3	1.33333	1.66667	5.84099	1.98348	1.20422	1.49442	4	3	1.33333	1.44444	1.33333	1.44444	0.852803	0.441823	1	0.636244	1	0.983156	2	4	5.24152	5	1	1.08219	2	2	3	2.43562	4	3.03943	5	5	6.82415	6	1	1.05595	2	3.33333	4.33333	3.63984
SN3_00300810	462	94	209.333	2.16081	350.614	61.6799	193.632	1.98021	462	94	209.333	2.15441	209.333	2.15441	1.6903	0.166233	1	0.354748	248	243.823	249	139	182.143	140	154	166.657	155	180.333	181.333	197.541	601	456.674	602	379	517.271	380	189	199.574	190	389.667	390.667	391.173
SN3_00300815	69	33	-47	-21.1429	67.8377	35.7646	-52.4866	-27.6376	69	33	-47	-15.1	-47	-15.1	-4.57464	0.0102248	1	0.117572	69	67.8377	70	44	57.6567	45	35	37.8765	36	49.3333	50.3333	54.457	5	3.79929	6	0	0	1	2	2.11189	3	2.33333	3.33333	1.97039
SN3_00300820	76	17	-30.6667	-1.87619	74.2831	44.5988	-32.8963	-1.84603	76	17	-30.6667	-1.85185	-30.6667	-1.85185	-1.63197	0.178023	1	0.37116	82	80.6188	83	45	58.9671	46	70	75.753	71	65.6667	66.6667	71.7796	41	31.1541	42	58	79.1601	59	6	6.33567	7	35	36	38.8833
SN3_00300825	31	8	-10.6667	-1.91429	30.1139	0.598961	-12.2404	-2.05733	31	8	-10.6667	-1.84211	-10.6667	-1.84211	-1.27592	0.271037	1	0.482973	36	35.3936	37	11	14.4142	12	20	21.6437	21	22.3333	23.3333	23.8172	19	14.4373	20	11	15.0131	12	5	5.27973	6	11.6667	12.6667	11.5767
SN3_00300830	119	4	-47	-2.28182	115.54	25.8745	-51.0229	-2.32504	119	4	-47	-2.24779	-47	-2.24779	-1.59969	0.184916	1	0.38041	139	136.659	140	47	61.5878	48	65	70.3421	66	83.6667	84.6667	89.5295	47	35.7133	48	43	58.6877	44	20	21.1189	21	36.6667	37.6667	38.5066
SN3_00300835	29	7	15.6667	4.13333	25.9862	7.26041	15.7313	4.03114	29	7	15.6667	3.61111	15.6667	3.61111	2.75047	0.0513498	1	0.196432	9	8.8484	10	1	1.31038	2	5	5.41093	6	5	6	5.1899	30	22.7957	31	20	27.2966	21	12	12.6713	13	20.6667	21.6667	20.9212
SN3_00300840	1	0	-0.333333	#DIV/0!	0.983156	0	-0.327719	#DIV/0!	1	0	-0.333333	-1.33333	-0.333333	-1.33333	-1	0.373901	1	0.56101	1	0.983156	2	0	0	1	0	0	1	0.333333	1.33333	0.327719	0	0	1	0	0	1	0	0	1	0	1	0
SN3_00300845	95	30	12	1.16364	51.8171	23.7802	4.08246	1.05163	95	30	12	1.16143	12	1.16143	0.404622	0.706458	1	0.894754	94	92.4166	95	37	48.484	38	89	96.3145	90	73.3333	74.3333	79.0717	132	100.301	133	59	80.525	60	65	68.6364	66	85.3333	86.3333	83.1542
SN3_00300850	24	8	13	3.4375	19.007	12.3319	12.9202	3.38886	24	8	13	3.05263	13	3.05263	2.89087	0.0445239	1	0.183504	11	10.8147	12	0	0	1	5	5.41093	6	5.33333	6.33333	5.40855	24	18.2366	25	13	17.7428	14	18	19.007	19	18.3333	19.3333	18.3288
SN3_00300855	0	0	0	1	0	0	0	1	0	0	0	-1	0	-1	#NUM!	#NUM!	#NUM!	#NUM!	0	0	1	0	0	1	0	0	1	0	1	0	0	0	1	0	0	1	0	0	1	0	1	0
SN3_00300860	253	69	116.333	2.26909	160.864	70.7872	107.185	2.08325	253	69	116.333	2.2554	116.333	2.2554	2.04742	0.110012	1	0.286008	139	136.659	140	57	74.6916	58	79	85.4927	80	91.6667	92.6667	98.9476	310	235.556	311	166	226.562	167	148	156.28	149	208	209	206.132
SN3_00300865	120	35	-64.6667	-3.73239	122.221	31.6583	-70.8725	-3.79238	120	35	-64.6667	-3.62162	-64.6667	-3.62162	-2.5085	0.0661629	1	0.219356	139	136.659	140	69	90.4162	70	57	61.6846	58	88.3333	89.3333	96.2531	19	14.4373	20	22	30.0263	23	30	31.6784	31	23.6667	24.6667	25.3806
SN3_00300870	0	0	0	1	0	0	0	1	0	0	0	-1	0	-1	#NUM!	#NUM!	#NUM!	#NUM!	0	0	1	0	0	1	0	0	1	0	1	0	0	0	1	0	0	1	0	0	1	0	1	0
SN3_00300875	35	14	21.3333	8.11111	25.494	15.0016	20.6995	7.27324	35	14	21.3333	6.33333	21.3333	6.33333	3.34077	0.028815	1	0.155831	3	2.94947	4	2	2.62076	3	4	4.32874	5	3	4	3.29966	37	28.1147	38	19	25.9318	20	17	17.9511	18	24.3333	25.3333	23.9992
SN3_00300880	165	35	84.3333	2.64286	111.613	61.0533	78.2002	2.42839	165	35	84.3333	2.61146	84.3333	2.61146	2.38764	0.0753605	1	0.235211	82	80.6188	83	25	32.7595	26	47	50.8627	48	51.3333	52.3333	54.747	190	144.373	191	82	111.916	83	135	142.553	136	135.667	136.667	132.947
SN3_00300885	89	38	55	14.75	67.6273	40.4899	53.9864	13.966	89	38	55	12	55	12	3.62922	0.0221751	1	0.144357	5	4.91578	6	0	0	1	7	7.5753	8	4	5	4.16369	89	67.6273	90	45	61.4173	46	43	45.4056	44	59	60	58.1501
SN3_00300890	29	16	12.3333	1.78723	25.6735	14.3686	10.9954	1.66388	29	16	12.3333	1.74	12.3333	1.74	1.35285	0.247515	1	0.45561	28	27.5284	29	7	9.17265	8	12	12.9862	13	15.6667	16.6667	16.5624	36	27.3549	37	15	20.4724	16	33	34.8462	34	28	29	27.5578
SN3_00300895	246	87	143.667	6.07059	178.667	121.807	137.147	5.51878	246	87	143.667	5.89773	143.667	5.89773	3.11893	0.0355633	1	0.167388	44	43.2588	45	15	19.6557	16	26	28.1368	27	28.3333	29.3333	30.3505	261	198.323	262	113	154.226	114	142	149.944	143	172	173	167.498
SN3_00300900	447	205	-300.333	-13.1757	434.89	274.225	-330.491	-15.1633	447	205	-300.333	-12.7013	-300.333	-12.7013	-4.30083	0.0126374	1	0.122316	459	451.268	460	227	297.456	228	289	312.752	290	325	326	353.825	40	30.3943	41	12	16.378	13	22	23.2308	23	24.6667	25.6667	23.3343
SN3_00300905	34	2	21.3333	17	35.9021	3.11133	19.546	12.9321	34	2	21.3333	10.1429	21.3333	10.1429	2.15255	0.0977014	1	0.268717	1	0.983156	2	3	3.93114	4	0	0	1	1.33333	2.33333	1.6381	31	23.5556	32	3	4.09449	4	34	35.9021	35	22.6667	23.6667	21.1841
SN3_00300910	44	13	23.3333	1.57377	69.9451	10.0878	23.0408	1.51006	44	13	23.3333	1.56	23.3333	1.56	1.62923	0.178597	1	0.371836	50	49.1578	51	37	48.484	38	35	37.8765	36	40.6667	41.6667	45.1728	76	57.7491	77	79	107.822	80	37	39.07	38	64	65	68.2136
SN3_00300915	22	14	-14.3333	-3.52941	23.5324	16.4399	-16.6378	-3.92309	22	14	-14.3333	-3.15	-14.3333	-3.15	-3.95847	0.016699	1	0.133441	23	22.6126	24	19	24.8972	20	18	19.4793	19	20	21	22.3297	4	3.03943	5	1	1.36483	2	12	12.6713	13	5.66667	6.66667	5.69187
SN3_00300920	2	1	-0.666667	-1.66667	2.62076	0.463769	-1.0312	-2.20109	2	1	-0.666667	-1.33333	-0.666667	-1.33333	-1	0.373901	1	0.56101	2	1.96631	3	2	2.62076	3	1	1.08219	2	1.66667	2.66667	1.88975	2	1.51971	3	0	0	1	1	1.05595	2	1	2	0.858553
SN3_00300925	54	14	-4.66667	-1.112	77.4074	11.9029	-4.45031	-1.09642	54	14	-4.66667	-1.10938	-4.66667	-1.10938	-0.260243	0.807524	1	0.988306	62	60.9556	63	33	43.2425	34	44	47.6162	45	46.3333	47.3333	50.6048	47	35.7133	48	66	90.0788	67	12	12.6713	13	41.6667	42.6667	46.1545
SN3_00300930	96	20	-21.6667	-1.22968	86.1029	7.80108	-34.9811	-1.37151	96	20	-21.6667	-1.22727	-21.6667	-1.22727	-0.733819	0.503751	1	0.701332	135	132.726	136	106	138.9	107	107	115.794	108	116	117	129.14	146	110.939	147	87	118.74	88	50	52.7973	51	94.3333	95.3333	94.1589
SN3_00300935	63	26	38.6667	4.51515	66.4721	26.6416	38.2432	3.90353	63	26	38.6667	4.22222	38.6667	4.22222	3.84536	0.0183752	1	0.136752	10	9.83156	11	21	27.518	22	2	2.16437	3	11	12	13.1713	48	36.4731	49	36	49.1339	37	65	68.6364	66	49.6667	50.6667	51.4145
SN3_00300940	447	217	-281.667	-3.47076	434.594	265.904	-322.807	-3.88245	447	217	-281.667	-3.44928	-281.667	-3.44928	-4.0046	0.0160685	1	0.132494	514	505.342	515	310	406.217	311	363	392.833	364	395.667	396.667	434.798	182	138.294	183	93	126.929	94	67	70.7483	68	114	115	111.99
SN3_00300945	122	28	68.3333	8.32143	92.8568	28.0399	66.895	7.69243	122	28	68.3333	7.6129	68.3333	7.6129	2.50597	0.0663421	1	0.219642	17	16.7136	18	6	7.86227	7	5	5.41093	6	9.33333	10.3333	9.99562	127	96.5018	128	72	98.2678	73	34	35.9021	35	77.6667	78.6667	76.8906
SN3_00300950	158	75	121	16.125	186.542	79.0122	125.252	14.4736	158	75	121	14.4444	121	14.4444	4.9453	0.00778725	1	0.109425	6	5.89893	7	11	14.4142	12	7	7.5753	8	8	9	9.29613	164	124.617	165	141	192.441	142	82	86.5875	83	129	130	134.548
SN3_00300955	182	14	-29.6667	-1.178	141.912	39.2995	-53.881	-1.33526	182	14	-29.6667	-1.17694	-29.6667	-1.17694	-0.473599	0.660477	1	0.855637	279	274.3	280	149	195.246	150	161	174.232	162	196.333	197.333	214.593	256	194.523	257	97	132.389	98	147	155.224	148	166.667	167.667	160.712
SN3_00300960	15	10	-1.33333	-1.07143	9.87714	3.02803	-3.56285	-1.19493	15	10	-1.33333	-1.0678	-1.33333	-1.0678	-0.239046	0.822819	1	1	24	23.5957	25	13	17.0349	14	23	24.8903	24	20	21	21.8403	26	19.7563	27	11	15.0131	12	19	20.063	20	18.6667	19.6667	18.2775
SN3_00300965	7	4	-3.33333	-2.66667	6.88209	2.56631	-4.04741	-3.35127	7	4	-3.33333	-2.11111	-3.33333	-2.11111	-1.71499	0.161495	1	0.348954	7	6.88209	8	3	3.93114	4	6	6.49311	7	5.33333	6.33333	5.76878	5	3.79929	6	1	1.36483	2	0	0	1	2	3	1.72137
SN3_00300970	329	119	197	7.87209	245.48	158.405	187.868	6.90611	329	119	197	7.64045	197	7.64045	3.26874	0.0308258	1	0.159825	43	42.2757	44	29	38.001	30	14	15.1506	15	28.6667	29.6667	31.8091	343	260.631	344	148	201.995	149	186	196.406	187	225.667	226.667	219.677
SN3_00300975	49	25	35.3333	11.6	36.266	34.0829	34.8772	10.4175	49	25	35.3333	9.15385	35.3333	9.15385	5.00245	0.00747747	1	0.108169	4	3.93262	5	3	3.93114	4	3	3.24656	4	3.33333	4.33333	3.70344	52	39.5126	53	28	38.2152	29	36	38.014	37	38.6667	39.6667	38.5806
SN3_00300980	110	27	62.3333	5.15556	91.2577	25.4573	61.1808	4.74118	110	27	62.3333	4.89583	62.3333	4.89583	2.64088	0.0575271	1	0.206174	24	23.5957	25	12	15.7245	13	9	9.73967	10	15	16	16.3533	119	90.423	120	74	100.997	75	39	41.1819	40	77.3333	78.3333	77.5341
SN3_00300985	90	21	51.6667	#DIV/0!	68.3871	22.1748	50.2048	#DIV/0!	90	21	51.6667	52.6667	51.6667	52.6667	2.54715	0.063497	1	0.214943	0	0	1	0	0	1	0	0	1	0	1	0	90	68.3871	91	44	60.0525	45	21	22.1748	22	51.6667	52.6667	50.2048
SN3_00300990	95	32	63.6667	48.75	92.8084	33.7902	64.9508	50.5477	95	32	63.6667	28.2857	63.6667	28.2857	3.47964	0.0253604	1	0.149607	4	3.93262	5	0	0	1	0	0	1	1.33333	2.33333	1.31087	95	72.1864	96	68	92.8084	69	32	33.7902	33	65	66	66.2617
SN3_00300995	0	0	0	1	0	0	0	1	0	0	0	-1	0	-1	#NUM!	#NUM!	#NUM!	#NUM!	0	0	1	0	0	1	0	0	1	0	1	0	0	0	1	0	0	1	0	0	1	0	1	0
SN3_00301000	790	26	-321.667	-2.54647	843.621	134.963	-382.263	-2.957	790	26	-321.667	-2.53907	-321.667	-2.53907	-1.75462	0.154181	1	0.342413	489	480.763	490	270	353.802	271	830	898.214	831	529.667	530.667	577.593	288	218.839	289	40	54.5932	41	296	312.56	297	208	209	195.331
SN3_00301005	0	0	0	1	0	0	0	1	0	0	0	-1	0	-1	#NUM!	#NUM!	#NUM!	#NUM!	0	0	1	0	0	1	0	0	1	0	1	0	0	0	1	0	0	1	0	0	1	0	1	0
SN3_00301010	0	0	0	1	0	0	0	1	0	0	0	-1	0	-1	#NUM!	#NUM!	#NUM!	#NUM!	0	0	1	0	0	1	0	0	1	0	1	0	0	0	1	0	0	1	0	0	1	0	1	0
SN3_00301015	0	0	0	1	0	0	0	1	0	0	0	-1	0	-1	#NUM!	#NUM!	#NUM!	#NUM!	0	0	1	0	0	1	0	0	1	0	1	0	0	0	1	0	0	1	0	0	1	0	1	0
SN3_00301020	84	12	-35.6667	-2.40789	76.9496	20.6022	-39.8791	-2.56091	84	12	-35.6667	-2.35443	-35.6667	-2.35443	-1.66639	0.170964	1	0.361557	103	101.265	104	37	48.484	38	43	46.534	44	61	62	65.4277	32	24.3154	33	19	25.9318	20	25	26.3986	26	25.3333	26.3333	25.5486
SN3_00301025	419	202	285	7.33333	306.224	280.113	279.532	6.73839	419	202	285	7.19565	285	7.19565	4.40938	0.0116062	1	0.120166	71	69.804	72	31	40.6217	32	33	35.7121	34	45	46	48.7126	450	341.936	451	235	320.735	236	305	322.063	306	330	331	328.245
SN3_00301030	0	0	0	1	0	0	0	1	0	0	0	-1	0	-1	#NUM!	#NUM!	#NUM!	#NUM!	0	0	1	0	0	1	0	0	1	0	1	0	0	0	1	0	0	1	0	0	1	0	1	0
SN3_00301035	26	10	-16	-3.28571	30.6476	9.12599	-19.1413	-3.84572	26	10	-16	-3	-16	-3	-3.31231	0.0295903	1	0.157511	28	27.5284	29	25	32.7595	26	16	17.315	17	23	24	25.8676	13	9.87814	14	6	8.18898	7	2	2.11189	3	7	8	6.72634
SN3_00301040	3	0	0.666667	3	2.27957	0	0.399129	2.10645	3	0	0.666667	1.5	0.666667	1.5	0.632456	0.561438	1	0.757385	0	0	1	0	0	1	1	1.08219	2	0.333333	1.33333	0.360728	3	2.27957	4	0	0	1	0	0	1	1	2	0.759857
SN3_00301045	2	1	-0.666667	-3	2.16437	0.983156	-0.594232	-2.30617	2	1	-0.666667	-1.5	-0.666667	-1.5	-1	0.373901	1	0.56101	1	0.983156	2	0	0	1	2	2.16437	3	1	2	1.04918	0	0	1	1	1.36483	2	0	0	1	0.333333	1.33333	0.454943
SN3_00301050	65	32	-43	-44	63.9051	34.9523	-46.8935	-41.3152	65	32	-43	-22.5	-43	-22.5	-4.08752	0.0150056	1	0.128743	65	63.9051	66	34	44.5529	35	33	35.7121	34	44	45	48.0567	1	0.759857	2	2	2.72966	3	0	0	1	1	2	1.16317
SN3_00301055	35	4	18	1.68354	36.5746	3.48905	17.126	1.59064	35	4	18	1.65854	18	1.65854	2.41495	0.0731614	1	0.232131	31	30.4778	32	20	26.2076	21	28	30.3012	29	26.3333	27.3333	28.9955	55	41.7921	56	46	62.7822	47	32	33.7902	33	44.3333	45.3333	46.1215
SN3_00301060	2	0	-0.666667	#DIV/0!	2.62076	0	-0.873586	#DIV/0!	2	0	-0.666667	-1.66667	-0.666667	-1.66667	-1	0.373901	1	0.56101	0	0	1	2	2.62076	3	0	0	1	0.666667	1.66667	0.873586	0	0	1	0	0	1	0	0	1	0	1	0
SN3_00301065	0	0	0	1	0	0	0	1	0	0	0	-1	0	-1	#NUM!	#NUM!	#NUM!	#NUM!	0	0	1	0	0	1	0	0	1	0	1	0	0	0	1	0	0	1	0	0	1	0	1	0
SN3_00301070	41	12	25	2.41509	48.4311	13.9815	24.1821	2.19277	41	12	25	2.33929	25	2.33929	3.3541	0.0284602	1	0.155108	18	17.6968	19	23	30.1387	24	12	12.9862	13	17.6667	18.6667	20.2739	53	40.2724	54	45	61.4173	46	30	31.6784	31	42.6667	43.6667	44.456
SN3_00301075	21	11	-1.33333	-1.05479	25.243	11.3281	-3.93249	-1.15728	21	11	-1.33333	-1.05263	-1.33333	-1.05263	-0.181631	0.864705	1	1	34	33.4273	35	30	39.3114	31	13	14.0684	14	25.6667	26.6667	28.9357	31	23.5556	32	23	31.3911	24	19	20.063	20	24.3333	25.3333	25.0032
SN3_00301080	0	0	0	1	0	0	0	1	0	0	0	-1	0	-1	#NUM!	#NUM!	#NUM!	#NUM!	0	0	1	0	0	1	0	0	1	0	1	0	0	0	1	0	0	1	0	0	1	0	1	0
SN3_00301085	2	0	0.333333	2	1.51971	0	0.178853	1.54575	2	0	0.333333	1.25	0.333333	1.25	0.447214	0.677869	1	0.869739	1	0.983156	2	0	0	1	0	0	1	0.333333	1.33333	0.327719	2	1.51971	3	0	0	1	0	0	1	0.666667	1.66667	0.506571
SN3_00301090	0	0	0	1	0	0	0	1	0	0	0	-1	0	-1	#NUM!	#NUM!	#NUM!	#NUM!	0	0	1	0	0	1	0	0	1	0	1	0	0	0	1	0	0	1	0	0	1	0	1	0
SN3_00301095	92	9	38.3333	2.09524	62.4933	25.924	30.7441	1.76711	92	9	38.3333	2.06481	38.3333	2.06481	1.73271	0.158181	1	0.344358	37	36.3768	38	45	58.9671	46	23	24.8903	24	35	36	40.078	115	87.3836	116	46	62.7822	47	59	62.3008	60	73.3333	74.3333	70.8222
SN3_00301100	4	1	-0.666667	-1.66667	4.32874	0.983156	-0.813383	-1.84971	4	1	-0.666667	-1.33333	-0.666667	-1.33333	-0.5	0.64333	1	0.838483	1	0.983156	2	0	0	1	4	4.32874	5	1.66667	2.66667	1.77063	1	0.759857	2	0	0	1	2	2.11189	3	1	2	0.957249
SN3_00301105	62	15	2.33333	1.04965	41.6575	26.5015	-3.97975	-1.08269	62	15	2.33333	1.04861	2.33333	1.04861	0.110888	0.917046	1	1	66	64.8883	67	45	58.9671	46	30	32.4656	31	47	48	52.107	84	63.828	85	42	57.3229	43	22	23.2308	23	49.3333	50.3333	48.1272
SN3_00301110	41	25	11.3333	1.2931	32.7832	16.4876	8.49579	1.20481	41	25	11.3333	1.28571	11.3333	1.28571	0.727866	0.507015	1	0.703035	64	62.922	65	23	30.1387	24	29	31.3834	30	38.6667	39.6667	41.4814	63	47.871	64	33	45.0394	34	54	57.021	55	50	51	49.9771
SN3_00301115	41	16	15.6667	1.83929	27.2862	13.4429	13.0191	1.64559	41	16	15.6667	1.79661	15.6667	1.79661	1.37113	0.242227	1	0.448866	31	30.4778	32	13	17.0349	14	12	12.9862	13	18.6667	19.6667	20.1663	53	40.2724	54	21	28.6614	22	29	30.6224	30	34.3333	35.3333	33.1854
SN3_00301120	1	0	-0.333333	#DIV/0!	0.983156	0	-0.327719	#DIV/0!	1	0	-0.333333	-1.33333	-0.333333	-1.33333	-1	0.373901	1	0.56101	1	0.983156	2	0	0	1	0	0	1	0.333333	1.33333	0.327719	0	0	1	0	0	1	0	0	1	0	1	0
SN3_00301125	15	4	7	2	15.0676	3.50023	7.18439	1.99023	15	4	7	1.875	7	1.875	2.04939	0.109766	1	0.286008	12	11.7979	13	1	1.31038	2	8	8.65748	9	7	8	7.25524	16	12.1577	17	12	16.378	13	14	14.7832	15	14	15	14.4396
SN3_00301130	0	0	0	1	0	0	0	1	0	0	0	-1	0	-1	#NUM!	#NUM!	#NUM!	#NUM!	0	0	1	0	0	1	0	0	1	0	1	0	0	0	1	0	0	1	0	0	1	0	1	0
SN3_00301135	17	7	-7.66667	-3.09091	16.7136	5.75038	-9.17645	-4.0757	17	7	-7.66667	-2.64286	-7.66667	-2.64286	-1.82978	0.141263	1	0.324248	17	16.7136	18	6	7.86227	7	11	11.904	12	11.3333	12.3333	12.16	9	6.83871	10	0	0	1	2	2.11189	3	3.66667	4.66667	2.98353
SN3_00301140	5	0	2.33333	#DIV/0!	3.79929	0	1.97039	#DIV/0!	5	0	2.33333	3.33333	2.33333	3.33333	1.60591	0.183567	1	0.378585	0	0	1	0	0	1	0	0	1	0	1	0	5	3.79929	6	0	0	1	2	2.11189	3	2.33333	3.33333	1.97039
SN3_00301145	16	6	-4	-1.09524	19.6398	9.7071	-6.91725	-1.15747	16	6	-4	-1.09302	-4	-1.09302	-0.779484	0.479238	1	0.675014	53	52.1072	54	37	48.484	38	48	51.9449	49	46	47	50.8454	46	34.9534	47	40	54.5932	41	40	42.2378	41	42	43	43.9281
SN3_00301150	0	0	0	1	0	0	0	1	0	0	0	-1	0	-1	#NUM!	#NUM!	#NUM!	#NUM!	0	0	1	0	0	1	0	0	1	0	1	0	0	0	1	0	0	1	0	0	1	0	1	0
SN3_00301155	104	18	-46.3333	-1.9085	91.5613	36.8851	-56.2625	-2.09446	104	18	-46.3333	-1.89103	-46.3333	-1.89103	-2.11899	0.101457	1	0.274675	132	129.777	133	88	115.313	89	72	77.9174	73	97.3333	98.3333	107.669	54	41.0323	55	28	38.2152	29	71	74.9721	72	51	52	51.4065
SN3_00301160	62	26	46	#DIV/0!	52.7973	35.4856	45.1313	#DIV/0!	62	26	46	47	46	47	4.34659	0.0121897	1	0.120788	0	0	1	0	0	1	0	0	1	0	1	0	62	47.1111	63	26	35.4856	27	50	52.7973	51	46	47	45.1313
SN3_00301165	40	12	13.3333	2.90476	29.7496	11.0345	10.0381	2.33958	40	12	13.3333	2.66667	13.3333	2.66667	1.0919	0.336234	1	0.5596	14	13.7642	15	5	6.55189	6	2	2.16437	3	7	8	7.49348	42	31.914	43	2	2.72966	3	17	17.9511	18	20.3333	21.3333	17.5316
SN3_00301170	12	2	-6.33333	-3.71429	15.979	3.93961	-7.35935	-3.74774	12	2	-6.33333	-2.9	-6.33333	-2.9	-2.04882	0.109837	1	0.286008	10	9.83156	11	13	17.0349	14	3	3.24656	4	8.66667	9.66667	10.0377	2	1.51971	3	4	5.45932	5	1	1.05595	2	2.33333	3.33333	2.67833
SN3_00301175	14	3	-6.33333	-7.33333	13.7642	3.24656	-6.79826	-7.43809	14	3	-6.33333	-4.16667	-6.33333	-4.16667	-1.79533	0.147035	1	0.332096	14	13.7642	15	5	6.55189	6	3	3.24656	4	7.33333	8.33333	7.85421	0	0	1	0	0	1	3	3.16784	4	1	2	1.05595
SN3_00301180	248	43	91	2.22422	173.048	39.6122	76.8983	1.92758	248	43	91	2.20796	91	2.20796	1.23913	0.283036	1	0.496241	96	94.3829	97	74	96.968	75	53	57.3558	54	74.3333	75.3333	82.9023	300	227.957	301	144	196.536	145	52	54.9091	53	165.333	166.333	159.801
SN3_00301185	23	1	5.66667	1.85	16.5097	1.5266	3.66419	1.5014	23	1	5.66667	1.73913	5.66667	1.73913	0.784152	0.476785	1	0.672377	11	10.8147	12	6	7.86227	7	3	3.24656	4	6.66667	7.66667	7.30785	26	19.7563	27	5	6.82415	6	6	6.33567	7	12.3333	13.3333	10.972
SN3_00301190	0	0	0	1	0	0	0	1	0	0	0	-1	0	-1	#NUM!	#NUM!	#NUM!	#NUM!	0	0	1	0	0	1	0	0	1	0	1	0	0	0	1	0	0	1	0	0	1	0	1	0
SN3_00301195	0	0	0	1	0	0	0	1	0	0	0	-1	0	-1	#NUM!	#NUM!	#NUM!	#NUM!	0	0	1	0	0	1	0	0	1	0	1	0	0	0	1	0	0	1	0	0	1	0	1	0
SN3_00301200	25	2	12	4	17.3449	2.00693	11.1812	3.54588	25	2	12	3.4	12	3.4	1.85903	0.136553	1	0.317832	5	4.91578	6	3	3.93114	4	4	4.32874	5	4	5	4.39189	28	21.276	29	14	19.1076	15	6	6.33567	7	16	17	15.5731
SN3_00301205	48	9	24.3333	3.08571	43.8924	9.21486	24.3189	2.98205	48	9	24.3333	2.92105	24.3333	2.92105	2.35484	0.0781016	1	0.239545	20	19.6631	21	4	5.24152	5	11	11.904	12	11.6667	12.6667	12.2696	52	39.5126	53	36	49.1339	37	20	21.1189	21	36	37	36.5884
SN3_00301210	72	14	-36.6667	-5.58333	70.6073	22.4927	-38.7487	-5.46022	72	14	-36.6667	-5.07407	-36.6667	-5.07407	-2.14903	0.0980885	1	0.269363	78	76.6861	79	22	28.8283	23	34	36.7943	35	44.6667	45.6667	47.4363	8	6.07886	9	10	13.6483	11	6	6.33567	7	8	9	8.68761
SN3_00301215	43	1	-15.6667	-1.85455	38.1166	10.6767	-18.1303	-1.97885	43	1	-15.6667	-1.81034	-15.6667	-1.81034	-1.42359	0.227662	1	0.430704	55	54.0736	56	22	28.8283	23	25	27.0546	26	34	35	36.6522	21	15.957	22	12	16.378	13	22	23.2308	23	18.3333	19.3333	18.5219
SN3_00301220	17	7	-1.66667	-1.10638	15.8224	11.717	-2.87315	-1.17606	17	7	-1.66667	-1.1	-1.66667	-1.1	-0.290619	0.785788	1	0.967386	26	25.562	27	17	22.2764	18	9	9.73967	10	17.3333	18.3333	19.1927	20	15.1971	21	17	23.2021	18	10	10.5595	11	15.6667	16.6667	16.3196
SN3_00301225	239	46	-121.667	-7.2931	232.826	60.771	-129.625	-7.71821	239	46	-121.667	-6.98361	-121.667	-6.98361	-2.09404	0.104353	1	0.278998	254	249.722	255	62	81.2435	63	107	115.794	108	141	142	148.92	27	20.5161	28	15	20.4724	16	16	16.8951	17	19.3333	20.3333	19.2946
SN3_00301230	7	1	-3	#DIV/0!	7.5753	0.983156	-3.28961	#DIV/0!	7	1	-3	-4	-3	-4	-1.5	0.208	1	0.406084	1	0.983156	2	1	1.31038	2	7	7.5753	8	3	4	3.28961	0	0	1	0	0	1	0	0	1	0	1	0
SN3_00301235	313	113	-197	-8.03571	309.064	153.372	-213.954	-8.33447	313	113	-197	-7.7931	-197	-7.7931	-3.39891	0.0273047	1	0.153082	336	330.34	337	141	184.763	142	198	214.273	199	225	226	243.125	28	21.276	29	23	31.3911	24	33	34.8462	34	28	29	29.1711
SN3_00301240	2	1	-0.666667	-3	1.96631	0.759857	-0.838944	-4.31225	2	1	-0.666667	-1.5	-0.666667	-1.5	-1	0.373901	1	0.56101	2	1.96631	3	1	1.31038	2	0	0	1	1	2	1.09223	1	0.759857	2	0	0	1	0	0	1	0.333333	1.33333	0.253286
SN3_00301245	18	3	6.66667	7.66667	19.007	2.94947	6.8206	7.93746	18	3	6.66667	4.33333	6.66667	4.33333	1.25	0.27944	1	0.491959	3	2.94947	4	0	0	1	0	0	1	1	2	0.983156	4	3.03943	5	1	1.36483	2	18	19.007	19	7.66667	8.66667	7.80376
SN3_00301250	272	115	-156.667	-3.02586	265.453	106.834	-183.012	-3.3907	272	115	-156.667	-3	-156.667	-3	-3.5157	0.0245453	1	0.14726	299	293.964	300	213	279.111	214	190	205.615	191	234	235	259.563	130	98.7814	131	75	102.362	76	27	28.5105	28	77.3333	78.3333	76.5514
SN3_00301255	0	0	0	1	0	0	0	1	0	0	0	-1	0	-1	#NUM!	#NUM!	#NUM!	#NUM!	0	0	1	0	0	1	0	0	1	0	1	0	0	0	1	0	0	1	0	0	1	0	1	0
SN3_00301260	287	45	-11.6667	-1.05843	321.971	91.8848	-45.5393	-1.22838	287	45	-11.6667	-1.05814	-11.6667	-1.05814	-0.127964	0.904353	1	1	167	164.187	168	286	374.768	287	181	195.876	182	211.333	212.333	244.944	337	256.072	338	212	289.344	213	50	52.7973	51	199.667	200.667	199.404
SN3_00301265	45	3	17.3333	3.16667	47.2631	2.82644	17.5019	3.10754	45	3	17.3333	2.92593	17.3333	2.92593	1.5314	0.200427	1	0.399217	13	12.781	14	1	1.31038	2	10	10.8219	11	8	9	8.30442	20	15.1971	21	10	13.6483	11	46	48.5735	47	25.3333	26.3333	25.8063
SN3_00301270	9	5	2.33333	1.63636	12.6651	4.26305	2.43515	1.57443	9	5	2.33333	1.5	2.33333	1.5	0.773021	0.482651	1	0.678489	1	0.983156	2	4	5.24152	5	6	6.49311	7	3.66667	4.66667	4.23926	7	5.319	8	10	13.6483	11	1	1.05595	2	6	7	6.67441
SN3_00301275	69	18	40.6667	12.0909	52.4301	24.8496	38.3219	11.534	69	18	40.6667	9.71429	40.6667	9.71429	2.75079	0.0513327	1	0.196432	10	9.83156	11	0	0	1	1	1.08219	2	3.66667	4.66667	3.63791	69	52.4301	70	19	25.9318	20	45	47.5175	46	44.3333	45.3333	41.9598
SN3_00301280	12	8	3.33333	1.625	8.19395	7.82979	2.41503	1.4343	12	8	3.33333	1.52632	3.33333	1.52632	0.735215	0.502988	1	0.700683	11	10.8147	12	2	2.62076	3	3	3.24656	4	5.33333	6.33333	5.56068	14	10.638	15	2	2.72966	3	10	10.5595	11	8.66667	9.66667	7.9757
SN3_00301285	195	117	141.667	7.64062	187.635	123.126	144.219	7.32234	195	117	141.667	7.34328	141.667	7.34328	5.98414	0.00392039	1	0.0917084	36	35.3936	37	12	15.7245	13	16	17.315	17	21.3333	22.3333	22.811	207	157.29	208	149	203.36	150	133	140.441	134	163	164	167.03
SN3_00301290	172	56	62.3333	1.61513	138.574	94.4992	47.7584	1.40727	172	56	62.3333	1.60912	62.3333	1.60912	1.21858	0.289956	1	0.504255	90	88.484	91	139	182.143	140	75	81.1639	76	101.333	102.333	117.264	247	187.685	248	161	219.738	162	83	87.6434	84	163.667	164.667	165.022
SN3_00301295	151	41	-83.6667	-3.9881	152.296	62.4527	-89.6626	-3.93965	151	41	-83.6667	-3.88506	-83.6667	-3.88506	-2.55963	0.0626629	1	0.213814	175	172.052	176	67	87.7954	68	93	100.643	94	111.667	112.667	120.164	26	19.7563	27	34	46.4042	35	24	25.3427	25	28	29	30.5011
SN3_00301300	66	22	43.3333	7.84211	73.8097	23.1521	44.956	7.86998	66	22	43.3333	6.90909	43.3333	6.90909	3.23989	0.0316772	1	0.160538	14	13.7642	15	2	2.62076	3	3	3.24656	4	6.33333	7.33333	6.54383	68	51.6703	69	56	76.4305	57	25	26.3986	26	49.6667	50.6667	51.4998
SN3_00301305	7	2	-2	-3	6.88209	2.16437	-2.25563	-3.96849	7	2	-2	-2	-2	-2	-0.866025	0.435331	1	0.628843	7	6.88209	8	0	0	1	2	2.16437	3	3	4	3.01549	3	2.27957	4	0	0	1	0	0	1	1	2	0.759857
SN3_00301310	97	39	19.6667	1.32065	64.6571	38.3594	14.3818	1.21743	97	39	19.6667	1.31551	19.6667	1.31551	0.639268	0.557422	1	0.75467	83	81.6019	84	33	43.2425	34	68	73.5886	69	61.3333	62.3333	66.1443	130	98.7814	131	76	103.727	77	37	39.07	38	81	82	80.5262
SN3_00301315	0	0	0	1	0	0	0	1	0	0	0	-1	0	-1	#NUM!	#NUM!	#NUM!	#NUM!	0	0	1	0	0	1	0	0	1	0	1	0	0	0	1	0	0	1	0	0	1	0	1	0
SN3_00301320	22	5	-8.66667	-2.625	28.7194	3.3862	-11.8291	-3.34329	22	5	-8.66667	-2.36842	-8.66667	-2.36842	-1.36842	0.243004	1	0.449643	3	2.94947	4	24	31.4491	25	15	16.2328	16	14	15	16.8771	8	6.07886	9	2	2.72966	3	6	6.33567	7	5.33333	6.33333	5.04806
SN3_00301325	2	0	-0.333333	-2	2.62076	0	-0.6203	-3.44901	2	0	-0.333333	-1.25	-0.333333	-1.25	-0.447214	0.677869	1	0.869739	0	0	1	2	2.62076	3	0	0	1	0.666667	1.66667	0.873586	1	0.759857	2	0	0	1	0	0	1	0.333333	1.33333	0.253286
SN3_00301330	58	2	-20.3333	-2.08929	55.4963	7.69829	-24.9599	-2.42167	58	2	-20.3333	-2.0339	-20.3333	-2.0339	-1.4747	0.214312	1	0.414089	62	60.9556	63	31	40.6217	32	24	25.9725	25	39	40	42.5166	26	19.7563	27	4	5.45932	5	26	27.4546	27	18.6667	19.6667	17.5567
SN3_00301335	46	10	-18	-2.35	44.6428	3.33218	-20.0516	-2.52609	46	10	-18	-2.25581	-18	-2.25581	-1.44167	0.222848	1	0.424315	54	53.0904	55	14	18.3453	15	26	28.1368	27	31.3333	32.3333	33.1908	21	15.957	22	11	15.0131	12	8	8.44756	9	13.3333	14.3333	13.1392
SN3_00301340	30	6	-1.66667	-1.14286	28.513	6.23071	-2.5061	-1.22655	30	6	-1.66667	-1.13158	-1.66667	-1.13158	-0.157799	0.882261	1	1	33	32.4441	34	3	3.93114	4	4	4.32874	5	13.3333	14.3333	13.568	19	14.4373	20	6	8.18898	7	10	10.5595	11	11.6667	12.6667	11.0619
SN3_00301345	819	76	194.667	1.86136	563.968	140.405	128.244	1.5218	819	76	194.667	1.85756	194.667	1.85756	0.737564	0.501706	1	0.699441	208	204.496	209	106	138.9	107	364	393.916	365	226	227	245.771	925	702.868	926	205	279.79	206	132	139.385	133	420.667	421.667	374.014
SN3_00301350	163	32	-93.3333	-2.48148	147.659	78.2666	-106.758	-2.68365	163	32	-93.3333	-2.45833	-93.3333	-2.45833	-2.73984	0.0519143	1	0.197226	196	192.698	197	98	128.417	99	175	189.382	176	156.333	157.333	170.166	66	50.1506	67	33	45.0394	34	90	95.0351	91	63	64	63.4083
SN3_00301355	1981	656	-1120.67	-2.38811	1901.48	892.183	-1289.6	-2.58907	1981	656	-1120.67	-2.38639	-1120.67	-2.38639	-2.76845	0.0504108	1	0.194531	2615	2570.95	2616	1328	1740.18	1329	1841	1992.3	1842	1928	1929	2101.15	1116	848	1117	672	917.166	673	634	669.469	635	807.333	808.333	811.545
SN3_00301360	61	19	13.6667	1.34454	45.4343	15.412	6.57276	1.15008	61	19	13.6667	1.33607	13.6667	1.33607	0.699044	0.523037	1	0.717606	52	51.1241	53	34	44.5529	35	33	35.7121	34	39.6667	40.6667	43.7964	78	59.2689	79	17	23.2021	18	65	68.6364	66	53.3333	54.3333	50.3691
SN3_00301365	50	1	-8	-1.27907	43.2678	2.14226	-9.71487	-1.33396	50	1	-8	-1.26966	-8	-1.26966	-0.490614	0.649396	1	0.84468	68	66.8546	69	18	23.5868	19	24	25.9725	25	36.6667	37.6667	38.8046	37	28.1147	38	24	32.7559	25	25	26.3986	26	28.6667	29.6667	29.0898
SN3_00301370	225	63	105.667	2.34894	142.891	64.8976	97.9777	2.15781	225	63	105.667	2.33193	105.667	2.33193	2.04913	0.109799	1	0.286008	122	119.945	123	51	66.8293	52	62	67.0955	63	78.3333	79.3333	84.6233	276	209.721	277	151	206.089	152	125	131.993	126	184	185	182.601
SN3_00301375	460	160	-285	-5.85795	438.893	237.086	-314.634	-6.41991	460	160	-285	-5.77654	-285	-5.77654	-3.5372	0.024074	1	0.146533	495	486.662	496	225	294.835	226	311	336.56	312	343.667	344.667	372.686	76	57.7491	77	35	47.769	36	65	68.6364	66	58.6667	59.6667	58.0515
SN3_00301380	6	2	-4	#DIV/0!	5.89893	2.16437	-4.43494	#DIV/0!	6	2	-4	-5	-4	-5	-3.4641	0.0257214	1	0.149619	6	5.89893	7	4	5.24152	5	2	2.16437	3	4	5	4.43494	0	0	1	0	0	1	0	0	1	0	1	0
SN3_00301385	16	3	1.66667	1.11628	24.3084	3.57278	1.81506	1.11364	16	3	1.66667	1.1087	1.66667	1.1087	0.354441	0.740905	1	0.925805	16	15.7305	17	13	17.0349	14	14	15.1506	15	14.3333	15.3333	15.972	16	12.1577	17	24	32.7559	25	8	8.44756	9	16	17	17.7871
SN3_00301390	240	45	138.667	11.9474	327.723	47.7718	156.772	12.7505	240	45	138.667	11.1463	138.667	11.1463	2.64192	0.0574648	1	0.206174	18	17.6968	19	3	3.93114	4	17	18.3972	18	12.6667	13.6667	13.3417	149	113.219	150	243	331.654	244	62	65.4686	63	151.333	152.333	170.114
SN3_00301395	3	0	-2	#DIV/0!	3.24656	0	-2.06534	#DIV/0!	3	0	-2	-3	-2	-3	-2	0.116117	1	0.290907	3	2.94947	4	0	0	1	3	3.24656	4	2	3	2.06534	0	0	1	0	0	1	0	0	1	0	1	0
SN3_00301400	509	145	257.667	2.3779	347.766	143.564	233.264	2.11607	509	145	257.667	2.37057	257.667	2.37057	2.58212	0.0611901	1	0.211476	246	241.856	247	194	254.214	195	121	130.944	122	187	188	209.005	630	478.71	631	339	462.677	340	365	385.42	366	444.667	445.667	442.269
SN3_00301405	40	7	19.3333	#DIV/0!	30.3943	7.39162	17.5997	#DIV/0!	40	7	19.3333	20.3333	19.3333	20.3333	1.85939	0.136496	1	0.317832	0	0	1	0	0	1	0	0	1	0	1	0	40	30.3943	41	11	15.0131	12	7	7.39162	8	19.3333	20.3333	17.5997
SN3_00301410	175	65	96.6667	2.38756	123.593	94.4317	92.8703	2.24114	175	65	96.6667	2.36792	96.6667	2.36792	3.00538	0.0397306	1	0.175626	107	105.198	108	39	51.1048	40	63	68.1777	64	69.6667	70.6667	74.8267	214	162.609	215	128	174.698	129	157	165.783	158	166.333	167.333	167.697
SN3_00301415	0	0	0	1	0	0	0	1	0	0	0	-1	0	-1	#NUM!	#NUM!	#NUM!	#NUM!	0	0	1	0	0	1	0	0	1	0	1	0	0	0	1	0	0	1	0	0	1	0	1	0
SN3_00301420	280	30	84.3333	1.51527	179.238	41.3468	54.806	1.29441	280	30	84.3333	1.51215	84.3333	1.51215	1.12664	0.322909	1	0.54394	187	183.85	188	200	262.076	201	104	112.547	105	163.667	164.667	186.158	384	291.785	385	165	225.197	166	195	205.909	196	248	249	240.964
SN3_00301425	32	5	17	26.5	24.3154	5.35251	16.3527	24.7531	32	5	17	11.2	17	11.2	2.22795	0.0898156	1	0.255964	1	0.983156	2	0	0	1	1	1.08219	2	0.666667	1.66667	0.688447	32	24.3154	33	15	20.4724	16	6	6.33567	7	17.6667	18.6667	17.0412
SN3_00301430	2025	713	-1154.33	-9.70101	1969.13	841.637	-1262.27	-10.824	2025	713	-1154.33	-9.63591	-1154.33	-9.63591	-2.89032	0.0445486	1	0.183504	2082	2046.93	2083	877	1149.2	878	902	976.131	903	1287	1288	1390.75	177	134.495	178	57	77.7953	58	164	173.175	165	132.667	133.667	128.488
SN3_00301435	3	1	-2	-4	3.24656	1.8609	-2.33366	-4.85558	3	1	-2	-2.2	-2	-2.2	-4.24264	0.0132356	1	0.123713	3	2.94947	4	2	2.62076	3	3	3.24656	4	2.66667	3.66667	2.93893	1	0.759857	2	0	0	1	1	1.05595	2	0.666667	1.66667	0.605267
SN3_00301440	69	36	48.6667	30.2	58.9703	37.7596	48.9901	28.5121	69	36	48.6667	19.25	48.6667	19.25	4.8372	0.00841719	1	0.11252	3	2.94947	4	1	1.31038	2	1	1.08219	2	1.66667	2.66667	1.78068	70	53.19	71	44	60.0525	45	37	39.07	38	50.3333	51.3333	50.7708
SN3_00301445	44	28	33.3333	5.7619	49.1339	25.5685	33.6537	5.05464	44	28	33.3333	5.16667	33.3333	5.16667	7.49532	0.00169487	1	0.0729638	8	7.86524	9	13	17.0349	14	0	0	1	7	8	8.30006	44	33.4337	45	36	49.1339	37	41	43.2937	42	40.3333	41.3333	41.9538
SN3_00301450	148	51	20	1.12848	138.382	21.8609	16.1784	1.09674	148	51	20	1.12766	20	1.12766	0.409683	0.703029	1	0.89231	233	229.075	234	85	111.382	86	149	161.246	150	155.667	156.667	167.234	212	161.09	213	183	249.764	184	132	139.385	133	175.667	176.667	183.413
SN3_00301455	0	0	0	1	0	0	0	1	0	0	0	-1	0	-1	#NUM!	#NUM!	#NUM!	#NUM!	0	0	1	0	0	1	0	0	1	0	1	0	0	0	1	0	0	1	0	0	1	0	1	0
SN3_00301460	23	3	5.66667	1.30909	16.7065	5.01233	3.93606	1.19477	23	3	5.66667	1.2931	5.66667	1.2931	0.819813	0.458361	1	0.653682	28	27.5284	29	17	22.2764	18	10	10.8219	11	18.3333	19.3333	20.2089	33	25.0753	34	20	27.2966	21	19	20.063	20	24	25	24.1449
SN3_00301465	0	0	0	1	0	0	0	1	0	0	0	-1	0	-1	#NUM!	#NUM!	#NUM!	#NUM!	0	0	1	0	0	1	0	0	1	0	1	0	0	0	1	0	0	1	0	0	1	0	1	0
SN3_00301470	3	1	1.33333	5	2.72966	0.983156	1.34203	5.09505	3	1	1.33333	2	1.33333	2	1.41421	0.2302	1	0.433421	1	0.983156	2	0	0	1	0	0	1	0.333333	1.33333	0.327719	3	2.27957	4	2	2.72966	3	0	0	1	1.66667	2.66667	1.66974
SN3_00301475	67	18	-35	-3.76316	63.25	19.6652	-40.4114	-4.38888	67	18	-35	-3.56098	-35	-3.56098	-2.39131	0.0750609	1	0.235209	74	72.7535	75	42	55.0359	43	27	29.219	28	47.6667	48.6667	52.3361	22	16.7169	23	7	9.55381	8	9	9.50351	10	12.6667	13.6667	11.9247
SN3_00301480	14	6	10	31	11.6154	8.18898	9.81974	30.9639	14	6	10	8.5	10	8.5	4.24264	0.0132356	1	0.123713	1	0.983156	2	0	0	1	0	0	1	0.333333	1.33333	0.327719	14	10.638	15	6	8.18898	7	11	11.6154	12	10.3333	11.3333	10.1475
SN3_00301485	37	7	24	#DIV/0!	39.07	9.55381	23.2999	#DIV/0!	37	7	24	25	24	25	2.70021	0.0540825	1	0.201353	0	0	1	0	0	1	0	0	1	0	1	0	28	21.276	29	7	9.55381	8	37	39.07	38	24	25	23.2999
SN3_00301490	0	0	0	1	0	0	0	1	0	0	0	-1	0	-1	#NUM!	#NUM!	#NUM!	#NUM!	0	0	1	0	0	1	0	0	1	0	1	0	0	0	1	0	0	1	0	0	1	0	1	0
SN3_00301495	0	0	0	1	0	0	0	1	0	0	0	-1	0	-1	#NUM!	#NUM!	#NUM!	#NUM!	0	0	1	0	0	1	0	0	1	0	1	0	0	0	1	0	0	1	0	0	1	0	1	0
SN3_00301500	42	31	24.6667	2.45098	57.5407	29.6856	27.5695	2.58318	42	31	24.6667	2.37037	24.6667	2.37037	2.18214	0.0945181	1	0.263231	39	38.3431	40	4	5.24152	5	8	8.65748	9	17	18	17.414	38	28.8746	39	46	62.7822	47	41	43.2937	42	41.6667	42.6667	44.9835
SN3_00301505	0	0	0	1	0	0	0	1	0	0	0	-1	0	-1	#NUM!	#NUM!	#NUM!	#NUM!	0	0	1	0	0	1	0	0	1	0	1	0	0	0	1	0	0	1	0	0	1	0	1	0
SN3_00301510	9	3	0.333333	1.07143	8.8484	3.34743	0.0501985	1.01056	9	3	0.333333	1.05882	0.333333	1.05882	0.1	0.925156	1	1	9	8.8484	10	0	0	1	5	5.41093	6	4.66667	5.66667	4.75311	9	6.83871	10	4	5.45932	5	2	2.11189	3	5	6	4.80331
SN3_00301515	49	11	13.6667	1.47126	30.6267	6.55192	11.0394	1.35753	49	11	13.6667	1.45556	13.6667	1.45556	1.02887	0.361686	1	0.56101	43	42.2757	44	12	15.7245	13	32	34.6299	33	29	30	30.8767	61	46.3513	62	28	38.2152	29	39	41.1819	40	42.6667	43.6667	41.9161
SN3_00301520	0	0	0	1	0	0	0	1	0	0	0	-1	0	-1	#NUM!	#NUM!	#NUM!	#NUM!	0	0	1	0	0	1	0	0	1	0	1	0	0	0	1	0	0	1	0	0	1	0	1	0
SN3_00301525	30	4	15	5.09091	24.5669	3.20604	14.5622	4.60343	30	4	15	4.21429	15	4.21429	2.24719	0.0879182	1	0.253517	7	6.88209	8	4	5.24152	5	0	0	1	3.66667	4.66667	4.0412	30	22.7957	31	18	24.5669	19	8	8.44756	9	18.6667	19.6667	18.6034
SN3_00301530	395	74	97.6667	1.40082	343.636	94.4097	71.8786	1.26339	395	74	97.6667	1.39918	97.6667	1.39918	0.839962	0.448203	1	0.642817	281	276.267	282	243	318.422	244	207	224.012	208	243.667	244.667	272.9	531	403.484	532	357	487.244	358	136	143.609	137	341.333	342.333	344.779
SN3_00301535	1889	851	1397.67	46.086	1563.46	1174.83	1376.24	39.5899	1889	851	1397.67	44.6771	1397.67	44.6771	4.72327	0.00914943	1	0.113978	35	34.4104	36	43	56.3463	44	15	16.2328	16	31	32	35.6632	1904	1446.77	1905	886	1209.24	887	1496	1579.69	1497	1428.67	1429.67	1411.9
SN3_00301540	31	8	-16.3333	-2.16667	30.0411	16.252	-18.9738	-2.31246	31	8	-16.3333	-2.08889	-16.3333	-2.08889	-2.91275	0.0435582	1	0.182494	37	36.3768	38	24	31.4491	25	30	32.4656	31	30.3333	31.3333	33.4305	20	15.1971	21	16	21.8373	17	6	6.33567	7	14	15	14.4567
SN3_00301545	2	1	-0.666667	-3	1.96631	0.759857	-0.76288	-4.01193	2	1	-0.666667	-1.5	-0.666667	-1.5	-1	0.373901	1	0.56101	2	1.96631	3	0	0	1	1	1.08219	2	1	2	1.01617	1	0.759857	2	0	0	1	0	0	1	0.333333	1.33333	0.253286
SN3_00301550	55	23	-30.3333	-3.67647	52.5809	28.6053	-34.8469	-4.31479	55	23	-30.3333	-3.45946	-30.3333	-3.45946	-2.78978	0.0493229	1	0.192748	61	59.9725	62	30	39.3114	31	34	36.7943	35	41.6667	42.6667	45.3594	21	15.957	22	6	8.18898	7	7	7.39162	8	11.3333	12.3333	10.5125
SN3_00301555	99	67	32.3333	1.47783	103.315	54.306	31.2379	1.43351	99	67	32.3333	1.47087	32.3333	1.47087	0.876403	0.43029	1	0.623692	123	120.928	124	38	49.7944	39	42	45.4518	43	67.6667	68.6667	72.0581	137	104.1	138	109	148.766	110	54	57.021	55	100	101	103.296
SN3_00301560	0	0	0	1	0	0	0	1	0	0	0	-1	0	-1	#NUM!	#NUM!	#NUM!	#NUM!	0	0	1	0	0	1	0	0	1	0	1	0	0	0	1	0	0	1	0	0	1	0	1	0
SN3_00301565	0	0	0	1	0	0	0	1	0	0	0	-1	0	-1	#NUM!	#NUM!	#NUM!	#NUM!	0	0	1	0	0	1	0	0	1	0	1	0	0	0	1	0	0	1	0	0	1	0	1	0
SN3_00301570	14	5	10.3333	#DIV/0!	12.6713	6.82415	10.0445	#DIV/0!	14	5	10.3333	11.3333	10.3333	11.3333	3.78725	0.0193146	1	0.138675	0	0	1	0	0	1	0	0	1	0	1	0	14	10.638	15	5	6.82415	6	12	12.6713	13	10.3333	11.3333	10.0445
SN3_00301575	100	54	-55.6667	-2.12838	102.273	48.2628	-69.6886	-2.47296	100	54	-55.6667	-2.10596	-55.6667	-2.10596	-2.59141	0.060594	1	0.210942	126	123.878	127	99	129.728	100	90	97.3967	91	105	106	117.001	86	65.3477	87	36	49.1339	37	26	27.4546	27	49.3333	50.3333	47.3121
SN3_00301580	118	37	-72.3333	-7.02778	114.486	51.0284	-79.9003	-8.32232	118	37	-72.3333	-6.5641	-72.3333	-6.5641	-3.24532	0.0315149	1	0.160093	122	119.945	123	47	61.5878	48	84	90.9036	85	84.3333	85.3333	90.8121	22	16.7169	23	4	5.45932	5	10	10.5595	11	12	13	10.9119
SN3_00301585	17	3	-8	#DIV/0!	16.7136	3.24656	-8.40057	#DIV/0!	17	3	-8	-9	-8	-9	-1.77413	0.150712	1	0.337468	17	16.7136	18	4	5.24152	5	3	3.24656	4	8	9	8.40057	0	0	1	0	0	1	0	0	1	0	1	0
SN3_00301590	102	14	-48	-2.84615	99.1172	33.3412	-52.1482	-2.90425	102	14	-48	-2.77778	-48	-2.77778	-2.08368	0.105583	1	0.280485	118	116.012	119	44	57.6567	45	60	64.9311	61	74	75	79.5334	32	24.3154	33	30	40.9449	31	16	16.8951	17	26	27	27.3851
SN3_00301595	32	10	17.3333	3.08	23.2505	9.24824	16.2733	2.74239	32	10	17.3333	2.85714	17.3333	2.85714	2.90689	0.0438145	1	0.182494	11	10.8147	12	9	11.7934	10	5	5.41093	6	8.33333	9.33333	9.33968	37	28.1147	38	21	28.6614	22	19	20.063	20	25.6667	26.6667	25.613
SN3_00301600	4	1	1.33333	3	3.03943	1.08219	1.02866	2.49417	4	1	1.33333	1.8	1.33333	1.8	1.1094	0.32946	1	0.552349	1	0.983156	2	0	0	1	1	1.08219	2	0.666667	1.66667	0.688447	4	3.03943	5	0	0	1	2	2.11189	3	2	3	1.71711
SN3_00301605	22	9	-9	-2.22727	29.8461	5.36254	-12.4505	-2.83807	22	9	-9	-2.08	-9	-2.08	-1.51647	0.203992	1	0.40244	13	12.781	14	26	34.0699	27	10	10.8219	11	16.3333	17.3333	19.2242	14	10.638	15	4	5.45932	5	4	4.22378	5	7.33333	8.33333	6.7737
SN3_00301610	9	2	6	#DIV/0!	12.2835	2.11189	6.57145	#DIV/0!	9	2	6	7	6	7	2.88231	0.0449088	1	0.184131	0	0	1	0	0	1	0	0	1	0	1	0	7	5.319	8	9	12.2835	10	2	2.11189	3	6	7	6.57145
SN3_00301615	15	1	7	22	11.3979	1.36483	6.0384	19.4256	15	1	7	6.25	7	6.25	1.70332	0.163716	1	0.351175	1	0.983156	2	0	0	1	0	0	1	0.333333	1.33333	0.327719	15	11.3979	16	1	1.36483	2	6	6.33567	7	7.33333	8.33333	6.36612
SN3_00301620	68	26	41.3333	3.2963	96.2002	24.1469	45.5557	3.33489	68	26	41.3333	3.17544	41.3333	3.17544	3.16599	0.0339883	1	0.163703	29	28.5115	30	13	17.0349	14	12	12.9862	13	18	19	19.5109	59	44.8316	60	80	109.186	81	39	41.1819	40	59.3333	60.3333	65.0666
SN3_00301625	288	124	187	15.025	224.446	127.884	185.28	13.6482	288	124	187	14.0465	187	14.0465	3.8546	0.0182309	1	0.136539	21	20.6463	22	12	15.7245	13	7	7.5753	8	13.3333	14.3333	14.6487	295	224.158	296	170	232.021	171	136	143.609	137	200.333	201.333	199.929
SN3_00301630	0	0	0	1	0	0	0	1	0	0	0	-1	0	-1	#NUM!	#NUM!	#NUM!	#NUM!	0	0	1	0	0	1	0	0	1	0	1	0	0	0	1	0	0	1	0	0	1	0	1	0
SN3_00301635	23	5	2	1.0458	24.7893	9.15878	0.192031	1.00401	23	5	2	1.04478	2	1.04478	0.276759	0.795677	1	0.976338	54	53.0904	55	31	40.6217	32	46	49.7805	47	43.6667	44.6667	47.8309	50	37.9929	51	46	62.7822	47	41	43.2937	42	45.6667	46.6667	48.0229
SN3_00301640	65	24	36	2.52113	58.446	26.9249	33.9425	2.35434	65	24	36	2.45946	36	2.45946	2.2461	0.0880243	1	0.253517	42	41.2925	43	11	14.4142	12	18	19.4793	19	23.6667	24.6667	25.062	76	57.7491	77	34	46.4042	35	69	72.8602	70	59.6667	60.6667	59.0045
SN3_00301645	21	1	10	8.5	22.2476	1.64747	9.62431	7.1614	21	1	10	5.28571	10	5.28571	1.7178	0.160965	1	0.348331	1	0.983156	2	2	2.62076	3	1	1.08219	2	1.33333	2.33333	1.56203	10	7.59857	11	2	2.72966	3	22	23.2308	23	11.3333	12.3333	11.1863
SN3_00301650	252	128	-160.667	-4.49275	245.79	132.624	-181.285	-4.93347	252	128	-160.667	-4.41844	-160.667	-4.41844	-4.20612	0.0136286	1	0.125173	279	274.3	280	170	222.764	171	171	185.054	172	206.667	207.667	227.373	69	52.4301	70	42	57.3229	43	27	28.5105	28	46	47	46.0878
SN3_00301655	97	61	43.3333	1.58559	93.8017	34.7278	36.4734	1.45296	97	61	43.3333	1.57778	43.3333	1.57778	1.34818	0.248885	1	0.457419	118	116.012	119	57	74.6916	58	47	50.8627	48	74	75	80.5222	144	109.419	145	71	96.9029	72	137	144.664	138	117.333	118.333	116.996
SN3_00301660	151	89	-97.6667	-2.19106	174.662	78.6051	-119.431	-2.46262	151	89	-97.6667	-2.17671	-97.6667	-2.17671	-3.93368	0.0170501	1	0.134521	204	200.564	205	176	230.627	177	159	172.067	160	179.667	180.667	201.086	123	93.4624	124	70	95.5381	71	53	55.9651	54	82	83	81.6552
SN3_00301665	23	11	18	2.35	25.1602	12.5266	16.929	2.11566	23	11	18	2.25581	18	2.25581	4.77297	0.00882084	1	0.113422	12	11.7979	13	15	19.6557	16	13	14.0684	14	13.3333	14.3333	15.174	35	26.595	36	24	32.7559	25	35	36.9581	36	31.3333	32.3333	32.103
SN3_00301670	13	3	3.66667	1.73333	12.0216	5.62119	2.45098	1.40582	13	3	3.66667	1.61111	3.66667	1.61111	0.964764	0.389296	1	0.578596	4	3.93262	5	10	13.1038	11	1	1.08219	2	5	6	6.03953	14	10.638	15	7	9.55381	8	5	5.27973	6	8.66667	9.66667	8.49051
SN3_00301675	0	0	0	1	0	0	0	1	0	0	0	-1	0	-1	#NUM!	#NUM!	#NUM!	#NUM!	0	0	1	0	0	1	0	0	1	0	1	0	0	0	1	0	0	1	0	0	1	0	1	0
SN3_00301680	61	13	27.3333	4.15385	46.029	20.0328	23.225	3.18566	61	13	27.3333	3.82759	27.3333	3.82759	1.9179	0.12758	1	0.306777	6	5.89893	7	19	24.8972	20	1	1.08219	2	8.66667	9.66667	10.6261	62	47.1111	63	19	25.9318	20	27	28.5105	28	36	37	33.8511
SN3_00301685	1	0	0.333333	#DIV/0!	0.759857	0	0.253286	#DIV/0!	1	0	0.333333	1.33333	0.333333	1.33333	1	0.373901	1	0.56101	0	0	1	0	0	1	0	0	1	0	1	0	1	0.759857	2	0	0	1	0	0	1	0.333333	1.33333	0.253286
SN3_00301690	67	42	52	6.77778	68.3504	41.6083	53.56	6.6999	67	42	52	6.2	52	6.2	8.36248	0.00111816	1	0.0694925	15	14.7473	16	2	2.62076	3	10	10.8219	11	9	10	9.39665	69	52.4301	70	52	70.9712	53	62	65.4686	63	61	62	62.9566
SN3_00301695	242	141	184.667	15.2051	210.107	172.852	186.391	14.5108	242	141	184.667	14.1905	184.667	14.1905	6.56415	0.00278652	1	0.0839731	29	28.5115	30	9	11.7934	10	1	1.08219	2	13	14	13.7957	243	184.645	244	150	204.724	151	200	211.189	201	197.667	198.667	200.186
SN3_00301700	0	0	0	1	0	0	0	1	0	0	0	-1	0	-1	#NUM!	#NUM!	#NUM!	#NUM!	0	0	1	0	0	1	0	0	1	0	1	0	0	0	1	0	0	1	0	0	1	0	1	0
SN3_00301705	26	1	-5	-1.625	26.2319	2.32811	-3.58962	-1.36252	26	1	-5	-1.55556	-5	-1.55556	-0.544466	0.615052	1	0.812841	29	28.5115	30	5	6.55189	6	5	5.41093	6	13	14	13.4914	3	2.27957	4	17	23.2021	18	4	4.22378	5	8	9	9.90182
SN3_00301710	388	79	-38	-1.12723	357.898	81.7865	-98.9693	-1.3568	388	79	-38	-1.12681	-38	-1.12681	-0.305659	0.775111	1	0.957236	302	296.913	303	289	378.7	290	419	453.436	420	336.667	337.667	376.349	458	348.015	459	70	95.5381	71	368	388.588	369	298.667	299.667	277.38
SN3_00301715	38	24	8.33333	1.3012	25.2421	15.9257	4.40008	1.14705	38	24	8.33333	1.2907	8.33333	1.2907	0.616392	0.570986	1	0.767344	42	41.2925	43	18	23.5868	19	23	24.8903	24	27.6667	28.6667	29.9232	52	39.5126	53	14	19.1076	15	42	44.3497	43	36	37	34.3233
SN3_00301720	13	1	3.33333	2.11111	9.32762	1.9826	2.45722	1.7782	13	1	3.33333	1.83333	3.33333	1.83333	0.830455	0.452974	1	0.647954	5	4.91578	6	1	1.31038	2	3	3.24656	4	3	4	3.15757	14	10.638	15	3	4.09449	4	2	2.11189	3	6.33333	7.33333	5.61479
SN3_00301725	190	64	-115	-2.65072	190.971	79.1124	-133.831	-2.85621	190	64	-115	-2.62736	-115	-2.62736	-3.67125	0.0213676	1	0.14351	235	231.042	236	182	238.489	183	137	148.259	138	184.667	185.667	205.93	91	69.147	92	73	99.6326	74	45	47.5175	46	69.6667	70.6667	72.099
SN3_00301730	5	1	-0.666667	-1.33333	4.91578	1.53857	-1.15154	-1.66896	5	1	-0.666667	-1.22222	-0.666667	-1.22222	-0.342997	0.748868	1	0.931648	5	4.91578	6	2	2.62076	3	1	1.08219	2	2.66667	3.66667	2.87291	5	3.79929	6	1	1.36483	2	0	0	1	2	3	1.72137
SN3_00301735	21	13	15.6667	7.71429	20.063	14.8748	16.0488	7.89667	21	13	15.6667	5.7	15.6667	5.7	5.61757	0.00493581	1	0.0967989	6	5.89893	7	0	0	1	1	1.08219	2	2.33333	3.33333	2.32704	21	15.957	22	14	19.1076	15	19	20.063	20	18	19	18.3759
SN3_00301740	30	6	-7	-2.23529	29.4947	7.27624	-8.3518	-2.70513	30	6	-7	-2.05	-7	-2.05	-0.745262	0.497522	1	0.694707	30	29.4947	31	7	9.17265	8	1	1.08219	2	12.6667	13.6667	13.2498	11	8.35843	12	0	0	1	6	6.33567	7	5.66667	6.66667	4.89803
SN3_00301745	159	56	-96	-3.01399	154.866	95.852	-108.598	-3.19449	159	56	-96	-2.9726	-96	-2.9726	-3.99001	0.0162648	1	0.132913	179	175.985	180	112	146.762	113	140	151.506	141	143.667	144.667	158.084	67	50.9104	68	56	76.4305	57	20	21.1189	21	47.6667	48.6667	49.4866
SN3_00301750	431	192	-249.667	-2.67188	415.66	205.334	-288.63	-2.93411	431	192	-249.667	-2.66075	-249.667	-2.66075	-3.16522	0.0340134	1	0.163713	542	532.87	543	315	412.769	316	340	367.943	341	399	400	437.861	214	162.609	215	123	167.874	124	111	117.21	112	149.333	150.333	149.231
SN3_00301755	28	6	9	2.42105	28.8032	2.89911	8.76541	2.29821	28	6	9	2.22727	9	2.22727	1.07914	0.341255	1	0.56101	10	9.83156	11	3	3.93114	4	6	6.49311	7	6.33333	7.33333	6.75194	11	8.35843	12	4	5.45932	5	31	32.7343	32	15.3333	16.3333	15.5173
SN3_00301760	29	2	16.3333	3.57895	26.3199	2.07024	14.511	3.04691	29	2	16.3333	3.22727	16.3333	3.22727	2.14057	0.0990238	1	0.271406	9	8.8484	10	7	9.17265	8	3	3.24656	4	6.33333	7.33333	7.0892	32	24.3154	33	8	10.9186	9	28	29.5665	29	22.6667	23.6667	21.6002
SN3_00301765	0	0	0	1	0	0	0	1	0	0	0	-1	0	-1	#NUM!	#NUM!	#NUM!	#NUM!	0	0	1	0	0	1	0	0	1	0	1	0	0	0	1	0	0	1	0	0	1	0	1	0
SN3_00301770	2	0	0.666667	#DIV/0!	1.51971	0	0.506571	#DIV/0!	2	0	0.666667	1.66667	0.666667	1.66667	1	0.373901	1	0.56101	0	0	1	0	0	1	0	0	1	0	1	0	2	1.51971	3	0	0	1	0	0	1	0.666667	1.66667	0.506571
SN3_00301775	18	9	-11.3333	-2.54545	17.2512	9.40863	-13.638	-2.90136	18	9	-11.3333	-2.36	-11.3333	-2.36	-3.80132	0.0190821	1	0.13817	23	22.6126	24	18	23.5868	19	15	16.2328	16	18.6667	19.6667	20.8107	11	8.35843	12	5	6.82415	6	6	6.33567	7	7.33333	8.33333	7.17275
SN3_00301780	174	42	114	1.91689	162.556	66.2612	104.147	1.75545	174	42	114	1.90957	114	1.90957	2.96976	0.041154	1	0.177973	144	141.574	145	106	138.9	107	123	133.109	124	124.333	125.333	137.861	270	205.161	271	165	225.197	166	280	295.665	281	238.333	239.333	242.008
SN3_00301785	120	37	-67	-3.09375	123.338	31.5615	-74.4141	-3.15628	120	37	-67	-3.0303	-67	-3.0303	-2.82038	0.0478099	1	0.190406	144	141.574	145	86	112.693	87	67	72.5064	68	99	100	108.924	24	18.2366	25	30	40.9449	31	42	44.3497	43	32	33	34.5104
SN3_00301790	29	21	7.33333	1.24176	45.4489	8.98097	7.05273	1.21292	29	21	7.33333	1.23404	7.33333	1.23404	0.632979	0.561129	1	0.757385	44	43.2588	45	23	30.1387	24	24	25.9725	25	30.3333	31.3333	33.1233	46	34.9534	47	48	65.5118	49	19	20.063	20	37.6667	38.6667	40.1761
SN3_00301795	91	42	57	2.67647	93.6797	41.9785	57.4884	2.56683	91	42	57	2.62857	57	2.62857	4.6801	0.00944698	1	0.114177	40	39.3262	41	16	20.9661	17	46	49.7805	47	34	35	36.6909	107	81.3047	108	84	114.646	85	82	86.5875	83	91	92	94.1793
SN3_00301800	55	15	28	2.29231	36.7896	24.8704	23.7912	1.95356	55	15	28	2.23529	28	2.23529	2.27443	0.0853095	1	0.249347	19	18.68	20	28	36.6906	29	18	19.4793	19	21.6667	22.6667	24.95	73	55.4696	74	34	46.4042	35	42	44.3497	43	49.6667	50.6667	48.7412
SN3_00301805	326	123	-190.667	-2.7875	315.705	179.202	-216.68	-2.97072	326	123	-190.667	-2.7709	-190.667	-2.7709	-3.58756	0.0230118	1	0.145052	392	385.397	393	234	306.629	235	266	287.861	267	297.333	298.333	326.629	143	108.66	144	111	151.496	112	66	69.6924	67	106.667	107.667	109.949
SN3_00301810	1	0	-0.333333	#DIV/0!	1.31038	0	-0.436793	#DIV/0!	1	0	-0.333333	-1.33333	-0.333333	-1.33333	-1	0.373901	1	0.56101	0	0	1	1	1.31038	2	0	0	1	0.333333	1.33333	0.436793	0	0	1	0	0	1	0	0	1	0	1	0
SN3_00301815	81	2	35.3333	4.02857	58.6475	1.99726	31.5832	3.41533	81	2	35.3333	3.78947	35.3333	3.78947	1.55479	0.194968	1	0.391668	14	13.7642	15	12	15.7245	13	9	9.73967	10	11.6667	12.6667	13.0761	90	68.3871	91	38	51.8635	39	13	13.7273	14	47	48	44.6593
SN3_00301820	1	0	-0.333333	#DIV/0!	1.08219	0	-0.360728	#DIV/0!	1	0	-0.333333	-1.33333	-0.333333	-1.33333	-1	0.373901	1	0.56101	0	0	1	0	0	1	1	1.08219	2	0.333333	1.33333	0.360728	0	0	1	0	0	1	0	0	1	0	1	0
SN3_00301825	39	14	15.3333	2.58621	35.54	13.071	15.3868	2.56306	39	14	15.3333	2.4375	15.3333	2.4375	1.39139	0.236497	1	0.441406	21	20.6463	22	1	1.31038	2	7	7.5753	8	9.66667	10.6667	9.84398	40	30.3943	41	27	36.8504	28	8	8.44756	9	25	26	25.2308
SN3_00301830	22	5	15	3.14286	21.9586	9.87754	14.3117	2.8607	22	5	15	2.875	15	2.875	3.2476	0.0314471	1	0.160093	8	7.86524	9	5	6.55189	6	8	8.65748	9	7	8	7.69154	26	19.7563	27	13	17.7428	14	27	28.5105	28	22	23	22.0032
SN3_00301835	16	2	3.66667	1.84615	12.1577	2.26933	2.82187	1.63293	16	2	3.66667	1.6875	3.66667	1.6875	0.8044	0.466255	1	0.662671	7	6.88209	8	0	0	1	6	6.49311	7	4.33333	5.33333	4.4584	16	12.1577	17	4	5.45932	5	4	4.22378	5	8	9	7.28027
SN3_00301840	521	167	288	3.62614	363.405	254.778	272.256	3.31923	521	167	288	3.60241	288	3.60241	2.85913	0.0459701	1	0.186433	175	172.052	176	59	77.3124	60	95	102.808	96	109.667	110.667	117.391	580	440.717	581	262	357.585	263	351	370.637	352	397.667	398.667	389.646
SN3_00400005	129	80	-88.6667	-3.25424	126.916	77.2476	-103.326	-3.64872	129	80	-88.6667	-3.19835	-88.6667	-3.19835	-5.27587	0.00618746	1	0.103882	154	151.406	155	117	153.314	118	113	122.287	114	128	129	142.336	60	45.5914	61	33	45.0394	34	25	26.3986	26	39.3333	40.3333	39.0098
SN3_00400010	29	15	11	1.52381	40.179	6.94553	12.3432	1.55086	29	15	11	1.5	11	1.5	1.28452	0.268304	1	0.479428	35	34.4104	36	11	14.4142	12	17	18.3972	18	21	22	22.4073	32	24.3154	33	40	54.5932	41	24	25.3427	25	32	33	34.7504
SN3_00400015	30	16	-22.6667	-6.66667	32.1829	23.7187	-25.6981	-7.70398	30	16	-22.6667	-5.53333	-22.6667	-5.53333	-6.8	0.0024432	1	0.0790413	28	27.5284	29	21	27.518	22	31	33.5478	32	26.6667	27.6667	29.5314	5	3.79929	6	1	1.36483	2	6	6.33567	7	4	5	3.83326
SN3_00400020	543	219	-351.667	-7.59375	541.756	242.613	-388.384	-7.80683	543	219	-351.667	-7.47239	-351.667	-7.47239	-3.65268	0.02172	1	0.143835	592	582.028	593	351	459.943	352	272	294.354	273	405	406	445.442	53	40.2724	54	58	79.1601	59	49	51.7413	50	53.3333	54.3333	57.058
SN3_00400025	0	0	0	1	0	0	0	1	0	0	0	-1	0	-1	#NUM!	#NUM!	#NUM!	#NUM!	0	0	1	0	0	1	0	0	1	0	1	0	0	0	1	0	0	1	0	0	1	0	1	0
SN3_00400030	0	0	0	1	0	0	0	1	0	0	0	-1	0	-1	#NUM!	#NUM!	#NUM!	#NUM!	0	0	1	0	0	1	0	0	1	0	1	0	0	0	1	0	0	1	0	0	1	0	1	0
SN3_00400035	56	16	-18.6667	-1.51376	45.1332	5.45899	-22.9419	-1.63191	56	16	-18.6667	-1.5	-18.6667	-1.5	-1.17331	0.305771	1	0.523788	82	80.6188	83	32	41.9321	33	51	55.1915	52	55	56	59.2474	48	36.4731	49	26	35.4856	27	35	36.9581	36	36.3333	37.3333	36.3056
SN3_00400040	0	0	0	1	0	0	0	1	0	0	0	-1	0	-1	#NUM!	#NUM!	#NUM!	#NUM!	0	0	1	0	0	1	0	0	1	0	1	0	0	0	1	0	0	1	0	0	1	0	1	0
SN3_00400045	113	43	58.3333	2.21528	83.6621	41.4859	52.6271	2.01143	113	43	58.3333	2.19048	58.3333	2.19048	2.10889	0.102618	1	0.276027	78	76.6861	79	35	45.8633	36	31	33.5478	32	48	49	52.0324	144	109.419	145	64	87.3491	65	111	117.21	112	106.333	107.333	104.659
SN3_00400050	34	3	-13.3333	-1.70175	47.7011	5.17912	-18.154	-1.92952	34	3	-13.3333	-1.66667	-13.3333	-1.66667	-1.53846	0.198763	1	0.396798	29	28.5115	30	48	62.8982	49	20	21.6437	21	32.3333	33.3333	37.6845	20	15.1971	21	14	19.1076	15	23	24.2867	24	19	20	19.5305
SN3_00400055	154	26	-55.3333	-1.8973	138.811	37.0291	-63.0516	-2.0202	154	26	-55.3333	-1.88298	-55.3333	-1.88298	-1.36479	0.244049	1	0.451459	187	183.85	188	58	76.002	59	106	114.712	107	117	118	124.855	68	51.6703	69	33	45.0394	34	84	88.6994	85	61.6667	62.6667	61.803
SN3_00400060	212	31	-99.3333	-2.93506	197.36	65.7133	-111.285	-3.20025	212	31	-99.3333	-2.89809	-99.3333	-2.89809	-2.08847	0.105013	1	0.27981	241	236.94	242	89	116.624	90	122	132.027	123	150.667	151.667	161.864	67	50.9104	68	29	39.5801	30	58	61.2448	59	51.3333	52.3333	50.5784
SN3_00400065	143	48	92	6.20755	150.79	63.9212	91.5868	5.49836	143	48	92	5.92857	92	5.92857	3.75728	0.0198216	1	0.139349	20	19.6631	21	25	32.7595	26	8	8.65748	9	17.6667	18.6667	20.36	110	83.5843	111	68	92.8084	69	151	159.448	152	109.667	110.667	111.947
SN3_00400070	47	22	28	6.6	49.6294	17.3622	29.1192	5.51964	47	22	28	5.66667	28	5.66667	3.29222	0.0301526	1	0.158519	1	0.983156	2	14	18.3453	15	0	0	1	5	6	6.44282	23	17.4767	24	29	39.5801	30	47	49.6294	48	33	34	35.5621
SN3_00400075	0	0	0	1	0	0	0	1	0	0	0	-1	0	-1	#NUM!	#NUM!	#NUM!	#NUM!	0	0	1	0	0	1	0	0	1	0	1	0	0	0	1	0	0	1	0	0	1	0	1	0
SN3_00400080	0	0	0	1	0	0	0	1	0	0	0	-1	0	-1	#NUM!	#NUM!	#NUM!	#NUM!	0	0	1	0	0	1	0	0	1	0	1	0	0	0	1	0	0	1	0	0	1	0	1	0
SN3_00400085	31	4	-15.6667	#DIV/0!	30.4778	5.24152	-16.2352	#DIV/0!	31	4	-15.6667	-16.6667	-15.6667	-16.6667	-1.95664	0.122025	1	0.300034	31	30.4778	32	4	5.24152	5	12	12.9862	13	15.6667	16.6667	16.2352	0	0	1	0	0	1	0	0	1	0	1	0
SN3_00400090	86	20	-27.6667	-1.68595	77.6812	17.9722	-33.1574	-1.83925	86	20	-27.6667	-1.66935	-27.6667	-1.66935	-1.18427	0.30187	1	0.51924	104	102.248	105	33	43.2425	34	67	72.5064	68	68	69	72.6657	50	37.9929	51	18	24.5669	19	53	55.9651	54	40.3333	41.3333	39.5083
SN3_00400095	30	7	14	22	40.9449	5.319	17.0116	20.4733	30	7	14	9.4	14	9.4	1.81922	0.143006	1	0.32676	0	0	1	2	2.62076	3	0	0	1	0.666667	1.66667	0.873586	7	5.319	8	30	40.9449	31	7	7.39162	8	14.6667	15.6667	17.8852
SN3_00400100	387	192	259	46.7059	292.413	202.61	256.232	43.2581	387	192	259	39.85	259	39.85	4.12697	0.0145297	1	0.127973	9	8.8484	10	3	3.93114	4	5	5.41093	6	5.66667	6.66667	6.06349	390	296.344	391	207	282.52	208	197	208.021	198	264.667	265.667	262.295
SN3_00400105	127	76	12.3333	1.10452	144.536	67.7877	1.53369	1.0115	127	76	12.3333	1.10364	12.3333	1.10364	0.27427	0.797459	1	0.978016	146	143.541	147	138	180.832	139	70	75.753	71	118	119	133.375	184	139.814	185	150	204.724	151	57	60.1889	58	130.333	131.333	134.909
SN3_00400110	4	0	1.33333	#DIV/0!	3.03943	0	1.01314	#DIV/0!	4	0	1.33333	2.33333	1.33333	2.33333	1	0.373901	1	0.56101	0	0	1	0	0	1	0	0	1	0	1	0	4	3.03943	5	0	0	1	0	0	1	1.33333	2.33333	1.01314
SN3_00400115	3	0	1.33333	#DIV/0!	2.27957	0	1.11184	#DIV/0!	3	0	1.33333	2.33333	1.33333	2.33333	1.51186	0.205106	1	0.40244	0	0	1	0	0	1	0	0	1	0	1	0	3	2.27957	4	0	0	1	1	1.05595	2	1.33333	2.33333	1.11184
SN3_00400120	42	17	29	13.4286	45.0394	18.0966	29.8797	13.1508	42	17	29	9.7	29	9.7	4.23509	0.0133157	1	0.124187	2	1.96631	3	0	0	1	5	5.41093	6	2.33333	3.33333	2.45908	42	31.914	43	33	45.0394	34	19	20.063	20	31.3333	32.3333	32.3388
SN3_00400125	26	16	20.3333	62	21.8373	19.7563	20.5764	63.7869	26	16	20.3333	16.25	20.3333	16.25	6.9516	0.00224986	1	0.0763426	1	0.983156	2	0	0	1	0	0	1	0.333333	1.33333	0.327719	26	19.7563	27	16	21.8373	17	20	21.1189	21	20.6667	21.6667	20.9042
SN3_00400130	4	2	-1	-2	3.93262	1.51971	-1.17378	-2.36716	4	2	-1	-1.5	-1	-1.5	-0.774597	0.481817	1	0.677451	4	3.93262	5	0	0	1	2	2.16437	3	2	3	2.03233	2	1.51971	3	0	0	1	1	1.05595	2	1	2	0.858553
SN3_00400135	114	24	58.3333	3.33333	83.8536	24.5817	56.3357	3.10711	114	24	58.3333	3.24359	58.3333	3.24359	2.56771	0.0621294	1	0.213165	35	34.4104	36	11	14.4142	12	29	31.3834	30	25	26	26.736	125	94.9821	126	72	98.2678	73	53	55.9651	54	83.3333	84.3333	83.0717
SN3_00400140	0	0	0	1	0	0	0	1	0	0	0	-1	0	-1	#NUM!	#NUM!	#NUM!	#NUM!	0	0	1	0	0	1	0	0	1	0	1	0	0	0	1	0	0	1	0	0	1	0	1	0
SN3_00400145	13	6	-5	-1.68182	17.2894	1.26805	-6.90014	-1.97424	13	6	-5	-1.6	-5	-1.6	-1.26773	0.273666	1	0.485581	13	12.781	14	14	18.3453	15	10	10.8219	11	12.3333	13.3333	13.9827	14	10.638	15	7	9.55381	8	1	1.05595	2	7.33333	8.33333	7.08258
SN3_00400150	85	14	35.3333	1.61988	76.5527	7.30913	30.5338	1.48147	85	14	35.3333	1.6092	35.3333	1.6092	1.41889	0.228929	1	0.432639	65	63.9051	66	51	66.8293	52	55	59.5202	56	57	58	63.4182	134	101.821	135	94	128.294	95	49	51.7413	50	92.3333	93.3333	93.9521
SN3_00400155	119	77	52.3333	1.45507	168.979	44.8965	50.4032	1.40057	119	77	52.3333	1.45115	52.3333	1.45115	1.2731	0.27194	1	0.484021	168	165.17	169	91	119.244	92	86	93.068	87	115	116	125.828	205	155.771	206	192	262.047	193	105	110.874	106	167.333	168.333	176.231
SN3_00400160	0	0	0	1	0	0	0	1	0	0	0	-1	0	-1	#NUM!	#NUM!	#NUM!	#NUM!	0	0	1	0	0	1	0	0	1	0	1	0	0	0	1	0	0	1	0	0	1	0	1	0
SN3_00400165	91	41	-52.3333	-2.16296	87.4291	40.1352	-62.737	-2.43853	91	41	-52.3333	-2.13768	-52.3333	-2.13768	-2.37933	0.0760443	1	0.23644	119	116.996	120	65	85.1746	66	108	116.876	109	97.3333	98.3333	106.349	74	56.2294	75	33	45.0394	34	28	29.5665	29	45	46	43.6118
SN3_00400170	71	27	41	8.23529	53.3993	34.7412	39.5508	7.80464	71	27	41	7.15	41	7.15	3.10622	0.0360035	1	0.168484	12	11.7979	13	1	1.31038	2	4	4.32874	5	5.66667	6.66667	5.81233	72	54.7097	73	31	42.3097	32	37	39.07	38	46.6667	47.6667	45.3631
SN3_00400175	9	0	0	-1	9.73967	0.763349	-0.515144	-1.1521	9	0	0	-1	0	-1	0	1	1	1	2	1.96631	3	0	0	1	9	9.73967	10	3.66667	4.66667	3.90199	7	5.319	8	2	2.72966	3	2	2.11189	3	3.66667	4.66667	3.38685
SN3_00400180	69	12	0	-1	64.8927	14.101	0.755016	1.01942	69	12	0	-1	0	-1	0	1	1	1	78	76.6861	79	9	11.7934	10	26	28.1368	27	37.6667	38.6667	38.8721	38	28.8746	39	35	47.769	36	40	42.2378	41	37.6667	38.6667	39.6271
SN3_00400185	1	0	-0.333333	#DIV/0!	0.983156	0	-0.327719	#DIV/0!	1	0	-0.333333	-1.33333	-0.333333	-1.33333	-1	0.373901	1	0.56101	1	0.983156	2	0	0	1	0	0	1	0.333333	1.33333	0.327719	0	0	1	0	0	1	0	0	1	0	1	0
SN3_00400190	87	14	47.3333	3.40678	70.3168	10.2034	45.3165	3.07304	87	14	47.3333	3.29032	47.3333	3.29032	2.26225	0.0864652	1	0.250693	24	23.5957	25	18	23.5868	19	17	18.3972	18	19.6667	20.6667	21.8599	104	79.0251	105	65	88.7139	66	32	33.7902	33	67	68	67.1764
SN3_00400195	24	10	-14	-1.84	22.5767	14.7322	-16.889	-2.00117	24	10	-14	-1.79245	-14	-1.79245	-2.88457	0.0448066	1	0.184024	38	37.3599	39	24	31.4491	25	30	32.4656	31	30.6667	31.6667	33.7582	22	16.7169	23	14	19.1076	15	14	14.7832	15	16.6667	17.6667	16.8692
SN3_00400200	23	7	7	1.29577	23.7051	8.5286	7.3627	1.28495	23	7	7	1.28378	7	1.28378	1.13224	0.320805	1	0.541941	30	29.4947	31	16	20.9661	17	25	27.0546	26	23.6667	24.6667	25.8385	23	17.4767	24	30	40.9449	31	39	41.1819	40	30.6667	31.6667	33.2012
SN3_00400205	41	15	31.6667	96	42.2378	20.4724	30.9604	95.4726	41	15	31.6667	24.75	31.6667	24.75	3.72049	0.0204658	1	0.141326	1	0.983156	2	0	0	1	0	0	1	0.333333	1.33333	0.327719	41	31.1541	42	15	20.4724	16	40	42.2378	41	32	33	31.2881
SN3_00400210	19	7	5	1.33333	19.8268	1.5165	3.26368	1.19067	19	7	5	1.3125	5	1.3125	0.902894	0.417639	1	0.609594	17	16.7136	18	19	24.8972	20	9	9.73967	10	15	16	17.1168	20	15.1971	21	12	16.378	13	28	29.5665	29	20	21	20.3805
SN3_00400215	1511	954	-1189	-38.1562	1490.73	1197.68	-1311.35	-39.4191	1511	954	-1189	-37.0303	-1189	-37.0303	-7.17303	0.00200016	1	0.0749796	1541	1515.04	1542	986	1292.03	987	1136	1229.36	1137	1221	1222	1345.48	32	24.3154	33	34	46.4042	35	30	31.6784	31	32	33	34.1327
SN3_00400220	64	9	-26.6667	-1.72727	61.1022	33.1478	-28.8098	-1.72743	64	9	-26.6667	-1.70796	-26.6667	-1.70796	-1.6426	0.17581	1	0.36798	89	87.5008	90	37	48.484	38	64	69.2599	65	63.3333	64.3333	68.4149	39	29.6344	40	46	62.7822	47	25	26.3986	26	36.6667	37.6667	39.6051
SN3_00400225	1	0	0.333333	#DIV/0!	1.36483	0	0.454943	#DIV/0!	1	0	0.333333	1.33333	0.333333	1.33333	1	0.373901	1	0.56101	0	0	1	0	0	1	0	0	1	0	1	0	0	0	1	1	1.36483	2	0	0	1	0.333333	1.33333	0.454943
SN3_00400230	1	0	0.333333	#DIV/0!	1.05595	0	0.351982	#DIV/0!	1	0	0.333333	1.33333	0.333333	1.33333	1	0.373901	1	0.56101	0	0	1	0	0	1	0	0	1	0	1	0	0	0	1	0	0	1	1	1.05595	2	0.333333	1.33333	0.351982
SN3_00400235	102	23	38.6667	1.40702	99.1795	13.6139	31.1662	1.29328	102	23	38.6667	1.40278	38.6667	1.40278	1.61517	0.181577	1	0.376052	121	118.962	122	98	128.417	99	66	71.4242	67	95	96	106.268	168	127.656	169	125	170.604	126	108	114.042	109	133.667	134.667	137.434
SN3_00400240	114	23	63	3.7	104.38	23.7094	62.8128	3.51498	114	23	63	3.58904	63	3.58904	2.58082	0.0612743	1	0.211564	36	35.3936	37	12	15.7245	13	22	23.8081	23	23.3333	24.3333	24.9754	126	95.742	127	88	120.105	89	45	47.5175	46	86.3333	87.3333	87.7882
SN3_00400245	49	15	6.33333	1.152	29.2386	25.8377	0.96868	1.02086	49	15	6.33333	1.14844	6.33333	1.14844	0.376848	0.725426	1	0.910105	56	55.0567	57	42	55.0359	43	27	29.219	28	41.6667	42.6667	46.4372	76	57.7491	77	41	55.958	42	27	28.5105	28	48	49	47.4059
SN3_00400250	0	0	0	1	0	0	0	1	0	0	0	-1	0	-1	#NUM!	#NUM!	#NUM!	#NUM!	0	0	1	0	0	1	0	0	1	0	1	0	0	0	1	0	0	1	0	0	1	0	1	0
SN3_00400255	29	12	21	1.91304	43.8824	13.1762	20.3272	1.77758	29	12	21	1.875	21	1.875	3.99246	0.0162316	1	0.132913	22	21.6294	23	26	34.0699	27	21	22.7259	22	23	24	26.1417	50	37.9929	51	48	65.5118	49	34	35.9021	35	44	45	46.4689
SN3_00400260	28	10	16	7.85714	21.276	13.6483	14.5676	5.76446	28	10	16	5.8	16	5.8	2.78994	0.0493149	1	0.192748	0	0	1	7	9.17265	8	0	0	1	2.33333	3.33333	3.05755	28	21.276	29	10	13.6483	11	17	17.9511	18	18.3333	19.3333	17.6251
SN3_00400265	56	12	-25.6667	-1.88506	48.5714	20.2141	-30.3915	-2.03953	56	12	-25.6667	-1.85556	-25.6667	-1.85556	-2.04121	0.110791	1	0.287213	78	76.6861	79	40	52.4152	41	46	49.7805	47	54.6667	55.6667	59.6273	37	28.1147	38	22	30.0263	23	28	29.5665	29	29	30	29.2358
SN3_00400270	4	0	1.66667	#DIV/0!	5.45932	0	2.17175	#DIV/0!	4	0	1.66667	2.66667	1.66667	2.66667	1.38675	0.237796	1	0.442433	0	0	1	0	0	1	0	0	1	0	1	0	0	0	1	4	5.45932	5	1	1.05595	2	1.66667	2.66667	2.17175
SN3_00400275	73	8	-7.66667	-1.12849	64.3887	13.8188	-11.697	-1.19119	73	8	-7.66667	-1.12637	-7.66667	-1.12637	-0.297998	0.780542	1	0.962265	108	106.181	109	47	61.5878	48	47	50.8627	48	67.3333	68.3333	72.8771	55	41.7921	56	35	47.769	36	89	93.9791	90	59.6667	60.6667	61.1801
SN3_00400280	289	47	-78.6667	-1.32778	270.957	17.4991	-106.682	-1.4431	289	47	-78.6667	-1.32642	-78.6667	-1.32642	-0.870422	0.433189	1	0.626732	470	462.083	471	238	311.87	239	248	268.382	249	318.667	319.667	347.445	338	256.832	339	201	274.331	202	181	191.126	182	240	241	240.763
SN3_00400285	25	14	9.66667	1.30526	22.4961	8.61868	7.80921	1.2245	25	14	9.66667	1.29592	9.66667	1.29592	1.26687	0.273944	1	0.48583	42	41.2925	43	25	32.7595	26	28	30.3012	29	31.6667	32.6667	34.7844	43	32.6739	44	31	42.3097	32	50	52.7973	51	41.3333	42.3333	42.5936
SN3_00400290	595	272	377	20.8421	450.181	306.114	365.159	16.8607	595	272	377	19.85	377	19.85	3.65749	0.021628	1	0.143835	13	12.781	14	38	49.7944	39	6	6.49311	7	19	20	23.0228	601	456.674	602	285	388.977	286	302	318.895	303	396	397	388.182
SN3_00400295	160	46	74	1.99552	220.442	40.4938	79.3868	1.99646	160	46	74	1.9823	74	1.9823	1.57713	0.1899	1	0.385181	111	109.13	112	38	49.7944	39	74	80.0817	75	74.3333	75.3333	79.6688	182	138.294	183	198	270.236	199	65	68.6364	66	148.333	149.333	159.056
SN3_00400300	624	333	449.333	49.1429	473.05	414.672	448.274	46.7872	624	333	449.333	44.4839	449.333	44.4839	5.25405	0.00627985	1	0.104025	14	13.7642	15	2	2.62076	3	12	12.9862	13	9.33333	10.3333	9.79039	626	475.671	627	345	470.866	346	405	427.658	406	458.667	459.667	458.065
SN3_00400305	48	15	-7.33333	-1.18487	45.7357	18.0073	-12.9936	-1.33341	48	15	-7.33333	-1.18033	-7.33333	-1.18033	-0.419371	0.696488	1	0.886932	68	66.8546	69	44	57.6567	45	29	31.3834	30	47	48	51.9649	65	49.3907	66	34	46.4042	35	20	21.1189	21	39.6667	40.6667	38.9713
SN3_00400310	0	0	0	1	0	0	0	1	0	0	0	-1	0	-1	#NUM!	#NUM!	#NUM!	#NUM!	0	0	1	0	0	1	0	0	1	0	1	0	0	0	1	0	0	1	0	0	1	0	1	0
SN3_00400315	12	6	9	#DIV/0!	9.50351	8.18898	8.93692	#DIV/0!	12	6	9	10	9	10	5.19615	0.00653338	1	0.105202	0	0	1	0	0	1	0	0	1	0	1	0	12	9.11828	13	6	8.18898	7	9	9.50351	10	9	10	8.93692
SN3_00400320	276	188	216.667	93.8571	260.683	198.465	221.317	94.7766	276	188	216.667	66	216.667	66	7.59209	0.00161463	1	0.0729638	5	4.91578	6	0	0	1	2	2.16437	3	2.33333	3.33333	2.36005	276	209.721	277	191	260.683	192	190	200.63	191	219	220	223.678
SN3_00400325	0	0	0	1	0	0	0	1	0	0	0	-1	0	-1	#NUM!	#NUM!	#NUM!	#NUM!	0	0	1	0	0	1	0	0	1	0	1	0	0	0	1	0	0	1	0	0	1	0	1	0
SN3_00400330	500	152	268.667	5.47778	370.903	185.872	250.324	4.77906	500	152	268.667	5.40437	268.667	5.40437	2.63224	0.0580496	1	0.207195	94	92.4166	95	58	76.002	59	28	30.3012	29	60	61	66.2399	528	401.205	529	210	286.614	211	248	261.874	249	328.667	329.667	316.564
SN3_00400335	1	0	0	-1	1.05595	0	0.0242631	1.07404	1	0	0	-1	0	-1	0	1	1	1	1	0.983156	2	0	0	1	0	0	1	0.333333	1.33333	0.327719	0	0	1	0	0	1	1	1.05595	2	0.333333	1.33333	0.351982
SN3_00400340	42	3	16.6667	2.92308	30.947	4.96177	13.9373	2.43529	42	3	16.6667	2.72414	16.6667	2.72414	1.60706	0.183318	1	0.378551	13	12.781	14	10	13.1038	11	3	3.24656	4	8.66667	9.66667	9.71046	45	34.1936	46	13	17.7428	14	18	19.007	19	25.3333	26.3333	23.6478
SN3_00400345	0	0	0	1	0	0	0	1	0	0	0	-1	0	-1	#NUM!	#NUM!	#NUM!	#NUM!	0	0	1	0	0	1	0	0	1	0	1	0	0	0	1	0	0	1	0	0	1	0	1	0
SN3_00400350	2555	1123	-1620	-6.12118	2438.3	1285.56	-1811.72	-6.7729	2555	1123	-1620	-6.10504	-1620	-6.10504	-3.93062	0.0170941	1	0.134569	2748	2701.71	2749	1588	2080.88	1589	1473	1594.06	1474	1936.33	1937.33	2125.55	406	308.502	407	193	263.412	194	350	369.581	351	316.333	317.333	313.832
SN3_00400355	72	26	-23.3333	-1.35533	66.7838	21.7062	-28.6791	-1.42408	72	26	-23.3333	-1.35	-23.3333	-1.35	-1.04583	0.354675	1	0.56101	127	124.861	128	55	72.0708	56	85	91.9858	86	89	90	96.3058	81	61.5484	82	61	83.2546	62	55	58.077	56	65.6667	66.6667	67.6267
SN3_00400360	21	0	-9.66667	#DIV/0!	20.6463	0	-9.76792	#DIV/0!	21	0	-9.66667	-10.6667	-9.66667	-10.6667	-1.57973	0.189318	1	0.3846	21	20.6463	22	0	0	1	8	8.65748	9	9.66667	10.6667	9.76792	0	0	1	0	0	1	0	0	1	0	1	0
SN3_00400365	98	23	50.6667	#DIV/0!	103.483	23.5556	52.8098	#DIV/0!	98	23	50.6667	51.6667	50.6667	51.6667	2.13072	0.100126	1	0.273054	0	0	1	0	0	1	0	0	1	0	1	0	31	23.5556	32	23	31.3911	24	98	103.483	99	50.6667	51.6667	52.8098
SN3_00400370	55	6	0.333333	1.00549	41.3118	5.04989	-3.25041	-1.0522	55	6	0.333333	1.00541	0.333333	1.00541	0.0179954	0.986504	1	1	94	92.4166	95	39	51.1048	40	49	53.0271	50	60.6667	61.6667	65.5162	76	57.7491	77	52	70.9712	53	55	58.077	56	61	62	62.2658
SN3_00400375	27	14	1.66667	1.05952	12.3535	8.86677	-1.60189	-1.05555	27	14	1.66667	1.05747	1.66667	1.05747	0.176556	0.868436	1	1	35	34.4104	36	17	22.2764	18	32	34.6299	33	28	29	30.4389	44	33.4337	45	18	24.5669	19	27	28.5105	28	29.6667	30.6667	28.8371
SN3_00400380	5	0	-2.66667	#DIV/0!	5.41093	0	-2.7868	#DIV/0!	5	0	-2.66667	-3.66667	-2.66667	-3.66667	-1.83533	0.140357	1	0.322658	3	2.94947	4	0	0	1	5	5.41093	6	2.66667	3.66667	2.7868	0	0	1	0	0	1	0	0	1	0	1	0
SN3_00400385	42	27	34.3333	26.75	50.4987	28.5833	35.6883	22.7864	42	27	34.3333	15.7143	34.3333	15.7143	8.19424	0.00120832	1	0.0713412	1	0.983156	2	3	3.93114	4	0	0	1	1.33333	2.33333	1.6381	42	31.914	43	37	50.4987	38	28	29.5665	29	35.6667	36.6667	37.3264
SN3_00400390	214	20	109.333	1.81592	280.265	53.819	103.72	1.68636	214	20	109.333	1.80988	109.333	1.80988	1.63883	0.176591	1	0.369029	140	137.642	141	141	184.763	142	121	130.944	122	134	135	151.117	326	247.713	327	292	398.53	293	112	118.266	113	243.333	244.333	254.837
SN3_00400395	640	199	361.333	2.96377	411.438	308.84	336.74	2.66916	640	199	361.333	2.95315	361.333	2.95315	2.95982	0.041562	1	0.178249	234	230.058	235	136	178.212	137	182	196.958	183	184	185	201.743	776	589.649	777	381	520	382	479	505.798	480	545.333	546.333	538.482
SN3_00400400	10	3	-3.33333	-2	9.83156	0.628005	-4.18502	-2.42949	10	3	-3.33333	-1.76923	-3.33333	-1.76923	-1.24035	0.282631	1	0.495777	10	9.83156	11	3	3.93114	4	7	7.5753	8	6.66667	7.66667	7.11266	6	4.55914	7	0	0	1	4	4.22378	5	3.33333	4.33333	2.92764
SN3_00400405	34	22	-27.6667	-21.75	36.7943	28.4387	-31.0307	-28.9094	34	22	-27.6667	-12.8571	-27.6667	-12.8571	-8.3	0.00115064	1	0.0703361	30	29.4947	31	23	30.1387	24	34	36.7943	35	29	30	32.1426	3	2.27957	4	0	0	1	1	1.05595	2	1.33333	2.33333	1.11184
SN3_00400410	106	27	-53.3333	-3	103.341	39.5335	-58.7648	-3.04706	106	27	-53.3333	-2.92771	-53.3333	-2.92771	-2.61035	0.0593979	1	0.209329	118	116.012	119	63	82.5539	64	59	63.8489	60	80	81	87.4717	32	24.3154	33	36	49.1339	37	12	12.6713	13	26.6667	27.6667	28.7069
SN3_00400415	19	6	12.6667	13.6667	20.063	8.47162	12.4372	11.0762	19	6	12.6667	7.33333	12.6667	7.33333	3.54352	0.0239376	1	0.146196	0	0	1	2	2.62076	3	1	1.08219	2	1	2	1.23431	15	11.3979	16	7	9.55381	8	19	20.063	20	13.6667	14.6667	13.6715
SN3_00400420	57	6	-22.3333	-2.52273	54.5132	6.11011	-25.7674	-2.89062	57	6	-22.3333	-2.42553	-22.3333	-2.42553	-1.6127	0.182104	1	0.376814	61	59.9725	62	18	23.5868	19	32	34.6299	33	37	38	39.3964	23	17.4767	24	4	5.45932	5	17	17.9511	18	14.6667	15.6667	13.629
SN3_00400425	60	20	-19.3333	-1.40845	57.8282	14.1368	-25.4226	-1.52933	60	20	-19.3333	-1.4	-19.3333	-1.4	-1.07927	0.341203	1	0.56101	78	76.6861	79	51	66.8293	52	71	76.8352	72	66.6667	67.6667	73.4502	73	55.4696	74	51	69.6063	52	18	19.007	19	47.3333	48.3333	48.0276
[truncated: 5,341 more rows]

## Sheet: M vs. S Gaussian p<0.01
Feature ID	t-test: M vs S transformed values - Fold change	t-test: M vs S transformed values - P-value	t-test: M vs S transformed values - FDR p-value correction	M - Transformed means	S - Transformed means
[truncated: 576 more rows]

[truncated: 3 more sheets: up in M, up in S, APA-expression overlap]
