# Supplementary material for: Characterization of mRNA polyadenylation in the apicomplexa
Source: PLoS One. 2018 Aug 30;13(8):e0203317. doi: 10.1371/journal.pone.0203317 (PMC6117058; doi:10.1371/journal.pone.0203317)
Supplement: S4 File — This sheet has a complete list of all S. neurona PACs that are defined by the poly(A) tag reads generated in this study. (XLSX) [file pone.0203317.s007.xlsx]

## Sheet: complete PAC list
contig	start	end	region	reads	strand	gene_ID
sneu_contig03117	427	445	gene	49	-	SN3_ctg3117_00005
sneu_contig03081	44	58	gene	35	+	SN3_ctg3081_00005
sneu_contig03081	203	243	gene	362	+	SN3_ctg3081_00005
sneu_contig03081	286	297	gene	52	+	SN3_ctg3081_00005
sneu_contig03081	453	483	gene	36	+	SN3_ctg3081_00005
sneu_contig02768	59	62	gene	50	+	SN3_ctg2768_00005
sneu_contig02603	34	66	gene	38	+	SN3_ctg2603_00005
sneu_contig02603	496	533	gene	101	+	SN3_ctg2603_00005
sneu_contig02565	0	172	gene	4510	+	SN3_ctg2565_00005
sneu_scaffold00120	3085	3122	gene	196	-	SN3_12000005
sneu_scaffold00111	304	458	gene	640	+	SN3_11100005
sneu_scaffold00104	0	199	gene	1261	+	SN3_10400005
sneu_scaffold00104	461	509	gene	108	+	SN3_10400005
sneu_scaffold00104	718	755	gene	22	+	SN3_10400005
sneu_scaffold00104	1405	1421	gene	78	+	SN3_10400005
sneu_scaffold00099	1788	1809	gene	41	-	SN3_09900005
sneu_scaffold00099	4050	4118	gene	27	-	SN3_09900005
sneu_scaffold00099	4147	4343	gene	887	-	SN3_09900005
sneu_scaffold00093	4157	4200	gene	310	+	SN3_09300015
sneu_scaffold00093	4346	4411	gene	1214	+	SN3_09300015
sneu_scaffold00093	4514	4579	gene	161	+	SN3_09300015
sneu_scaffold00093	4705	4826	gene	38	+	SN3_09300015
sneu_scaffold00093	4939	5735	gene	33817	+	SN3_09300015
sneu_scaffold00093	3325	3352	gene,gene	21	+	SN3_09300010,SN3_09300015
sneu_scaffold00093	3398	3573	gene,gene	7003	+	SN3_09300010,SN3_09300015
sneu_scaffold00093	3611	3706	gene,gene	131	+	SN3_09300010,SN3_09300015
sneu_scaffold00093	3793	4101	gene,gene	450	+	SN3_09300010,SN3_09300015
sneu_scaffold00093	1856	3223	gene,gene,gene	2434589	+	SN3_09300005,SN3_09300010,SN3_09300015
sneu_scaffold00093	224	239	gene	24	+	SN3_09300005
sneu_scaffold00093	802	806	gene	156	+	SN3_09300005
sneu_scaffold00084	273	287	gene	44	-	SN3_08400005
sneu_scaffold00084	441	529	gene	100	-	SN3_08400005
sneu_scaffold00084	1271	1359	gene	77	-	SN3_08400005
sneu_scaffold00084	2376	2396	gene	63	-	SN3_08400005
sneu_scaffold00084	2519	2597	gene	1171	-	SN3_08400005
sneu_scaffold00084	2706	2787	gene	901	-	SN3_08400005
sneu_scaffold00084	2844	3066	gene	8702	-	SN3_08400005
sneu_scaffold00084	3097	3132	gene	32	-	SN3_08400005
sneu_scaffold00080	3259	3362	gene	95	+	SN3_08000005
sneu_scaffold00080	3522	3556	gene	31	+	SN3_08000005
sneu_scaffold00080	5720	5755	gene	144	+	SN3_08000005
sneu_scaffold00080	6776	6783	gene	48	+	SN3_08000005
sneu_scaffold00080	6962	7021	gene	52	+	SN3_08000005
sneu_scaffold00080	7711	7722	gene	26	+	SN3_08000005
sneu_scaffold00080	7805	7840	gene	130	+	SN3_08000005
sneu_scaffold00080	8051	8058	gene	22	+	SN3_08000005
sneu_scaffold00068	15421	15430	gene	34	-	SN3_06800005
sneu_scaffold00068	22805	22810	gene	68	-	SN3_06800005
sneu_scaffold00068	25899	25965	gene	51	-	SN3_06800005
sneu_scaffold00067	33760	33786	gene,gene,gene,gene,gene	107	-	SN3_06700295,SN3_06700300_tRNA17,SN3_06700310_tRNA18,SN3_06700325_tRNA19,SN3_06700330
sneu_scaffold00067	33835	33934	gene,gene,gene,gene,gene	3348	-	SN3_06700295,SN3_06700300_tRNA17,SN3_06700310_tRNA18,SN3_06700325_tRNA19,SN3_06700330
sneu_scaffold00067	34123	34134	gene,gene,gene,gene,gene	48	-	SN3_06700295,SN3_06700300_tRNA17,SN3_06700310_tRNA18,SN3_06700325_tRNA19,SN3_06700330
sneu_scaffold00067	34389	34402	gene,gene,gene,gene,gene	20	-	SN3_06700295,SN3_06700300_tRNA17,SN3_06700310_tRNA18,SN3_06700325_tRNA19,SN3_06700330
sneu_scaffold00067	34461	34472	gene,gene,gene,gene,gene	35	-	SN3_06700295,SN3_06700300_tRNA17,SN3_06700310_tRNA18,SN3_06700325_tRNA19,SN3_06700330
sneu_scaffold00067	34767	34785	gene,gene,gene,gene,gene	187	-	SN3_06700295,SN3_06700300_tRNA17,SN3_06700310_tRNA18,SN3_06700325_tRNA19,SN3_06700330
sneu_scaffold00067	34895	34909	gene,gene,gene,gene,gene	220	-	SN3_06700295,SN3_06700300_tRNA17,SN3_06700310_tRNA18,SN3_06700325_tRNA19,SN3_06700330
sneu_scaffold00067	31436	31438	gene,gene,gene,gene	30	+	SN3_06700280,SN3_06700285,SN3_06700290_tRNA21,SN3_06700320
sneu_scaffold00067	31517	31532	gene,gene,gene,gene	32	+	SN3_06700280,SN3_06700285,SN3_06700290_tRNA21,SN3_06700320
sneu_scaffold00067	31968	31969	gene,gene,gene,gene	27	+	SN3_06700280,SN3_06700285,SN3_06700290_tRNA21,SN3_06700320
sneu_scaffold00067	32116	32234	gene,gene,gene,gene	90	+	SN3_06700280,SN3_06700285,SN3_06700290_tRNA21,SN3_06700320
sneu_scaffold00067	32337	32360	gene,gene,gene,gene	115	+	SN3_06700280,SN3_06700285,SN3_06700290_tRNA21,SN3_06700320
sneu_scaffold00067	29889	29991	gene,gene,gene	1062	+	SN3_06700280,SN3_06700285,SN3_06700290_tRNA21
sneu_scaffold00067	14762	14805	gene,gene,gene,gene,gene,gene	404	-	SN3_06700155,SN3_06700160,SN3_06700165,SN3_06700170,SN3_06700175,SN3_06700180
sneu_scaffold00067	14184	14219	gene,gene,gene,gene,gene	25	-	SN3_06700155,SN3_06700160,SN3_06700165,SN3_06700170,SN3_06700175
sneu_scaffold00067	14422	14434	gene,gene,gene,gene,gene	24	-	SN3_06700155,SN3_06700160,SN3_06700165,SN3_06700170,SN3_06700175
sneu_scaffold00067	14614	14636	gene,gene,gene,gene,gene	59	-	SN3_06700155,SN3_06700160,SN3_06700165,SN3_06700170,SN3_06700175
sneu_scaffold00067	13171	13173	gene,gene,gene,gene,gene,gene	45	-	SN3_06700145,SN3_06700150,SN3_06700155,SN3_06700160,SN3_06700165,SN3_06700170
sneu_scaffold00067	12696	12701	gene,gene,gene,gene,gene,gene	24	-	SN3_06700140,SN3_06700145,SN3_06700150,SN3_06700155,SN3_06700160,SN3_06700165
sneu_scaffold00067	12810	12849	gene,gene,gene,gene,gene,gene	46	-	SN3_06700140,SN3_06700145,SN3_06700150,SN3_06700155,SN3_06700160,SN3_06700165
sneu_scaffold00067	13015	13044	gene,gene,gene,gene,gene,gene	43	-	SN3_06700140,SN3_06700145,SN3_06700150,SN3_06700155,SN3_06700160,SN3_06700165
sneu_scaffold00067	12630	12635	gene,gene,gene,gene,gene,gene	97	-	SN3_06700135,SN3_06700140,SN3_06700145,SN3_06700150,SN3_06700155,SN3_06700160
sneu_scaffold00067	5044	5089	gene,gene	1003	-	SN3_06700045,SN3_06700050
sneu_scaffold00067	5012	5015	gene,gene,gene	26	-	SN3_06700040,SN3_06700045,SN3_06700050
sneu_scaffold00067	2645	2668	gene,gene,gene,gene	122	-	SN3_06700020,SN3_06700040,SN3_06700045,SN3_06700050
sneu_scaffold00067	2693	2731	gene,gene,gene,gene	21	-	SN3_06700020,SN3_06700040,SN3_06700045,SN3_06700050
sneu_scaffold00067	2765	2889	gene,gene,gene,gene	95	-	SN3_06700020,SN3_06700040,SN3_06700045,SN3_06700050
sneu_scaffold00067	3031	3037	gene,gene,gene,gene	31	-	SN3_06700020,SN3_06700040,SN3_06700045,SN3_06700050
sneu_scaffold00067	3473	3498	gene,gene,gene,gene	41	-	SN3_06700020,SN3_06700040,SN3_06700045,SN3_06700050
sneu_scaffold00067	3568	3569	gene,gene,gene,gene	22	-	SN3_06700020,SN3_06700040,SN3_06700045,SN3_06700050
sneu_scaffold00067	3795	3813	gene,gene,gene,gene	22	-	SN3_06700020,SN3_06700040,SN3_06700045,SN3_06700050
sneu_scaffold00067	96	110	gene,gene,gene,gene,gene	203	+	SN3_06700010,SN3_06700015,SN3_06700025,SN3_06700030,SN3_06700035
sneu_scaffold00067	137	155	gene,gene,gene,gene,gene	22	+	SN3_06700010,SN3_06700015,SN3_06700025,SN3_06700030,SN3_06700035
sneu_scaffold00067	220	234	gene,gene,gene,gene,gene	181	+	SN3_06700010,SN3_06700015,SN3_06700025,SN3_06700030,SN3_06700035
sneu_scaffold00067	518	542	gene,gene,gene,gene,gene	34	+	SN3_06700010,SN3_06700015,SN3_06700025,SN3_06700030,SN3_06700035
sneu_scaffold00067	603	617	gene,gene,gene,gene,gene	28	+	SN3_06700010,SN3_06700015,SN3_06700025,SN3_06700030,SN3_06700035
sneu_scaffold00067	762	789	gene,gene,gene,gene,gene	20	+	SN3_06700010,SN3_06700015,SN3_06700025,SN3_06700030,SN3_06700035
sneu_scaffold00067	871	890	gene,gene,gene,gene,gene	68	+	SN3_06700010,SN3_06700015,SN3_06700025,SN3_06700030,SN3_06700035
sneu_scaffold00067	1057	1105	gene,gene,gene,gene,gene	967	+	SN3_06700010,SN3_06700015,SN3_06700025,SN3_06700030,SN3_06700035
sneu_scaffold00067	1145	1183	gene,gene,gene,gene,gene	2360	+	SN3_06700010,SN3_06700015,SN3_06700025,SN3_06700030,SN3_06700035
sneu_scaffold00067	1230	1257	gene,gene,gene,gene,gene	122	+	SN3_06700010,SN3_06700015,SN3_06700025,SN3_06700030,SN3_06700035
sneu_scaffold00066	7065	7130	gene	136	-	SN3_06600005
sneu_scaffold00066	7285	7292	gene	28	-	SN3_06600005
sneu_scaffold00064	32097	32150	gene	96	+	SN3_06400010
sneu_scaffold00064	31795	31827	gene	36	-	SN3_06400005
sneu_scaffold00064	40444	40450	gene	20	-	SN3_06400005
sneu_scaffold00060	50036	50093	gene	34	+	SN3_06000025
sneu_scaffold00060	1246	1248	gene	28	+	SN3_06000005
sneu_scaffold00058	51853	51879	gene	22	-	SN3_05800020
sneu_scaffold00058	55442	55496	gene	23	-	SN3_05800020
sneu_scaffold00058	57962	57994	gene	24	-	SN3_05800020
sneu_scaffold00056	65080	65092	gene	29	+	SN3_05600005
sneu_scaffold00054	75753	75762	gene	26	-	SN3_05400025
sneu_scaffold00054	76057	76058	gene	20	-	SN3_05400025
sneu_scaffold00054	56944	56951	gene	31	+	SN3_05400020
sneu_scaffold00054	58223	58239	gene	49	+	SN3_05400020
sneu_scaffold00054	58864	58905	gene	33	+	SN3_05400020
sneu_scaffold00054	58968	59047	gene	87	+	SN3_05400020
sneu_scaffold00054	59173	59181	gene	27	+	SN3_05400020
sneu_scaffold00054	25534	25542	gene	98	+	SN3_05400015
sneu_scaffold00054	28969	28986	gene	24	+	SN3_05400015
sneu_scaffold00054	48516	48545	gene	54	+	SN3_05400015
sneu_scaffold00054	48693	48713	gene	24	+	SN3_05400015
sneu_scaffold00054	48935	48958	gene	22	+	SN3_05400015
sneu_scaffold00054	19062	19075	gene	22	-	SN3_05400010
sneu_scaffold00054	19718	19738	gene	31	-	SN3_05400010
sneu_scaffold00054	20820	20896	gene	90	-	SN3_05400010
sneu_scaffold00053	15343	15349	gene	20	-	SN3_05300010
sneu_scaffold00052	196466	196472	gene	39	-	SN3_05200010
sneu_scaffold00052	133718	133771	gene	26	+	SN3_05200005
sneu_scaffold00052	137301	137330	gene	22	+	SN3_05200005
sneu_scaffold00052	138260	138281	gene	66	+	SN3_05200005
sneu_scaffold00051	71282	71287	gene	21	-	SN3_05100015
sneu_scaffold00051	71316	71335	gene	46	-	SN3_05100015
sneu_scaffold00051	71473	71635	gene	1186	-	SN3_05100015
sneu_scaffold00051	72025	72044	gene	37	-	SN3_05100015
sneu_scaffold00051	58462	58524	gene	45	+	SN3_05100010
sneu_scaffold00051	59463	59559	gene	1066	+	SN3_05100010
sneu_scaffold00051	59696	59827	gene	431	+	SN3_05100010
sneu_scaffold00051	60058	60117	gene	548	+	SN3_05100010
sneu_scaffold00051	60198	60202	gene	140	+	SN3_05100010
sneu_scaffold00051	60281	60292	gene	53	+	SN3_05100010
sneu_scaffold00051	60324	60366	gene	216	+	SN3_05100010
sneu_scaffold00051	2913	2937	gene	63	-	SN3_05100005
sneu_scaffold00050	221920	221980	gene	34	+	SN3_05000020
sneu_scaffold00050	224084	224099	gene	23	+	SN3_05000020
sneu_scaffold00050	167179	167247	gene	138	+	SN3_05000010
sneu_scaffold00049	242581	242631	gene	21	-	SN3_04900060
sneu_scaffold00049	242751	242774	gene	119	-	SN3_04900060
sneu_scaffold00049	243017	243041	gene	45	-	SN3_04900060
sneu_scaffold00049	244515	244560	gene	42	-	SN3_04900060
sneu_scaffold00049	244615	244703	gene	71	-	SN3_04900060
sneu_scaffold00049	248635	248649	gene	24	-	SN3_04900060
sneu_scaffold00049	248840	248868	gene	21	-	SN3_04900060
sneu_scaffold00049	250295	250321	gene	52	-	SN3_04900060
sneu_scaffold00049	250444	250461	gene	233	-	SN3_04900060
sneu_scaffold00049	253848	253920	gene	159	-	SN3_04900060
sneu_scaffold00049	258088	258163	gene	63	-	SN3_04900060
sneu_scaffold00049	259470	259750	gene	2134	-	SN3_04900060
sneu_scaffold00049	260019	260042	gene	31	-	SN3_04900060
sneu_scaffold00049	260182	260227	gene	34	-	SN3_04900060
sneu_scaffold00049	260496	260778	gene	647	-	SN3_04900060
sneu_scaffold00049	260815	260850	gene	38	-	SN3_04900060
sneu_scaffold00049	221364	221401	gene	45	-	SN3_04900055
sneu_scaffold00049	222019	222092	gene	38	-	SN3_04900055
sneu_scaffold00049	222176	222200	gene	145	-	SN3_04900055
sneu_scaffold00049	224329	224340	gene	63	-	SN3_04900055
sneu_scaffold00049	225713	225766	gene	28	-	SN3_04900055
sneu_scaffold00049	225801	225864	gene	185	-	SN3_04900055
sneu_scaffold00049	226230	226269	gene	119	-	SN3_04900055
sneu_scaffold00049	226340	226357	gene	25	-	SN3_04900055
sneu_scaffold00049	226769	226796	gene	72	-	SN3_04900055
sneu_scaffold00049	227307	227342	gene	74	-	SN3_04900055
sneu_scaffold00049	227499	227522	gene	31	-	SN3_04900055
sneu_scaffold00049	227727	227763	gene	58	-	SN3_04900055
sneu_scaffold00049	228116	228145	gene	27	-	SN3_04900055
sneu_scaffold00049	228175	228214	gene	419	-	SN3_04900055
sneu_scaffold00049	228566	228628	gene	77	-	SN3_04900055
sneu_scaffold00049	228838	228911	gene	171	-	SN3_04900055
sneu_scaffold00049	229025	229073	gene	34	-	SN3_04900055
sneu_scaffold00049	229165	229236	gene	29	-	SN3_04900055
sneu_scaffold00049	229431	229473	gene	30	-	SN3_04900055
sneu_scaffold00049	229506	229522	gene	97	-	SN3_04900055
sneu_scaffold00049	229759	229766	gene	21	-	SN3_04900055
sneu_scaffold00049	230808	230954	gene	319	-	SN3_04900055
sneu_scaffold00049	235218	235241	gene	20	-	SN3_04900055
sneu_scaffold00049	235631	235741	gene	110	-	SN3_04900055
sneu_scaffold00049	236556	236810	gene	147	-	SN3_04900055
sneu_scaffold00049	189733	189756	gene	40	+	SN3_04900050
sneu_scaffold00049	190012	190038	gene	33	+	SN3_04900050
sneu_scaffold00049	196652	196745	gene	74	+	SN3_04900050
sneu_scaffold00049	166874	166887	gene	44	-	SN3_04900045
sneu_scaffold00049	126612	126702	gene	54	-	SN3_04900040
sneu_scaffold00049	127741	127808	gene	40	-	SN3_04900040
sneu_scaffold00049	145894	145924	gene	25	-	SN3_04900040
sneu_scaffold00049	148014	148073	gene	28	-	SN3_04900040
sneu_scaffold00049	111861	111965	gene	73	-	SN3_04900030
sneu_scaffold00049	111560	111577	gene,gene	30	-	SN3_04900025,SN3_04900030
sneu_scaffold00049	50710	50753	gene	31	+	SN3_04900020
sneu_scaffold00049	53936	53941	gene	35	+	SN3_04900020
sneu_scaffold00049	57053	57062	gene	20	+	SN3_04900020
sneu_scaffold00049	61265	61284	gene	48	+	SN3_04900020
sneu_scaffold00049	67209	67277	gene	34	+	SN3_04900020
sneu_scaffold00049	68528	68541	gene	23	+	SN3_04900020
sneu_scaffold00049	68570	68588	gene	25	+	SN3_04900020
sneu_scaffold00049	73022	73080	gene	54	+	SN3_04900020
sneu_scaffold00049	84410	84557	gene	68	+	SN3_04900020
sneu_scaffold00049	84589	84622	gene	60	+	SN3_04900020
sneu_scaffold00049	89332	89352	gene	27	+	SN3_04900020
sneu_scaffold00049	90287	90301	gene	103	+	SN3_04900020
sneu_scaffold00049	93129	93145	gene	27	+	SN3_04900020
sneu_scaffold00049	96680	96703	gene	40	+	SN3_04900020
sneu_scaffold00049	96834	96912	gene	184	+	SN3_04900020
sneu_scaffold00049	100757	100766	gene	38	+	SN3_04900020
sneu_scaffold00049	101099	101214	gene	179	+	SN3_04900020
sneu_scaffold00049	23173	23181	gene	60	-	SN3_04900010
sneu_scaffold00049	23213	23275	gene	31	-	SN3_04900010
sneu_scaffold00049	25088	25189	gene	192	-	SN3_04900010
sneu_scaffold00049	25276	25285	gene	20	-	SN3_04900010
sneu_scaffold00049	25882	26069	gene	459	-	SN3_04900010
sneu_scaffold00049	5386	5410	gene	70	+	SN3_04900005
sneu_scaffold00049	5489	5593	gene	1226	+	SN3_04900005
sneu_scaffold00049	6281	6333	gene	54	+	SN3_04900005
sneu_scaffold00049	6478	6530	gene	661	+	SN3_04900005
sneu_scaffold00049	6664	6705	gene	173	+	SN3_04900005
sneu_scaffold00049	6811	6864	gene	445	+	SN3_04900005
sneu_scaffold00049	7040	7065	gene	43	+	SN3_04900005
sneu_scaffold00049	7098	7113	gene	33	+	SN3_04900005
sneu_scaffold00049	9837	9921	gene	1187	+	SN3_04900005
sneu_scaffold00049	9951	10037	gene	325	+	SN3_04900005
sneu_scaffold00049	10765	10793	gene	20	+	SN3_04900005
sneu_scaffold00048	271942	271966	gene	20	+	SN3_04800065
sneu_scaffold00048	279668	279720	gene	45	+	SN3_04800065
sneu_scaffold00048	281370	281420	gene	40	+	SN3_04800065
sneu_scaffold00048	282206	282255	gene	71	+	SN3_04800065
sneu_scaffold00048	244649	244673	gene	67	+	SN3_04800060
sneu_scaffold00048	244737	244763	gene	67	+	SN3_04800060
sneu_scaffold00048	244846	244854	gene	94	+	SN3_04800060
sneu_scaffold00048	244891	244909	gene	23	+	SN3_04800060
sneu_scaffold00048	244997	245035	gene	35	+	SN3_04800060
sneu_scaffold00048	245065	245104	gene	22	+	SN3_04800060
sneu_scaffold00048	245759	245790	gene	47	+	SN3_04800060
sneu_scaffold00048	246066	246088	gene	54	+	SN3_04800060
sneu_scaffold00048	252354	252408	gene	43	+	SN3_04800060
sneu_scaffold00048	253026	253062	gene	46	+	SN3_04800060
sneu_scaffold00048	253094	253201	gene	50	+	SN3_04800060
sneu_scaffold00048	255256	255281	gene	20	+	SN3_04800060
sneu_scaffold00048	255372	255449	gene	87	+	SN3_04800060
sneu_scaffold00048	221072	221105	gene	30	+	SN3_04800055
sneu_scaffold00048	233610	233762	gene	32	+	SN3_04800055
sneu_scaffold00048	235614	235632	gene	96	+	SN3_04800055
sneu_scaffold00048	183185	183202	gene	21	+	SN3_04800045
sneu_scaffold00048	152708	152744	gene	26	+	SN3_04800040
sneu_scaffold00048	117782	117817	gene	23	+	SN3_04800030
sneu_scaffold00048	119052	119071	gene	20	+	SN3_04800030
sneu_scaffold00048	99296	99332	gene	34	+	SN3_04800025
sneu_scaffold00048	102944	102980	gene	39	+	SN3_04800025
sneu_scaffold00048	104654	104672	gene	26	+	SN3_04800025
sneu_scaffold00048	83834	83844	gene	31	-	SN3_04800020
sneu_scaffold00048	62024	62044	gene	65	-	SN3_04800015
sneu_scaffold00048	62081	62082	gene	32	-	SN3_04800015
sneu_scaffold00048	64119	64166	gene	341	-	SN3_04800015
sneu_scaffold00048	65594	65663	gene	277	-	SN3_04800015
sneu_scaffold00048	66441	66685	gene	485	-	SN3_04800015
sneu_scaffold00048	52039	52113	gene	113	+	SN3_04800010
sneu_scaffold00048	53501	53532	gene	45	+	SN3_04800010
sneu_scaffold00048	53565	53645	gene	172	+	SN3_04800010
sneu_scaffold00048	53847	53919	gene	58	+	SN3_04800010
sneu_scaffold00048	54155	54225	gene	609	+	SN3_04800010
sneu_scaffold00048	54301	54341	gene	163	+	SN3_04800010
sneu_scaffold00048	26475	26501	gene	40	-	SN3_04800005
sneu_scaffold00048	26905	26950	gene	25	-	SN3_04800005
sneu_scaffold00048	28689	28765	gene	128	-	SN3_04800005
sneu_scaffold00048	28791	28848	gene	64	-	SN3_04800005
sneu_scaffold00048	28928	28949	gene	28	-	SN3_04800005
sneu_scaffold00048	33189	33218	gene	159	-	SN3_04800005
sneu_scaffold00048	33687	33709	gene	108	-	SN3_04800005
sneu_scaffold00048	33759	33779	gene	86	-	SN3_04800005
sneu_scaffold00048	34133	34231	gene	269	-	SN3_04800005
sneu_scaffold00048	34507	34530	gene	57	-	SN3_04800005
sneu_scaffold00048	34662	34687	gene	165	-	SN3_04800005
sneu_scaffold00048	34834	34908	gene	156	-	SN3_04800005
sneu_scaffold00048	34969	35035	gene	56	-	SN3_04800005
sneu_scaffold00048	35272	35331	gene	48	-	SN3_04800005
sneu_scaffold00048	35646	35681	gene	72	-	SN3_04800005
sneu_scaffold00048	35758	35803	gene	83	-	SN3_04800005
sneu_scaffold00048	35836	35849	gene	27	-	SN3_04800005
sneu_scaffold00048	36042	36102	gene	21	-	SN3_04800005
sneu_scaffold00048	36136	36159	gene	159	-	SN3_04800005
sneu_scaffold00048	36198	36218	gene	131	-	SN3_04800005
sneu_scaffold00048	36351	36372	gene	113	-	SN3_04800005
sneu_scaffold00048	36411	36428	gene	22	-	SN3_04800005
sneu_scaffold00048	36551	36591	gene	20	-	SN3_04800005
sneu_scaffold00048	44368	44400	gene	171	-	SN3_04800005
sneu_scaffold00048	44601	44643	gene	22	-	SN3_04800005
sneu_scaffold00048	47159	47196	gene	23	-	SN3_04800005
sneu_scaffold00048	47221	47229	gene	28	-	SN3_04800005
sneu_scaffold00048	47294	47316	gene	45	-	SN3_04800005
sneu_scaffold00048	48047	48080	gene	28	-	SN3_04800005
sneu_scaffold00048	48269	48322	gene	52	-	SN3_04800005
sneu_scaffold00047	339756	339780	gene	30	+	SN3_04700080
sneu_scaffold00047	345186	345192	gene	25	+	SN3_04700080
sneu_scaffold00047	277990	278005	gene	29	-	SN3_04700070
sneu_scaffold00047	305789	305829	gene	167	-	SN3_04700070
sneu_scaffold00047	305876	305964	gene	84	-	SN3_04700070
sneu_scaffold00047	328089	328094	gene	21	-	SN3_04700070
sneu_scaffold00047	335950	335980	gene	53	-	SN3_04700070
sneu_scaffold00047	337094	337149	gene	30	-	SN3_04700070
sneu_scaffold00047	245864	245918	gene	23	+	SN3_04700065
sneu_scaffold00047	270814	270842	gene	60	+	SN3_04700065
sneu_scaffold00047	272613	272642	gene	33	+	SN3_04700065
sneu_scaffold00047	246284	246368	gene	30	-	SN3_04700060
sneu_scaffold00047	250902	250978	gene	32	-	SN3_04700060
sneu_scaffold00047	255282	255293	gene	31	-	SN3_04700060
sneu_scaffold00047	259446	259593	gene	79	-	SN3_04700060
sneu_scaffold00047	259972	259988	gene	20	-	SN3_04700060
sneu_scaffold00047	260400	260418	gene	26	-	SN3_04700060
sneu_scaffold00047	260561	260588	gene	40	-	SN3_04700060
sneu_scaffold00047	260618	260649	gene	51	-	SN3_04700060
sneu_scaffold00047	260726	260805	gene	58	-	SN3_04700060
sneu_scaffold00047	260908	260912	gene	22	-	SN3_04700060
sneu_scaffold00047	261075	261158	gene	63	-	SN3_04700060
sneu_scaffold00047	261337	261436	gene	26	-	SN3_04700060
sneu_scaffold00047	237468	237481	gene	34	-	SN3_04700055
sneu_scaffold00047	239048	239117	gene	29	-	SN3_04700055
sneu_scaffold00047	193019	193025	gene	26	+	SN3_04700050
sneu_scaffold00047	193413	193540	gene	75	+	SN3_04700050
sneu_scaffold00047	193953	194003	gene	254	+	SN3_04700050
sneu_scaffold00047	194295	194329	gene	22	+	SN3_04700050
sneu_scaffold00047	194358	194404	gene	85	+	SN3_04700050
sneu_scaffold00047	194439	194471	gene	67	+	SN3_04700050
sneu_scaffold00047	194548	194554	gene	40	+	SN3_04700050
sneu_scaffold00047	203050	203063	gene	41	+	SN3_04700050
sneu_scaffold00047	203109	203181	gene	23	+	SN3_04700050
sneu_scaffold00047	217198	217227	gene	28	+	SN3_04700050
sneu_scaffold00047	187916	187929	gene	23	-	SN3_04700045
sneu_scaffold00047	188387	188398	gene	22	-	SN3_04700045
sneu_scaffold00047	188994	189016	gene	70	-	SN3_04700045
sneu_scaffold00047	119432	119451	gene	35	-	SN3_04700030
sneu_scaffold00047	119851	119864	gene	22	-	SN3_04700030
sneu_scaffold00047	120273	120308	gene	40	-	SN3_04700030
sneu_scaffold00047	126766	126783	gene	25	-	SN3_04700030
sneu_scaffold00047	127253	127277	gene	35	-	SN3_04700030
sneu_scaffold00047	127861	127914	gene	33	-	SN3_04700030
sneu_scaffold00047	128113	128118	gene	38	-	SN3_04700030
sneu_scaffold00047	128183	128205	gene	38	-	SN3_04700030
sneu_scaffold00047	129547	129570	gene	49	-	SN3_04700030
sneu_scaffold00047	129744	129827	gene	62	-	SN3_04700030
sneu_scaffold00047	105918	105978	gene	118	-	SN3_04700025
sneu_scaffold00047	108031	108043	gene	57	-	SN3_04700025
sneu_scaffold00047	109300	109327	gene	59	-	SN3_04700025
sneu_scaffold00047	92367	92371	gene	27	-	SN3_04700020
sneu_scaffold00047	92595	92624	gene	49	-	SN3_04700020
sneu_scaffold00047	95300	95337	gene	71	-	SN3_04700020
sneu_scaffold00047	95548	95559	gene	29	-	SN3_04700020
sneu_scaffold00047	80861	80920	gene	26	+	SN3_04700015
sneu_scaffold00047	81456	81493	gene	58	+	SN3_04700015
sneu_scaffold00047	88141	88166	gene	29	+	SN3_04700015
sneu_scaffold00047	88464	88509	gene	88	+	SN3_04700015
sneu_scaffold00047	42496	42673	gene	337	-	SN3_04700010
sneu_scaffold00047	42705	42710	gene	43	-	SN3_04700010
sneu_scaffold00047	42736	42797	gene	113	-	SN3_04700010
sneu_scaffold00047	42841	42883	gene	60	-	SN3_04700010
sneu_scaffold00047	44038	44096	gene	36	-	SN3_04700010
sneu_scaffold00047	44307	44324	gene	121	-	SN3_04700010
sneu_scaffold00047	56067	56075	gene	37	-	SN3_04700010
sneu_scaffold00047	58175	58198	gene	27	-	SN3_04700010
sneu_scaffold00047	69549	69809	gene	399	-	SN3_04700010
sneu_scaffold00047	69837	70051	gene	483	-	SN3_04700010
sneu_scaffold00047	72219	72442	gene	228	-	SN3_04700010
sneu_scaffold00047	73287	73310	gene	81	-	SN3_04700010
sneu_scaffold00047	73940	74056	gene	60	-	SN3_04700010
sneu_scaffold00047	74094	74149	gene	27	-	SN3_04700010
sneu_scaffold00046	313630	313672	gene	21	-	SN3_04600005
sneu_scaffold00046	313733	313841	gene	262	-	SN3_04600005
sneu_scaffold00046	314272	314379	gene	22	-	SN3_04600005
sneu_scaffold00045	366189	366208	gene	26	+	SN3_04500115
sneu_scaffold00045	287212	287241	gene	21	-	SN3_04500090
sneu_scaffold00045	287433	287534	gene	39	-	SN3_04500090
sneu_scaffold00045	272745	272779	gene	31	+	SN3_04500080
sneu_scaffold00045	208519	208593	gene	21	+	SN3_04500070
sneu_scaffold00045	179017	179068	gene	74	-	SN3_04500055
sneu_scaffold00045	183847	183874	gene	21	-	SN3_04500055
sneu_scaffold00045	184934	184970	gene	24	-	SN3_04500055
sneu_scaffold00045	185052	185073	gene	106	-	SN3_04500055
sneu_scaffold00045	185720	185806	gene	58	-	SN3_04500055
sneu_scaffold00045	141763	141771	gene	22	+	SN3_04500045
sneu_scaffold00045	131062	131081	gene	27	+	SN3_04500040
sneu_scaffold00045	116421	116436	gene	65	-	SN3_04500035
sneu_scaffold00045	119907	119946	gene	23	-	SN3_04500035
sneu_scaffold00045	119975	120079	gene	20	-	SN3_04500035
sneu_scaffold00045	120127	120140	gene	21	-	SN3_04500035
sneu_scaffold00045	120176	120297	gene	78	-	SN3_04500035
sneu_scaffold00045	120344	120488	gene	36	-	SN3_04500035
sneu_scaffold00045	120522	120576	gene	21	-	SN3_04500035
sneu_scaffold00045	120748	120762	gene	21	-	SN3_04500035
sneu_scaffold00045	89879	89905	gene	24	+	SN3_04500030
sneu_scaffold00045	66604	66677	gene	91	+	SN3_04500015
sneu_scaffold00045	66704	66722	gene	52	+	SN3_04500015
sneu_scaffold00045	43239	43303	gene	40	-	SN3_04500005
sneu_scaffold00044	392192	392224	gene	26	+	SN3_04400120
sneu_scaffold00044	392330	392395	gene	44	+	SN3_04400120
sneu_scaffold00044	403494	403592	gene	127	+	SN3_04400120
sneu_scaffold00044	403660	403691	gene	99	+	SN3_04400120
sneu_scaffold00044	403789	403804	gene	60	+	SN3_04400120
sneu_scaffold00044	403855	403902	gene	169	+	SN3_04400120
sneu_scaffold00044	406516	406554	gene	55	+	SN3_04400120
sneu_scaffold00044	406741	406792	gene	32	+	SN3_04400120
sneu_scaffold00044	406882	406944	gene	74	+	SN3_04400120
sneu_scaffold00044	407283	407302	gene	44	+	SN3_04400120
sneu_scaffold00044	407919	407929	gene	48	+	SN3_04400120
sneu_scaffold00044	408743	408784	gene	22	+	SN3_04400120
sneu_scaffold00044	327283	327390	gene	43	+	SN3_04400110
sneu_scaffold00044	327427	327596	gene	327	+	SN3_04400110
sneu_scaffold00044	280981	280990	gene	22	-	SN3_04400080
sneu_scaffold00044	283406	283420	gene	34	-	SN3_04400080
sneu_scaffold00044	268492	268504	gene,gene	28	+	SN3_04400065,SN3_04400070
sneu_scaffold00044	206435	206470	gene	20	+	SN3_04400060
sneu_scaffold00044	182042	182146	gene	39	+	SN3_04400050
sneu_scaffold00044	183064	183070	gene	30	+	SN3_04400050
sneu_scaffold00044	172143	172160	gene	22	-	SN3_04400045
sneu_scaffold00044	174750	174763	gene	32	-	SN3_04400045
sneu_scaffold00044	182489	182498	gene	22	-	SN3_04400045
sneu_scaffold00044	131893	131897	gene	20	+	SN3_04400035
sneu_scaffold00044	159768	159796	gene	57	+	SN3_04400035
sneu_scaffold00044	125930	125957	gene	33	+	SN3_04400030
sneu_scaffold00044	114283	114292	gene	32	-	SN3_04400025
sneu_scaffold00044	82129	82196	gene	26	+	SN3_04400020
sneu_scaffold00044	86248	86280	gene	20	+	SN3_04400020
sneu_scaffold00044	89089	89144	gene	20	+	SN3_04400020
sneu_scaffold00044	47521	47555	gene	31	+	SN3_04400010
sneu_scaffold00044	70475	70509	gene	44	+	SN3_04400010
sneu_scaffold00043	526997	527014	gene	64	+	SN3_04300170
sneu_scaffold00043	527063	527126	gene	31	+	SN3_04300170
sneu_scaffold00043	536088	536123	gene	49	+	SN3_04300170
sneu_scaffold00043	536220	536256	gene	73	+	SN3_04300170
sneu_scaffold00043	536336	536356	gene	77	+	SN3_04300170
sneu_scaffold00043	536552	536672	gene	82	+	SN3_04300170
sneu_scaffold00043	537257	537323	gene	40	+	SN3_04300170
sneu_scaffold00043	540022	540037	gene	24	+	SN3_04300170
sneu_scaffold00043	473576	473667	gene	129	-	SN3_04300145
sneu_scaffold00043	420783	420797	gene	23	+	SN3_04300135
sneu_scaffold00043	465029	465037	gene	22	+	SN3_04300135
sneu_scaffold00043	393571	393596	gene	37	-	SN3_04300130
sneu_scaffold00043	398597	398607	gene	32	-	SN3_04300130
sneu_scaffold00043	398721	398800	gene	102	-	SN3_04300130
sneu_scaffold00043	414079	414093	gene	27	-	SN3_04300130
sneu_scaffold00043	418780	418849	gene	461	-	SN3_04300130
sneu_scaffold00043	348511	348523	gene	132	-	SN3_04300125
sneu_scaffold00043	348721	348725	gene	23	-	SN3_04300125
sneu_scaffold00043	348878	348934	gene	133	-	SN3_04300125
sneu_scaffold00043	349120	349210	gene	50	-	SN3_04300125
sneu_scaffold00043	350317	350393	gene	42	+	SN3_04300120
sneu_scaffold00043	355951	355996	gene	164	+	SN3_04300120
sneu_scaffold00043	372279	372283	gene	83	+	SN3_04300120
sneu_scaffold00043	274778	274827	gene	81	-	SN3_04300095
sneu_scaffold00043	275020	275026	gene	53	-	SN3_04300095
sneu_scaffold00043	277484	277504	gene	142	-	SN3_04300095
sneu_scaffold00043	278778	278803	gene	112	-	SN3_04300095
sneu_scaffold00043	280963	280982	gene	53	-	SN3_04300095
sneu_scaffold00043	262887	262980	gene	36	+	SN3_04300090
sneu_scaffold00043	264084	264095	gene	57	+	SN3_04300090
sneu_scaffold00043	260622	260632	gene	86	-	SN3_04300085
sneu_scaffold00043	261656	261787	gene	105	-	SN3_04300085
sneu_scaffold00043	215344	215354	gene	55	-	SN3_04300070
sneu_scaffold00043	236451	236524	gene	83	-	SN3_04300070
sneu_scaffold00043	238504	238510	gene	21	-	SN3_04300070
sneu_scaffold00043	246144	246151	gene	53	-	SN3_04300070
sneu_scaffold00043	192662	192758	gene	265	+	SN3_04300065
sneu_scaffold00043	193804	193817	gene	44	+	SN3_04300065
sneu_scaffold00043	198320	198349	gene	122	+	SN3_04300065
sneu_scaffold00043	201573	201586	gene	24	+	SN3_04300065
sneu_scaffold00043	202220	202224	gene	33	+	SN3_04300065
sneu_scaffold00043	187574	187604	gene	48	-	SN3_04300060
sneu_scaffold00043	187632	187661	gene	130	-	SN3_04300060
sneu_scaffold00043	163147	163197	gene	54	-	SN3_04300055
sneu_scaffold00043	163390	163396	gene	40	-	SN3_04300055
sneu_scaffold00043	163689	163695	gene	22	-	SN3_04300055
sneu_scaffold00043	164713	164857	gene	71	-	SN3_04300055
sneu_scaffold00043	159731	159757	gene,gene	52	-	SN3_04300050,SN3_04300055
sneu_scaffold00043	159799	159899	gene,gene	209	-	SN3_04300050,SN3_04300055
sneu_scaffold00043	159925	159944	gene,gene	50	-	SN3_04300050,SN3_04300055
sneu_scaffold00043	157528	157536	gene,gene	53	-	SN3_04300045,SN3_04300050
sneu_scaffold00043	143847	143853	gene	39	-	SN3_04300040
sneu_scaffold00043	143886	143938	gene	87	-	SN3_04300040
sneu_scaffold00043	149851	149896	gene	72	-	SN3_04300040
sneu_scaffold00043	149948	149951	gene	31	-	SN3_04300040
sneu_scaffold00043	118229	118247	gene	51	-	SN3_04300030
sneu_scaffold00043	118739	118768	gene	58	-	SN3_04300030
sneu_scaffold00043	120388	120435	gene	20	-	SN3_04300030
sneu_scaffold00043	122029	122030	gene	21	-	SN3_04300030
sneu_scaffold00043	122092	122102	gene	37	-	SN3_04300030
sneu_scaffold00043	122725	122765	gene	21	-	SN3_04300030
sneu_scaffold00043	124434	124527	gene	47	-	SN3_04300030
sneu_scaffold00043	108442	108457	gene	60	+	SN3_04300020
sneu_scaffold00043	33491	33591	gene	44	+	SN3_04300015
sneu_scaffold00043	44385	44393	gene	29	+	SN3_04300015
sneu_scaffold00043	76531	76575	gene	24	+	SN3_04300015
sneu_scaffold00043	96080	96130	gene	47	+	SN3_04300015
sneu_scaffold00042	523867	523898	gene	46	-	SN3_04200095
sneu_scaffold00042	523944	524008	gene	37	-	SN3_04200095
sneu_scaffold00042	524290	524314	gene	27	-	SN3_04200095
sneu_scaffold00042	524478	524521	gene	68	-	SN3_04200095
sneu_scaffold00042	524748	524754	gene	30	-	SN3_04200095
sneu_scaffold00042	524986	525067	gene	129	-	SN3_04200095
sneu_scaffold00042	525124	525138	gene	46	-	SN3_04200095
sneu_scaffold00042	525235	525351	gene	80	-	SN3_04200095
sneu_scaffold00042	525479	525493	gene	56	-	SN3_04200095
sneu_scaffold00042	525954	525995	gene	80	-	SN3_04200095
sneu_scaffold00042	530839	530853	gene	30	-	SN3_04200095
sneu_scaffold00042	530893	530931	gene	42	-	SN3_04200095
sneu_scaffold00042	498446	498508	gene	93	+	SN3_04200085
sneu_scaffold00042	499204	499224	gene	21	+	SN3_04200085
sneu_scaffold00042	502939	502949	gene	83	+	SN3_04200085
sneu_scaffold00042	503147	503169	gene	66	+	SN3_04200085
sneu_scaffold00042	490133	490178	gene	75	-	SN3_04200080
sneu_scaffold00042	466829	466837	gene	32	-	SN3_04200075
sneu_scaffold00042	467251	467270	gene	56	-	SN3_04200075
sneu_scaffold00042	467542	467561	gene	67	-	SN3_04200075
sneu_scaffold00042	467633	467645	gene	59	-	SN3_04200075
sneu_scaffold00042	467967	468006	gene	123	-	SN3_04200075
sneu_scaffold00042	453308	453319	gene	30	-	SN3_04200070
sneu_scaffold00042	426705	426760	gene	27	-	SN3_04200065
sneu_scaffold00042	385067	385113	gene	25	+	SN3_04200060
sneu_scaffold00042	385295	385307	gene	107	+	SN3_04200060
sneu_scaffold00042	377289	377309	gene	57	+	SN3_04200055
sneu_scaffold00042	378127	378162	gene	60	+	SN3_04200055
sneu_scaffold00042	382399	382449	gene	33	+	SN3_04200055
sneu_scaffold00042	367125	367139	gene	45	+	SN3_04200050
sneu_scaffold00042	332899	332955	gene	42	+	SN3_04200045
sneu_scaffold00042	334629	334673	gene	29	+	SN3_04200045
sneu_scaffold00042	354823	354845	gene	33	+	SN3_04200045
sneu_scaffold00042	357123	357142	gene	23	+	SN3_04200045
sneu_scaffold00042	360499	360537	gene	22	+	SN3_04200045
sneu_scaffold00042	290351	290423	gene	69	+	SN3_04200040
sneu_scaffold00042	305432	305448	gene	32	+	SN3_04200040
sneu_scaffold00042	282533	282536	gene	54	+	SN3_04200035
sneu_scaffold00042	252717	252747	gene	57	-	SN3_04200020
sneu_scaffold00042	252827	252852	gene	46	-	SN3_04200020
sneu_scaffold00042	253045	253063	gene	133	-	SN3_04200020
sneu_scaffold00042	257320	257351	gene	28	-	SN3_04200020
sneu_scaffold00042	257779	257840	gene	90	-	SN3_04200020
sneu_scaffold00042	259160	259348	gene	114	-	SN3_04200020
sneu_scaffold00041	680947	681002	gene	25	+	SN3_04100180
sneu_scaffold00041	684269	684314	gene	29	+	SN3_04100180
sneu_scaffold00041	685787	685823	gene	51	+	SN3_04100180
sneu_scaffold00041	685852	685947	gene	67	+	SN3_04100180
sneu_scaffold00041	689169	689212	gene	160	+	SN3_04100180
sneu_scaffold00041	690545	690546	gene	42	+	SN3_04100180
sneu_scaffold00041	692842	692872	gene	38	+	SN3_04100180
sneu_scaffold00041	694140	694173	gene	28	+	SN3_04100180
sneu_scaffold00041	695226	695284	gene	40	+	SN3_04100180
sneu_scaffold00041	661742	661750	gene	22	+	SN3_04100175
sneu_scaffold00041	616832	616894	gene	36	+	SN3_04100170
sneu_scaffold00041	617645	617692	gene	28	+	SN3_04100170
sneu_scaffold00041	618113	618178	gene	136	+	SN3_04100170
sneu_scaffold00041	618483	618538	gene	104	+	SN3_04100170
sneu_scaffold00041	618722	618818	gene	49	+	SN3_04100170
sneu_scaffold00041	626697	626701	gene	30	+	SN3_04100170
sneu_scaffold00041	627069	627105	gene	71	+	SN3_04100170
sneu_scaffold00041	627293	627304	gene	105	+	SN3_04100170
sneu_scaffold00041	627615	627631	gene	27	+	SN3_04100170
sneu_scaffold00041	628808	628847	gene	40	+	SN3_04100170
sneu_scaffold00041	631545	631563	gene	22	+	SN3_04100170
sneu_scaffold00041	636916	636950	gene	297	+	SN3_04100170
sneu_scaffold00041	637126	637185	gene	88	+	SN3_04100170
sneu_scaffold00041	637252	637336	gene	124	+	SN3_04100170
sneu_scaffold00041	637471	637475	gene	21	+	SN3_04100170
sneu_scaffold00041	637621	637637	gene	33	+	SN3_04100170
sneu_scaffold00041	637756	637768	gene	21	+	SN3_04100170
sneu_scaffold00041	637936	637956	gene	205	+	SN3_04100170
sneu_scaffold00041	638094	638146	gene	70	+	SN3_04100170
sneu_scaffold00041	638779	638869	gene	39	+	SN3_04100170
sneu_scaffold00041	638945	638968	gene	29	+	SN3_04100170
sneu_scaffold00041	639848	639900	gene	36	+	SN3_04100170
sneu_scaffold00041	642559	642579	gene	32	+	SN3_04100170
sneu_scaffold00041	642809	642876	gene	68	+	SN3_04100170
sneu_scaffold00041	643025	643078	gene	105	+	SN3_04100170
sneu_scaffold00041	644327	644362	gene	22	+	SN3_04100170
sneu_scaffold00041	612775	612790	gene	21	-	SN3_04100165
sneu_scaffold00041	614761	614856	gene	28	-	SN3_04100165
sneu_scaffold00041	615867	615937	gene	28	-	SN3_04100165
sneu_scaffold00041	616104	616186	gene	22	-	SN3_04100165
sneu_scaffold00041	580120	580143	gene	119	-	SN3_04100160
sneu_scaffold00041	593059	593065	gene	37	-	SN3_04100160
sneu_scaffold00041	599167	599235	gene	57	-	SN3_04100160
sneu_scaffold00041	603061	603157	gene	70	-	SN3_04100160
sneu_scaffold00041	603426	603447	gene	77	-	SN3_04100160
sneu_scaffold00041	603969	604045	gene	39	-	SN3_04100160
sneu_scaffold00041	605428	605450	gene	24	-	SN3_04100160
sneu_scaffold00041	605524	605582	gene	29	-	SN3_04100160
sneu_scaffold00041	547462	547545	gene	35	+	SN3_04100155
sneu_scaffold00041	566704	566708	gene	22	+	SN3_04100155
sneu_scaffold00041	575391	575481	gene	32	+	SN3_04100155
sneu_scaffold00041	576962	576972	gene	60	+	SN3_04100155
sneu_scaffold00041	577487	577509	gene	39	+	SN3_04100155
sneu_scaffold00041	468059	468077	gene	33	+	SN3_04100150
sneu_scaffold00041	474442	474562	gene	54	+	SN3_04100150
sneu_scaffold00041	479445	479451	gene	29	+	SN3_04100150
sneu_scaffold00041	479568	479604	gene	49	+	SN3_04100150
sneu_scaffold00041	479713	479729	gene	21	+	SN3_04100150
sneu_scaffold00041	530650	530751	gene	32	+	SN3_04100150
sneu_scaffold00041	540064	540090	gene	23	+	SN3_04100150
sneu_scaffold00041	463204	463249	gene	71	-	SN3_04100145
sneu_scaffold00041	463771	463776	gene	38	-	SN3_04100145
sneu_scaffold00041	464013	464050	gene	59	-	SN3_04100145
sneu_scaffold00041	464350	464397	gene	40	-	SN3_04100145
sneu_scaffold00041	465127	465154	gene	29	-	SN3_04100145
sneu_scaffold00041	465500	465545	gene	20	-	SN3_04100145
sneu_scaffold00041	465715	465797	gene	20	-	SN3_04100145
sneu_scaffold00041	450607	450617	gene	25	-	SN3_04100135
sneu_scaffold00041	450899	450988	gene	26	-	SN3_04100135
sneu_scaffold00041	441571	441653	gene	22	-	SN3_04100130
sneu_scaffold00041	442000	442040	gene	26	-	SN3_04100130
sneu_scaffold00041	437135	437156	gene,gene	82	-	SN3_04100125,SN3_04100130
sneu_scaffold00041	438553	438587	gene,gene	34	-	SN3_04100125,SN3_04100130
sneu_scaffold00041	409242	409299	gene	49	+	SN3_04100115
sneu_scaffold00041	391943	392090	gene	28	+	SN3_04100110
sneu_scaffold00041	372348	372354	gene	27	+	SN3_04100105
sneu_scaffold00041	378230	378238	gene	27	+	SN3_04100105
sneu_scaffold00041	348342	348356	gene	107	+	SN3_04100095
sneu_scaffold00041	349430	349500	gene	67	+	SN3_04100095
sneu_scaffold00041	347202	347377	gene	103	-	SN3_04100090
sneu_scaffold00041	328361	328417	gene	36	+	SN3_04100085
sneu_scaffold00041	328476	328525	gene	25	+	SN3_04100085
sneu_scaffold00041	328893	328980	gene	56	+	SN3_04100085
sneu_scaffold00041	329028	329047	gene	52	+	SN3_04100085
sneu_scaffold00041	329175	329256	gene	53	+	SN3_04100085
sneu_scaffold00041	334372	334388	gene	101	+	SN3_04100085
sneu_scaffold00041	305185	305206	gene	21	+	SN3_04100080
sneu_scaffold00041	305664	305759	gene	54	+	SN3_04100080
sneu_scaffold00041	306296	306306	gene	31	+	SN3_04100080
sneu_scaffold00041	312024	312033	gene	26	+	SN3_04100080
sneu_scaffold00041	324046	324069	gene	21	+	SN3_04100080
sneu_scaffold00041	288010	288121	gene	324	-	SN3_04100070
sneu_scaffold00041	288164	288192	gene	58	-	SN3_04100070
sneu_scaffold00041	279511	279579	gene	395	+	SN3_04100065
sneu_scaffold00041	279638	279668	gene	208	+	SN3_04100065
sneu_scaffold00041	263944	263950	gene	21	-	SN3_04100060
sneu_scaffold00041	268184	268237	gene	102	-	SN3_04100060
sneu_scaffold00041	270194	270206	gene	21	-	SN3_04100060
sneu_scaffold00041	273203	273241	gene	111	-	SN3_04100060
sneu_scaffold00041	252197	252199	gene	39	-	SN3_04100055
sneu_scaffold00041	252998	253063	gene	83	-	SN3_04100055
sneu_scaffold00041	229707	230067	gene	3374	+	SN3_04100050
sneu_scaffold00041	230777	230795	gene	211	+	SN3_04100050
sneu_scaffold00041	194183	194214	gene	68	-	SN3_04100040
sneu_scaffold00041	195269	195306	gene	28	-	SN3_04100040
sneu_scaffold00041	199481	199565	gene	108	-	SN3_04100040
sneu_scaffold00041	158545	158728	gene	207	+	SN3_04100035
sneu_scaffold00041	137271	137308	gene	31	-	SN3_04100030
sneu_scaffold00041	137351	137387	gene	26	-	SN3_04100030
sneu_scaffold00041	120731	120788	gene	51	+	SN3_04100025
sneu_scaffold00041	117348	117412	gene	66	-	SN3_04100020
sneu_scaffold00041	117646	117800	gene	149	-	SN3_04100020
sneu_scaffold00041	117829	117950	gene	126	-	SN3_04100020
sneu_scaffold00041	112719	112760	gene	20	-	SN3_04100015
sneu_scaffold00041	113730	113746	gene	42	-	SN3_04100015
sneu_scaffold00041	114152	114250	gene	64	-	SN3_04100015
sneu_scaffold00041	44028	44035	gene	24	-	SN3_04100010
sneu_scaffold00041	44249	44311	gene	91	-	SN3_04100010
sneu_scaffold00041	45941	45958	gene	38	-	SN3_04100010
sneu_scaffold00041	54436	54460	gene	31	-	SN3_04100010
sneu_scaffold00041	54600	54612	gene	83	-	SN3_04100010
sneu_scaffold00041	54656	54658	gene	24	-	SN3_04100010
sneu_scaffold00041	60645	60647	gene	37	-	SN3_04100010
sneu_scaffold00041	62132	62159	gene	28	-	SN3_04100010
sneu_scaffold00041	62354	62362	gene	31	-	SN3_04100010
sneu_scaffold00041	62466	62481	gene	41	-	SN3_04100010
sneu_scaffold00041	62616	62640	gene	72	-	SN3_04100010
sneu_scaffold00041	66002	66026	gene	103	-	SN3_04100010
sneu_scaffold00041	67876	67902	gene	26	-	SN3_04100010
sneu_scaffold00041	68080	68154	gene	48	-	SN3_04100010
sneu_scaffold00041	68423	68454	gene	85	-	SN3_04100010
sneu_scaffold00041	68480	68547	gene	87	-	SN3_04100010
sneu_scaffold00041	68627	68839	gene	397	-	SN3_04100010
sneu_scaffold00041	83949	83956	gene	59	-	SN3_04100010
sneu_scaffold00041	84664	84736	gene	23	-	SN3_04100010
sneu_scaffold00041	84877	84910	gene	50	-	SN3_04100010
sneu_scaffold00041	84975	85003	gene	51	-	SN3_04100010
sneu_scaffold00041	85072	85125	gene	58	-	SN3_04100010
sneu_scaffold00041	30013	30051	gene	124	-	SN3_04100005
sneu_scaffold00041	31525	31536	gene	40	-	SN3_04100005
sneu_scaffold00041	31576	31644	gene	49	-	SN3_04100005
sneu_scaffold00041	31698	31719	gene	21	-	SN3_04100005
sneu_scaffold00041	31786	31790	gene	22	-	SN3_04100005
sneu_scaffold00041	32961	33025	gene	48	-	SN3_04100005
sneu_scaffold00040	687037	687080	gene	21	+	SN3_04000270
sneu_scaffold00040	687178	687213	gene	23	+	SN3_04000270
sneu_scaffold00040	687240	687367	gene	604	+	SN3_04000270
sneu_scaffold00040	687392	687429	gene	134	+	SN3_04000270
sneu_scaffold00040	689900	689928	gene	75	+	SN3_04000270
sneu_scaffold00040	690003	690015	gene	24	+	SN3_04000270
sneu_scaffold00040	690082	690140	gene	344	+	SN3_04000270
sneu_scaffold00040	690175	690830	gene	3889	+	SN3_04000270
sneu_scaffold00040	690863	691012	gene	716	+	SN3_04000270
sneu_scaffold00040	691106	691120	gene	42	+	SN3_04000270
sneu_scaffold00040	691199	691208	gene	26	+	SN3_04000270
sneu_scaffold00040	691301	691377	gene	478	+	SN3_04000270
sneu_scaffold00040	691475	691480	gene	31	+	SN3_04000270
sneu_scaffold00040	692254	692261	gene	23	+	SN3_04000270
sneu_scaffold00040	686113	686116	gene,gene	32	+	SN3_04000265,SN3_04000270
sneu_scaffold00040	686451	686481	gene,gene	59	+	SN3_04000265,SN3_04000270
sneu_scaffold00040	686729	686818	gene,gene	368	+	SN3_04000265,SN3_04000270
sneu_scaffold00040	686904	686932	gene,gene	903	+	SN3_04000265,SN3_04000270
sneu_scaffold00040	685473	685520	gene	186	+	SN3_04000265
sneu_scaffold00040	685630	685702	gene	99	+	SN3_04000265
sneu_scaffold00040	685790	685835	gene	94	+	SN3_04000265
sneu_scaffold00040	685869	685920	gene	188	+	SN3_04000265
sneu_scaffold00040	684157	684204	gene,gene	21	+	SN3_04000260,SN3_04000265
sneu_scaffold00040	684229	684290	gene,gene	357	+	SN3_04000260,SN3_04000265
sneu_scaffold00040	684315	684339	gene,gene	21	+	SN3_04000260,SN3_04000265
sneu_scaffold00040	684383	684423	gene,gene	336	+	SN3_04000260,SN3_04000265
sneu_scaffold00040	684484	684505	gene,gene	189	+	SN3_04000260,SN3_04000265
sneu_scaffold00040	684555	684599	gene,gene	38	+	SN3_04000260,SN3_04000265
sneu_scaffold00040	684827	684845	gene,gene	44	+	SN3_04000260,SN3_04000265
sneu_scaffold00040	685251	685332	gene,gene	100	+	SN3_04000260,SN3_04000265
sneu_scaffold00040	685359	685411	gene,gene	162	+	SN3_04000260,SN3_04000265
sneu_scaffold00040	683173	683341	gene	250	+	SN3_04000260
sneu_scaffold00040	683472	683659	gene	695	+	SN3_04000260
sneu_scaffold00040	631035	631162	gene	63	+	SN3_04000250
sneu_scaffold00040	659533	659612	gene	93	+	SN3_04000250
sneu_scaffold00040	659692	659708	gene	41	+	SN3_04000250
sneu_scaffold00040	610797	610908	gene	72	+	SN3_04000245
sneu_scaffold00040	611794	611806	gene	83	+	SN3_04000245
sneu_scaffold00040	611837	611893	gene	24	+	SN3_04000245
sneu_scaffold00040	612035	612120	gene	85	+	SN3_04000245
sneu_scaffold00040	612174	612204	gene	63	+	SN3_04000245
sneu_scaffold00040	601556	601579	gene	24	-	SN3_04000240
sneu_scaffold00040	602025	602078	gene	47	-	SN3_04000240
sneu_scaffold00040	603039	603107	gene	31	-	SN3_04000240
sneu_scaffold00040	603978	603998	gene	26	-	SN3_04000240
sneu_scaffold00040	617613	617650	gene	44	-	SN3_04000240
sneu_scaffold00040	630216	630274	gene	35	-	SN3_04000240
sneu_scaffold00040	630379	630447	gene	25	-	SN3_04000240
sneu_scaffold00040	631095	631130	gene	50	-	SN3_04000240
sneu_scaffold00040	570003	570046	gene	245	+	SN3_04000235
sneu_scaffold00040	575564	575568	gene	24	+	SN3_04000235
sneu_scaffold00040	577507	577609	gene	209	+	SN3_04000235
sneu_scaffold00040	578113	578130	gene	60	+	SN3_04000235
sneu_scaffold00040	578935	579015	gene	123	+	SN3_04000235
sneu_scaffold00040	579181	579225	gene	115	+	SN3_04000235
sneu_scaffold00040	579321	579535	gene	451	+	SN3_04000235
sneu_scaffold00040	579593	579630	gene	128	+	SN3_04000235
sneu_scaffold00040	579662	579723	gene	63	+	SN3_04000235
sneu_scaffold00040	579770	579853	gene	118	+	SN3_04000235
sneu_scaffold00040	580006	580019	gene	40	+	SN3_04000235
sneu_scaffold00040	580442	580486	gene	75	+	SN3_04000235
sneu_scaffold00040	580971	581006	gene	246	+	SN3_04000235
sneu_scaffold00040	581107	581126	gene	53	+	SN3_04000235
sneu_scaffold00040	581242	581333	gene	43	+	SN3_04000235
sneu_scaffold00040	581364	581436	gene	147	+	SN3_04000235
sneu_scaffold00040	581468	581539	gene	60	+	SN3_04000235
sneu_scaffold00040	544980	545005	gene	46	-	SN3_04000230
sneu_scaffold00040	547582	547639	gene	75	-	SN3_04000230
sneu_scaffold00040	557659	557671	gene	22	-	SN3_04000230
sneu_scaffold00040	567562	567711	gene	165	-	SN3_04000230
sneu_scaffold00040	509472	509483	gene	132	+	SN3_04000225
sneu_scaffold00040	509543	509578	gene	78	+	SN3_04000225
sneu_scaffold00040	509633	509657	gene	41	+	SN3_04000225
sneu_scaffold00040	510390	510444	gene	27	+	SN3_04000225
sneu_scaffold00040	511019	511031	gene	33	+	SN3_04000225
sneu_scaffold00040	513791	513914	gene	572	+	SN3_04000225
sneu_scaffold00040	514139	514163	gene	61	+	SN3_04000225
sneu_scaffold00040	516047	516072	gene	29	+	SN3_04000225
sneu_scaffold00040	516166	516362	gene	152	+	SN3_04000225
sneu_scaffold00040	516483	516523	gene	44	+	SN3_04000225
sneu_scaffold00040	516551	516618	gene	27	+	SN3_04000225
sneu_scaffold00040	516661	516729	gene	47	+	SN3_04000225
sneu_scaffold00040	508794	508861	gene	31	-	SN3_04000220
sneu_scaffold00040	500757	500775	gene	35	-	SN3_04000205
sneu_scaffold00040	500873	500879	gene	34	-	SN3_04000205
sneu_scaffold00040	501101	501145	gene	28	-	SN3_04000205
sneu_scaffold00040	501206	501222	gene	98	-	SN3_04000205
sneu_scaffold00040	490770	490786	gene,gene	61	+	SN3_04000200,SN3_04000210
sneu_scaffold00040	488315	488537	gene	2158	+	SN3_04000200
sneu_scaffold00040	488581	488634	gene	155	+	SN3_04000200
sneu_scaffold00040	488859	488921	gene	29	+	SN3_04000200
sneu_scaffold00040	483201	483593	gene	1871	+	SN3_04000195
sneu_scaffold00040	484505	484539	gene	76	+	SN3_04000195
sneu_scaffold00040	484585	484696	gene	292	+	SN3_04000195
sneu_scaffold00040	485167	485303	gene	228	+	SN3_04000195
sneu_scaffold00040	485788	485825	gene	271	+	SN3_04000195
sneu_scaffold00040	485857	485863	gene	63	+	SN3_04000195
sneu_scaffold00040	486825	486879	gene	1017	+	SN3_04000195
sneu_scaffold00040	486955	486976	gene	38	+	SN3_04000195
sneu_scaffold00040	487103	487120	gene	61	+	SN3_04000195
sneu_scaffold00040	438712	438812	gene	37	+	SN3_04000190
sneu_scaffold00040	438948	438987	gene	63	+	SN3_04000190
sneu_scaffold00040	439782	439797	gene	58	+	SN3_04000190
sneu_scaffold00040	440794	440813	gene	29	+	SN3_04000190
sneu_scaffold00040	440949	440964	gene	46	+	SN3_04000190
sneu_scaffold00040	441194	441221	gene	55	+	SN3_04000190
sneu_scaffold00040	442017	442050	gene	59	+	SN3_04000190
sneu_scaffold00040	443985	444000	gene	68	+	SN3_04000190
sneu_scaffold00040	445494	445581	gene	49	+	SN3_04000190
sneu_scaffold00040	458581	458588	gene	22	+	SN3_04000190
sneu_scaffold00040	460459	460483	gene	119	+	SN3_04000190
sneu_scaffold00040	461687	461716	gene	51	+	SN3_04000190
sneu_scaffold00040	413694	413719	gene	22	-	SN3_04000170
sneu_scaffold00040	418092	418156	gene	177	-	SN3_04000170
sneu_scaffold00040	425715	425837	gene	137	-	SN3_04000170
sneu_scaffold00040	402207	402226	gene	45	+	SN3_04000165
sneu_scaffold00040	378909	378915	gene	24	+	SN3_04000160
sneu_scaffold00040	384472	384482	gene	24	+	SN3_04000160
sneu_scaffold00040	385045	385053	gene	24	+	SN3_04000160
sneu_scaffold00040	386324	386339	gene	92	+	SN3_04000160
sneu_scaffold00040	386371	386378	gene	20	+	SN3_04000160
sneu_scaffold00040	356209	356304	gene	106	-	SN3_04000145
sneu_scaffold00040	357302	357346	gene	36	-	SN3_04000145
sneu_scaffold00040	341009	341020	gene	27	-	SN3_04000140
sneu_scaffold00040	351433	351462	gene	41	-	SN3_04000140
sneu_scaffold00040	320374	320395	gene	24	-	SN3_04000130
sneu_scaffold00040	308383	308414	gene	52	+	SN3_04000125
sneu_scaffold00040	313937	313952	gene	34	+	SN3_04000125
sneu_scaffold00040	307575	307634	gene	825	-	SN3_04000120
sneu_scaffold00040	307741	307807	gene	489	-	SN3_04000120
sneu_scaffold00040	308219	308525	gene	3286	-	SN3_04000120
sneu_scaffold00040	242299	242339	gene	99	+	SN3_04000080
sneu_scaffold00040	242722	242803	gene	38	+	SN3_04000080
sneu_scaffold00040	249889	249904	gene	28	+	SN3_04000080
sneu_scaffold00040	249943	249981	gene	54	+	SN3_04000080
sneu_scaffold00040	250096	250106	gene	24	+	SN3_04000080
sneu_scaffold00040	252470	252487	gene	28	+	SN3_04000080
sneu_scaffold00040	252516	252562	gene	56	+	SN3_04000080
sneu_scaffold00040	252592	252614	gene	30	+	SN3_04000080
sneu_scaffold00040	252977	253181	gene	104	+	SN3_04000080
sneu_scaffold00040	255432	255638	gene	91	+	SN3_04000080
sneu_scaffold00040	234732	234781	gene,gene	142	+	SN3_04000075,SN3_04000080
sneu_scaffold00040	236640	236675	gene,gene	34	+	SN3_04000075,SN3_04000080
sneu_scaffold00040	236954	237000	gene,gene	132	+	SN3_04000075,SN3_04000080
sneu_scaffold00040	198149	198182	gene	41	+	SN3_04000065
sneu_scaffold00040	210494	210588	gene	98	+	SN3_04000065
sneu_scaffold00040	225289	225313	gene	26	+	SN3_04000065
sneu_scaffold00040	226402	226450	gene	39	+	SN3_04000065
sneu_scaffold00040	226547	226584	gene	35	+	SN3_04000065
sneu_scaffold00040	170286	170303	gene	32	-	SN3_04000060
sneu_scaffold00040	176184	176213	gene	33	-	SN3_04000060
sneu_scaffold00040	139364	139366	gene	37	+	SN3_04000055
sneu_scaffold00040	139681	139706	gene	30	+	SN3_04000055
sneu_scaffold00040	139830	139869	gene	73	+	SN3_04000055
sneu_scaffold00040	153816	153829	gene	36	+	SN3_04000055
sneu_scaffold00040	153896	153957	gene	83	+	SN3_04000055
sneu_scaffold00040	154811	154841	gene	37	+	SN3_04000055
sneu_scaffold00040	130815	130871	gene	126	+	SN3_04000050
sneu_scaffold00040	131008	131096	gene	26	+	SN3_04000050
sneu_scaffold00040	137497	137605	gene	36	+	SN3_04000050
sneu_scaffold00040	116527	116569	gene	178	-	SN3_04000045
sneu_scaffold00040	128408	128542	gene	149	-	SN3_04000045
sneu_scaffold00040	100608	100628	gene	75	-	SN3_04000040
sneu_scaffold00040	101042	101117	gene	130	-	SN3_04000040
sneu_scaffold00040	101181	101297	gene	205	-	SN3_04000040
sneu_scaffold00040	103782	103849	gene	20	-	SN3_04000040
sneu_scaffold00040	103876	103938	gene	46	-	SN3_04000040
sneu_scaffold00040	103988	104048	gene	139	-	SN3_04000040
sneu_scaffold00040	92557	92583	gene	108	-	SN3_04000035
sneu_scaffold00040	93100	93143	gene	21	-	SN3_04000035
sneu_scaffold00040	93564	93701	gene	112	-	SN3_04000035
sneu_scaffold00040	93769	93803	gene	24	-	SN3_04000035
sneu_scaffold00040	94006	94038	gene	63	-	SN3_04000035
sneu_scaffold00040	94490	94516	gene	35	-	SN3_04000035
sneu_scaffold00040	94589	94669	gene	38	-	SN3_04000035
sneu_scaffold00040	78492	78600	gene	148	+	SN3_04000030
sneu_scaffold00040	78664	78723	gene	41	+	SN3_04000030
sneu_scaffold00040	79089	79132	gene	78	+	SN3_04000030
sneu_scaffold00040	88950	89017	gene	347	+	SN3_04000030
sneu_scaffold00040	74034	74117	gene	306	-	SN3_04000025
sneu_scaffold00040	63668	63716	gene	30	-	SN3_04000020
sneu_scaffold00040	64932	65103	gene	181	-	SN3_04000020
sneu_scaffold00040	65837	65844	gene	22	-	SN3_04000020
sneu_scaffold00040	34582	34680	gene	89	+	SN3_04000015
sneu_scaffold00040	34731	34978	gene	215	+	SN3_04000015
sneu_scaffold00040	39950	39973	gene	27	+	SN3_04000015
sneu_scaffold00040	40056	40110	gene	78	+	SN3_04000015
sneu_scaffold00040	40210	40237	gene	58	+	SN3_04000015
sneu_scaffold00040	40364	40398	gene	428	+	SN3_04000015
sneu_scaffold00040	40598	40676	gene	231	+	SN3_04000015
sneu_scaffold00040	40880	40891	gene	43	+	SN3_04000015
sneu_scaffold00040	51787	51827	gene	35	+	SN3_04000015
sneu_scaffold00040	52351	52370	gene	23	+	SN3_04000015
sneu_scaffold00040	55586	55634	gene	30	+	SN3_04000015
sneu_scaffold00040	20156	20205	gene	34	-	SN3_04000010
sneu_scaffold00039	667889	667893	gene	46	+	SN3_03900225
sneu_scaffold00039	667929	668019	gene	49	+	SN3_03900225
sneu_scaffold00039	676145	676200	gene	58	+	SN3_03900225
sneu_scaffold00039	687071	687094	gene	24	+	SN3_03900225
sneu_scaffold00039	687136	687139	gene	21	+	SN3_03900225
sneu_scaffold00039	687279	687348	gene	73	+	SN3_03900225
sneu_scaffold00039	687429	687453	gene	105	+	SN3_03900225
sneu_scaffold00039	687537	687622	gene	183	+	SN3_03900225
sneu_scaffold00039	687757	687769	gene	144	+	SN3_03900225
sneu_scaffold00039	687827	687839	gene	20	+	SN3_03900225
sneu_scaffold00039	687925	687941	gene	66	+	SN3_03900225
sneu_scaffold00039	643836	644097	gene	233	-	SN3_03900220
sneu_scaffold00039	654503	654533	gene	24	-	SN3_03900220
sneu_scaffold00039	654634	654654	gene	23	-	SN3_03900220
sneu_scaffold00039	654895	654924	gene	92	-	SN3_03900220
sneu_scaffold00039	655111	655128	gene	68	-	SN3_03900220
sneu_scaffold00039	655236	655289	gene	50	-	SN3_03900220
sneu_scaffold00039	655428	655436	gene	101	-	SN3_03900220
sneu_scaffold00039	655769	655800	gene	149	-	SN3_03900220
sneu_scaffold00039	655873	655906	gene	28	-	SN3_03900220
sneu_scaffold00039	658123	658151	gene	23	-	SN3_03900220
sneu_scaffold00039	658218	658294	gene	37	-	SN3_03900220
sneu_scaffold00039	658762	658763	gene	20	-	SN3_03900220
sneu_scaffold00039	661959	661980	gene	35	-	SN3_03900220
sneu_scaffold00039	666156	666253	gene	160	-	SN3_03900220
sneu_scaffold00039	666365	666416	gene	125	-	SN3_03900220
sneu_scaffold00039	666481	666522	gene	37	-	SN3_03900220
sneu_scaffold00039	666594	666617	gene	27	-	SN3_03900220
sneu_scaffold00039	666759	666828	gene	34	-	SN3_03900220
sneu_scaffold00039	633508	633564	gene	21	-	SN3_03900215
sneu_scaffold00039	633631	633673	gene	26	-	SN3_03900215
sneu_scaffold00039	633739	633781	gene	49	-	SN3_03900215
sneu_scaffold00039	633853	633956	gene	118	-	SN3_03900215
sneu_scaffold00039	634141	634170	gene	26	-	SN3_03900215
sneu_scaffold00039	590130	590156	gene	40	+	SN3_03900205
sneu_scaffold00039	616736	616760	gene	82	+	SN3_03900205
sneu_scaffold00039	616802	616835	gene	150	+	SN3_03900205
sneu_scaffold00039	617241	617327	gene	296	+	SN3_03900205
sneu_scaffold00039	617360	617396	gene	47	+	SN3_03900205
sneu_scaffold00039	617848	617906	gene	34	+	SN3_03900205
sneu_scaffold00039	572217	572237	gene	134	-	SN3_03900195
sneu_scaffold00039	572832	572861	gene	87	-	SN3_03900195
sneu_scaffold00039	572902	572946	gene	172	-	SN3_03900195
sneu_scaffold00039	572971	573009	gene	37	-	SN3_03900195
sneu_scaffold00039	573230	573247	gene	178	-	SN3_03900195
sneu_scaffold00039	573415	573434	gene	295	-	SN3_03900195
sneu_scaffold00039	574496	574590	gene	501	-	SN3_03900195
sneu_scaffold00039	548047	548080	gene	80	-	SN3_03900190
sneu_scaffold00039	512065	512137	gene	52	-	SN3_03900180
sneu_scaffold00039	512220	512264	gene	68	-	SN3_03900180
sneu_scaffold00039	513339	513368	gene	56	-	SN3_03900180
sneu_scaffold00039	513394	513595	gene	874	-	SN3_03900180
sneu_scaffold00039	521979	522003	gene	30	-	SN3_03900180
sneu_scaffold00039	522107	522138	gene	28	-	SN3_03900180
sneu_scaffold00039	522164	522168	gene	46	-	SN3_03900180
sneu_scaffold00039	522354	522379	gene	63	-	SN3_03900180
sneu_scaffold00039	527116	527124	gene	55	-	SN3_03900180
sneu_scaffold00039	527335	527356	gene	30	-	SN3_03900180
sneu_scaffold00039	527926	527986	gene	260	-	SN3_03900180
sneu_scaffold00039	529462	529515	gene	435	-	SN3_03900180
sneu_scaffold00039	529913	530077	gene	1286	-	SN3_03900180
sneu_scaffold00039	530111	530207	gene	721	-	SN3_03900180
sneu_scaffold00039	530244	530279	gene	247	-	SN3_03900180
sneu_scaffold00039	530309	530378	gene	409	-	SN3_03900180
sneu_scaffold00039	530417	530431	gene	83	-	SN3_03900180
sneu_scaffold00039	530604	530634	gene	555	-	SN3_03900180
sneu_scaffold00039	530796	530856	gene	25	-	SN3_03900180
sneu_scaffold00039	531814	532031	gene	1045	-	SN3_03900180
sneu_scaffold00039	485913	486035	gene	197	+	SN3_03900175
sneu_scaffold00039	486060	486114	gene	20	+	SN3_03900175
sneu_scaffold00039	486464	486485	gene	73	+	SN3_03900175
sneu_scaffold00039	486571	486582	gene	36	+	SN3_03900175
sneu_scaffold00039	486708	486730	gene	270	+	SN3_03900175
sneu_scaffold00039	486774	486789	gene	20	+	SN3_03900175
sneu_scaffold00039	492981	493000	gene	26	+	SN3_03900175
sneu_scaffold00039	493230	493271	gene	22	+	SN3_03900175
sneu_scaffold00039	497033	497051	gene	74	+	SN3_03900175
sneu_scaffold00039	497634	497651	gene	23	+	SN3_03900175
sneu_scaffold00039	449322	449330	gene	23	+	SN3_03900170
sneu_scaffold00039	449551	449607	gene	74	+	SN3_03900170
sneu_scaffold00039	450360	450497	gene	483	+	SN3_03900170
sneu_scaffold00039	450595	450611	gene	48	+	SN3_03900170
sneu_scaffold00039	455282	455317	gene	50	+	SN3_03900170
sneu_scaffold00039	457387	457445	gene	353	+	SN3_03900170
sneu_scaffold00039	457501	457613	gene	92	+	SN3_03900170
sneu_scaffold00039	457795	457952	gene	709	+	SN3_03900170
sneu_scaffold00039	458017	458128	gene	675	+	SN3_03900170
sneu_scaffold00039	462319	462321	gene	35	+	SN3_03900170
sneu_scaffold00039	462480	462530	gene	47	+	SN3_03900170
sneu_scaffold00039	464290	464333	gene	40	+	SN3_03900170
sneu_scaffold00039	464389	464393	gene	38	+	SN3_03900170
sneu_scaffold00039	464512	464586	gene	601	+	SN3_03900170
sneu_scaffold00039	464615	464710	gene	232	+	SN3_03900170
sneu_scaffold00039	464792	464829	gene	119	+	SN3_03900170
sneu_scaffold00039	469650	469674	gene	332	+	SN3_03900170
sneu_scaffold00039	472595	472645	gene	141	+	SN3_03900170
sneu_scaffold00039	472777	472928	gene	434	+	SN3_03900170
sneu_scaffold00039	474189	474198	gene	236	+	SN3_03900170
sneu_scaffold00039	474224	474263	gene	55	+	SN3_03900170
sneu_scaffold00039	474298	474314	gene	289	+	SN3_03900170
sneu_scaffold00039	474454	474465	gene	31	+	SN3_03900170
sneu_scaffold00039	474861	474907	gene	59	+	SN3_03900170
sneu_scaffold00039	475165	475186	gene	156	+	SN3_03900170
sneu_scaffold00039	475611	475648	gene	23	+	SN3_03900170
sneu_scaffold00039	475989	476032	gene	43	+	SN3_03900170
sneu_scaffold00039	476969	477040	gene	262	+	SN3_03900170
sneu_scaffold00039	431417	431428	gene	70	+	SN3_03900160
sneu_scaffold00039	431471	431517	gene	25	+	SN3_03900160
sneu_scaffold00039	422298	422344	gene	66	+	SN3_03900155
sneu_scaffold00039	422410	422435	gene	54	+	SN3_03900155
sneu_scaffold00039	423045	423052	gene	231	+	SN3_03900155
sneu_scaffold00039	423080	423105	gene	68	+	SN3_03900155
sneu_scaffold00039	423131	423177	gene	98	+	SN3_03900155
sneu_scaffold00039	424806	424827	gene	106	+	SN3_03900155
sneu_scaffold00039	416632	416811	gene	142	+	SN3_03900150
sneu_scaffold00039	416930	416943	gene	49	+	SN3_03900150
sneu_scaffold00039	416978	417056	gene	32	+	SN3_03900150
sneu_scaffold00039	418224	418281	gene	115	+	SN3_03900150
sneu_scaffold00039	420571	420660	gene	55	+	SN3_03900150
sneu_scaffold00039	406702	406763	gene	22	-	SN3_03900145
sneu_scaffold00039	386236	386350	gene,gene	323	-	SN3_03900130,SN3_03900135
sneu_scaffold00039	386527	386589	gene,gene	230	-	SN3_03900130,SN3_03900135
sneu_scaffold00039	386948	387035	gene,gene	266	-	SN3_03900130,SN3_03900135
sneu_scaffold00039	387074	387179	gene,gene	147	-	SN3_03900130,SN3_03900135
sneu_scaffold00039	387206	387279	gene,gene	375	-	SN3_03900130,SN3_03900135
sneu_scaffold00039	374969	375007	gene	126	-	SN3_03900130
sneu_scaffold00039	375198	375250	gene	100	-	SN3_03900130
sneu_scaffold00039	375295	375337	gene	270	-	SN3_03900130
sneu_scaffold00039	375477	375500	gene	124	-	SN3_03900130
sneu_scaffold00039	375541	375580	gene	63	-	SN3_03900130
sneu_scaffold00039	376005	376036	gene	137	-	SN3_03900130
sneu_scaffold00039	376743	376770	gene	31	-	SN3_03900130
sneu_scaffold00039	377184	377204	gene	24	-	SN3_03900130
sneu_scaffold00039	378863	378923	gene	89	-	SN3_03900130
sneu_scaffold00039	379078	379159	gene	52	-	SN3_03900130
sneu_scaffold00039	380856	380894	gene	23	-	SN3_03900130
sneu_scaffold00039	381863	381871	gene	21	-	SN3_03900130
sneu_scaffold00039	382321	382390	gene	240	-	SN3_03900130
sneu_scaffold00039	382613	382637	gene	109	-	SN3_03900130
sneu_scaffold00039	382867	382871	gene	20	-	SN3_03900130
sneu_scaffold00039	382915	382976	gene	66	-	SN3_03900130
sneu_scaffold00039	383074	383078	gene	27	-	SN3_03900130
sneu_scaffold00039	383303	383316	gene	22	-	SN3_03900130
sneu_scaffold00039	383379	383461	gene	127	-	SN3_03900130
sneu_scaffold00039	383496	383509	gene	312	-	SN3_03900130
sneu_scaffold00039	383592	383610	gene	96	-	SN3_03900130
sneu_scaffold00039	384023	384070	gene	212	-	SN3_03900130
sneu_scaffold00039	384123	384266	gene	334	-	SN3_03900130
sneu_scaffold00039	384929	384990	gene	463	-	SN3_03900130
sneu_scaffold00039	385128	385143	gene	109	-	SN3_03900130
sneu_scaffold00039	385769	385778	gene	96	-	SN3_03900130
sneu_scaffold00039	385964	386048	gene	1055	-	SN3_03900130
sneu_scaffold00039	386114	386133	gene	23	-	SN3_03900130
sneu_scaffold00039	351719	351738	gene	22	-	SN3_03900125
sneu_scaffold00039	351857	351969	gene	75	-	SN3_03900125
sneu_scaffold00039	352233	352318	gene	135	-	SN3_03900125
sneu_scaffold00039	353491	353513	gene	137	-	SN3_03900125
sneu_scaffold00039	353871	353878	gene	32	-	SN3_03900125
sneu_scaffold00039	353927	353929	gene	24	-	SN3_03900125
sneu_scaffold00039	355293	355344	gene	31	-	SN3_03900125
sneu_scaffold00039	356726	356738	gene	28	-	SN3_03900125
sneu_scaffold00039	357046	357093	gene	39	-	SN3_03900125
sneu_scaffold00039	357177	357239	gene	84	-	SN3_03900125
sneu_scaffold00039	357403	357443	gene	45	-	SN3_03900125
sneu_scaffold00039	358942	359012	gene	59	-	SN3_03900125
sneu_scaffold00039	359236	359379	gene	133	-	SN3_03900125
sneu_scaffold00039	314100	314155	gene	90	-	SN3_03900110
sneu_scaffold00039	314949	314977	gene	169	-	SN3_03900110
sneu_scaffold00039	315523	315539	gene	30	-	SN3_03900110
sneu_scaffold00039	315570	315646	gene	23	-	SN3_03900110
sneu_scaffold00039	315790	315882	gene	460	-	SN3_03900110
sneu_scaffold00039	315907	316008	gene	437	-	SN3_03900110
sneu_scaffold00039	324796	324823	gene	63	-	SN3_03900110
sneu_scaffold00039	324865	324870	gene	22	-	SN3_03900110
sneu_scaffold00039	324917	324998	gene	208	-	SN3_03900110
sneu_scaffold00039	325092	325136	gene	108	-	SN3_03900110
sneu_scaffold00039	333562	333563	gene	27	-	SN3_03900110
sneu_scaffold00039	335198	335324	gene	330	-	SN3_03900110
sneu_scaffold00039	302820	302882	gene	117	+	SN3_03900105
sneu_scaffold00039	302908	302984	gene	86	+	SN3_03900105
sneu_scaffold00039	304302	304407	gene	604	+	SN3_03900105
sneu_scaffold00039	304541	304580	gene	139	+	SN3_03900105
sneu_scaffold00039	304674	304712	gene	39	+	SN3_03900105
sneu_scaffold00039	304753	304777	gene	38	+	SN3_03900105
sneu_scaffold00039	304877	304904	gene	37	+	SN3_03900105
sneu_scaffold00039	280962	280994	gene	57	-	SN3_03900100
sneu_scaffold00039	281033	281149	gene	183	-	SN3_03900100
sneu_scaffold00039	292825	292881	gene	21	-	SN3_03900100
sneu_scaffold00039	297743	297755	gene	28	-	SN3_03900100
sneu_scaffold00039	298161	298209	gene	145	-	SN3_03900100
sneu_scaffold00039	299850	299897	gene	171	-	SN3_03900100
sneu_scaffold00039	257813	257958	gene	129	-	SN3_03900095
sneu_scaffold00039	258682	258698	gene	20	-	SN3_03900095
sneu_scaffold00039	266174	266228	gene	433	-	SN3_03900095
sneu_scaffold00039	243869	243946	gene	275	+	SN3_03900090
sneu_scaffold00039	249288	249343	gene	136	+	SN3_03900090
sneu_scaffold00039	251627	251688	gene	27	+	SN3_03900090
sneu_scaffold00039	254862	254875	gene	30	+	SN3_03900090
sneu_scaffold00039	205172	205226	gene	21	-	SN3_03900085
sneu_scaffold00039	233926	233951	gene	37	-	SN3_03900085
sneu_scaffold00039	193575	193588	gene,gene	130	+	SN3_03900075,SN3_03900080
sneu_scaffold00039	194228	194251	gene,gene	63	+	SN3_03900075,SN3_03900080
sneu_scaffold00039	188790	188838	gene	32	+	SN3_03900075
sneu_scaffold00039	189162	189177	gene	96	+	SN3_03900075
sneu_scaffold00039	189204	189268	gene	169	+	SN3_03900075
sneu_scaffold00039	189399	189422	gene	242	+	SN3_03900075
sneu_scaffold00039	189874	189877	gene	60	+	SN3_03900075
sneu_scaffold00039	192719	192762	gene	38	+	SN3_03900075
sneu_scaffold00039	192790	192835	gene	113	+	SN3_03900075
sneu_scaffold00039	193170	193306	gene	86	+	SN3_03900075
sneu_scaffold00039	193354	193383	gene	21	+	SN3_03900075
sneu_scaffold00039	187569	187603	gene,gene	41	+	SN3_03900070,SN3_03900075
sneu_scaffold00039	187677	187699	gene,gene	95	+	SN3_03900070,SN3_03900075
sneu_scaffold00039	187976	188059	gene,gene	116	+	SN3_03900070,SN3_03900075
sneu_scaffold00039	188126	188140	gene,gene	44	+	SN3_03900070,SN3_03900075
sneu_scaffold00039	185780	185787	gene	30	+	SN3_03900070
sneu_scaffold00039	185819	185837	gene	40	+	SN3_03900070
sneu_scaffold00039	157559	157714	gene	110	+	SN3_03900060
sneu_scaffold00039	157749	157786	gene	45	+	SN3_03900060
sneu_scaffold00039	158258	158283	gene	35	+	SN3_03900060
sneu_scaffold00039	145516	145552	gene	26	-	SN3_03900055
sneu_scaffold00039	140941	140959	gene	67	+	SN3_03900050
sneu_scaffold00039	141234	141258	gene	59	+	SN3_03900050
sneu_scaffold00039	141357	141414	gene	32	+	SN3_03900050
sneu_scaffold00039	138523	138532	gene,gene	69	+	SN3_03900045,SN3_03900050
sneu_scaffold00039	139275	139292	gene,gene	20	+	SN3_03900045,SN3_03900050
sneu_scaffold00039	130413	130502	gene	71	+	SN3_03900045
sneu_scaffold00039	134237	134249	gene	108	+	SN3_03900045
sneu_scaffold00039	135323	135353	gene	30	+	SN3_03900045
sneu_scaffold00039	135481	135539	gene	137	+	SN3_03900045
sneu_scaffold00039	137825	137851	gene	35	+	SN3_03900045
sneu_scaffold00039	137920	138002	gene	212	+	SN3_03900045
sneu_scaffold00039	120648	120672	gene	46	+	SN3_03900040
sneu_scaffold00039	121355	121580	gene	508	+	SN3_03900040
sneu_scaffold00039	123225	123237	gene	41	+	SN3_03900040
sneu_scaffold00039	120652	120692	gene	24	-	SN3_03900035
sneu_scaffold00039	121066	121144	gene	86	-	SN3_03900035
sneu_scaffold00039	121176	121328	gene	396	-	SN3_03900035
sneu_scaffold00039	96610	96627	gene	57	-	SN3_03900030
sneu_scaffold00039	115426	115501	gene	479	-	SN3_03900030
sneu_scaffold00039	115538	115549	gene	23	-	SN3_03900030
sneu_scaffold00039	70107	70116	gene	85	-	SN3_03900020
sneu_scaffold00039	70202	70240	gene	72	-	SN3_03900020
sneu_scaffold00039	71880	72109	gene	378	-	SN3_03900020
sneu_scaffold00039	72136	72145	gene	62	-	SN3_03900020
sneu_scaffold00039	51078	51106	gene	29	+	SN3_03900015
sneu_scaffold00039	38243	38336	gene	62	+	SN3_03900010
sneu_scaffold00039	38518	38571	gene	62	+	SN3_03900010
sneu_scaffold00039	38641	38672	gene	73	+	SN3_03900010
sneu_scaffold00039	38702	38728	gene	30	+	SN3_03900010
sneu_scaffold00039	39405	39442	gene	117	+	SN3_03900010
sneu_scaffold00039	39495	39534	gene	32	+	SN3_03900010
sneu_scaffold00039	39636	39715	gene	76	+	SN3_03900010
sneu_scaffold00039	39742	39780	gene	63	+	SN3_03900010
sneu_scaffold00039	39808	39839	gene	233	+	SN3_03900010
sneu_scaffold00039	40004	40082	gene	305	+	SN3_03900010
sneu_scaffold00039	40983	41006	gene	284	+	SN3_03900010
sneu_scaffold00039	41138	41156	gene	161	+	SN3_03900010
sneu_scaffold00039	41202	41260	gene	28	+	SN3_03900010
sneu_scaffold00039	2401	2410	gene	22	+	SN3_03900005
sneu_scaffold00039	8514	8537	gene	61	+	SN3_03900005
sneu_scaffold00039	19051	19090	gene	33	+	SN3_03900005
sneu_scaffold00039	19131	19169	gene	28	+	SN3_03900005
sneu_scaffold00039	19203	19257	gene	22	+	SN3_03900005
sneu_scaffold00038	816203	816219	gene	53	+	SN3_03800210
sneu_scaffold00038	816455	816497	gene	47	+	SN3_03800210
sneu_scaffold00038	803999	804102	gene	155	-	SN3_03800205
sneu_scaffold00038	804338	804341	gene	23	-	SN3_03800205
sneu_scaffold00038	805435	805457	gene	21	-	SN3_03800205
sneu_scaffold00038	805527	805568	gene	50	-	SN3_03800205
sneu_scaffold00038	814705	814727	gene	35	-	SN3_03800205
sneu_scaffold00038	814777	814810	gene	62	-	SN3_03800205
sneu_scaffold00038	634180	634188	gene	38	-	SN3_03800180
sneu_scaffold00038	636661	636675	gene	63	-	SN3_03800180
sneu_scaffold00038	637054	637084	gene	24	-	SN3_03800180
sneu_scaffold00038	638439	638523	gene	254	-	SN3_03800180
sneu_scaffold00038	639575	639589	gene	64	-	SN3_03800180
sneu_scaffold00038	639629	639680	gene	348	-	SN3_03800180
sneu_scaffold00038	639711	639743	gene	89	-	SN3_03800180
sneu_scaffold00038	639975	640006	gene	151	-	SN3_03800180
sneu_scaffold00038	640076	640124	gene	37	-	SN3_03800180
sneu_scaffold00038	640169	640206	gene	22	-	SN3_03800180
sneu_scaffold00038	640291	640300	gene	30	-	SN3_03800180
sneu_scaffold00038	640328	640385	gene	180	-	SN3_03800180
sneu_scaffold00038	640411	640443	gene	139	-	SN3_03800180
sneu_scaffold00038	640524	640644	gene	165	-	SN3_03800180
sneu_scaffold00038	640686	640719	gene	96	-	SN3_03800180
sneu_scaffold00038	640836	641003	gene	834	-	SN3_03800180
sneu_scaffold00038	641118	641182	gene	138	-	SN3_03800180
sneu_scaffold00038	641282	641303	gene	21	-	SN3_03800180
sneu_scaffold00038	641413	641534	gene	395	-	SN3_03800180
sneu_scaffold00038	641570	641582	gene	55	-	SN3_03800180
sneu_scaffold00038	641615	641645	gene	26	-	SN3_03800180
sneu_scaffold00038	641809	641841	gene	22	-	SN3_03800180
sneu_scaffold00038	641873	641888	gene	26	-	SN3_03800180
sneu_scaffold00038	641919	641945	gene	48	-	SN3_03800180
sneu_scaffold00038	644856	644884	gene	23	-	SN3_03800180
sneu_scaffold00038	649973	650060	gene	82	-	SN3_03800180
sneu_scaffold00038	653442	653523	gene	32	-	SN3_03800180
sneu_scaffold00038	653658	653667	gene	21	-	SN3_03800180
sneu_scaffold00038	653725	653782	gene	35	-	SN3_03800180
sneu_scaffold00038	658287	658331	gene	37	-	SN3_03800180
sneu_scaffold00038	658407	658410	gene	22	-	SN3_03800180
sneu_scaffold00038	658577	658594	gene	33	-	SN3_03800180
sneu_scaffold00038	667039	667054	gene	26	-	SN3_03800180
sneu_scaffold00038	667156	667223	gene	22	-	SN3_03800180
sneu_scaffold00038	669568	669583	gene	31	-	SN3_03800180
sneu_scaffold00038	669758	669828	gene	159	-	SN3_03800180
sneu_scaffold00038	669932	669953	gene	106	-	SN3_03800180
sneu_scaffold00038	670283	670352	gene	58	-	SN3_03800180
sneu_scaffold00038	670445	670475	gene	88	-	SN3_03800180
sneu_scaffold00038	670669	670689	gene	27	-	SN3_03800180
sneu_scaffold00038	670810	670834	gene	77	-	SN3_03800180
sneu_scaffold00038	670917	671100	gene	1248	-	SN3_03800180
sneu_scaffold00038	671126	671229	gene	300	-	SN3_03800180
sneu_scaffold00038	613931	613932	gene	28	-	SN3_03800175
sneu_scaffold00038	620918	620959	gene	33	-	SN3_03800175
sneu_scaffold00038	625165	625228	gene	130	-	SN3_03800175
sneu_scaffold00038	626408	626428	gene	22	-	SN3_03800175
sneu_scaffold00038	627627	627799	gene	890	-	SN3_03800175
sneu_scaffold00038	608992	609040	gene,gene	66	-	SN3_03800170,SN3_03800175
sneu_scaffold00038	604787	604806	gene	83	-	SN3_03800170
sneu_scaffold00038	604904	604941	gene	37	-	SN3_03800170
sneu_scaffold00038	605023	605055	gene	411	-	SN3_03800170
sneu_scaffold00038	607807	607818	gene	37	-	SN3_03800170
sneu_scaffold00038	607969	608040	gene	487	-	SN3_03800170
sneu_scaffold00038	601429	601460	gene,gene	136	-	SN3_03800165,SN3_03800170
sneu_scaffold00038	545705	545879	gene	188	+	SN3_03800160
sneu_scaffold00038	545905	545921	gene	20	+	SN3_03800160
sneu_scaffold00038	546716	546737	gene	21	+	SN3_03800160
sneu_scaffold00038	547805	547825	gene	20	+	SN3_03800160
sneu_scaffold00038	548168	548195	gene	71	+	SN3_03800160
sneu_scaffold00038	548517	548524	gene	42	+	SN3_03800160
sneu_scaffold00038	550206	550357	gene	282	+	SN3_03800160
sneu_scaffold00038	551268	551283	gene	48	+	SN3_03800160
sneu_scaffold00038	553855	553874	gene	23	+	SN3_03800160
sneu_scaffold00038	554072	554088	gene	42	+	SN3_03800160
sneu_scaffold00038	554714	554781	gene	69	+	SN3_03800160
sneu_scaffold00038	555585	555659	gene	35	+	SN3_03800160
sneu_scaffold00038	555859	555937	gene	44	+	SN3_03800160
sneu_scaffold00038	556238	556462	gene	191	+	SN3_03800160
sneu_scaffold00038	560137	560172	gene	51	+	SN3_03800160
sneu_scaffold00038	560207	560245	gene	51	+	SN3_03800160
sneu_scaffold00038	567718	567744	gene	22	+	SN3_03800160
sneu_scaffold00038	519911	519959	gene	50	-	SN3_03800155
sneu_scaffold00038	520230	520251	gene	34	-	SN3_03800155
sneu_scaffold00038	535054	535061	gene	38	-	SN3_03800155
sneu_scaffold00038	535145	535176	gene	149	-	SN3_03800155
sneu_scaffold00038	535414	535434	gene	59	-	SN3_03800155
sneu_scaffold00038	535619	535692	gene	110	-	SN3_03800155
sneu_scaffold00038	535743	535769	gene	114	-	SN3_03800155
sneu_scaffold00038	545334	545402	gene	86	-	SN3_03800155
sneu_scaffold00038	545528	545578	gene	22	-	SN3_03800155
sneu_scaffold00038	497291	497306	gene	35	+	SN3_03800150
sneu_scaffold00038	497331	497414	gene	83	+	SN3_03800150
sneu_scaffold00038	497440	497458	gene	216	+	SN3_03800150
sneu_scaffold00038	482254	482308	gene	43	+	SN3_03800145
sneu_scaffold00038	487936	487962	gene	57	+	SN3_03800145
sneu_scaffold00038	472933	473039	gene	110	+	SN3_03800140
sneu_scaffold00038	473985	474019	gene	208	+	SN3_03800140
sneu_scaffold00038	427933	427948	gene	22	+	SN3_03800135
sneu_scaffold00038	445967	445993	gene	20	+	SN3_03800135
sneu_scaffold00038	446469	446524	gene	27	+	SN3_03800135
sneu_scaffold00038	419520	419596	gene	64	+	SN3_03800130
sneu_scaffold00038	419697	419715	gene	544	+	SN3_03800130
sneu_scaffold00038	419825	419831	gene	124	+	SN3_03800130
sneu_scaffold00038	420003	420025	gene	20	+	SN3_03800130
sneu_scaffold00038	420296	420305	gene	28	+	SN3_03800130
sneu_scaffold00038	397083	397112	gene	32	-	SN3_03800125
sneu_scaffold00038	397345	397361	gene	50	-	SN3_03800125
sneu_scaffold00038	406485	406599	gene	73	-	SN3_03800125
sneu_scaffold00038	407067	407184	gene	40	-	SN3_03800125
sneu_scaffold00038	407247	407356	gene	290	-	SN3_03800125
sneu_scaffold00038	418289	418351	gene	45	-	SN3_03800125
sneu_scaffold00038	390632	390687	gene	73	+	SN3_03800120
sneu_scaffold00038	391058	391109	gene	37	+	SN3_03800120
sneu_scaffold00038	387545	387570	gene	21	-	SN3_03800115
sneu_scaffold00038	387595	387630	gene	56	-	SN3_03800115
sneu_scaffold00038	387675	387693	gene	23	-	SN3_03800115
sneu_scaffold00038	387800	387861	gene	149	-	SN3_03800115
sneu_scaffold00038	345676	345702	gene	177	+	SN3_03800110
sneu_scaffold00038	325319	325418	gene	211	-	SN3_03800105
sneu_scaffold00038	326061	326080	gene	51	-	SN3_03800105
sneu_scaffold00038	326108	326147	gene	115	-	SN3_03800105
sneu_scaffold00038	326267	326383	gene	424	-	SN3_03800105
sneu_scaffold00038	326581	326805	gene	762	-	SN3_03800105
sneu_scaffold00038	326923	327087	gene	756	-	SN3_03800105
sneu_scaffold00038	333895	333926	gene	36	-	SN3_03800105
sneu_scaffold00038	334558	334673	gene	459	-	SN3_03800105
sneu_scaffold00038	335905	335921	gene	27	-	SN3_03800105
sneu_scaffold00038	303567	303632	gene	31	+	SN3_03800100
sneu_scaffold00038	303716	303896	gene	488	+	SN3_03800100
sneu_scaffold00038	310015	310087	gene	29	+	SN3_03800100
sneu_scaffold00038	311480	311553	gene	30	+	SN3_03800100
sneu_scaffold00038	312672	312747	gene	117	+	SN3_03800100
sneu_scaffold00038	313042	313064	gene	21	+	SN3_03800100
sneu_scaffold00038	315114	315135	gene	40	+	SN3_03800100
sneu_scaffold00038	278760	278959	gene	493	+	SN3_03800095
sneu_scaffold00038	279188	279227	gene	103	+	SN3_03800095
sneu_scaffold00038	279654	279695	gene	61	+	SN3_03800095
sneu_scaffold00038	280528	280538	gene	114	+	SN3_03800095
sneu_scaffold00038	287299	287320	gene	79	+	SN3_03800095
sneu_scaffold00038	276303	276317	gene	65	-	SN3_03800090
sneu_scaffold00038	278627	278694	gene	37	-	SN3_03800090
sneu_scaffold00038	278839	278874	gene	25	-	SN3_03800090
sneu_scaffold00038	257365	257428	gene	40	+	SN3_03800085
sneu_scaffold00038	257971	258078	gene	104	+	SN3_03800085
sneu_scaffold00038	254288	254367	gene	112	-	SN3_03800080
sneu_scaffold00038	232637	232652	gene	116	+	SN3_03800075
sneu_scaffold00038	232714	232739	gene	26	+	SN3_03800075
sneu_scaffold00038	235153	235156	gene	23	+	SN3_03800075
sneu_scaffold00038	243093	243163	gene	188	+	SN3_03800075
sneu_scaffold00038	243447	243450	gene	28	+	SN3_03800075
sneu_scaffold00038	182104	182194	gene	123	+	SN3_03800065
sneu_scaffold00038	182821	182840	gene	64	+	SN3_03800065
sneu_scaffold00038	182881	182890	gene	26	+	SN3_03800065
sneu_scaffold00038	182944	183036	gene	93	+	SN3_03800065
sneu_scaffold00038	144591	144689	gene	94	-	SN3_03800060
sneu_scaffold00038	144748	144762	gene	22	-	SN3_03800060
sneu_scaffold00038	144910	144952	gene	32	-	SN3_03800060
sneu_scaffold00038	145084	145093	gene	64	-	SN3_03800060
sneu_scaffold00038	146336	146349	gene	70	-	SN3_03800060
sneu_scaffold00038	166509	166543	gene	20	-	SN3_03800060
sneu_scaffold00038	168250	168275	gene	85	-	SN3_03800060
sneu_scaffold00038	132968	132978	gene	47	+	SN3_03800050
sneu_scaffold00038	133032	133036	gene	63	+	SN3_03800050
sneu_scaffold00038	133105	133109	gene	60	+	SN3_03800050
sneu_scaffold00038	132756	132881	gene,gene	373	+	SN3_03800045,SN3_03800050
sneu_scaffold00038	131217	131283	gene,gene,gene	106	+	SN3_03800040,SN3_03800045,SN3_03800050
sneu_scaffold00038	131941	131986	gene,gene,gene	34	+	SN3_03800040,SN3_03800045,SN3_03800050
sneu_scaffold00038	132178	132215	gene,gene,gene	310	+	SN3_03800040,SN3_03800045,SN3_03800050
sneu_scaffold00038	132640	132643	gene,gene,gene	20	+	SN3_03800040,SN3_03800045,SN3_03800050
sneu_scaffold00038	120050	120083	gene	20	+	SN3_03800040
sneu_scaffold00038	120117	120197	gene	314	+	SN3_03800040
sneu_scaffold00038	120229	120315	gene	914	+	SN3_03800040
sneu_scaffold00038	124395	124405	gene	54	+	SN3_03800040
sneu_scaffold00038	124558	124612	gene	23	+	SN3_03800040
sneu_scaffold00038	126590	126606	gene	20	+	SN3_03800040
sneu_scaffold00038	126634	126669	gene	22	+	SN3_03800040
sneu_scaffold00038	126763	126795	gene	50	+	SN3_03800040
sneu_scaffold00038	126846	126880	gene	109	+	SN3_03800040
sneu_scaffold00038	126992	127048	gene	433	+	SN3_03800040
sneu_scaffold00038	127868	127890	gene	38	+	SN3_03800040
sneu_scaffold00038	117692	117742	gene	23	-	SN3_03800035
sneu_scaffold00038	118091	118136	gene	199	-	SN3_03800035
sneu_scaffold00038	118164	118182	gene	28	-	SN3_03800035
sneu_scaffold00038	120021	120043	gene	32	-	SN3_03800035
sneu_scaffold00038	94014	94085	gene	30	-	SN3_03800030
sneu_scaffold00038	94133	94211	gene	251	-	SN3_03800030
sneu_scaffold00038	94311	94348	gene	63	-	SN3_03800030
sneu_scaffold00038	94383	94413	gene	124	-	SN3_03800030
sneu_scaffold00038	94911	95074	gene	273	-	SN3_03800030
sneu_scaffold00038	95160	95199	gene	248	-	SN3_03800030
sneu_scaffold00038	95434	95551	gene	316	-	SN3_03800030
sneu_scaffold00038	95729	95757	gene	26	-	SN3_03800030
sneu_scaffold00038	96423	96444	gene	26	-	SN3_03800030
sneu_scaffold00038	96515	96531	gene	40	-	SN3_03800030
sneu_scaffold00038	96780	96837	gene	329	-	SN3_03800030
sneu_scaffold00038	97074	97085	gene	175	-	SN3_03800030
sneu_scaffold00038	97374	97416	gene	76	-	SN3_03800030
sneu_scaffold00038	97661	97671	gene	55	-	SN3_03800030
sneu_scaffold00038	98836	98923	gene	468	-	SN3_03800030
sneu_scaffold00038	99012	99056	gene	52	-	SN3_03800030
sneu_scaffold00038	99253	99308	gene	103	-	SN3_03800030
sneu_scaffold00038	87918	87925	gene	32	+	SN3_03800025
sneu_scaffold00038	86440	86463	gene,gene	74	+	SN3_03800020,SN3_03800025
sneu_scaffold00038	86502	86577	gene,gene	31	+	SN3_03800020,SN3_03800025
sneu_scaffold00038	86606	86643	gene,gene	39	+	SN3_03800020,SN3_03800025
sneu_scaffold00038	68083	68102	gene	54	+	SN3_03800020
sneu_scaffold00038	83110	83130	gene	86	+	SN3_03800020
sneu_scaffold00038	83275	83293	gene	85	+	SN3_03800020
sneu_scaffold00038	61087	61155	gene	95	+	SN3_03800015
sneu_scaffold00038	20998	21053	gene	65	+	SN3_03800010
sneu_scaffold00038	23478	23518	gene	106	+	SN3_03800010
sneu_scaffold00038	23574	23634	gene	66	+	SN3_03800010
sneu_scaffold00038	26197	26215	gene	78	+	SN3_03800010
sneu_scaffold00038	26245	26249	gene	30	+	SN3_03800010
sneu_scaffold00038	26766	26773	gene	68	+	SN3_03800010
sneu_scaffold00038	27379	27387	gene	21	+	SN3_03800010
sneu_scaffold00038	29170	29224	gene	35	+	SN3_03800010
sneu_scaffold00038	31412	31499	gene	309	+	SN3_03800010
sneu_scaffold00038	31670	31736	gene	54	+	SN3_03800010
sneu_scaffold00038	32047	32089	gene	70	+	SN3_03800010
sneu_scaffold00038	4536	4562	gene	475	+	SN3_03800005
sneu_scaffold00038	6200	6301	gene	27	+	SN3_03800005
sneu_scaffold00038	6340	6368	gene	28	+	SN3_03800005
sneu_scaffold00038	6806	6915	gene	420	+	SN3_03800005
sneu_scaffold00038	6955	7058	gene	208	+	SN3_03800005
sneu_scaffold00038	7266	7380	gene	381	+	SN3_03800005
sneu_scaffold00038	9651	9669	gene	64	+	SN3_03800005
sneu_scaffold00038	9751	9788	gene	84	+	SN3_03800005
sneu_scaffold00038	9917	9944	gene	84	+	SN3_03800005
sneu_scaffold00038	10523	10538	gene	108	+	SN3_03800005
sneu_scaffold00038	10580	10591	gene	83	+	SN3_03800005
sneu_scaffold00038	10641	10678	gene	104	+	SN3_03800005
sneu_scaffold00038	12754	12783	gene	20	+	SN3_03800005
sneu_scaffold00038	12825	12856	gene	69	+	SN3_03800005
sneu_scaffold00038	12984	13105	gene	117	+	SN3_03800005
sneu_scaffold00038	13323	13331	gene	27	+	SN3_03800005
sneu_scaffold00038	14115	14130	gene	21	+	SN3_03800005
sneu_scaffold00038	14544	14639	gene	88	+	SN3_03800005
sneu_scaffold00038	14911	14914	gene	67	+	SN3_03800005
sneu_scaffold00037	851234	851327	gene	77	+	SN3_03700230
sneu_scaffold00037	851821	851873	gene	33	+	SN3_03700230
sneu_scaffold00037	855744	855788	gene	61	+	SN3_03700230
sneu_scaffold00037	865939	865988	gene	66	+	SN3_03700230
sneu_scaffold00037	866020	866031	gene	36	+	SN3_03700230
sneu_scaffold00037	868028	868051	gene	115	+	SN3_03700230
sneu_scaffold00037	842964	842989	gene	22	+	SN3_03700220
sneu_scaffold00037	843547	843605	gene	56	+	SN3_03700220
sneu_scaffold00037	843674	843704	gene	39	+	SN3_03700220
sneu_scaffold00037	843814	843837	gene	35	+	SN3_03700220
sneu_scaffold00037	843880	843912	gene	37	+	SN3_03700220
sneu_scaffold00037	843975	844013	gene	29	+	SN3_03700220
sneu_scaffold00037	835051	835063	gene	25	-	SN3_03700215
sneu_scaffold00037	836978	836998	gene	22	-	SN3_03700215
sneu_scaffold00037	838621	838630	gene	80	-	SN3_03700215
sneu_scaffold00037	839311	839315	gene	38	-	SN3_03700215
sneu_scaffold00037	839348	839442	gene	620	-	SN3_03700215
sneu_scaffold00037	839555	839647	gene	839	-	SN3_03700215
sneu_scaffold00037	839673	839687	gene	63	-	SN3_03700215
sneu_scaffold00037	808627	808674	gene	31	+	SN3_03700210
sneu_scaffold00037	808955	809016	gene	41	+	SN3_03700210
sneu_scaffold00037	790347	790349	gene	31	-	SN3_03700205
sneu_scaffold00037	797989	798071	gene	392	-	SN3_03700205
sneu_scaffold00037	799061	799141	gene	66	-	SN3_03700205
sneu_scaffold00037	799771	799804	gene	79	-	SN3_03700205
sneu_scaffold00037	802101	802109	gene	29	-	SN3_03700205
sneu_scaffold00037	803389	803416	gene	28	-	SN3_03700205
sneu_scaffold00037	804670	804731	gene	177	-	SN3_03700205
sneu_scaffold00037	804864	804931	gene	166	-	SN3_03700205
sneu_scaffold00037	750495	750508	gene	26	-	SN3_03700200
sneu_scaffold00037	751440	751443	gene	79	-	SN3_03700200
sneu_scaffold00037	751690	751695	gene	23	-	SN3_03700200
sneu_scaffold00037	751806	751903	gene	45	-	SN3_03700200
sneu_scaffold00037	757506	757526	gene	40	-	SN3_03700200
sneu_scaffold00037	757553	757586	gene	70	-	SN3_03700200
sneu_scaffold00037	757680	757753	gene	83	-	SN3_03700200
sneu_scaffold00037	759264	759275	gene	25	-	SN3_03700200
sneu_scaffold00037	765576	765611	gene	31	-	SN3_03700200
sneu_scaffold00037	765762	765773	gene	31	-	SN3_03700200
sneu_scaffold00037	772624	772670	gene	131	-	SN3_03700200
sneu_scaffold00037	772821	772915	gene	136	-	SN3_03700200
sneu_scaffold00037	773016	773126	gene	76	-	SN3_03700200
sneu_scaffold00037	773489	773499	gene	27	-	SN3_03700200
sneu_scaffold00037	773530	773542	gene	22	-	SN3_03700200
sneu_scaffold00037	773585	773605	gene	358	-	SN3_03700200
sneu_scaffold00037	773779	773817	gene	45	-	SN3_03700200
sneu_scaffold00037	774360	774395	gene	25	-	SN3_03700200
sneu_scaffold00037	783111	783117	gene	29	-	SN3_03700200
sneu_scaffold00037	783477	783530	gene	29	-	SN3_03700200
sneu_scaffold00037	783909	783942	gene	41	-	SN3_03700200
sneu_scaffold00037	784094	784207	gene	134	-	SN3_03700200
sneu_scaffold00037	724249	724277	gene	34	+	SN3_03700195
sneu_scaffold00037	738215	738308	gene	36	+	SN3_03700195
sneu_scaffold00037	738408	738432	gene	20	+	SN3_03700195
sneu_scaffold00037	738988	739070	gene	419	+	SN3_03700195
sneu_scaffold00037	739106	739171	gene	502	+	SN3_03700195
sneu_scaffold00037	709128	709202	gene,gene	224	+	SN3_03700190,SN3_03700195
sneu_scaffold00037	709937	709948	gene,gene	34	+	SN3_03700190,SN3_03700195
sneu_scaffold00037	703841	703859	gene	21	-	SN3_03700185
sneu_scaffold00037	668809	668898	gene	59	+	SN3_03700180
sneu_scaffold00037	670415	670450	gene	27	+	SN3_03700180
sneu_scaffold00037	670668	670737	gene	98	+	SN3_03700180
sneu_scaffold00037	671577	671653	gene	58	+	SN3_03700180
sneu_scaffold00037	672156	672168	gene	27	+	SN3_03700180
sneu_scaffold00037	672208	672212	gene	51	+	SN3_03700180
sneu_scaffold00037	672692	672781	gene	26	+	SN3_03700180
sneu_scaffold00037	688627	688638	gene	21	+	SN3_03700180
sneu_scaffold00037	655997	656265	gene	219	+	SN3_03700175
sneu_scaffold00037	656311	656417	gene	164	+	SN3_03700175
sneu_scaffold00037	660086	660132	gene	25	+	SN3_03700175
sneu_scaffold00037	662143	662204	gene	106	+	SN3_03700175
sneu_scaffold00037	632117	632156	gene	35	+	SN3_03700170
sneu_scaffold00037	632184	632203	gene	56	+	SN3_03700170
sneu_scaffold00037	641488	641635	gene	49	+	SN3_03700170
sneu_scaffold00037	641774	641780	gene	26	+	SN3_03700170
sneu_scaffold00037	615953	615989	gene	27	-	SN3_03700165
sneu_scaffold00037	595677	595683	gene	26	-	SN3_03700160
sneu_scaffold00037	567437	567453	gene	25	+	SN3_03700155
sneu_scaffold00037	567544	567564	gene	31	+	SN3_03700155
sneu_scaffold00037	568364	568367	gene	36	+	SN3_03700155
sneu_scaffold00037	566989	567014	gene,gene	42	+	SN3_03700150,SN3_03700155
sneu_scaffold00037	567251	567305	gene,gene	43	+	SN3_03700150,SN3_03700155
sneu_scaffold00037	565144	565187	gene,gene,gene	25	+	SN3_03700145,SN3_03700150,SN3_03700155
sneu_scaffold00037	566303	566310	gene,gene,gene	42	+	SN3_03700145,SN3_03700150,SN3_03700155
sneu_scaffold00037	566397	566419	gene,gene,gene	26	+	SN3_03700145,SN3_03700150,SN3_03700155
sneu_scaffold00037	549093	549102	gene	53	+	SN3_03700140
sneu_scaffold00037	558758	558823	gene	50	+	SN3_03700140
sneu_scaffold00037	559996	560005	gene	48	+	SN3_03700140
sneu_scaffold00037	538785	538892	gene	107	+	SN3_03700135
sneu_scaffold00037	539765	539817	gene	27	+	SN3_03700135
sneu_scaffold00037	540441	540492	gene	41	+	SN3_03700135
sneu_scaffold00037	530654	530705	gene	25	-	SN3_03700130
sneu_scaffold00037	532678	532714	gene	109	-	SN3_03700130
sneu_scaffold00037	532985	533000	gene	40	-	SN3_03700130
sneu_scaffold00037	535111	535143	gene	23	-	SN3_03700130
sneu_scaffold00037	535199	535260	gene	83	-	SN3_03700130
sneu_scaffold00037	536740	536778	gene	21	-	SN3_03700130
sneu_scaffold00037	537041	537127	gene	30	-	SN3_03700130
sneu_scaffold00037	489365	489394	gene	24	-	SN3_03700120
sneu_scaffold00037	512480	512512	gene	33	-	SN3_03700120
sneu_scaffold00037	429440	429511	gene	152	+	SN3_03700110
sneu_scaffold00037	429590	429609	gene	166	+	SN3_03700110
sneu_scaffold00037	441670	441710	gene	33	+	SN3_03700110
sneu_scaffold00037	442795	442844	gene	53	+	SN3_03700110
sneu_scaffold00037	445345	445381	gene	68	+	SN3_03700110
sneu_scaffold00037	413885	413917	gene	34	-	SN3_03700105
sneu_scaffold00037	415412	415430	gene	37	-	SN3_03700105
sneu_scaffold00037	416688	416750	gene	22	-	SN3_03700105
sneu_scaffold00037	416792	416821	gene	37	-	SN3_03700105
sneu_scaffold00037	416846	416862	gene	39	-	SN3_03700105
sneu_scaffold00037	417458	417467	gene	44	-	SN3_03700105
sneu_scaffold00037	417499	417559	gene	109	-	SN3_03700105
sneu_scaffold00037	417797	417825	gene	34	-	SN3_03700105
sneu_scaffold00037	420852	420859	gene	46	-	SN3_03700105
sneu_scaffold00037	421321	421348	gene	72	-	SN3_03700105
sneu_scaffold00037	421579	421600	gene	48	-	SN3_03700105
sneu_scaffold00037	422000	422011	gene	51	-	SN3_03700105
sneu_scaffold00037	422219	422222	gene	31	-	SN3_03700105
sneu_scaffold00037	423392	423481	gene	37	-	SN3_03700105
sneu_scaffold00037	424868	424875	gene	22	-	SN3_03700105
sneu_scaffold00037	425374	425398	gene	32	-	SN3_03700105
sneu_scaffold00037	425863	425874	gene	39	-	SN3_03700105
sneu_scaffold00037	427488	427592	gene	43	-	SN3_03700105
sneu_scaffold00037	386470	386488	gene	65	+	SN3_03700100
sneu_scaffold00037	389131	389142	gene	27	+	SN3_03700100
sneu_scaffold00037	389473	389492	gene	21	+	SN3_03700100
sneu_scaffold00037	389579	389657	gene	20	+	SN3_03700100
sneu_scaffold00037	389687	389695	gene	29	+	SN3_03700100
sneu_scaffold00037	392305	392309	gene	22	+	SN3_03700100
sneu_scaffold00037	392381	392419	gene	81	+	SN3_03700100
sneu_scaffold00037	304503	304657	gene	104	+	SN3_03700095
sneu_scaffold00037	305004	305056	gene	51	+	SN3_03700095
sneu_scaffold00037	305196	305234	gene	29	+	SN3_03700095
sneu_scaffold00037	320297	320302	gene	25	+	SN3_03700095
sneu_scaffold00037	325173	325196	gene	29	+	SN3_03700095
sneu_scaffold00037	325249	325274	gene	36	+	SN3_03700095
sneu_scaffold00037	325390	325435	gene	95	+	SN3_03700095
sneu_scaffold00037	325473	325483	gene	32	+	SN3_03700095
sneu_scaffold00037	326645	326668	gene	35	+	SN3_03700095
sneu_scaffold00037	287531	287546	gene	23	+	SN3_03700090
sneu_scaffold00037	287572	287797	gene	771	+	SN3_03700090
sneu_scaffold00037	287824	287865	gene	125	+	SN3_03700090
sneu_scaffold00037	287935	288061	gene	62	+	SN3_03700090
sneu_scaffold00037	291090	291128	gene	24	+	SN3_03700090
sneu_scaffold00037	291236	291238	gene	76	+	SN3_03700090
sneu_scaffold00037	292900	292950	gene	173	+	SN3_03700090
sneu_scaffold00037	293174	293198	gene	102	+	SN3_03700090
sneu_scaffold00037	293224	293246	gene	22	+	SN3_03700090
sneu_scaffold00037	293933	293993	gene	69	+	SN3_03700090
sneu_scaffold00037	294530	294552	gene	42	+	SN3_03700090
sneu_scaffold00037	295652	295673	gene	225	+	SN3_03700090
sneu_scaffold00037	296655	296661	gene	37	+	SN3_03700090
sneu_scaffold00037	285792	285847	gene	28	-	SN3_03700085
sneu_scaffold00037	286582	286600	gene	54	-	SN3_03700085
sneu_scaffold00037	287340	287353	gene	29	-	SN3_03700085
sneu_scaffold00037	269934	269973	gene	49	+	SN3_03700080
sneu_scaffold00037	208499	208511	gene	65	-	SN3_03700070
sneu_scaffold00037	227014	227051	gene	138	-	SN3_03700070
sneu_scaffold00037	227087	227117	gene	27	-	SN3_03700070
sneu_scaffold00037	227827	227847	gene	49	-	SN3_03700070
sneu_scaffold00037	164440	164442	gene	27	-	SN3_03700060
sneu_scaffold00037	168813	168859	gene	28	-	SN3_03700060
sneu_scaffold00037	176648	176663	gene	51	-	SN3_03700060
sneu_scaffold00037	182925	183261	gene	223	-	SN3_03700060
sneu_scaffold00037	147050	147061	gene	41	+	SN3_03700055
sneu_scaffold00037	148025	148033	gene	21	+	SN3_03700055
sneu_scaffold00037	148079	148159	gene	66	+	SN3_03700055
sneu_scaffold00037	148207	148215	gene	32	+	SN3_03700055
sneu_scaffold00037	148377	148391	gene	27	+	SN3_03700055
sneu_scaffold00037	131169	131222	gene	114	+	SN3_03700050
sneu_scaffold00037	131271	131320	gene	162	+	SN3_03700050
sneu_scaffold00037	131347	131396	gene	24	+	SN3_03700050
sneu_scaffold00037	131488	131564	gene	27	+	SN3_03700050
sneu_scaffold00037	127210	127261	gene	21	-	SN3_03700045
sneu_scaffold00037	127342	127358	gene	37	-	SN3_03700045
sneu_scaffold00037	127385	127415	gene	29	-	SN3_03700045
sneu_scaffold00037	127498	127511	gene	183	-	SN3_03700045
sneu_scaffold00037	127570	127603	gene	44	-	SN3_03700045
sneu_scaffold00037	127879	127938	gene	228	-	SN3_03700045
sneu_scaffold00037	127967	128029	gene	35	-	SN3_03700045
sneu_scaffold00037	128682	128720	gene	36	-	SN3_03700045
sneu_scaffold00037	128829	129030	gene	640	-	SN3_03700045
sneu_scaffold00037	106928	106947	gene	26	-	SN3_03700030
sneu_scaffold00037	107039	107100	gene	71	-	SN3_03700030
sneu_scaffold00037	56319	56357	gene	360	+	SN3_03700025
sneu_scaffold00037	60669	60715	gene	73	+	SN3_03700025
sneu_scaffold00037	61219	61221	gene	21	+	SN3_03700025
sneu_scaffold00037	61688	61704	gene	22	+	SN3_03700025
sneu_scaffold00037	1228	1260	gene	61	+	SN3_03700005
sneu_scaffold00037	1295	1317	gene	65	+	SN3_03700005
sneu_scaffold00037	1349	1437	gene	136	+	SN3_03700005
sneu_scaffold00037	1535	1572	gene	54	+	SN3_03700005
sneu_scaffold00037	1662	1749	gene	37	+	SN3_03700005
sneu_scaffold00037	1778	1897	gene	153	+	SN3_03700005
sneu_scaffold00037	1992	2035	gene	46	+	SN3_03700005
sneu_scaffold00037	3731	3762	gene	23	+	SN3_03700005
sneu_scaffold00036	857917	858087	gene	131	+	SN3_03600280
sneu_scaffold00036	859743	859781	gene	20	+	SN3_03600280
sneu_scaffold00036	863870	863904	gene	54	+	SN3_03600280
sneu_scaffold00036	863968	864013	gene	28	+	SN3_03600280
sneu_scaffold00036	864132	864138	gene	20	+	SN3_03600280
sneu_scaffold00036	864604	864621	gene	32	+	SN3_03600280
sneu_scaffold00036	810354	810378	gene	24	+	SN3_03600270
sneu_scaffold00036	812076	812083	gene	52	+	SN3_03600270
sneu_scaffold00036	824506	824520	gene	83	+	SN3_03600270
sneu_scaffold00036	829076	829101	gene	95	+	SN3_03600270
sneu_scaffold00036	779783	779847	gene	35	+	SN3_03600260
sneu_scaffold00036	780269	780279	gene	28	+	SN3_03600260
sneu_scaffold00036	784582	784630	gene	42	+	SN3_03600260
sneu_scaffold00036	777285	777345	gene,gene	117	+	SN3_03600255,SN3_03600260
sneu_scaffold00036	774654	774988	gene	203	+	SN3_03600255
sneu_scaffold00036	775016	775141	gene	100	+	SN3_03600255
sneu_scaffold00036	770470	770475	gene,gene	48	+	SN3_03600250,SN3_03600255
sneu_scaffold00036	762332	762344	gene	69	+	SN3_03600250
sneu_scaffold00036	762604	762718	gene	117	+	SN3_03600250
sneu_scaffold00036	762940	763140	gene	130	+	SN3_03600250
sneu_scaffold00036	763347	763404	gene	45	+	SN3_03600250
sneu_scaffold00036	766312	766397	gene	153	+	SN3_03600250
sneu_scaffold00036	766429	766479	gene	46	+	SN3_03600250
sneu_scaffold00036	766512	766546	gene	44	+	SN3_03600250
sneu_scaffold00036	768413	768428	gene	39	+	SN3_03600250
sneu_scaffold00036	748478	748541	gene	98	-	SN3_03600240
sneu_scaffold00036	748653	748772	gene	65	-	SN3_03600240
sneu_scaffold00036	748816	748857	gene	46	-	SN3_03600240
sneu_scaffold00036	748997	749008	gene	53	-	SN3_03600240
sneu_scaffold00036	745616	745634	gene,gene	25	-	SN3_03600235,SN3_03600240
sneu_scaffold00036	746093	746111	gene,gene	61	-	SN3_03600235,SN3_03600240
sneu_scaffold00036	746199	746394	gene,gene	118	-	SN3_03600235,SN3_03600240
sneu_scaffold00036	748006	748019	gene,gene	61	-	SN3_03600235,SN3_03600240
sneu_scaffold00036	704964	704993	gene	59	-	SN3_03600235
sneu_scaffold00036	706348	706359	gene	22	-	SN3_03600235
sneu_scaffold00036	706395	706412	gene	61	-	SN3_03600235
sneu_scaffold00036	717720	717744	gene	24	-	SN3_03600235
sneu_scaffold00036	717886	718005	gene	124	-	SN3_03600235
sneu_scaffold00036	718047	718103	gene	31	-	SN3_03600235
sneu_scaffold00036	718140	718219	gene	57	-	SN3_03600235
sneu_scaffold00036	718251	718261	gene	35	-	SN3_03600235
sneu_scaffold00036	723210	723250	gene	20	-	SN3_03600235
sneu_scaffold00036	726394	726409	gene	20	-	SN3_03600235
sneu_scaffold00036	726810	726830	gene	26	-	SN3_03600235
sneu_scaffold00036	727886	727912	gene	31	-	SN3_03600235
sneu_scaffold00036	728420	728441	gene	29	-	SN3_03600235
sneu_scaffold00036	728596	728609	gene	23	-	SN3_03600235
sneu_scaffold00036	729198	729240	gene	62	-	SN3_03600235
sneu_scaffold00036	732196	732230	gene	21	-	SN3_03600235
sneu_scaffold00036	732255	732283	gene	22	-	SN3_03600235
sneu_scaffold00036	732331	732347	gene	22	-	SN3_03600235
sneu_scaffold00036	732376	732407	gene	58	-	SN3_03600235
sneu_scaffold00036	732508	732551	gene	58	-	SN3_03600235
sneu_scaffold00036	741870	741901	gene	35	-	SN3_03600235
sneu_scaffold00036	742015	742048	gene	43	-	SN3_03600235
sneu_scaffold00036	742381	742397	gene	42	-	SN3_03600235
sneu_scaffold00036	742995	743048	gene	37	-	SN3_03600235
sneu_scaffold00036	743540	743554	gene	39	-	SN3_03600235
sneu_scaffold00036	743786	743799	gene	23	-	SN3_03600235
sneu_scaffold00036	745198	745245	gene	34	-	SN3_03600235
sneu_scaffold00036	640181	640196	gene	70	-	SN3_03600210
sneu_scaffold00036	640244	640311	gene	185	-	SN3_03600210
sneu_scaffold00036	640437	640460	gene	140	-	SN3_03600210
sneu_scaffold00036	568138	568194	gene	116	-	SN3_03600205
sneu_scaffold00036	580773	580858	gene	268	-	SN3_03600205
sneu_scaffold00036	581077	581098	gene	38	-	SN3_03600205
sneu_scaffold00036	585827	585867	gene	92	-	SN3_03600205
sneu_scaffold00036	585960	585988	gene	35	-	SN3_03600205
sneu_scaffold00036	589696	589709	gene	80	-	SN3_03600205
sneu_scaffold00036	595047	595065	gene	107	-	SN3_03600205
sneu_scaffold00036	597081	597134	gene	72	-	SN3_03600205
sneu_scaffold00036	525478	525492	gene	33	+	SN3_03600200
sneu_scaffold00036	525870	525896	gene	21	+	SN3_03600200
sneu_scaffold00036	538080	538153	gene	68	+	SN3_03600200
sneu_scaffold00036	538700	538959	gene	3958	+	SN3_03600200
sneu_scaffold00036	539000	539012	gene	46	+	SN3_03600200
sneu_scaffold00036	539056	539401	gene	1842	+	SN3_03600200
sneu_scaffold00036	539436	539569	gene	1133	+	SN3_03600200
sneu_scaffold00036	539627	539663	gene	36	+	SN3_03600200
sneu_scaffold00036	539688	539834	gene	246	+	SN3_03600200
sneu_scaffold00036	539938	540054	gene	216	+	SN3_03600200
sneu_scaffold00036	540394	540411	gene	44	+	SN3_03600200
sneu_scaffold00036	540604	540614	gene	29	+	SN3_03600200
sneu_scaffold00036	540866	540904	gene	290	+	SN3_03600200
sneu_scaffold00036	508153	508202	gene	33	+	SN3_03600195
sneu_scaffold00036	472435	472446	gene	43	+	SN3_03600190
sneu_scaffold00036	472473	472526	gene	23	+	SN3_03600190
sneu_scaffold00036	473272	473297	gene	68	+	SN3_03600190
sneu_scaffold00036	477696	477722	gene	57	-	SN3_03600185
sneu_scaffold00036	478093	478124	gene	41	-	SN3_03600185
sneu_scaffold00036	481479	481540	gene	279	-	SN3_03600185
sneu_scaffold00036	481598	481611	gene	37	-	SN3_03600185
sneu_scaffold00036	496934	496951	gene	40	-	SN3_03600185
sneu_scaffold00036	497124	497145	gene	23	-	SN3_03600185
sneu_scaffold00036	497713	497816	gene	55	-	SN3_03600185
sneu_scaffold00036	498327	498380	gene	136	-	SN3_03600185
sneu_scaffold00036	499073	499343	gene	262	-	SN3_03600185
sneu_scaffold00036	499588	499725	gene	66	-	SN3_03600185
sneu_scaffold00036	461010	461047	gene	22	-	SN3_03600180
sneu_scaffold00036	461086	461107	gene	265	-	SN3_03600180
sneu_scaffold00036	462467	462550	gene	33	-	SN3_03600180
sneu_scaffold00036	463226	463251	gene	317	-	SN3_03600180
sneu_scaffold00036	464879	465036	gene	323	-	SN3_03600180
sneu_scaffold00036	448319	448381	gene	52	+	SN3_03600170
sneu_scaffold00036	449533	449836	gene	613	+	SN3_03600170
sneu_scaffold00036	450264	450309	gene	58	+	SN3_03600170
sneu_scaffold00036	445126	445146	gene	30	-	SN3_03600165
sneu_scaffold00036	419232	419271	gene	56	-	SN3_03600155
sneu_scaffold00036	426537	426677	gene	34	-	SN3_03600155
sneu_scaffold00036	426779	426812	gene	42	-	SN3_03600155
sneu_scaffold00036	381002	381078	gene	220	+	SN3_03600150
sneu_scaffold00036	381124	381256	gene	282	+	SN3_03600150
sneu_scaffold00036	381294	381357	gene	43	+	SN3_03600150
sneu_scaffold00036	382897	382923	gene	72	+	SN3_03600150
sneu_scaffold00036	384581	384593	gene	63	+	SN3_03600150
sneu_scaffold00036	384634	384661	gene	36	+	SN3_03600150
sneu_scaffold00036	350364	350423	gene	47	-	SN3_03600140
sneu_scaffold00036	350643	350782	gene	27	-	SN3_03600140
sneu_scaffold00036	350978	351042	gene	57	-	SN3_03600140
sneu_scaffold00036	351122	351153	gene	42	-	SN3_03600140
sneu_scaffold00036	352344	352382	gene	85	-	SN3_03600140
sneu_scaffold00036	352652	352660	gene	62	-	SN3_03600140
sneu_scaffold00036	355216	355228	gene	28	-	SN3_03600140
sneu_scaffold00036	355349	355375	gene	69	-	SN3_03600140
sneu_scaffold00036	355452	355469	gene	21	-	SN3_03600140
sneu_scaffold00036	355506	355536	gene	91	-	SN3_03600140
sneu_scaffold00036	356001	356036	gene	119	-	SN3_03600140
sneu_scaffold00036	356115	356146	gene	92	-	SN3_03600140
sneu_scaffold00036	356180	356206	gene	20	-	SN3_03600140
sneu_scaffold00036	356313	356335	gene	83	-	SN3_03600140
sneu_scaffold00036	356449	356459	gene	44	-	SN3_03600140
sneu_scaffold00036	356498	356506	gene	50	-	SN3_03600140
sneu_scaffold00036	356664	356842	gene	262	-	SN3_03600140
sneu_scaffold00036	357380	357440	gene	176	-	SN3_03600140
sneu_scaffold00036	357555	357713	gene	223	-	SN3_03600140
sneu_scaffold00036	357750	357811	gene	88	-	SN3_03600140
sneu_scaffold00036	358002	358015	gene	89	-	SN3_03600140
sneu_scaffold00036	358065	358082	gene	134	-	SN3_03600140
sneu_scaffold00036	358156	358174	gene	70	-	SN3_03600140
sneu_scaffold00036	358256	358310	gene	84	-	SN3_03600140
sneu_scaffold00036	358400	358425	gene	24	-	SN3_03600140
sneu_scaffold00036	358457	358574	gene	200	-	SN3_03600140
sneu_scaffold00036	358713	358724	gene	51	-	SN3_03600140
sneu_scaffold00036	359233	359277	gene	152	-	SN3_03600140
sneu_scaffold00036	359305	359387	gene	38	-	SN3_03600140
sneu_scaffold00036	322417	322426	gene	53	-	SN3_03600135
sneu_scaffold00036	322494	322639	gene	61	-	SN3_03600135
sneu_scaffold00036	322962	323006	gene	56	-	SN3_03600135
sneu_scaffold00036	323297	323333	gene	22	-	SN3_03600135
sneu_scaffold00036	324131	324149	gene	27	-	SN3_03600135
sneu_scaffold00036	331338	331361	gene	20	-	SN3_03600135
sneu_scaffold00036	333585	333696	gene	59	-	SN3_03600135
sneu_scaffold00036	333727	333778	gene	34	-	SN3_03600135
sneu_scaffold00036	334130	334141	gene	29	-	SN3_03600135
sneu_scaffold00036	310959	311036	gene	22	+	SN3_03600125
sneu_scaffold00036	311068	311130	gene	75	+	SN3_03600125
sneu_scaffold00036	311203	311252	gene	35	+	SN3_03600125
sneu_scaffold00036	316757	316793	gene	29	+	SN3_03600125
sneu_scaffold00036	299651	299677	gene	43	+	SN3_03600120
sneu_scaffold00036	299703	299812	gene	468	+	SN3_03600120
sneu_scaffold00036	299837	299898	gene	21	+	SN3_03600120
sneu_scaffold00036	299933	300000	gene	127	+	SN3_03600120
sneu_scaffold00036	301241	301279	gene	39	+	SN3_03600120
sneu_scaffold00036	302192	302206	gene	84	+	SN3_03600120
sneu_scaffold00036	303147	303184	gene	78	+	SN3_03600120
sneu_scaffold00036	303360	303365	gene	38	+	SN3_03600120
sneu_scaffold00036	303565	303598	gene	69	+	SN3_03600120
sneu_scaffold00036	305801	305810	gene	44	+	SN3_03600120
sneu_scaffold00036	305890	305944	gene	301	+	SN3_03600120
sneu_scaffold00036	306029	306049	gene	55	+	SN3_03600120
sneu_scaffold00036	306212	306265	gene	24	+	SN3_03600120
sneu_scaffold00036	306636	306645	gene	22	+	SN3_03600120
sneu_scaffold00036	287677	287709	gene	31	-	SN3_03600115
sneu_scaffold00036	288622	288659	gene	25	-	SN3_03600115
sneu_scaffold00036	288911	288967	gene	152	-	SN3_03600115
sneu_scaffold00036	291108	291149	gene	46	-	SN3_03600115
sneu_scaffold00036	295146	295178	gene	63	-	SN3_03600115
sneu_scaffold00036	274437	274466	gene	42	+	SN3_03600110
sneu_scaffold00036	247025	247135	gene	60	+	SN3_03600105
sneu_scaffold00036	252828	252883	gene	30	+	SN3_03600105
sneu_scaffold00036	235470	235488	gene	25	+	SN3_03600100
sneu_scaffold00036	235856	235867	gene	43	+	SN3_03600100
sneu_scaffold00036	188081	188112	gene	31	+	SN3_03600095
sneu_scaffold00036	188143	188202	gene	50	+	SN3_03600095
sneu_scaffold00036	192902	192947	gene	38	+	SN3_03600095
sneu_scaffold00036	193029	193071	gene	37	+	SN3_03600095
sneu_scaffold00036	193109	193120	gene	24	+	SN3_03600095
sneu_scaffold00036	198385	198417	gene	62	+	SN3_03600095
sneu_scaffold00036	198496	198504	gene	30	+	SN3_03600095
sneu_scaffold00036	201107	201114	gene	65	+	SN3_03600095
sneu_scaffold00036	206419	206436	gene	29	+	SN3_03600095
sneu_scaffold00036	208035	208045	gene	20	+	SN3_03600095
sneu_scaffold00036	208121	208154	gene	32	+	SN3_03600095
sneu_scaffold00036	208235	208253	gene	23	+	SN3_03600095
sneu_scaffold00036	211532	211555	gene	88	+	SN3_03600095
sneu_scaffold00036	212460	212516	gene	53	+	SN3_03600095
sneu_scaffold00036	214350	214454	gene	171	+	SN3_03600095
sneu_scaffold00036	214501	214542	gene	193	+	SN3_03600095
sneu_scaffold00036	223344	223432	gene	276	+	SN3_03600095
sneu_scaffold00036	229088	229112	gene	91	+	SN3_03600095
sneu_scaffold00036	181970	181983	gene	35	-	SN3_03600090
sneu_scaffold00036	182637	182652	gene	88	-	SN3_03600090
sneu_scaffold00036	182747	182766	gene	80	-	SN3_03600090
sneu_scaffold00036	182881	183001	gene	116	-	SN3_03600090
sneu_scaffold00036	183099	183132	gene	306	-	SN3_03600090
sneu_scaffold00036	183235	183255	gene	37	-	SN3_03600090
sneu_scaffold00036	183484	183624	gene	131	-	SN3_03600090
sneu_scaffold00036	183698	183731	gene	93	-	SN3_03600090
sneu_scaffold00036	183787	183798	gene	21	-	SN3_03600090
sneu_scaffold00036	183848	183870	gene	138	-	SN3_03600090
sneu_scaffold00036	183907	183925	gene	32	-	SN3_03600090
sneu_scaffold00036	183952	183984	gene	38	-	SN3_03600090
sneu_scaffold00036	184857	184873	gene	90	-	SN3_03600090
sneu_scaffold00036	184905	184944	gene	152	-	SN3_03600090
sneu_scaffold00036	185091	185109	gene	24	-	SN3_03600090
sneu_scaffold00036	185142	185188	gene	54	-	SN3_03600090
sneu_scaffold00036	185221	185237	gene	68	-	SN3_03600090
sneu_scaffold00036	126975	126988	gene	91	-	SN3_03600070
sneu_scaffold00036	127018	127071	gene	27	-	SN3_03600070
sneu_scaffold00036	127156	127192	gene	57	-	SN3_03600070
sneu_scaffold00036	128000	128028	gene	39	-	SN3_03600070
sneu_scaffold00036	128388	128415	gene	55	-	SN3_03600070
sneu_scaffold00036	133874	133931	gene	27	-	SN3_03600070
sneu_scaffold00036	134061	134078	gene	123	-	SN3_03600070
sneu_scaffold00036	137664	137756	gene	203	-	SN3_03600070
sneu_scaffold00036	118109	118178	gene	25	+	SN3_03600065
sneu_scaffold00036	82744	82781	gene	64	-	SN3_03600045
sneu_scaffold00036	84687	84735	gene	41	-	SN3_03600045
sneu_scaffold00036	85116	85160	gene	41	-	SN3_03600045
sneu_scaffold00036	86201	86243	gene	22	-	SN3_03600045
sneu_scaffold00036	86552	86563	gene	73	-	SN3_03600045
sneu_scaffold00036	86905	86920	gene	74	-	SN3_03600045
sneu_scaffold00036	87162	87176	gene	141	-	SN3_03600045
sneu_scaffold00036	87514	87529	gene	37	-	SN3_03600045
sneu_scaffold00036	88101	88126	gene	67	-	SN3_03600045
sneu_scaffold00036	89133	89145	gene	27	-	SN3_03600045
sneu_scaffold00036	73018	73061	gene,gene	86	+	SN3_03600035,SN3_03600040
sneu_scaffold00036	74763	74812	gene,gene	57	+	SN3_03600035,SN3_03600040
sneu_scaffold00036	68106	68118	gene	37	+	SN3_03600035
sneu_scaffold00036	68344	68363	gene	20	+	SN3_03600035
sneu_scaffold00036	68825	68827	gene	55	+	SN3_03600035
sneu_scaffold00036	69306	69337	gene	84	+	SN3_03600035
sneu_scaffold00036	71603	71613	gene	25	+	SN3_03600035
sneu_scaffold00036	72030	72053	gene	29	+	SN3_03600035
sneu_scaffold00036	72327	72376	gene	35	+	SN3_03600035
sneu_scaffold00036	49594	49595	gene	22	-	SN3_03600030
sneu_scaffold00036	55287	55294	gene	105	-	SN3_03600030
sneu_scaffold00036	55331	55382	gene	66	-	SN3_03600030
sneu_scaffold00036	40509	40551	gene	22	-	SN3_03600025
sneu_scaffold00036	40932	40939	gene	23	-	SN3_03600025
sneu_scaffold00036	3069	3079	gene	23	+	SN3_03600010
sneu_scaffold00036	4005	4057	gene	39	+	SN3_03600010
sneu_scaffold00036	4699	4728	gene	26	+	SN3_03600010
sneu_scaffold00036	4772	4813	gene	33	+	SN3_03600010
sneu_scaffold00036	1554	1709	gene,gene	36	+	SN3_03600005,SN3_03600010
sneu_scaffold00036	2144	2156	gene,gene	74	+	SN3_03600005,SN3_03600010
sneu_scaffold00036	2826	2833	gene,gene	24	+	SN3_03600005,SN3_03600010
sneu_scaffold00035	925268	925316	gene	44	-	SN3_03500250
sneu_scaffold00035	925451	925501	gene	39	-	SN3_03500250
sneu_scaffold00035	936835	936841	gene	37	-	SN3_03500250
sneu_scaffold00035	937152	937232	gene	80	-	SN3_03500250
sneu_scaffold00035	941387	941423	gene	21	-	SN3_03500250
sneu_scaffold00035	941851	941863	gene	31	-	SN3_03500250
sneu_scaffold00035	941913	941955	gene	59	-	SN3_03500250
sneu_scaffold00035	942090	942128	gene	22	-	SN3_03500250
sneu_scaffold00035	942160	942200	gene	92	-	SN3_03500250
sneu_scaffold00035	945533	945571	gene	40	-	SN3_03500250
sneu_scaffold00035	945638	945673	gene	59	-	SN3_03500250
sneu_scaffold00035	945953	945975	gene	42	-	SN3_03500250
sneu_scaffold00035	946114	946135	gene	53	-	SN3_03500250
sneu_scaffold00035	949451	949491	gene	36	-	SN3_03500250
sneu_scaffold00035	950458	950490	gene	21	-	SN3_03500250
sneu_scaffold00035	951032	951097	gene	28	-	SN3_03500250
sneu_scaffold00035	951187	951198	gene	28	-	SN3_03500250
sneu_scaffold00035	951678	951703	gene	29	-	SN3_03500250
sneu_scaffold00035	952148	952254	gene	150	-	SN3_03500250
sneu_scaffold00035	952501	952548	gene	34	-	SN3_03500250
sneu_scaffold00035	953348	953373	gene	60	-	SN3_03500250
sneu_scaffold00035	953710	953735	gene	51	-	SN3_03500250
sneu_scaffold00035	953932	953971	gene	60	-	SN3_03500250
sneu_scaffold00035	911277	911287	gene	24	-	SN3_03500245
sneu_scaffold00035	902654	902664	gene	23	+	SN3_03500235
sneu_scaffold00035	902866	902903	gene	35	+	SN3_03500235
sneu_scaffold00035	903572	903577	gene	36	+	SN3_03500235
sneu_scaffold00035	874596	874623	gene	46	-	SN3_03500230
sneu_scaffold00035	874983	874997	gene	25	-	SN3_03500230
sneu_scaffold00035	877139	877184	gene	49	-	SN3_03500230
sneu_scaffold00035	877299	877353	gene	41	-	SN3_03500230
sneu_scaffold00035	877389	877418	gene	58	-	SN3_03500230
sneu_scaffold00035	759768	759788	gene	39	+	SN3_03500225
sneu_scaffold00035	782753	782832	gene	114	+	SN3_03500225
sneu_scaffold00035	788960	788996	gene	32	+	SN3_03500225
sneu_scaffold00035	813254	813256	gene	23	+	SN3_03500225
sneu_scaffold00035	727218	727224	gene	21	-	SN3_03500220
sneu_scaffold00035	741321	741342	gene	31	-	SN3_03500220
sneu_scaffold00035	758807	758847	gene	71	-	SN3_03500220
sneu_scaffold00035	759459	759511	gene	22	-	SN3_03500220
sneu_scaffold00035	759537	759649	gene	82	-	SN3_03500220
sneu_scaffold00035	696075	696121	gene	52	+	SN3_03500215
sneu_scaffold00035	699969	699981	gene	46	+	SN3_03500215
sneu_scaffold00035	700200	700213	gene	27	+	SN3_03500215
sneu_scaffold00035	701251	701277	gene	43	+	SN3_03500215
sneu_scaffold00035	702714	702745	gene	65	+	SN3_03500215
sneu_scaffold00035	704063	704078	gene	26	+	SN3_03500215
sneu_scaffold00035	704623	704663	gene	30	+	SN3_03500215
sneu_scaffold00035	707640	707669	gene	23	+	SN3_03500215
sneu_scaffold00035	709167	709181	gene	26	+	SN3_03500215
sneu_scaffold00035	710480	710506	gene	51	+	SN3_03500215
sneu_scaffold00035	710719	710822	gene	20	+	SN3_03500215
sneu_scaffold00035	712036	712087	gene	85	+	SN3_03500215
sneu_scaffold00035	666891	666898	gene	21	+	SN3_03500205
sneu_scaffold00035	670184	670221	gene	58	+	SN3_03500205
sneu_scaffold00035	670654	670684	gene	39	+	SN3_03500205
sneu_scaffold00035	672295	672301	gene	26	+	SN3_03500205
sneu_scaffold00035	636122	636145	gene	50	-	SN3_03500200
sneu_scaffold00035	636359	636443	gene	123	-	SN3_03500200
sneu_scaffold00035	636554	636598	gene	94	-	SN3_03500200
sneu_scaffold00035	643835	643861	gene	29	-	SN3_03500200
sneu_scaffold00035	650474	650480	gene	52	-	SN3_03500200
sneu_scaffold00035	662500	662556	gene	35	-	SN3_03500200
sneu_scaffold00035	581990	581994	gene	20	+	SN3_03500190
sneu_scaffold00035	595938	595945	gene	65	+	SN3_03500190
sneu_scaffold00035	595987	596015	gene	24	+	SN3_03500190
sneu_scaffold00035	596278	596294	gene	40	+	SN3_03500190
sneu_scaffold00035	596332	596362	gene	65	+	SN3_03500190
sneu_scaffold00035	599158	599175	gene	34	+	SN3_03500190
sneu_scaffold00035	613271	613288	gene	39	+	SN3_03500190
sneu_scaffold00035	575732	575804	gene	45	-	SN3_03500185
sneu_scaffold00035	576367	576391	gene	39	-	SN3_03500185
sneu_scaffold00035	576636	576716	gene	22	-	SN3_03500185
sneu_scaffold00035	547537	547671	gene	42	+	SN3_03500175
sneu_scaffold00035	547463	547531	gene	38	-	SN3_03500170
sneu_scaffold00035	519653	519693	gene	25	+	SN3_03500165
sneu_scaffold00035	519718	519745	gene	291	+	SN3_03500165
sneu_scaffold00035	519779	519814	gene	168	+	SN3_03500165
sneu_scaffold00035	519399	519410	gene	24	-	SN3_03500160
sneu_scaffold00035	519540	519696	gene	321	-	SN3_03500160
sneu_scaffold00035	519829	519849	gene	43	-	SN3_03500160
sneu_scaffold00035	505145	505204	gene	27	-	SN3_03500150
sneu_scaffold00035	505363	505375	gene	21	-	SN3_03500150
sneu_scaffold00035	505561	505660	gene	68	-	SN3_03500150
sneu_scaffold00035	494697	494706	gene	26	+	SN3_03500145
sneu_scaffold00035	495076	495100	gene	51	+	SN3_03500145
sneu_scaffold00035	496423	496446	gene	27	+	SN3_03500145
sneu_scaffold00035	488547	488609	gene	50	-	SN3_03500140
sneu_scaffold00035	493830	493884	gene	47	-	SN3_03500140
sneu_scaffold00035	404214	404222	gene	50	-	SN3_03500100
sneu_scaffold00035	374932	374984	gene	627	-	SN3_03500090
sneu_scaffold00035	375023	375076	gene	862	-	SN3_03500090
sneu_scaffold00035	375119	375146	gene	70	-	SN3_03500090
sneu_scaffold00035	375196	375228	gene	61	-	SN3_03500090
sneu_scaffold00035	375481	375597	gene	1390	-	SN3_03500090
sneu_scaffold00035	375951	376042	gene	140	-	SN3_03500090
sneu_scaffold00035	364043	364061	gene	22	+	SN3_03500085
sneu_scaffold00035	364095	364222	gene	88	+	SN3_03500085
sneu_scaffold00035	364247	364294	gene	20	+	SN3_03500085
sneu_scaffold00035	364736	364880	gene	73	+	SN3_03500085
sneu_scaffold00035	364905	365042	gene	203	+	SN3_03500085
sneu_scaffold00035	365120	365124	gene	204	+	SN3_03500085
sneu_scaffold00035	367155	367189	gene	36	+	SN3_03500085
sneu_scaffold00035	367220	367234	gene	172	+	SN3_03500085
sneu_scaffold00035	369941	369957	gene	61	+	SN3_03500085
sneu_scaffold00035	350589	350616	gene	75	+	SN3_03500080
sneu_scaffold00035	358256	358357	gene	70	+	SN3_03500080
sneu_scaffold00035	348847	348872	gene	128	-	SN3_03500075
sneu_scaffold00035	350154	350299	gene	106	-	SN3_03500075
sneu_scaffold00035	350346	350415	gene	22	-	SN3_03500075
sneu_scaffold00035	350472	350560	gene	53	-	SN3_03500075
sneu_scaffold00035	328668	328799	gene	1236	+	SN3_03500070
sneu_scaffold00035	328825	328948	gene	530	+	SN3_03500070
sneu_scaffold00035	329237	329256	gene	47	+	SN3_03500070
sneu_scaffold00035	329419	329427	gene	38	+	SN3_03500070
sneu_scaffold00035	329709	329742	gene	27	+	SN3_03500070
sneu_scaffold00035	330022	330038	gene	30	+	SN3_03500070
sneu_scaffold00035	339311	339399	gene	65	+	SN3_03500070
sneu_scaffold00035	340826	340861	gene	21	+	SN3_03500070
sneu_scaffold00035	342430	342447	gene	23	+	SN3_03500070
sneu_scaffold00035	342980	342981	gene	20	+	SN3_03500070
sneu_scaffold00035	343140	343161	gene	27	+	SN3_03500070
sneu_scaffold00035	343722	343732	gene	34	+	SN3_03500070
sneu_scaffold00035	346811	346871	gene	20	+	SN3_03500070
sneu_scaffold00035	305530	305652	gene	1765	+	SN3_03500060
sneu_scaffold00035	305739	305808	gene	65	+	SN3_03500060
sneu_scaffold00035	305896	306033	gene	252	+	SN3_03500060
sneu_scaffold00035	306163	306234	gene	30	+	SN3_03500060
sneu_scaffold00035	306271	306290	gene	64	+	SN3_03500060
sneu_scaffold00035	306556	306592	gene	148	+	SN3_03500060
sneu_scaffold00035	306630	306640	gene	36	+	SN3_03500060
sneu_scaffold00035	306707	306758	gene	197	+	SN3_03500060
sneu_scaffold00035	307875	307892	gene	52	+	SN3_03500060
sneu_scaffold00035	262362	262386	gene	21	+	SN3_03500055
sneu_scaffold00035	292125	292265	gene	74	+	SN3_03500055
sneu_scaffold00035	292313	292320	gene	21	+	SN3_03500055
sneu_scaffold00035	190955	190973	gene	33	-	SN3_03500040
sneu_scaffold00035	191356	191403	gene	65	-	SN3_03500040
sneu_scaffold00035	197726	197767	gene	23	-	SN3_03500040
sneu_scaffold00035	198270	198333	gene	45	-	SN3_03500040
sneu_scaffold00035	198895	198943	gene	20	-	SN3_03500040
sneu_scaffold00035	144747	144786	gene	50	-	SN3_03500035
sneu_scaffold00035	111158	111188	gene	61	-	SN3_03500030
sneu_scaffold00035	111241	111274	gene	28	-	SN3_03500030
sneu_scaffold00035	112581	112605	gene	25	-	SN3_03500030
sneu_scaffold00035	78139	78208	gene	31	+	SN3_03500025
sneu_scaffold00035	92457	92478	gene	28	+	SN3_03500025
sneu_scaffold00035	102388	102391	gene	33	+	SN3_03500025
sneu_scaffold00035	102457	102492	gene	195	+	SN3_03500025
sneu_scaffold00035	103535	103544	gene	77	+	SN3_03500025
sneu_scaffold00035	103615	103632	gene	48	+	SN3_03500025
sneu_scaffold00035	76268	76525	gene	432	+	SN3_03500020
sneu_scaffold00035	77236	77261	gene	197	+	SN3_03500020
sneu_scaffold00035	77730	77742	gene	50	+	SN3_03500020
sneu_scaffold00035	73508	73537	gene	21	-	SN3_03500015
sneu_scaffold00035	9143	9167	gene	73	+	SN3_03500005
sneu_scaffold00035	10014	10058	gene	25	+	SN3_03500005
sneu_scaffold00035	13748	13756	gene	52	+	SN3_03500005
sneu_scaffold00035	13826	13835	gene	64	+	SN3_03500005
sneu_scaffold00035	21547	21575	gene	24	+	SN3_03500005
sneu_scaffold00035	21602	21685	gene	55	+	SN3_03500005
sneu_scaffold00035	22648	22650	gene	21	+	SN3_03500005
sneu_scaffold00035	22812	22833	gene	23	+	SN3_03500005
sneu_scaffold00035	22869	22913	gene	89	+	SN3_03500005
sneu_scaffold00035	23929	23942	gene	23	+	SN3_03500005
sneu_scaffold00035	32173	32182	gene	23	+	SN3_03500005
sneu_scaffold00035	32500	32528	gene	81	+	SN3_03500005
sneu_scaffold00035	33047	33064	gene	61	+	SN3_03500005
sneu_scaffold00035	33091	33095	gene	20	+	SN3_03500005
sneu_scaffold00035	33577	33618	gene	28	+	SN3_03500005
sneu_scaffold00035	34774	34801	gene	79	+	SN3_03500005
sneu_scaffold00034	760837	760979	gene	183	-	SN3_03400245
sneu_scaffold00034	740093	740178	gene	139	+	SN3_03400240
[truncated: 24,560 more rows]

## Sheet: PAC per gene
gene_ID	Count of gene_ID		PAC number	gene number	gene number (percent)
SN3_00100005	4		1	966	21.0229
SN3_00100015	1		2	778	16.9314
SN3_00100020	12		3	586	12.753
SN3_00100025	10		4	462	10.0544
SN3_00100030	10		5	363	7.89989
SN3_00100035	14		6	294	6.39826
SN3_00100040	1		7	236	5.13602
SN3_00100045	2		8	144	3.13384
SN3_00100055	1		9	140	3.04679
SN3_00100070	3		10	90	1.95865
SN3_00100075	3		>10	536	11.6649
SN3_00100080	7		total genes	4595
SN3_00100085	1
SN3_00100090	2
SN3_00100100	1
SN3_00100105	2
SN3_00100110	3
SN3_00100120	7
SN3_00100125	4
SN3_00100130	6
SN3_00100140	1
SN3_00100150	16
SN3_00100155	3
SN3_00100160	4
SN3_00100165	2
SN3_00100170	1
SN3_00100180	8
SN3_00100185	1
SN3_00100190	3
SN3_00100195	12
SN3_00100200	7
SN3_00100205	2
SN3_00100210	6
SN3_00100215	2
SN3_00100220	2
SN3_00100225	2
SN3_00100235	1
SN3_00100260	6
SN3_00100265	4
SN3_00100290	6
SN3_00100295	7
SN3_00100310	3
SN3_00100315	6
SN3_00100325	6
SN3_00100330	2
SN3_00100335	4
SN3_00100340	1
SN3_00100355	2
SN3_00100360	1
SN3_00100365	5
SN3_00100370	2
SN3_00100380	1
SN3_00100385	16
SN3_00100390	2
SN3_00100400	16
SN3_00100410	4
SN3_00100420	2
SN3_00100425	3
SN3_00100430	8
SN3_00100445	1
SN3_00100450	4
SN3_00100455	2
SN3_00100470	3
SN3_00100485	3
SN3_00100490	1
SN3_00100495	9
SN3_00100500	12
SN3_00100515	3
SN3_00100545	7
SN3_00100550	7
SN3_00100570	3
SN3_00100590	29
SN3_00100600	5
SN3_00100605	6
SN3_00100610	1
SN3_00100615	10
SN3_00100640	1
SN3_00100645	2
SN3_00100650	4
SN3_00100655	4
SN3_00100665	1
SN3_00100675	7
SN3_00100680	1
SN3_00100690	1
SN3_00100695	2
SN3_00100700	1
SN3_00100705	6
SN3_00100715	2
SN3_00100720	2
SN3_00100725	2
SN3_00100730	3
SN3_00100735	2
SN3_00100740	6
SN3_00100760	3
SN3_00100765	2
SN3_00100775	7
SN3_00100780	12
SN3_00100785	5
SN3_00100790	2
SN3_00100800	2
SN3_00100810	8
SN3_00100820	1
SN3_00100845	2
SN3_00100850	2
SN3_00100865	2
SN3_00100880	1
SN3_00100885	6
SN3_00100890	5
SN3_00100895	14
SN3_00100900	4
SN3_00100905	4
SN3_00100910	6
SN3_00100915	1
SN3_00100920	2
SN3_00100930	1
SN3_00100935	3
SN3_00100945	3
SN3_00100955	13
SN3_00100960	6
SN3_00100985	3
SN3_00100990	3
SN3_00100995	2
SN3_00101000	4
SN3_00101020	4
SN3_00101030	5
SN3_00101035	10
SN3_00101045	2
SN3_00101055	8
SN3_00101075	4
SN3_00101095	1
SN3_00101105	2
SN3_00101125	3
SN3_00101130	3
SN3_00101140	2
SN3_00101145	3
SN3_00101160	1
SN3_00101170	2
SN3_00101175	1
SN3_00101180	1
SN3_00101190	2
SN3_00101200	13
SN3_00101205	1
SN3_00101210	12
SN3_00101215	7
SN3_00101225	2
SN3_00101230	2
SN3_00101240	3
SN3_00101245	1
SN3_00101255	3
SN3_00101260	6
SN3_00101275	12
SN3_00101285	10
SN3_00101290	1
SN3_00101295	1
SN3_00101300	5
SN3_00101305	14
SN3_00101310	2
SN3_00101320	12
SN3_00101325	2
SN3_00101330	5
SN3_00101335	1
SN3_00101340	3
SN3_00101345	1
SN3_00101350	7
SN3_00101370	3
SN3_00101375	3
SN3_00101390	7
SN3_00101395	1
SN3_00101400	6
SN3_00101405	2
SN3_00101410	5
SN3_00101415	16
SN3_00101420	11
SN3_00101425	11
SN3_00101430	6
SN3_00101435	11
SN3_00101440	12
SN3_00101445	6
SN3_00101450	3
SN3_00101455	3
SN3_00101460	7
SN3_00101465	1
SN3_00101470	1
SN3_00101475	1
SN3_00101485	1
SN3_00101490	6
SN3_00101495	6
SN3_00101505	2
SN3_00101510	2
SN3_00101520	5
SN3_00101525	8
SN3_00101530	7
SN3_00101540	4
SN3_00101545	10
SN3_00101550	6
SN3_00101555	1
SN3_00101560	3
SN3_00101565	10
SN3_00101570	9
SN3_00101575	4
SN3_00101580	11
SN3_00101590	3
SN3_00101600	5
SN3_00101605	1
SN3_00101610	6
SN3_00101615	3
SN3_00101620	9
SN3_00101625	2
SN3_00101630	9
SN3_00101635	8
SN3_00101645	3
SN3_00101655	2
SN3_00101670	11
SN3_00101695	2
SN3_00101700	1
SN3_00101710	3
SN3_00101720	17
SN3_00101725	7
SN3_00101735	2
SN3_00101740	1
SN3_00101745	2
SN3_00101755	1
SN3_00101770	26
SN3_00101775	4
SN3_00101780	1
SN3_00101785	4
SN3_00101800	2
SN3_00101815	2
SN3_00101820	2
SN3_00101825	14
SN3_00101830	10
SN3_00101835	14
SN3_00101845	4
SN3_00101850	2
SN3_00101865	1
SN3_00101880	7
SN3_00101885	1
SN3_00101890	4
SN3_00101895	5
SN3_00101905	12
SN3_00101910	9
SN3_00101915	8
SN3_00101920	4
SN3_00101960	4
SN3_00101965	5
SN3_00101995	1
SN3_00102000	3
SN3_00102010	7
SN3_00102015	2
SN3_00102020	3
SN3_00102025	3
SN3_00102035	4
SN3_00102040	1
SN3_00102045	8
SN3_00102050	4
SN3_00102055	4
SN3_00102060	3
SN3_00102065	3
SN3_00102070	7
SN3_00102075	5
SN3_00102085	2
SN3_00102095	6
SN3_00102115	13
SN3_00102120	3
SN3_00102125	5
SN3_00102135	4
SN3_00102155	2
SN3_00102165	2
SN3_00102170	1
SN3_00102190	2
SN3_00102195	1
SN3_00102200	6
SN3_00102220	2
SN3_00102230	1
SN3_00102235	1
SN3_00102240	2
SN3_00102255	3
SN3_00102265	17
SN3_00102280	1
SN3_00102285	2
SN3_00102290	2
SN3_00102295	9
SN3_00102300	6
SN3_00102310	3
SN3_00102320	10
SN3_00102330	1
SN3_00102335	18
SN3_00102345	2
SN3_00102355	4
SN3_00102360	1
SN3_00102365	2
SN3_00102370	3
SN3_00102385	1
SN3_00102390	1
SN3_00102400	9
SN3_00102410	2
SN3_00102420	1
SN3_00102425	15
SN3_00102430	2
SN3_00102435	3
SN3_00102445	2
SN3_00102450	1
SN3_00102455	3
SN3_00102465	4
SN3_00102470	2
SN3_00102475	1
SN3_00102480	6
SN3_00102485	1
SN3_00102505	1
SN3_00102510	2
SN3_00102515	4
SN3_00102520	15
SN3_00102530	4
SN3_00102535	3
SN3_00102540	1
SN3_00102555	4
SN3_00102560	9
SN3_00102565	3
SN3_00102590	3
SN3_00102595	23
SN3_00102610	13
SN3_00102615	2
SN3_00102625	3
SN3_00102630	1
SN3_00102640	1
SN3_00102645	2
SN3_00102650	1
SN3_00102655	1
SN3_00102660	1
SN3_00102665	4
SN3_00102670	1
SN3_00102675	2
SN3_00102680	3
SN3_00102685	7
SN3_00102700	4
SN3_00102705	1
SN3_00102710	4
SN3_00102715	4
SN3_00102725	1
SN3_00102735	3
SN3_00102740	6
SN3_00102745	3
SN3_00102750	1
SN3_00102760	9
SN3_00102770	1
SN3_00102780	1
SN3_00102795	4
SN3_00102800	5
SN3_00102805	3
SN3_00102810	2
SN3_00102815	2
SN3_00102830	4
SN3_00102840	3
SN3_00102845	1
SN3_00102850	9
SN3_00102855	7
SN3_00102860	2
SN3_00102865	8
SN3_00102870	1
SN3_00102880	2
SN3_00102885	11
SN3_00102905	5
SN3_00102910	1
SN3_00102915	15
SN3_00102920	2
SN3_00102930	5
SN3_00102940	5
SN3_00102945	2
SN3_00102955	4
SN3_00102960	1
SN3_00102965	11
SN3_00102970	1
SN3_00102975	1
SN3_00102980	10
SN3_00102990	5
SN3_00103000	2
SN3_00103005	4
SN3_00103010	2
SN3_00103015	1
SN3_00103020	2
SN3_00103025	3
SN3_00103030	4
SN3_00103035	1
SN3_00103045	3
SN3_00103050	5
SN3_00103070	8
SN3_00103075	2
SN3_00103080	5
SN3_00103085	4
SN3_00103090	3
SN3_00103095	5
SN3_00103100	6
SN3_00103110	2
SN3_00103115	3
SN3_00103125	4
SN3_00103130	4
SN3_00103140	2
SN3_00103145	1
SN3_00103150	14
SN3_00103160	7
SN3_00103165	7
SN3_00103170	3
SN3_00103200	8
SN3_00103205	1
SN3_00103210	2
SN3_00103215	2
SN3_00103225	1
SN3_00103230	6
SN3_00103235	3
SN3_00103240	2
SN3_00103245	1
SN3_00103250	9
SN3_00103265	8
SN3_00103270	1
SN3_00103285	4
SN3_00103290	1
SN3_00103305	3
SN3_00103310	3
SN3_00103315	1
SN3_00103320	3
SN3_00103325	4
SN3_00103330	8
SN3_00103335	9
SN3_00103345	4
SN3_00103350	1
SN3_00103355	5
SN3_00103360	1
SN3_00103365	2
SN3_00103370	16
SN3_00103375	1
SN3_00103380	3
SN3_00103385	13
SN3_00103400	1
SN3_00103405	3
SN3_00103410	4
SN3_00103415	10
SN3_00103420	1
SN3_00103425	2
SN3_00103430	1
SN3_00103435	25
SN3_00103445	6
SN3_00103450	2
SN3_00103455	11
SN3_00103460	2
SN3_00103465	11
SN3_00103470	1
SN3_00103490	6
SN3_00103495	5
SN3_00103500	5
SN3_00103505	1
SN3_00103515	6
SN3_00103520	2
SN3_00103525	2
SN3_00103530	1
SN3_00103535	1
SN3_00103540	6
SN3_00103545	24
SN3_00103550	1
SN3_00103555	5
SN3_00103560	4
SN3_00103565	1
SN3_00103570	6
SN3_00103575	5
SN3_00103580	1
SN3_00103590	5
SN3_00103595	6
SN3_00103600	3
SN3_00103610	3
SN3_00200005	2
SN3_00200015	28
SN3_00200020	2
SN3_00200025	6
SN3_00200040	5
SN3_00200070	1
SN3_00200080	1
SN3_00200085	6
SN3_00200090	2
SN3_00200105	10
SN3_00200110	2
SN3_00200115	19
SN3_00200130	2
SN3_00200135	9
SN3_00200150	2
SN3_00200155	11
SN3_00200160	4
SN3_00200165	21
SN3_00200180	2
SN3_00200185	6
SN3_00200190	6
SN3_00200195	3
SN3_00200200	2
SN3_00200210	2
SN3_00200215	1
SN3_00200220	12
SN3_00200225	1
SN3_00200230	3
SN3_00200235	1
SN3_00200245	2
SN3_00200260	4
SN3_00200270	3
SN3_00200275	1
SN3_00200280	1
SN3_00200295	1
SN3_00200300	4
SN3_00200310	1
SN3_00200315	1
SN3_00200325	1
SN3_00200340	2
SN3_00200345	6
SN3_00200360	5
SN3_00200365	1
SN3_00200370	3
SN3_00200375	3
SN3_00200380	1
SN3_00200385	2
SN3_00200390	1
SN3_00200395	1
SN3_00200400	5
SN3_00200405	3
SN3_00200425	4
SN3_00200430	4
SN3_00200435	5
SN3_00200440	1
SN3_00200445	6
SN3_00200450	3
SN3_00200460	2
SN3_00200465	4
SN3_00200470	6
SN3_00200475	2
SN3_00200480	2
SN3_00200485	1
SN3_00200490	2
SN3_00200495	8
SN3_00200500	2
SN3_00200510	4
SN3_00200515	6
SN3_00200530	1
SN3_00200535	7
SN3_00200545	1
SN3_00200555	2
SN3_00200565	8
SN3_00200570	8
SN3_00200580	19
SN3_00200585	12
SN3_00200590	12
SN3_00200600	1
SN3_00200615	13
SN3_00200620	6
SN3_00200625	2
SN3_00200630	7
SN3_00200640	3
SN3_00200645	3
SN3_00200650	1
SN3_00200655	1
SN3_00200665	3
SN3_00200670	1
SN3_00200675	6
SN3_00200680	6
SN3_00200690	20
SN3_00200695	3
SN3_00200710	9
SN3_00200715	2
SN3_00200730	9
SN3_00200735	20
SN3_00200740	5
SN3_00200745	3
SN3_00200755	1
SN3_00200760	2
SN3_00200765	6
SN3_00200770	7
SN3_00200780	3
SN3_00200785	4
SN3_00200805	2
SN3_00200825	8
SN3_00200830	4
SN3_00200835	1
SN3_00200840	5
SN3_00200845	2
SN3_00200850	1
SN3_00200855	8
SN3_00200860	4
SN3_00200875	14
SN3_00200885	3
SN3_00200890	4
SN3_00200915	9
SN3_00200925	3
SN3_00200930	2
SN3_00200935	1
SN3_00200940	1
SN3_00200945	2
SN3_00200950	1
SN3_00200955	28
SN3_00200960	21
SN3_00200965	2
SN3_00200980	10
SN3_00200985	3
SN3_00200990	10
SN3_00201005	5
SN3_00201010	2
SN3_00201015	8
SN3_00201035	1
SN3_00201045	3
SN3_00201050	7
SN3_00201055	4
SN3_00201060	4
SN3_00201080	3
SN3_00201110	2
SN3_00201125	17
SN3_00201130	4
SN3_00201135	10
SN3_00201160	21
SN3_00201165	24
SN3_00201175	3
SN3_00201180	2
SN3_00201190	6
SN3_00201195	1
SN3_00201200	1
SN3_00201205	4
SN3_00201210	2
SN3_00201220	1
SN3_00201225	7
SN3_00201230	4
SN3_00201235	6
SN3_00201240	2
SN3_00201265	2
SN3_00201270	1
SN3_00201275	2
SN3_00201285	2
SN3_00201325	4
SN3_00201330	4
SN3_00201335	2
SN3_00201340	1
SN3_00201345	1
SN3_00201350	1
SN3_00201360	5
SN3_00201365	2
SN3_00201375	11
SN3_00201380	13
SN3_00201395	3
SN3_00201400	37
SN3_00201405	9
SN3_00201410	1
SN3_00201415	1
SN3_00201420	8
SN3_00201425	9
SN3_00201430	1
SN3_00201445	5
SN3_00201450	3
SN3_00201460	5
SN3_00201465	13
SN3_00201475	2
SN3_00201500	3
SN3_00201505	9
SN3_00201510	15
SN3_00201515	8
SN3_00201525	8
SN3_00201545	18
SN3_00201550	1
SN3_00201555	3
SN3_00201560	2
SN3_00201565	6
SN3_00201570	2
SN3_00201580	4
SN3_00201585	4
SN3_00201590	1
SN3_00201615	1
SN3_00201620	3
SN3_00201625	4
SN3_00201630	2
SN3_00201635	1
SN3_00201640	4
SN3_00201645	4
SN3_00201655	3
SN3_00201660	7
SN3_00201665	3
SN3_00201670	2
SN3_00201675	9
SN3_00201680	12
SN3_00201685	2
SN3_00201690	8
SN3_00201695	2
SN3_00201700	3
SN3_00201720	2
SN3_00201735	1
SN3_00201740	1
SN3_00201745	7
SN3_00201755	5
SN3_00201760	6
SN3_00201765	1
SN3_00201780	4
SN3_00201785	2
SN3_00201795	11
SN3_00201805	2
SN3_00201810	10
SN3_00201815	1
SN3_00201825	5
SN3_00201830	9
SN3_00201835	1
SN3_00201845	2
SN3_00201850	6
SN3_00201855	5
SN3_00201860	1
SN3_00201865	8
SN3_00201870	1
SN3_00201880	7
SN3_00201885	4
SN3_00201890	6
SN3_00201915	1
SN3_00201920	1
SN3_00201925	1
SN3_00201935	5
SN3_00201940	4
SN3_00201945	1
SN3_00201950	4
SN3_00201955	2
SN3_00201960	5
SN3_00201965	4
SN3_00201970	1
SN3_00201975	1
SN3_00201985	1
SN3_00201990	4
SN3_00202005	1
SN3_00202010	7
SN3_00202015	4
SN3_00202025	4
SN3_00202045	3
SN3_00202050	3
SN3_00202060	1
SN3_00202070	13
SN3_00202075	3
SN3_00202120	6
SN3_00202125	7
SN3_00202135	19
SN3_00202140	5
SN3_00202145	1
SN3_00202150	3
SN3_00202155	11
SN3_00202165	6
SN3_00202170	3
SN3_00202175	6
SN3_00202180	1
SN3_00202185	3
SN3_00202190	3
SN3_00202200	16
SN3_00202210	6
SN3_00202215	6
SN3_00202220	1
SN3_00202230	4
SN3_00202235	2
SN3_00202240	3
SN3_00202245	1
SN3_00202255	1
SN3_00202260	16
SN3_00202265	4
SN3_00202270	2
SN3_00202275	3
SN3_00202285	5
SN3_00202295	2
SN3_00202305	4
SN3_00202310	1
SN3_00202320	1
SN3_00202330	1
SN3_00202365	6
SN3_00202375	1
SN3_00202380	2
SN3_00202385	2
SN3_00202390	2
SN3_00202395	1
SN3_00202405	20
SN3_00202415	13
SN3_00202425	13
SN3_00202430	11
SN3_00202435	1
SN3_00202440	5
SN3_00202460	13
SN3_00202465	7
SN3_00202480	4
SN3_00202485	3
SN3_00202490	2
SN3_00202495	17
SN3_00202515	2
SN3_00202530	12
SN3_00202535	1
SN3_00202540	6
SN3_00202555	6
SN3_00202560	2
SN3_00202565	4
SN3_00202575	5
SN3_00202585	1
SN3_00202590	2
SN3_00202595	5
SN3_00202605	1
SN3_00202630	18
SN3_00202635	1
SN3_00202680	2
SN3_00202695	2
SN3_00202705	7
SN3_00202720	11
SN3_00202725	6
SN3_00202730	4
SN3_00202755	17
SN3_00202760	2
SN3_00202765	1
SN3_00202770	5
SN3_00202785	1
SN3_00202790	5
SN3_00202795	1
SN3_00202800	4
SN3_00202805	2
SN3_00202810	13
SN3_00202815	1
SN3_00202820	5
SN3_00202830	5
SN3_00202835	1
SN3_00300010	3
SN3_00300015	8
SN3_00300025	9
SN3_00300050	8
SN3_00300055	3
SN3_00300065	1
SN3_00300070	1
SN3_00300075	10
SN3_00300080	6
SN3_00300085	11
SN3_00300090	10
SN3_00300095	9
SN3_00300110	2
SN3_00300115	7
SN3_00300120	1
SN3_00300125	14
SN3_00300135	1
SN3_00300140	2
SN3_00300145	1
SN3_00300150	2
SN3_00300155	3
SN3_00300160	2
SN3_00300165	5
SN3_00300170	2
SN3_00300175	1
SN3_00300220	1
SN3_00300230	1
SN3_00300235	1
SN3_00300245	3
SN3_00300255	7
SN3_00300260	8
SN3_00300265	1
SN3_00300270	9
SN3_00300275	7
SN3_00300280	1
SN3_00300285	2
SN3_00300290	2
SN3_00300295	2
SN3_00300300	6
SN3_00300305	1
SN3_00300310	6
SN3_00300315	10
SN3_00300325	5
SN3_00300330	2
SN3_00300355	2
SN3_00300360	2
SN3_00300365	3
SN3_00300375	3
SN3_00300380	4
SN3_00300385	3
SN3_00300395	7
SN3_00300410	1
SN3_00300415	5
SN3_00300420	7
SN3_00300425	2
SN3_00300440	1
SN3_00300445	1
SN3_00300450	4
SN3_00300465	4
SN3_00300475	6
SN3_00300480	1
SN3_00300485	1
SN3_00300490	15
SN3_00300495	3
SN3_00300500	5
SN3_00300505	8
SN3_00300510	4
SN3_00300515	9
SN3_00300520	1
SN3_00300525	6
SN3_00300530	21
SN3_00300535	3
SN3_00300545	5
SN3_00300550	2
SN3_00300555	4
SN3_00300560	7
SN3_00300565	3
SN3_00300570	4
SN3_00300575	8
SN3_00300580	2
SN3_00300585	7
SN3_00300595	5
SN3_00300620	2
SN3_00300625	3
SN3_00300630	1
SN3_00300635	1
SN3_00300640	4
SN3_00300645	3
SN3_00300650	4
SN3_00300660	7
SN3_00300670	2
SN3_00300675	5
SN3_00300680	3
SN3_00300685	4
SN3_00300700	1
SN3_00300705	5
SN3_00300715	4
SN3_00300720	1
SN3_00300725	1
SN3_00300730	22
SN3_00300745	4
SN3_00300750	2
SN3_00300770	12
SN3_00300775	4
SN3_00300785	7
SN3_00300790	1
SN3_00300795	1
SN3_00300810	17
SN3_00300815	2
SN3_00300820	3
SN3_00300825	2
SN3_00300830	5
SN3_00300835	1
SN3_00300845	5
SN3_00300850	1
SN3_00300860	9
SN3_00300865	2
SN3_00300875	1
SN3_00300880	8
SN3_00300885	3
SN3_00300890	1
SN3_00300895	5
SN3_00300900	3
SN3_00300905	1
SN3_00300910	5
SN3_00300925	4
SN3_00300930	8
SN3_00300935	4
SN3_00300940	9
SN3_00300945	4
SN3_00300950	7
SN3_00300955	6
SN3_00300960	2
SN3_00300965	1
SN3_00300970	3
SN3_00300975	4
SN3_00300980	4
SN3_00300985	3
SN3_00300990	3
SN3_00301020	3
SN3_00301025	9
SN3_00301035	1
SN3_00301050	1
SN3_00301055	2
SN3_00301070	3
SN3_00301095	4
SN3_00301105	6
SN3_00301110	3
SN3_00301115	2
SN3_00301125	1
SN3_00301145	2
SN3_00301155	3
SN3_00301160	1
SN3_00301165	1
SN3_00301180	11
SN3_00301200	1
SN3_00301205	1
SN3_00301210	1
SN3_00301215	1
SN3_00301220	2
SN3_00301225	4
SN3_00301235	2
SN3_00301245	1
SN3_00301250	7
SN3_00301260	21
SN3_00301265	2
SN3_00301275	2
SN3_00301280	1
SN3_00301285	6
SN3_00301290	10
SN3_00301295	4
SN3_00301300	2
SN3_00301310	9
SN3_00301330	4
SN3_00301335	2
SN3_00301340	2
SN3_00301345	8
SN3_00301350	7
SN3_00301355	35
SN3_00301360	2
SN3_00301365	3
SN3_00301370	10
SN3_00301375	10
SN3_00301390	4
SN3_00301400	12
SN3_00301410	4
SN3_00301420	9
SN3_00301425	1
SN3_00301430	5
SN3_00301440	1
SN3_00301445	2
SN3_00301450	5
SN3_00301460	2
SN3_00301475	2
SN3_00301485	1
SN3_00301500	2
SN3_00301515	2
SN3_00301525	1
SN3_00301530	23
SN3_00301535	9
SN3_00301540	2
SN3_00301550	3
SN3_00301555	7
SN3_00301575	4
SN3_00301580	1
SN3_00301590	2
SN3_00301595	2
SN3_00301605	1
SN3_00301620	3
SN3_00301625	13
SN3_00301635	2
SN3_00301640	3
SN3_00301645	1
SN3_00301650	7
SN3_00301655	6
SN3_00301660	11
SN3_00301665	2
SN3_00301690	2
SN3_00301695	6
SN3_00301705	1
SN3_00301710	1
SN3_00301715	2
SN3_00301720	1
SN3_00301725	12
SN3_00301740	1
SN3_00301745	8
SN3_00301750	15
SN3_00301755	1
SN3_00301760	1
SN3_00301775	1
SN3_00301780	9
SN3_00301785	3
SN3_00301790	2
SN3_00301795	6
SN3_00301800	1
SN3_00301805	15
SN3_00301815	5
SN3_00301830	1
SN3_00301835	1
SN3_00301840	4
SN3_00400005	8
SN3_00400010	2
SN3_00400015	2
SN3_00400020	7
SN3_00400035	2
SN3_00400045	8
SN3_00400050	1
SN3_00400055	3
SN3_00400060	5
SN3_00400065	3
SN3_00400070	1
SN3_00400090	2
SN3_00400100	7
SN3_00400105	12
SN3_00400135	5
SN3_00400150	6
SN3_00400155	7
SN3_00400165	6
SN3_00400170	3
SN3_00400180	2
SN3_00400190	5
SN3_00400195	1
SN3_00400200	2
SN3_00400205	1
SN3_00400210	2
SN3_00400215	30
SN3_00400220	3
SN3_00400235	9
SN3_00400240	5
SN3_00400245	5
SN3_00400255	3
SN3_00400265	5
SN3_00400275	4
SN3_00400280	19
SN3_00400285	3
SN3_00400290	11
SN3_00400295	6
SN3_00400300	7
SN3_00400305	3
SN3_00400320	12
SN3_00400330	3
SN3_00400340	2
SN3_00400350	11
SN3_00400355	5
SN3_00400365	1
SN3_00400370	4
SN3_00400375	2
SN3_00400385	1
SN3_00400390	12
SN3_00400395	10
SN3_00400405	1
SN3_00400410	3
SN3_00400420	3
SN3_00400425	5
SN3_00400430	9
SN3_00400440	36
SN3_00400445	2
SN3_00400450	4
SN3_00400455	2
SN3_00400460	1
SN3_00400465	9
SN3_00400470	1
SN3_00400475	1
SN3_00400480	2
SN3_00400510	3
SN3_00400520	3
SN3_00400535	2
SN3_00400540	3
SN3_00400545	2
SN3_00400550	3
SN3_00400555	4
SN3_00400565	2
SN3_00400570	1
SN3_00400580	13
SN3_00400585	9
SN3_00400590	6
SN3_00400595	5
SN3_00400605	1
SN3_00400610	4
SN3_00400620	1
SN3_00400625	6
SN3_00400630	6
SN3_00400635	5
SN3_00400640	3
SN3_00400660	6
SN3_00400665	12
SN3_00400670	3
SN3_00400675	5
SN3_00400680	2
SN3_00400685	17
SN3_00400695	4
SN3_00400710	2
SN3_00400715	5
SN3_00400720	4
SN3_00400725	1
SN3_00400730	13
SN3_00400735	1
SN3_00400740	8
SN3_00400745	3
SN3_00400750	5
SN3_00400755	3
SN3_00400760	14
SN3_00400765	2
SN3_00400775	5
SN3_00400780	6
SN3_00400785	6
SN3_00400790	4
SN3_00400795	2
SN3_00400800	2
SN3_00400810	6
SN3_00400815	31
SN3_00400820	1
SN3_00400825	3
SN3_00400830	8
SN3_00400835	3
SN3_00400840	2
SN3_00400850	6
SN3_00400855	2
SN3_00400865	7
SN3_00400875	8
SN3_00400880	1
SN3_00400885	4
SN3_00400890	17
SN3_00400895	6
SN3_00400915	1
SN3_00400925	1
SN3_00400935	2
SN3_00400945	4
SN3_00400955	3
SN3_00400960	8
SN3_00400970	4
SN3_00400990	2
SN3_00400995	4
SN3_00401010	1
SN3_00401015	1
SN3_00401020	1
SN3_00401025	1
SN3_00401035	4
SN3_00401040	12
SN3_00401045	2
SN3_00401050	1
SN3_00401060	1
SN3_00401075	3
SN3_00401095	33
SN3_00401100	2
SN3_00401105	2
SN3_00401110	5
SN3_00401115	10
SN3_00401120	5
SN3_00401130	3
SN3_00401150	4
SN3_00401155	2
SN3_00401160	4
SN3_00401165	3
SN3_00401170	1
SN3_00401185	1
SN3_00401195	5
SN3_00401200	4
SN3_00401205	1
SN3_00401210	4
SN3_00401220	1
SN3_00401225	11
SN3_00401230	10
SN3_00401240	1
SN3_00401245	6
SN3_00401250	16
SN3_00401255	4
SN3_00401265	3
SN3_00401270	10
SN3_00401275	3
SN3_00401280	2
SN3_00401285	2
SN3_00401295	2
SN3_00401300	1
SN3_00401310	5
SN3_00401315	5
SN3_00401330	1
SN3_00401335	4
SN3_00401340	1
SN3_00401345	3
SN3_00401350	2
SN3_00401355	2
SN3_00401360	3
SN3_00401365	3
SN3_00401370	5
SN3_00401385	1
SN3_00401390	1
SN3_00401395	3
SN3_00401400	2
SN3_00401405	12
SN3_00401410	4
SN3_00401415	1
SN3_00401420	4
SN3_00401425	2
SN3_00401430	4
SN3_00401435	4
SN3_00401440	2
SN3_00401450	2
SN3_00401455	2
SN3_00401460	4
SN3_00401470	13
SN3_00401475	3
SN3_00401480	2
SN3_00401495	7
SN3_00401505	1
SN3_00401515	5
SN3_00401520	17
SN3_00401525	31
SN3_00401535	4
SN3_00401540	1
SN3_00401545	12
SN3_00401550	8
SN3_00401565	6
SN3_00401570	1
SN3_00401575	5
SN3_00401580	2
SN3_00401595	4
SN3_00401605	2
SN3_00401620	1
SN3_00401625	2
SN3_00500005	5
SN3_00500010	11
SN3_00500020	6
SN3_00500025	3
SN3_00500030	1
SN3_00500035	3
SN3_00500040	7
SN3_00500050	1
SN3_00500055	5
SN3_00500060	1
SN3_00500075	9
SN3_00500080	2
SN3_00500090	16
SN3_00500100	14
SN3_00500105	8
SN3_00500110	5
SN3_00500120	1
SN3_00500131	7
SN3_00500140	8
SN3_00500150	11
SN3_00500155	4
SN3_00500160	14
SN3_00500170	2
SN3_00500175	4
SN3_00500180	6
SN3_00500185	10
SN3_00500195	6
SN3_00500200	3
SN3_00500205	4
SN3_00500210	25
SN3_00500215	3
SN3_00500225	12
SN3_00500230	1
SN3_00500260	4
SN3_00500265	2
SN3_00500270	4
SN3_00500275	1
SN3_00500280	4
SN3_00500295	2
SN3_00500300	6
SN3_00500305	18
SN3_00500320	3
SN3_00500325	14
SN3_00500380	7
SN3_00500385	7
SN3_00500390	6
SN3_00500395	5
SN3_00500400	9
SN3_00500405	7
SN3_00500410	2
SN3_00500415	33
SN3_00500420	2
SN3_00500425	3
SN3_00500430	7
SN3_00500435	2
SN3_00500440	4
SN3_00500445	4
SN3_00500465	1
SN3_00500470	2
SN3_00500475	1
SN3_00500480	3
SN3_00500485	1
SN3_00500490	2
SN3_00500510	3
SN3_00500520	2
SN3_00500535	9
SN3_00500540	1
SN3_00500545	2
SN3_00500555	2
SN3_00500565	1
SN3_00500570	8
SN3_00500575	4
SN3_00500585	13
SN3_00500595	3
SN3_00500600	5
SN3_00500605	7
SN3_00500610	6
SN3_00500615	1
SN3_00500620	4
SN3_00500625	2
SN3_00500635	6
SN3_00500640	1
SN3_00500645	3
SN3_00500655	2
SN3_00500670	1
SN3_00500675	1
SN3_00500680	5
SN3_00500685	3
SN3_00500695	4
SN3_00500715	1
SN3_00500720	6
SN3_00500725	10
SN3_00500730	1
SN3_00500735	5
SN3_00500740	4
SN3_00500745	1
SN3_00500760	1
SN3_00500785	4
SN3_00500790	2
SN3_00500795	5
SN3_00500800	13
SN3_00500815	1
SN3_00500820	4
SN3_00500825	4
SN3_00500830	30
SN3_00500835	2
SN3_00500840	1
SN3_00500850	2
SN3_00500855	1
SN3_00500865	5
SN3_00500870	1
SN3_00500875	1
SN3_00500880	3
SN3_00500885	1
SN3_00500890	3
SN3_00500895	8
SN3_00500905	10
SN3_00500910	5
SN3_00500920	5
SN3_00500925	1
SN3_00500930	2
SN3_00500935	4
SN3_00500940	19
SN3_00500950	2
SN3_00500955	15
SN3_00500960	1
SN3_00501000	2
SN3_00501010	6
SN3_00501015	3
SN3_00501020	1
SN3_00501025	2
SN3_00501030	4
SN3_00501040	4
SN3_00501045	1
SN3_00501050	5
SN3_00501055	2
SN3_00501060	5
SN3_00501065	4
SN3_00501070	11
SN3_00501075	2
SN3_00501080	8
SN3_00501085	10
SN3_00501095	2
SN3_00501100	4
SN3_00501110	7
SN3_00501115	10
SN3_00501120	1
SN3_00501135	1
SN3_00501140	6
SN3_00501165	2
SN3_00501170	1
SN3_00501175	9
SN3_00501185	2
SN3_00501200	3
SN3_00501205	3
SN3_00501210	8
SN3_00501215	3
SN3_00501225	2
SN3_00501240	1
SN3_00501245	8
SN3_00501255	11
SN3_00501260	8
SN3_00501265	8
SN3_00501270	10
SN3_00501275	3
SN3_00501280	1
SN3_00501300	1
SN3_00501310	1
SN3_00501320	5
SN3_00501325	2
SN3_00501330	14
SN3_00501345	7
SN3_00501355	2
SN3_00501365	1
SN3_00501375	1
SN3_00501380	28
SN3_00501390	4
SN3_00501400	4
SN3_00501415	4
SN3_00501420	8
SN3_00501425	13
SN3_00501430	4
SN3_00501440	1
SN3_00501445	3
SN3_00501450	2
SN3_00501460	10
SN3_00501465	3
SN3_00501475	3
SN3_00501480	9
SN3_00501485	2
SN3_00501490	2
SN3_00501500	2
SN3_00501505	4
SN3_00501515	2
SN3_00501530	2
SN3_00501540	4
SN3_00600005	6
SN3_00600015	9
SN3_00600020	4
SN3_00600030	21
SN3_00600040	12
SN3_00600050	3
SN3_00600055	1
SN3_00600060	2
SN3_00600065	2
SN3_00600075	1
SN3_00600080	1
SN3_00600085	2
SN3_00600090	20
SN3_00600105	3
SN3_00600110	18
SN3_00600115	1
SN3_00600125	3
SN3_00600145	1
SN3_00600150	9
SN3_00600155	4
SN3_00600165	3
SN3_00600185	1
SN3_00600190	2
SN3_00600195	6
SN3_00600200	6
SN3_00600205	2
SN3_00600210	14
SN3_00600215	13
SN3_00600220	3
SN3_00600230	2
SN3_00600245	4
SN3_00600250	1
SN3_00600255	6
SN3_00600260	1
SN3_00600265	28
SN3_00600285	9
SN3_00600295	1
SN3_00600310	3
SN3_00600315	1
SN3_00600320	1
SN3_00600325	12
SN3_00600331	1
SN3_00600335	13
SN3_00600340	15
SN3_00600345	7
SN3_00600355	1
SN3_00600360	2
SN3_00600365	6
SN3_00600375	1
SN3_00600380	3
SN3_00600390	2
SN3_00600395	6
SN3_00600400	2
SN3_00600405	2
SN3_00600410	2
SN3_00600415	1
SN3_00600420	16
SN3_00600425	3
SN3_00600430	5
SN3_00600435	4
SN3_00600440	21
SN3_00600445	3
SN3_00600455	4
SN3_00600460	1
SN3_00600465	1
SN3_00600470	6
SN3_00600480	3
SN3_00600500	1
SN3_00600505	7
SN3_00600520	4
SN3_00600525	5
SN3_00600530	1
SN3_00600535	1
SN3_00600540	3
SN3_00600545	4
SN3_00600550	1
SN3_00600555	3
SN3_00600570	2
SN3_00600575	2
SN3_00600580	5
SN3_00600585	3
SN3_00600595	1
SN3_00600600	8
SN3_00600605	9
SN3_00600610	4
SN3_00600615	1
SN3_00600640	1
SN3_00600655	8
SN3_00600660	6
SN3_00600670	15
SN3_00600680	5
SN3_00600685	14
SN3_00600690	9
SN3_00600695	10
SN3_00600705	2
SN3_00600710	1
SN3_00600715	1
SN3_00600720	7
SN3_00600730	5
SN3_00600735	6
SN3_00600745	6
SN3_00600750	4
SN3_00600775	5
SN3_00600795	2
SN3_00600800	2
SN3_00600805	6
SN3_00600810	1
SN3_00600825	11
SN3_00600830	5
SN3_00600835	1
SN3_00600840	1
SN3_00600845	3
SN3_00600855	10
SN3_00600860	1
SN3_00600870	2
SN3_00600875	7
SN3_00600880	3
SN3_00600890	2
SN3_00600895	6
SN3_00600905	4
SN3_00600915	23
SN3_00600920	6
SN3_00600925	1
SN3_00600930	1
SN3_00600935	6
SN3_00600940	7
SN3_00600950	13
SN3_00600955	6
SN3_00600960	9
SN3_00600965	1
SN3_00600985	7
SN3_00600990	4
SN3_00600995	8
SN3_00601005	1
SN3_00601010	6
SN3_00601025	7
SN3_00601035	1
SN3_00601040	5
SN3_00601045	4
SN3_00601050	1
SN3_00601060	9
SN3_00601065	7
SN3_00601085	11
SN3_00601095	1
SN3_00601105	1
SN3_00601110	6
SN3_00601120	4
SN3_00601125	3
SN3_00601130	4
SN3_00601140	9
SN3_00601145	6
SN3_00601150	2
SN3_00601165	7
SN3_00601170	1
SN3_00601180	2
SN3_00601190	9
SN3_00601195	3
SN3_00601200	2
SN3_00601215	10
SN3_00601220	3
SN3_00601225	4
SN3_00601230	5
SN3_00700010	1
SN3_00700015	3
SN3_00700040	5
SN3_00700045	1
SN3_00700050	2
SN3_00700055	4
SN3_00700060	1
SN3_00700075	5
SN3_00700085	3
SN3_00700095	3
SN3_00700100	1
SN3_00700120	11
SN3_00700125	4
SN3_00700130	1
SN3_00700135	5
SN3_00700140	17
SN3_00700145	1
SN3_00700155	21
SN3_00700165	3
SN3_00700180	6
SN3_00700195	1
SN3_00700200	3
SN3_00700205	2
SN3_00700210	2
SN3_00700215	1
SN3_00700225	2
SN3_00700245	6
SN3_00700250	18
SN3_00700255	2
SN3_00700260	2
SN3_00700265	4
SN3_00700270	16
SN3_00700275	1
SN3_00700290	2
SN3_00700295	11
SN3_00700300	4
SN3_00700305	2
SN3_00700310	6
SN3_00700325	3
SN3_00700330	3
SN3_00700335	3
SN3_00700350	9
SN3_00700360	1
SN3_00700395	3
SN3_00700400	1
SN3_00700405	2
SN3_00700410	1
SN3_00700415	7
SN3_00700425	2
SN3_00700435	13
SN3_00700440	5
SN3_00700445	6
SN3_00700450	5
SN3_00700465	12
SN3_00700470	7
SN3_00700475	4
SN3_00700480	2
SN3_00700485	3
SN3_00700490	2
SN3_00700495	9
SN3_00700510	5
SN3_00700525	3
SN3_00700530	5
SN3_00700540	1
SN3_00700545	9
SN3_00700550	17
SN3_00700555	14
SN3_00700580	2
SN3_00700585	4
SN3_00700605	2
SN3_00700615	2
SN3_00700620	2
SN3_00700635	5
SN3_00700645	5
SN3_00700660	11
SN3_00700665	1
SN3_00700670	1
SN3_00700680	1
SN3_00700685	13
SN3_00700695	3
SN3_00700700	8
SN3_00700705	6
SN3_00700715	5
SN3_00700720	9
SN3_00700725	14
SN3_00700730	6
SN3_00700735	4
SN3_00700755	1
SN3_00700760	5
SN3_00700765	3
SN3_00700770	2
SN3_00700775	4
SN3_00700780	4
SN3_00700785	2
SN3_00700795	4
SN3_00700800	1
SN3_00700805	4
SN3_00700810	6
SN3_00700815	1
SN3_00700820	3
SN3_00700825	8
SN3_00700830	8
SN3_00700835	2
SN3_00700840	7
SN3_00700850	1
SN3_00700855	2
SN3_00700860	2
SN3_00700880	2
SN3_00700885	4
SN3_00700890	8
SN3_00700895	4
SN3_00700900	6
SN3_00700905	1
SN3_00700910	5
SN3_00700915	15
SN3_00700940	5
SN3_00700950	2
SN3_00700960	5
SN3_00700995	7
SN3_00701005	4
SN3_00701015	4
SN3_00701020	10
SN3_00701040	1
SN3_00701045	1
SN3_00701055	6
SN3_00701060	5
SN3_00701070	9
SN3_00701080	3
SN3_00701085	2
SN3_00701095	3
SN3_00701100	1
SN3_00701105	10
SN3_00701110	6
SN3_00701115	3
SN3_00701120	1
SN3_00701125	1
SN3_00701130	7
SN3_00701135	10
SN3_00701140	2
SN3_00701150	13
SN3_00701160	1
SN3_00701165	2
SN3_00701175	1
SN3_00701180	12
SN3_00701210	5
SN3_00701215	16
SN3_00701220	1
SN3_00701225	9
SN3_00701230	3
SN3_00701245	4
SN3_00701255	2
SN3_00701260	6
SN3_00701265	9
SN3_00701280	1
SN3_00701285	1
SN3_00701290	1
SN3_00701300	5
SN3_00701305	2
SN3_00701310	25
SN3_00701315	3
SN3_00701320	8
SN3_00701325	4
SN3_00701330	2
SN3_00701335	16
SN3_00701360	7
SN3_00701365	3
SN3_00701375	5
SN3_00800010	3
SN3_00800020	2
SN3_00800025	2
SN3_00800030	1
SN3_00800040	1
SN3_00800045	7
SN3_00800050	1
SN3_00800055	3
SN3_00800060	5
SN3_00800065	17
SN3_00800070	2
SN3_00800075	3
SN3_00800085	3
SN3_00800090	2
SN3_00800095	13
SN3_00800105	1
SN3_00800110	3
SN3_00800125	6
SN3_00800130	5
SN3_00800135	8
SN3_00800140	4
SN3_00800145	7
SN3_00800150	5
SN3_00800155	2
SN3_00800160	4
SN3_00800165	3
SN3_00800175	13
SN3_00800180	3
SN3_00800185	1
SN3_00800195	2
SN3_00800200	1
SN3_00800205	1
SN3_00800210	7
SN3_00800215	2
SN3_00800220	4
SN3_00800230	1
SN3_00800260	3
SN3_00800265	3
SN3_00800270	21
SN3_00800280	8
SN3_00800285	3
SN3_00800290	3
SN3_00800305	2
SN3_00800325	2
SN3_00800335	12
SN3_00800340	4
SN3_00800345	6
SN3_00800355	2
SN3_00800360	1
SN3_00800365	11
SN3_00800375	5
SN3_00800385	3
SN3_00800390	1
SN3_00800395	6
SN3_00800405	5
SN3_00800425	6
SN3_00800430	1
SN3_00800435	8
SN3_00800440	13
SN3_00800445	1
SN3_00800450	22
SN3_00800475	1
SN3_00800490	1
SN3_00800495	2
SN3_00800500	1
SN3_00800505	1
SN3_00800510	8
SN3_00800520	6
SN3_00800525	44
SN3_00800530	4
SN3_00800535	1
SN3_00800545	6
SN3_00800550	2
SN3_00800565	19
SN3_00800570	4
SN3_00800575	12
SN3_00800585	7
SN3_00800595	2
SN3_00800600	3
SN3_00800615	1
SN3_00800620	3
SN3_00800630	1
SN3_00800640	1
SN3_00800645	1
SN3_00800650	5
SN3_00800655	6
SN3_00800665	2
SN3_00800670	12
SN3_00800675	5
SN3_00800680	1
SN3_00800690	32
SN3_00800695	1
SN3_00800700	7
SN3_00800705	7
SN3_00800715	3
SN3_00800725	2
SN3_00800735	1
SN3_00800765	1
SN3_00800770	1
SN3_00800775	7
SN3_00800785	1
SN3_00800790	4
SN3_00800795	7
SN3_00800800	14
SN3_00800805	3
SN3_00800810	7
SN3_00800815	7
SN3_00800825	6
SN3_00800830	2
SN3_00800835	9
SN3_00800840	1
SN3_00800845	6
SN3_00800850	12
SN3_00800855	6
SN3_00800860	1
SN3_00800875	12
SN3_00800885	14
SN3_00800890	1
SN3_00800895	1
SN3_00800900	7
SN3_00800910	1
SN3_00800915	9
SN3_00800920	26
SN3_00800925	3
SN3_00800930	6
SN3_00800935	2
SN3_00800950	1
SN3_00800955	1
SN3_00800970	11
SN3_00800975	2
SN3_00800980	8
SN3_00800990	12
SN3_00800995	1
SN3_00801000	14
SN3_00801010	9
SN3_00801015	14
SN3_00801020	4
SN3_00801025	1
SN3_00801035	2
SN3_00801040	10
SN3_00801045	4
SN3_00801050	17
SN3_00801055	9
SN3_00801060	3
SN3_00801065	3
SN3_00801080	3
SN3_00801085	10
SN3_00801090	1
SN3_00801095	1
SN3_00801100	2
SN3_00801105	20
SN3_00801110	3
SN3_00801115	3
SN3_00801120	4
SN3_00801125	9
SN3_00801140	1
SN3_00801145	4
SN3_00801150	6
SN3_00801155	5
SN3_00801160	6
SN3_00801170	12
SN3_00801175	13
SN3_00801180	6
SN3_00801190	3
SN3_00900005	14
SN3_00900015	18
SN3_00900020	5
SN3_00900025	1
SN3_00900030	14
SN3_00900035	4
SN3_00900040	4
SN3_00900050	5
SN3_00900065	6
SN3_00900070	24
SN3_00900080	10
SN3_00900110	1
SN3_00900115	3
SN3_00900120	3
SN3_00900125	4
SN3_00900155	6
SN3_00900160	5
SN3_00900175	13
SN3_00900180	2
SN3_00900185	8
SN3_00900190	5
SN3_00900195	6
SN3_00900205	3
SN3_00900210	9
SN3_00900220	3
SN3_00900225	13
SN3_00900230	13
SN3_00900245	15
SN3_00900250	1
SN3_00900275	7
SN3_00900280	1
SN3_00900295	10
SN3_00900300	2
SN3_00900310	1
SN3_00900315	7
SN3_00900320	4
[truncated: 2,596 more rows]
