# Supplementary material for: Characterization of mRNA polyadenylation in the apicomplexa
Source: PLoS One. 2018 Aug 30;13(8):e0203317. doi: 10.1371/journal.pone.0203317 (PMC6117058; doi:10.1371/journal.pone.0203317)
Supplement: S5 File — Poly(A) site clusters in S. neurona were tabulated and analyzed to identify PACs showing differential utilization at different growth stages. (XLSX) [file pone.0203317.s008.xlsx]

## Sheet: MvSr
groupID	featureID	exonBase	Mean	dispersion	stat	pvalue	padj	genomicData.seqnames	genomicData.start	genomicData.end	genomicData.width	genomicData.strand	countData.M1.txt	countData.M2.txt	countData.M3.txt	countData.S1.txt	countData.S2.txt	countData.S3.txt	transcripts
SN3_00201405:E004	SN3_00201405	E004	64.907	0.0320097	122.314	1.97e-28	1.36856e-24	sneu_scaffold00002	4625380	4625520	141	-	204	80	108	22	16	23	SN3_00201405
SN3_02400480:E006	SN3_02400480	E006	219.222	0.0710753	116.664	3.40019e-27	1.18106e-23	sneu_scaffold00024	1679732	1680163	432	+	620	501	335	4	1	1	SN3_02400480
SN3_00201405:E001	SN3_00201405	E001	342.927	0.0404906	84.6212	3.61376e-20	8.36825e-17	sneu_scaffold00002	4622415	4622877	463	-	291	93	172	633	414	572	SN3_00201405
SN3_02100100:E011	SN3_02100100	E011	130.312	0.0409055	77.9539	1.05472e-18	1.83178e-15	sneu_scaffold00021	391610	391659	50	-	416	187	257	26	11	10	SN3_02100100
SN3_02400565:E008	SN3_02400565	E008	111.899	0.0466795	75.8225	3.10338e-18	4.31184e-15	sneu_scaffold00024	2016515	2016648	134	+	378	215	167	7	3	9	SN3_02400565
SN3_00900345:E001	SN3_00900345	E001	8.63254	0.277252	75.2069	4.23876e-18	4.90778e-15	sneu_scaffold00009	1323567	1323649	83	-	6	1	3	10	12	21	SN3_00900345
SN3_01000555:E013	SN3_01000555	E013	35.1529	0.0736261	73.2184	1.16071e-17	1.15192e-14	sneu_scaffold00010	1892793	1892929	137	-	112	58	43	12	6	14	SN3_01000555
SN3_00700450:E001	SN3_00700450	E001	98.6526	0.0464427	69.5508	7.44704e-17	6.46682e-14	sneu_scaffold00007	1227581	1227674	94	+	265	190	102	42	25	39	SN3_00700450
SN3_02400565:E012	SN3_02400565	E012	464.005	0.0217827	67.129	2.5431e-16	1.96299e-13	sneu_scaffold00024	2017778	2018103	326	+	899	441	496	574	284	398	SN3_02400565
SN3_00200135:E009	SN3_00200135	E009	31.7112	0.048013	62.32	2.91939e-15	2.0281e-12	sneu_scaffold00002	526242	526311	70	-	22	12	6	70	31	63	SN3_00200135
SN3_01300345:E001	SN3_01300345	E001	387.359	0.0430588	60.1053	8.99174e-15	5.67869e-12	sneu_scaffold00013	1105394	1105783	390	-	17	47	6	969	485	882	SN3_01300345
SN3_00900345:E004	SN3_00900345	E004	189.438	0.0820956	58.6375	1.89571e-14	1.09746e-11	sneu_scaffold00009	1331019	1331212	194	-	542	448	270	3	1	0	SN3_00900345
SN3_01300345:E002	SN3_01300345	E002	99.9454	0.0448152	58.3772	2.16387e-14	1.15634e-11	sneu_scaffold00013	1106031	1106137	107	-	27	108	13	154	103	193	SN3_01300345
SN3_02700175:E010	SN3_02700175	E010	19.3599	0.0842731	51.2313	8.20971e-13	4.07377e-10	sneu_scaffold00027	659918	659974	57	+	80	19	44	0	0	0	SN3_02700175
SN3_00300940:E001	SN3_00300940	E001	70.9325	0.0696754	48.1084	4.03302e-12	1.86782e-09	sneu_scaffold00003	2924074	2924223	150	+	234	129	118	7	1	4	SN3_00300940
SN3_00900845:E001	SN3_00900845	E001	41.5303	0.0510972	47.7361	4.87626e-12	2.11721e-09	sneu_scaffold00009	3076258	3076346	89	+	90	40	60	44	13	35	SN3_00900845
SN3_01500720:E001	SN3_01500720	E001	235.249	0.0832511	47.3244	6.01591e-12	2.45839e-09	sneu_scaffold00015	2237082	2237318	237	-	33	41	31	470	352	496	SN3_01500720
SN3_02600330:E004	SN3_02600330	E004	371.805	0.0560595	45.6356	1.42428e-11	5.49692e-09	sneu_scaffold00026	1204196	1204546	351	-	1506	452	677	31	30	29	SN3_02600330
SN3_02400480:E004	SN3_02400480	E004	4.62049	0.270732	44.9457	2.02571e-11	7.40663e-09	sneu_scaffold00024	1674043	1674090	48	+	1	0	0	17	9	2	SN3_02400480
SN3_01300355:E006	SN3_01300355	E006	1291.02	0.026063	44.2635	2.87011e-11	9.96932e-09	sneu_scaffold00013	1136735	1137054	320	+	4646	1810	1892	283	158	449	SN3_01300355
SN3_02400540:E001	SN3_02400540	E001	23.1767	0.119842	41.7964	1.0129e-10	3.35076e-08	sneu_scaffold00024	1896063	1896089	27	-	4	1	4	55	28	53	SN3_02400540
SN3_03800005:E001	SN3_03800005	E001	67.9166	0.0765347	39.2503	3.72809e-10	1.17723e-07	sneu_scaffold00038	4536	4562	27	+	216	67	129	17	20	26	SN3_03800005
SN3_00103545:E006	SN3_00103545	E006	61.5895	0.0519169	37.0595	1.14577e-09	2.94801e-07	sneu_scaffold00001	11067327	11067476	150	-	154	122	122	4	1	2	SN3_00103545
SN3_00400590:E001	SN3_00400590	E001	3.84671	0.177862	37.2964	1.01472e-09	2.94801e-07	sneu_scaffold00004	2021935	2021949	15	+	2	1	2	5	9	3	SN3_00400590
SN3_01000925:E005	SN3_01000925	E005	88.7218	0.100918	37.0628	1.14384e-09	2.94801e-07	sneu_scaffold00010	3233731	3233805	75	+	2	7	2	190	200	113	SN3_01000925
SN3_01500720:E002	SN3_01500720	E002	168.274	0.0743378	37.1377	1.10076e-09	2.94801e-07	sneu_scaffold00015	2237708	2237986	279	-	257	199	94	273	130	143	SN3_01500720
SN3_02400565:E009	SN3_02400565	E009	53.494	0.0764746	37.0861	1.13029e-09	2.94801e-07	sneu_scaffold00024	2016881	2016998	118	+	188	105	72	4	0	7	SN3_02400565
SN3_01000555:E006	SN3_01000555	E006	256.459	0.0410843	35.5444	2.49298e-09	6.18525e-07	sneu_scaffold00010	1890253	1890432	180	-	88	76	43	620	368	394	SN3_01000555
SN3_03900175:E001	SN3_03900175	E001	29.9046	0.0811572	34.9881	3.31728e-09	7.94661e-07	sneu_scaffold00039	485913	486035	123	+	80	69	31	6	8	3	SN3_03900175
SN3_02800370:E011	SN3_02800370	E011	32.0309	0.0772292	34.8878	3.49256e-09	8.08761e-07	sneu_scaffold00028	1093815	1093876	62	-	61	38	38	35	26	10	SN3_02800370
SN3_04900060:E004	SN3_04900060	E004	355.931	0.057791	34.7552	3.73883e-09	8.37859e-07	sneu_scaffold00049	259470	259750	281	-	88	60	101	779	652	454	SN3_04900060
SN3_00400330:E002	SN3_00400330	E002	72.6692	0.083242	34.0641	5.3327e-09	1.1577e-06	sneu_scaffold00004	1019369	1019509	141	-	80	51	24	147	78	88	SN3_00400330
SN3_01500480:E003	SN3_01500480	E003	73.8539	0.114322	33.871	5.88886e-09	1.2397e-06	sneu_scaffold00015	1496585	1496616	32	-	315	92	129	6	4	2	SN3_01500480
SN3_00200955:E006	SN3_00200955	E006	10.9506	0.116064	33.7075	6.40534e-09	1.29853e-06	sneu_scaffold00002	3064445	3064453	9	+	20	15	23	2	8	0	SN3_00200955
SN3_00400350:E007	SN3_00400350	E007	5.50665	0.159109	33.6664	6.5422e-09	1.29853e-06	sneu_scaffold00004	1099655	1099674	20	-	4	0	2	16	7	7	SN3_00400350
SN3_01100405:E005	SN3_01100405	E005	35.5586	0.0773069	33.224	8.21309e-09	1.5849e-06	sneu_scaffold00011	1480727	1480874	148	-	66	80	43	17	9	10	SN3_01100405
SN3_01800630:E001	SN3_01800630	E001	25.1096	0.11205	33.0519	8.97295e-09	1.68473e-06	sneu_scaffold00018	1982498	1982563	66	-	6	0	1	37	42	64	SN3_01800630
SN3_00400330:E001	SN3_00400330	E001	30.4832	0.0911843	32.3355	1.29723e-08	2.36476e-06	sneu_scaffold00004	1018950	1019036	87	-	1	1	2	81	34	73	SN3_00400330
SN3_02100010:E010	SN3_02100010	E010	23.8278	0.0612801	32.2414	1.3616e-08	2.36476e-06	sneu_scaffold00021	35521	35560	40	-	34	15	8	36	30	30	SN3_02100010
SN3_02400540:E002	SN3_02400540	E002	4.95063	0.19434	32.288	1.32932e-08	2.36476e-06	sneu_scaffold00024	1896569	1896578	10	-	13	9	5	2	2	2	SN3_02400540
SN3_00103455:E010	SN3_00103455	E010	113.423	0.0438653	31.3693	2.13323e-08	3.61452e-06	sneu_scaffold00001	10747453	10747637	185	-	260	148	178	69	46	52	SN3_00103455
SN3_00300275:E001	SN3_00300275	E001	8.12706	0.199231	31.0652	2.49501e-08	4.12687e-06	sneu_scaffold00003	860760	860776	17	+	24	18	11	1	0	1	SN3_00300275
SN3_02600330:E002	SN3_02600330	E002	3.65714	0.366963	30.6635	3.06888e-08	4.95802e-06	sneu_scaffold00026	1200568	1200603	36	-	0	0	1	6	2	14	SN3_02600330
SN3_00103545:E002	SN3_00103545	E002	68.2118	0.0558739	30.4559	3.41548e-08	5.19667e-06	sneu_scaffold00001	11065189	11065269	81	-	106	74	112	82	47	16	SN3_00103545
SN3_00400590:E002	SN3_00400590	E002	5.96039	0.260702	30.4469	3.43134e-08	5.19667e-06	sneu_scaffold00004	2024100	2024112	13	+	5	1	2	8	17	1	SN3_00400590
SN3_00500680:E001	SN3_00500680	E001	10.0348	0.111449	30.4414	3.44101e-08	5.19667e-06	sneu_scaffold00005	2265756	2265888	133	+	33	17	17	1	0	2	SN3_00500680
SN3_00102300:E001	SN3_00102300	E001	57.7364	0.124896	29.9434	4.44849e-08	6.57524e-06	sneu_scaffold00001	7012119	7012190	72	-	32	5	15	155	47	126	SN3_00102300
SN3_02400480:E001	SN3_02400480	E001	8.39667	0.104555	29.7211	4.98899e-08	7.22052e-06	sneu_scaffold00024	1657240	1657260	21	+	16	9	7	8	9	5	SN3_02400480
SN3_02200540:E007	SN3_02200540	E007	4.09967	0.185518	29.4069	5.86691e-08	8.31783e-06	sneu_scaffold00022	1805246	1805254	9	-	13	6	3	1	3	2	SN3_02200540
SN3_02700175:E012	SN3_02700175	E012	9.57346	0.103443	29.1653	6.64595e-08	9.23388e-06	sneu_scaffold00027	660284	660349	66	+	34	12	22	0	0	0	SN3_02700175
SN3_01900255:E002	SN3_01900255	E002	299.778	0.0694752	29.0621	7.00935e-08	9.54783e-06	sneu_scaffold00019	722081	722352	272	-	291	268	128	533	300	375	SN3_01900255
SN3_01900255:E001	SN3_01900255	E001	207.436	0.0699112	28.8987	7.62655e-08	1.01888e-05	sneu_scaffold00019	721753	721825	73	-	30	41	36	441	311	399	SN3_01900255
SN3_02900110:E030	SN3_02900110	E030	226.444	0.0583301	28.6292	8.76489e-08	1.14886e-05	sneu_scaffold00029	495305	495519	215	-	555	408	445	34	16	35	SN3_02900110
SN3_00700720:E003	SN3_00700720	E003	4.72904	0.180181	28.357	1.00882e-07	1.29783e-05	sneu_scaffold00007	2131022	2131052	31	+	10	14	4	1	0	1	SN3_00700720
SN3_00200135:E001	SN3_00200135	E001	464.876	0.0549039	28.2864	1.04626e-07	1.32152e-05	sneu_scaffold00002	524815	525050	236	-	18	4	7	1360	585	959	SN3_00200135
SN3_01000555:E012	SN3_01000555	E012	10.5729	0.0926421	28.0206	1.20033e-07	1.48905e-05	sneu_scaffold00010	1892708	1892765	58	-	31	15	12	8	2	6	SN3_01000555
SN3_00103545:E008	SN3_00103545	E008	39.4569	0.0684785	27.9135	1.26864e-07	1.54618e-05	sneu_scaffold00001	11068205	11068402	198	-	125	67	77	1	0	2	SN3_00103545
SN3_00400350:E008	SN3_00400350	E008	3.1603	0.242598	27.8525	1.30927e-07	1.56819e-05	sneu_scaffold00004	1099755	1099816	62	-	0	1	0	11	4	4	SN3_00400350
SN3_00103265:E006	SN3_00103265	E006	2.97351	0.297095	27.3842	1.66792e-07	1.9639e-05	sneu_scaffold00001	10112722	10112807	86	-	15	4	4	0	0	0	SN3_00103265
SN3_02200540:E006	SN3_02200540	E006	143.755	0.0818287	27.1111	1.92089e-07	2.22407e-05	sneu_scaffold00022	1803339	1803578	240	-	95	115	26	249	176	224	SN3_02200540
SN3_00102265:E001	SN3_00102265	E001	31.6707	0.0590553	26.9957	2.0391e-07	2.28478e-05	sneu_scaffold00001	6875062	6875087	26	+	81	29	38	25	19	24	SN3_00102265
SN3_00700450:E003	SN3_00700450	E003	51.3608	0.102895	27.014	2.01983e-07	2.28478e-05	sneu_scaffold00007	1228399	1228594	196	+	32	15	25	113	52	91	SN3_00700450
SN3_01000370:E002	SN3_01000370	E002	186.677	0.104767	26.8619	2.18529e-07	2.37207e-05	sneu_scaffold00010	1334704	1334830	127	+	114	43	79	447	358	101	SN3_01000370
SN3_02800025:E001	SN3_02800025	E001	61.9713	0.100744	26.8769	2.16838e-07	2.37207e-05	sneu_scaffold00028	72889	72921	33	-	104	105	86	50	36	10	SN3_02800025
SN3_00103230:E006	SN3_00103230	E006	53.7709	0.100649	26.8068	2.24845e-07	2.40307e-05	sneu_scaffold00001	10007088	10007219	132	-	134	48	49	61	19	64	SN3_00103230
SN3_01500580:E008	SN3_01500580	E008	17.7165	0.0688669	26.4138	2.75562e-07	2.8713e-05	sneu_scaffold00015	1855644	1855691	48	-	24	17	13	23	13	24	SN3_01500580
SN3_02600330:E001	SN3_02600330	E001	11.0724	0.42637	26.4043	2.76921e-07	2.8713e-05	sneu_scaffold00026	1200493	1200538	46	-	3	11	0	14	20	15	SN3_02600330
SN3_05100010:E005	SN3_05100010	E005	22.179	0.0662284	26.2653	2.97593e-07	3.04026e-05	sneu_scaffold00051	60198	60202	5	+	24	15	18	31	22	30	SN3_05100010
SN3_00600720:E001	SN3_00600720	E001	15.4129	0.135661	26.1694	3.1274e-07	3.1487e-05	sneu_scaffold00006	2398159	2398257	99	+	50	25	14	10	3	7	SN3_00600720
SN3_00900035:E003	SN3_00900035	E003	381.122	0.0659212	25.9788	3.45196e-07	3.42582e-05	sneu_scaffold00009	161181	161251	71	+	185	78	76	898	642	472	SN3_00900035
SN3_00800815:E002	SN3_00800815	E002	21.916	0.0950542	25.9395	3.5228e-07	3.44689e-05	sneu_scaffold00008	2613208	2613306	99	-	65	20	35	17	5	13	SN3_00800815
SN3_01100405:E002	SN3_01100405	E002	32.7177	0.116808	25.7256	3.93574e-07	3.79744e-05	sneu_scaffold00011	1479121	1479190	70	-	20	23	5	70	23	69	SN3_01100405
SN3_01900070:E003	SN3_01900070	E003	38.2979	0.0568989	25.6736	4.04323e-07	3.84771e-05	sneu_scaffold00019	182819	182926	108	-	86	42	52	35	13	31	SN3_01900070
SN3_01500755:E006	SN3_01500755	E006	42.0673	0.0641982	25.5261	4.36435e-07	4.0061e-05	sneu_scaffold00015	2365344	2365513	170	-	92	47	38	42	16	50	SN3_01500755
SN3_01800105:E004	SN3_01800105	E004	73.5311	0.0457323	25.518	4.38266e-07	4.0061e-05	sneu_scaffold00018	460309	460368	60	-	151	71	76	54	52	80	SN3_01800105
SN3_01800630:E003	SN3_01800630	E003	12.2052	0.224565	25.5635	4.28057e-07	4.0061e-05	sneu_scaffold00018	1983837	1983937	101	-	38	5	15	15	2	15	SN3_01800630
SN3_00800135:E001	SN3_00800135	E001	448.157	0.0604662	25.423	4.60397e-07	4.15374e-05	sneu_scaffold00008	519380	519729	350	+	1542	728	784	35	15	46	SN3_00800135
SN3_01700040:E002	SN3_01700040	E002	439.487	0.127184	25.386	4.69302e-07	4.17979e-05	sneu_scaffold00017	313978	314252	275	-	97	37	53	1388	437	840	SN3_01700040
SN3_03200065:E025	SN3_03200065	E025	28.0811	0.0733033	25.3498	4.78205e-07	4.20518e-05	sneu_scaffold00032	256612	256653	42	-	91	33	34	13	10	17	SN3_03200065
SN3_00800815:E001	SN3_00800815	E001	17.0071	0.0999657	25.148	5.30951e-07	4.61064e-05	sneu_scaffold00008	2611537	2611569	33	-	16	4	7	27	26	26	SN3_00800815
SN3_00900035:E001	SN3_00900035	E001	364.833	0.0735427	24.4156	7.76377e-07	6.65863e-05	sneu_scaffold00009	160658	160856	199	+	587	274	237	529	277	505	SN3_00900035
SN3_00101420:E010	SN3_00101420	E010	39.2154	0.0399839	24.3642	7.97362e-07	6.75521e-05	sneu_scaffold00001	4261787	4261949	163	-	84	51	50	28	24	20	SN3_00101420
SN3_00200840:E004	SN3_00200840	E004	13.0511	0.0864286	24.0364	9.45312e-07	7.81795e-05	sneu_scaffold00002	2734189	2734297	109	-	29	12	24	5	4	13	SN3_00200840
SN3_00400350:E009	SN3_00400350	E009	3.51526	0.159718	24.0561	9.35685e-07	7.81795e-05	sneu_scaffold00004	1108264	1108362	99	-	3	1	1	6	5	6	SN3_00400350
SN3_02200105:E002	SN3_02200105	E002	85.0186	0.0577393	23.9696	9.78679e-07	7.99869e-05	sneu_scaffold00022	452672	452804	133	+	138	99	52	95	57	111	SN3_02200105
SN3_00101905:E002	SN3_00101905	E002	7.04213	0.115125	23.7781	1.08107e-06	8.7328e-05	sneu_scaffold00001	5917402	5917442	41	+	19	15	11	1	0	1	SN3_00101905
SN3_02600200:E001	SN3_02600200	E001	4.15546	0.184738	23.6559	1.1519e-06	8.9913e-05	sneu_scaffold00026	797955	797963	9	+	10	7	9	0	1	0	SN3_02600200
SN3_02800025:E004	SN3_02800025	E004	318.336	0.110283	23.6958	1.1283e-06	8.9913e-05	sneu_scaffold00028	78038	78104	67	-	820	768	433	17	27	16	SN3_02800025
SN3_03600070:E003	SN3_03600070	E003	28.8806	0.0757023	23.6706	1.14313e-06	8.9913e-05	sneu_scaffold00036	137664	137756	93	-	88	21	57	12	8	17	SN3_03600070
SN3_00601025:E001	SN3_00601025	E001	7.86679	0.166495	23.6039	1.18348e-06	9.13519e-05	sneu_scaffold00006	3637191	3637238	48	+	23	16	14	0	0	0	SN3_00601025
SN3_04900060:E007	SN3_04900060	E007	99.9203	0.0707698	23.5639	1.20832e-06	9.22437e-05	sneu_scaffold00049	260496	260778	283	-	157	62	101	117	93	117	SN3_04900060
SN3_01800465:E002	SN3_01800465	E002	45.5513	0.0597851	23.5033	1.24698e-06	9.41605e-05	sneu_scaffold00018	1411022	1411133	112	+	44	46	29	72	35	62	SN3_01800465
SN3_01100460:E001	SN3_01100460	E001	6.43905	0.122427	23.429	1.29608e-06	9.68156e-05	sneu_scaffold00011	1728926	1728941	16	+	22	9	11	1	2	0	SN3_01100460
SN3_00102300:E002	SN3_00102300	E002	51.8767	0.0732739	23.3074	1.38069e-06	0.000102039	sneu_scaffold00001	7012737	7012861	125	-	98	72	60	43	22	44	SN3_00102300
SN3_01500480:E006	SN3_01500480	E006	8.24775	0.188931	23.0097	1.61188e-06	0.000117871	sneu_scaffold00015	1501903	1501950	48	-	3	3	8	23	12	2	SN3_01500480
SN3_00301400:E002	SN3_00301400	E002	8.33821	0.125376	22.8143	1.78431e-06	0.000129121	sneu_scaffold00003	4415584	4415658	75	+	23	9	13	10	1	3	SN3_00301400
SN3_00700735:E003	SN3_00700735	E003	29.5979	0.108458	22.6239	1.97019e-06	0.000141102	sneu_scaffold00007	2212475	2212797	323	-	55	28	29	40	13	34	SN3_00700735
SN3_00100675:E002	SN3_00100675	E002	5.11183	0.201683	22.6025	1.99223e-06	0.000141225	sneu_scaffold00001	2225861	2225872	12	+	0	0	1	10	7	13	SN3_00100675
SN3_01900490:E001	SN3_01900490	E001	114.286	0.0677454	22.4874	2.11532e-06	0.000148435	sneu_scaffold00019	1421508	1421662	155	-	41	21	22	285	215	111	SN3_01900490
SN3_01800105:E005	SN3_01800105	E005	328.617	0.0830883	22.374	2.24392e-06	0.000155885	sneu_scaffold00018	461556	461815	260	-	1090	518	489	100	32	82	SN3_01800105
SN3_00500105:E003	SN3_00500105	E003	418.305	0.0381817	22.2871	2.34777e-06	0.000161485	sneu_scaffold00005	374274	374624	351	-	682	362	473	647	192	434	SN3_00500105
SN3_00301420:E002	SN3_00301420	E002	25.8759	0.0709652	22.2312	2.41716e-06	0.000164628	sneu_scaffold00003	4496617	4496646	30	+	49	58	23	25	7	5	SN3_00301420
SN3_00600340:E013	SN3_00600340	E013	97.4343	0.094386	22.2095	2.44461e-06	0.000164881	sneu_scaffold00006	1134531	1134738	208	-	287	153	133	38	18	42	SN3_00600340
SN3_01700040:E006	SN3_01700040	E006	73.7913	0.12441	22.0074	2.71604e-06	0.000181426	sneu_scaffold00017	315103	315292	190	-	80	153	36	90	51	41	SN3_01700040
SN3_00301840:E003	SN3_00301840	E003	83.3971	0.103436	21.7409	3.12061e-06	0.000205259	sneu_scaffold00003	6203890	6203972	83	-	129	30	74	122	84	108	SN3_00301840
SN3_00600395:E001	SN3_00600395	E001	431.151	0.0594042	21.734	3.13192e-06	0.000205259	sneu_scaffold00006	1349258	1349407	150	+	436	315	186	724	387	707	SN3_00600395
SN3_00900755:E007	SN3_00900755	E007	45.301	0.0521087	21.4966	3.5445e-06	0.000230128	sneu_scaffold00009	2784217	2784279	63	-	4	3	1	130	73	69	SN3_00900755
SN3_05100010:E002	SN3_05100010	E002	150.954	0.149954	21.4529	3.62631e-06	0.000233259	sneu_scaffold00051	59463	59559	97	+	505	180	323	19	5	34	SN3_05100010
SN3_02600500:E001	SN3_02600500	E001	6.72391	0.135195	21.3574	3.81139e-06	0.000242915	sneu_scaffold00026	1773371	1773416	46	+	26	7	12	1	1	2	SN3_02600500
SN3_03900195:E007	SN3_03900195	E007	72.884	0.102194	21.1191	4.31616e-06	0.000272585	sneu_scaffold00039	574496	574590	95	-	197	99	80	42	18	65	SN3_03900195
SN3_02600405:E002	SN3_02600405	E002	14.5374	0.112329	20.9803	4.64019e-06	0.000290409	sneu_scaffold00026	1423614	1423629	16	+	6	3	8	33	12	31	SN3_02600405
SN3_00900295:E004	SN3_00900295	E004	5.73561	0.130169	20.9488	4.71712e-06	0.000292588	sneu_scaffold00009	1147620	1147631	12	+	5	0	2	10	9	10	SN3_00900295
SN3_03300285:E003	SN3_03300285	E003	3.44783	0.392087	20.9218	4.7841e-06	0.000294116	sneu_scaffold00033	1015383	1015422	40	-	4	12	4	0	0	0	SN3_03300285
SN3_03600170:E002	SN3_03600170	E002	90.2938	0.0796008	20.6977	5.37807e-06	0.000327732	sneu_scaffold00036	449533	449836	304	+	208	85	130	72	31	87	SN3_03600170
SN3_00800670:E008	SN3_00800670	E008	5.00086	0.149343	20.6486	5.51764e-06	0.000333313	sneu_scaffold00008	2197564	2197632	69	-	15	11	7	1	0	0	SN3_00800670
SN3_01100280:E004	SN3_01100280	E004	72.9222	0.0765788	20.6044	5.64656e-06	0.000338161	sneu_scaffold00011	966640	966857	218	-	153	49	65	120	57	53	SN3_01100280
SN3_00500195:E003	SN3_00500195	E003	49.0319	0.139584	20.4041	6.26962e-06	0.000372266	sneu_scaffold00005	682557	682579	23	+	1	3	0	158	48	106	SN3_00500195
SN3_01500145:E008	SN3_01500145	E008	29.0237	0.0596168	20.3045	6.60451e-06	0.000388827	sneu_scaffold00015	466251	466275	25	+	16	12	2	67	39	46	SN3_01500145
SN3_01200360:E004	SN3_01200360	E004	6.94821	0.274825	20.282	6.6825e-06	0.000390112	sneu_scaffold00012	1186973	1187013	41	+	30	14	7	0	0	0	SN3_01200360
SN3_02200635:E003	SN3_02200635	E003	4.26551	0.147937	20.1742	7.07015e-06	0.000409303	sneu_scaffold00022	2060613	2060652	40	+	11	6	9	2	0	1	SN3_02200635
SN3_00500385:E003	SN3_00500385	E003	8.55378	0.264472	20.1083	7.31771e-06	0.00041669	sneu_scaffold00005	1271486	1271588	103	+	36	4	24	0	0	0	SN3_00500385
SN3_02300185:E006	SN3_02300185	E006	46.7753	0.080155	20.1117	7.30494e-06	0.00041669	sneu_scaffold00023	608339	608400	62	-	121	52	65	41	24	16	SN3_02300185
SN3_01300560:E003	SN3_01300560	E003	47.5295	0.0642536	19.9907	7.78203e-06	0.000439526	sneu_scaffold00013	2009063	2009082	20	-	5	4	1	162	47	90	SN3_01300560
SN3_00900515:E003	SN3_00900515	E003	3.51618	0.169765	19.9522	7.94034e-06	0.000443704	sneu_scaffold00009	1825416	1825422	7	+	8	6	5	1	1	2	SN3_00900515
SN3_01200915:E001	SN3_01200915	E001	2.7831	0.294051	19.9418	7.98373e-06	0.000443704	sneu_scaffold00012	3334223	3334284	62	-	10	2	8	0	0	0	SN3_01200915
SN3_01200275:E004	SN3_01200275	E004	8.28062	0.211962	19.8198	8.50947e-06	0.000469169	sneu_scaffold00012	900908	900993	86	+	3	0	5	17	12	14	SN3_01200275
SN3_01500450:E002	SN3_01500450	E002	26.2693	0.0739387	19.6063	9.51565e-06	0.000520514	sneu_scaffold00015	1388688	1388737	50	+	68	25	23	30	12	25	SN3_01500450
SN3_03600180:E004	SN3_03600180	E004	45.9247	0.0695629	19.4638	1.02525e-05	0.000556439	sneu_scaffold00036	464879	465036	158	-	166	94	63	0	0	0	SN3_03600180
SN3_00103415:E006	SN3_00103415	E006	4.55522	0.278403	19.3503	1.08803e-05	0.000585936	sneu_scaffold00001	10616525	10616539	15	-	0	0	0	21	6	3	SN3_00103415
SN3_00400590:E004	SN3_00400590	E004	121.667	0.314695	19.2344	1.15609e-05	0.000617794	sneu_scaffold00004	2030295	2030394	100	+	433	182	234	11	0	4	SN3_00400590
SN3_02800150:E001	SN3_02800150	E001	17.1644	0.134698	19.1779	1.19083e-05	0.000631503	sneu_scaffold00028	402836	402920	85	+	45	16	9	16	7	27	SN3_02800150
SN3_02200095:E003	SN3_02200095	E003	2.98766	0.470291	19.0891	1.24754e-05	0.000656567	sneu_scaffold00022	409352	409391	40	+	5	0	0	3	0	13	SN3_02200095
SN3_02000515:E001	SN3_02000515	E001	75.4653	0.0763614	18.8873	1.38671e-05	0.000724323	sneu_scaffold00020	1945083	1945149	67	+	229	130	127	15	3	15	SN3_02000515
SN3_00100290:E006	SN3_00100290	E006	29.7674	0.111812	18.8288	1.42988e-05	0.000741298	sneu_scaffold00001	971134	971249	116	-	54	34	30	25	6	49	SN3_00100290
SN3_03600170:E001	SN3_03600170	E001	7.48892	0.121806	18.8036	1.44893e-05	0.000745609	sneu_scaffold00036	448319	448381	63	+	24	10	18	0	0	0	SN3_03600170
SN3_00900330:E002	SN3_00900330	E002	41.1787	0.105278	18.7428	1.49588e-05	0.000764106	sneu_scaffold00009	1227830	1227900	71	+	53	24	33	54	59	34	SN3_00900330
SN3_00400395:E001	SN3_00400395	E001	111.852	0.120191	18.6398	1.57887e-05	0.000800611	sneu_scaffold00004	1232159	1232335	177	+	138	83	85	177	86	155	SN3_00400395
SN3_00500195:E001	SN3_00500195	E001	509.416	0.15137	18.5004	1.69867e-05	0.000855118	sneu_scaffold00005	681459	681649	191	+	192	302	59	1285	786	499	SN3_00500195
SN3_02200540:E005	SN3_02200540	E005	628.299	0.0818079	18.4097	1.78146e-05	0.000890344	sneu_scaffold00022	1802581	1803103	523	-	66	57	41	1541	1140	944	SN3_02200540
SN3_00500105:E005	SN3_00500105	E005	394.632	0.0814916	18.3594	1.82914e-05	0.000901209	sneu_scaffold00005	375552	376052	501	-	1263	580	556	119	70	170	SN3_00500105
SN3_01300375:E001	SN3_01300375	E001	10.838	0.114742	18.3652	1.82359e-05	0.000901209	sneu_scaffold00013	1251245	1251274	30	-	21	14	8	14	9	5	SN3_01300375
SN3_01800620:E001	SN3_01800620	E001	17.8001	0.272558	18.3031	1.88403e-05	0.000921717	sneu_scaffold00018	1972089	1972151	63	-	35	13	55	3	0	11	SN3_01800620
SN3_01500145:E004	SN3_01500145	E004	182.634	0.049582	18.2662	1.9209e-05	0.000926702	sneu_scaffold00015	465517	465723	207	+	309	199	134	226	133	191	SN3_01500145
SN3_01900030:E003	SN3_01900030	E003	6.7027	0.168609	18.2732	1.91379e-05	0.000926702	sneu_scaffold00019	70378	70443	66	+	2	0	0	8	8	23	SN3_01900030
SN3_03100065:E009	SN3_03100065	E009	59.7018	0.0716018	18.0837	2.11402e-05	0.00101283	sneu_scaffold00031	491425	491474	50	-	148	91	129	15	7	7	SN3_03100065
SN3_01200275:E003	SN3_01200275	E003	5.76817	0.306419	18.0543	2.1469e-05	0.00102154	sneu_scaffold00012	900107	900118	12	+	12	18	6	0	0	0	SN3_01200275
SN3_02500310:E001	SN3_02500310	E001	4.83812	0.398121	17.9987	2.21059e-05	0.00104469	sneu_scaffold00025	811346	811397	52	+	2	21	3	0	0	0	SN3_02500310
SN3_00500225:E005	SN3_00500225	E005	92.047	0.0751382	17.8312	2.41386e-05	0.00113305	sneu_scaffold00005	891847	891975	129	+	229	119	210	18	14	24	SN3_00500225
SN3_03800105:E001	SN3_03800105	E001	5.35986	0.211473	17.8024	2.45078e-05	0.00114266	sneu_scaffold00038	333895	333926	32	-	3	3	2	17	2	9	SN3_03800105
SN3_00501070:E002	SN3_00501070	E002	3.14077	0.246325	17.7832	2.47558e-05	0.00114652	sneu_scaffold00005	3780112	3780156	45	+	9	3	7	0	2	0	SN3_00501070
SN3_01800365:E008	SN3_01800365	E008	8.41054	0.142594	17.7342	2.54019e-05	0.00116865	sneu_scaffold00018	1155951	1155990	40	-	23	11	12	4	1	7	SN3_01800365
SN3_00800670:E009	SN3_00800670	E009	6.63468	0.12074	17.7111	2.57118e-05	0.00117513	sneu_scaffold00008	2197702	2197713	12	-	22	12	8	2	2	0	SN3_00800670
SN3_00800440:E008	SN3_00800440	E008	13.4439	0.0984911	17.6655	2.63356e-05	0.00118801	sneu_scaffold00008	1488149	1488204	56	-	28	12	22	15	7	6	SN3_00800440
SN3_01700490:E004	SN3_01700490	E004	90.2297	0.0625263	17.6663	2.63246e-05	0.00118801	sneu_scaffold00017	1891890	1892021	132	+	58	28	22	155	138	153	SN3_01700490
SN3_00601060:E008	SN3_00601060	E008	6.90445	0.194526	17.5639	2.77808e-05	0.00124512	sneu_scaffold00006	3784547	3784601	55	-	16	19	5	3	0	2	SN3_00601060
SN3_00102535:E001	SN3_00102535	E001	35.2616	0.0715785	17.5463	2.80399e-05	0.00124614	sneu_scaffold00001	7766555	7766787	233	+	114	64	52	6	4	4	SN3_00102535
SN3_01900490:E003	SN3_01900490	E003	34.3932	0.0771718	17.538	2.81623e-05	0.00124614	sneu_scaffold00019	1423385	1423448	64	-	32	34	24	53	37	33	SN3_01900490
SN3_00103265:E001	SN3_00103265	E001	163.559	0.0732955	17.5026	2.86917e-05	0.00125726	sneu_scaffold00001	10107652	10107787	136	-	25	18	18	469	210	291	SN3_00103265
SN3_01500465:E003	SN3_01500465	E003	11.7952	0.172509	17.497	2.87756e-05	0.00125726	sneu_scaffold00015	1439901	1439922	22	+	1	1	0	25	14	32	SN3_01500465
SN3_00103415:E003	SN3_00103415	E003	10.9074	0.200681	17.474	2.91261e-05	0.00126462	sneu_scaffold00001	10613438	10613500	63	-	27	21	20	1	0	3	SN3_00103415
SN3_02500395:E002	SN3_02500395	E002	5.69624	0.212934	17.4306	2.97989e-05	0.00127493	sneu_scaffold00025	1116099	1116161	63	-	0	4	2	6	4	18	SN3_02500395
SN3_02900050:E013	SN3_02900050	E013	28.2793	0.100123	17.4256	2.98769e-05	0.00127493	sneu_scaffold00029	258828	258966	139	-	38	25	20	34	46	10	SN3_02900050
SN3_04200020:E003	SN3_04200020	E003	15.219	0.0828852	17.4233	2.99143e-05	0.00127493	sneu_scaffold00042	259160	259348	189	-	59	12	17	13	4	9	SN3_04200020
SN3_01300355:E009	SN3_01300355	E009	84.1047	0.0696194	17.3853	3.05175e-05	0.00129271	sneu_scaffold00013	1142123	1142322	200	+	143	90	86	96	50	85	SN3_01300355
SN3_01500030:E017	SN3_01500030	E017	29.4013	0.200508	17.2515	3.27437e-05	0.00137031	sneu_scaffold00015	111696	111857	162	-	103	29	58	14	1	8	SN3_01500030
SN3_03700215:E003	SN3_03700215	E003	133.179	0.0423544	17.2623	3.25577e-05	0.00137031	sneu_scaffold00037	839555	839647	93	-	118	104	74	240	136	167	SN3_03700215
SN3_02600525:E003	SN3_02600525	E003	16.1482	0.0904692	17.1961	3.37128e-05	0.00140241	sneu_scaffold00026	1860271	1860298	28	+	10	6	6	31	31	13	SN3_02600525
SN3_00301840:E002	SN3_00301840	E002	121.096	0.0953324	17.157	3.44146e-05	0.00142309	sneu_scaffold00003	6203662	6203754	93	-	35	21	12	346	158	195	SN3_00301840
SN3_01300475:E004	SN3_01300475	E004	5.70793	0.393455	16.9289	3.88054e-05	0.00159516	sneu_scaffold00013	1731368	1731398	31	-	17	8	9	3	0	3	SN3_01300475
SN3_01500900:E004	SN3_01500900	E004	13.5889	0.179036	16.8444	4.05738e-05	0.00165804	sneu_scaffold00015	2924251	2924323	73	-	48	25	12	6	4	1	SN3_01500900
SN3_00301780:E003	SN3_00301780	E003	60.4478	0.0569412	16.8043	4.14399e-05	0.00167374	sneu_scaffold00003	5890262	5890286	25	+	18	13	26	107	84	119	SN3_00301780
SN3_02200635:E002	SN3_02200635	E002	4.30651	0.198909	16.811	4.12922e-05	0.00167374	sneu_scaffold00022	2059589	2059595	7	+	15	3	10	2	1	0	SN3_02200635
SN3_00100030:E006	SN3_00100030	E006	16.4103	0.103036	16.7357	4.29644e-05	0.00172528	sneu_scaffold00001	110271	110307	37	+	7	0	2	35	22	37	SN3_00100030
SN3_01000370:E001	SN3_01000370	E001	3.15662	0.242725	16.6928	4.39471e-05	0.0017546	sneu_scaffold00010	1333427	1333435	9	+	15	3	4	0	1	1	SN3_01000370
SN3_01900070:E001	SN3_01900070	E001	22.4578	0.0506772	16.6331	4.53521e-05	0.00180035	sneu_scaffold00019	180781	180894	114	-	20	7	12	48	15	46	SN3_01900070
SN3_00600455:E002	SN3_00600455	E002	11.2212	0.256804	16.5671	4.69579e-05	0.0018535	sneu_scaffold00006	1626332	1626393	62	+	17	6	11	8	21	5	SN3_00600455
SN3_02200095:E001	SN3_02200095	E001	18.2115	0.10939	16.44	5.02131e-05	0.00197079	sneu_scaffold00022	374263	374419	157	+	67	27	34	0	0	2	SN3_02200095
SN3_00800125:E001	SN3_00800125	E001	6.72809	0.176435	16.3954	5.14091e-05	0.00200628	sneu_scaffold00008	507043	507108	66	-	5	1	2	9	14	9	SN3_00800125
SN3_01200110:E002	SN3_01200110	E002	12.6784	0.136606	16.3849	5.16947e-05	0.00200628	sneu_scaffold00012	377987	378027	41	-	37	5	25	13	3	8	SN3_01200110
SN3_02800180:E003	SN3_02800180	E003	10.3194	0.0900457	16.3543	5.25378e-05	0.00202767	sneu_scaffold00028	488020	488056	37	+	32	18	19	1	0	1	SN3_02800180
SN3_00400280:E003	SN3_00400280	E003	28.5991	0.0912375	16.1832	5.7502e-05	0.00219487	sneu_scaffold00004	856714	856763	50	+	32	9	28	45	36	31	SN3_00400280
SN3_01700245:E003	SN3_01700245	E003	24.5842	0.0828155	16.1907	5.72752e-05	0.00219487	sneu_scaffold00017	1096856	1096915	60	-	96	44	36	1	0	0	SN3_01700245
SN3_00800835:E004	SN3_00800835	E004	38.8644	0.0708533	16.1068	5.98682e-05	0.00225041	sneu_scaffold00008	2664966	2665008	43	-	14	0	5	84	61	76	SN3_00800835
SN3_02400565:E002	SN3_02400565	E002	14.0978	0.144988	16.1216	5.94031e-05	0.00225041	sneu_scaffold00024	2014252	2014355	104	+	59	12	32	1	0	1	SN3_02400565
SN3_03800100:E003	SN3_03800100	E003	3.72877	0.231907	16.1049	5.99288e-05	0.00225041	sneu_scaffold00038	310015	310087	73	+	17	2	7	2	0	1	SN3_03800100
SN3_02700215:E014	SN3_02700215	E014	4.12347	0.273005	16.0158	6.28167e-05	0.00234617	sneu_scaffold00027	889073	889078	6	-	9	4	14	0	0	0	SN3_02700215
SN3_00100675:E001	SN3_00100675	E001	3.47815	0.205296	15.9605	6.46777e-05	0.00240276	sneu_scaffold00001	2224264	2224294	31	+	0	1	0	6	7	6	SN3_00100675
SN3_00400395:E004	SN3_00400395	E004	125.352	0.115726	15.9404	6.53681e-05	0.00241549	sneu_scaffold00004	1232642	1232773	132	+	38	9	41	368	163	178	SN3_00400395
SN3_00202460:E003	SN3_00202460	E003	2.67529	0.285124	15.9257	6.58781e-05	0.00242146	sneu_scaffold00002	8172877	8172880	4	+	12	4	4	0	0	0	SN3_00202460
SN3_00801155:E001	SN3_00801155	E001	10.1182	0.133889	15.8912	6.70915e-05	0.00245308	sneu_scaffold00008	3967007	3967049	43	-	4	0	2	27	23	5	SN3_00801155
SN3_01900170:E002	SN3_01900170	E002	12.1098	0.359636	15.8573	6.83016e-05	0.00248425	sneu_scaffold00019	433407	433540	134	-	23	15	10	10	2	21	SN3_01900170
SN3_02700115:E001	SN3_02700115	E001	10.3956	0.0892987	15.7865	7.09062e-05	0.00256555	sneu_scaffold00027	436716	436726	11	-	7	8	5	28	9	10	SN3_02700115
SN3_01100375:E004	SN3_01100375	E004	10.117	0.172643	15.7719	7.14577e-05	0.00257211	sneu_scaffold00011	1296420	1296435	16	-	40	10	17	1	2	4	SN3_01100375
SN3_00401095:E005	SN3_00401095	E005	4.34055	0.181225	15.7238	7.32974e-05	0.00261872	sneu_scaffold00004	3978586	3978627	42	-	18	7	6	1	0	0	SN3_00401095
SN3_00701105:E001	SN3_00701105	E001	60.5081	0.0620229	15.7111	7.37895e-05	0.00261872	sneu_scaffold00007	3294611	3294934	324	+	207	77	98	16	11	20	SN3_00701105
SN3_02300530:E004	SN3_02300530	E004	56.5725	0.0411493	15.6991	7.42606e-05	0.00261872	sneu_scaffold00023	1642439	1642521	83	+	89	49	46	88	62	31	SN3_02300530
SN3_03900195:E005	SN3_03900195	E005	27.5794	0.0614411	15.7054	7.4012e-05	0.00261872	sneu_scaffold00039	573230	573247	18	-	20	6	12	64	29	47	SN3_03900195
SN3_00801155:E002	SN3_00801155	E002	9.03974	0.139073	15.6001	7.82499e-05	0.00274547	sneu_scaffold00008	3968135	3968168	34	-	19	9	6	9	13	2	SN3_00801155
SN3_00500280:E001	SN3_00500280	E001	35.3864	0.0584972	15.5286	8.12653e-05	0.00283693	sneu_scaffold00005	992763	992792	30	+	93	29	61	21	19	18	SN3_00500280
SN3_03300230:E001	SN3_03300230	E001	5.06981	0.195858	15.5024	8.24005e-05	0.00286218	sneu_scaffold00033	800830	800861	32	+	15	1	11	7	1	2	SN3_03300230
SN3_00201135:E003	SN3_00201135	E003	56.1123	0.0470968	15.4648	8.40581e-05	0.00289085	sneu_scaffold00002	3781633	3781720	88	-	3	1	2	135	70	138	SN3_00201135
SN3_03900020:E003	SN3_03900020	E003	59.7948	0.073902	15.4728	8.3702e-05	0.00289085	sneu_scaffold00039	71880	72109	230	-	108	115	58	30	29	38	SN3_03900020
SN3_00900330:E001	SN3_00900330	E001	8.3445	0.144503	15.4276	8.57288e-05	0.00292693	sneu_scaffold00009	1226844	1226945	102	+	36	5	16	3	2	1	SN3_00900330
SN3_03900020:E001	SN3_03900020	E001	14.9655	0.231405	15.4227	8.59498e-05	0.00292693	sneu_scaffold00039	70107	70116	10	-	3	2	6	27	37	10	SN3_03900020
SN3_01700040:E005	SN3_01700040	E005	94.0752	0.0561054	15.4071	8.66612e-05	0.00293676	sneu_scaffold00017	315055	315074	20	-	85	107	35	214	78	83	SN3_01700040
SN3_01700490:E006	SN3_01700490	E006	7.82771	0.113055	15.3495	8.93444e-05	0.00301299	sneu_scaffold00017	1904862	1904867	6	+	16	11	13	8	2	2	SN3_01700490
SN3_02000185:E005	SN3_02000185	E005	5.56778	0.140507	15.33	9.0271e-05	0.00302953	sneu_scaffold00020	785782	785789	8	-	15	11	11	0	0	0	SN3_02000185
SN3_00300515:E001	SN3_00300515	E001	20.7059	0.145817	15.3073	9.13608e-05	0.00303961	sneu_scaffold00003	1567067	1567159	93	+	58	17	12	11	20	23	SN3_00300515
SN3_00500225:E001	SN3_00500225	E001	41.0309	0.108845	15.3056	9.14465e-05	0.00303961	sneu_scaffold00005	888919	888964	46	+	122	86	69	0	0	0	SN3_00500225
SN3_02400480:E002	SN3_02400480	E002	4.30198	0.183902	15.2799	9.26979e-05	0.00306653	sneu_scaffold00024	1673349	1673351	3	+	4	7	2	5	7	0	SN3_02400480
SN3_00600455:E001	SN3_00600455	E001	6.04777	0.307313	15.2197	9.57021e-05	0.00313605	sneu_scaffold00006	1625465	1625562	98	+	8	17	11	0	0	0	SN3_00600455
SN3_03800065:E001	SN3_03800065	E001	17.0265	0.118285	15.2264	9.53603e-05	0.00313605	sneu_scaffold00038	182104	182194	91	+	59	9	26	13	10	6	SN3_03800065
SN3_03700215:E002	SN3_03700215	E002	99.4791	0.0475541	15.1869	9.73758e-05	0.00317592	sneu_scaffold00037	839348	839442	95	-	37	26	23	267	150	117	SN3_03700215
SN3_03700105:E001	SN3_03700105	E001	5.67676	0.208823	15.1749	9.79987e-05	0.0031813	sneu_scaffold00037	425374	425398	25	-	2	2	5	4	11	8	SN3_03700105
SN3_00400350:E004	SN3_00400350	E004	893.653	0.0450965	15.1144	0.000101187	0.00326063	sneu_scaffold00004	1095060	1096000	941	-	2560	1457	1367	288	147	279	SN3_00400350
SN3_00900980:E001	SN3_00900980	E001	22.717	0.0935591	15.1	0.000101964	0.00326063	sneu_scaffold00009	3723931	3724099	169	+	41	15	14	31	14	38	SN3_00900980
SN3_01100490:E008	SN3_01100490	E008	187.019	0.123802	15.0934	0.00010232	0.00326063	sneu_scaffold00011	1833542	1833767	226	+	449	354	346	33	26	16	SN3_01100490
SN3_02500215:E001	SN3_02500215	E001	210.352	0.162464	15.1003	0.000101945	0.00326063	sneu_scaffold00025	527292	527541	250	+	379	295	162	162	133	225	SN3_02500215
SN3_02900030:E001	SN3_02900030	E001	6.14098	0.120195	15.0417	0.000105163	0.00333594	sneu_scaffold00029	156822	156862	41	-	23	8	8	1	2	2	SN3_02900030
SN3_00600395:E002	SN3_00600395	E002	91.8339	0.0689267	15.0303	0.000105801	0.00334092	sneu_scaffold00006	1350131	1350187	57	+	27	18	16	139	163	180	SN3_00600395
SN3_00501080:E004	SN3_00501080	E004	356.704	0.222418	14.9848	0.000108382	0.00339159	sneu_scaffold00005	3810032	3810201	170	-	1486	453	666	10	3	12	SN3_00501080
SN3_01300355:E005	SN3_01300355	E005	608.084	0.042266	14.9928	0.000107921	0.00339159	sneu_scaffold00013	1136452	1136697	246	+	1594	573	836	374	158	668	SN3_01300355
SN3_02000515:E008	SN3_02000515	E008	39.4919	0.0677255	14.9628	0.000109651	0.00340065	sneu_scaffold00020	1946336	1946411	76	+	50	30	46	56	43	24	SN3_02000515
SN3_03900020:E004	SN3_03900020	E004	9.63556	0.115367	14.9638	0.000109592	0.00340065	sneu_scaffold00039	72136	72145	10	-	22	27	9	2	0	2	SN3_03900020
SN3_00100030:E003	SN3_00100030	E003	13.4626	0.0920045	14.9341	0.000111332	0.00343745	sneu_scaffold00001	108629	108708	80	+	35	15	14	7	8	12	SN3_00100030
SN3_02500215:E003	SN3_02500215	E003	10.0085	0.090071	14.9184	0.00011226	0.00345075	sneu_scaffold00025	527978	528056	79	+	6	2	1	24	15	15	SN3_02500215
SN3_03900010:E009	SN3_03900010	E009	37.1695	0.12825	14.8989	0.000113427	0.00347126	sneu_scaffold00039	39808	39839	32	+	23	2	13	75	53	67	SN3_03900010
SN3_00100780:E002	SN3_00100780	E002	19.5282	0.058422	14.8064	0.000119134	0.00362992	sneu_scaffold00001	2481544	2481572	29	+	22	11	17	18	23	30	SN3_00100780
SN3_02400480:E003	SN3_02400480	E003	6.95933	0.536944	14.744	0.000123142	0.00373565	sneu_scaffold00024	1673385	1673398	14	+	2	0	3	6	25	0	SN3_02400480
SN3_00102560:E001	SN3_00102560	E001	10.5505	0.163308	14.7323	0.000123902	0.00374239	sneu_scaffold00001	7803990	7804150	161	+	29	18	17	4	0	4	SN3_00102560
SN3_02100015:E002	SN3_02100015	E002	5.57467	0.119997	14.5791	0.000134394	0.00404171	sneu_scaffold00021	39046	39078	33	+	11	4	3	11	2	8	SN3_02100015
SN3_00600950:E005	SN3_00600950	E005	141.053	0.0397012	14.555	0.000136125	0.00407612	sneu_scaffold00006	3261982	3262268	287	+	75	35	47	304	185	237	SN3_00600950
SN3_01800300:E006	SN3_01800300	E006	11.9439	0.171822	14.5349	0.000137589	0.00410229	sneu_scaffold00018	991911	992044	134	-	19	14	17	8	4	15	SN3_01800300
SN3_00501425:E001	SN3_00501425	E001	63.6439	0.0909432	14.5209	0.000138616	0.00411524	sneu_scaffold00005	4966669	4966804	136	+	211	93	129	8	1	4	SN3_00501425
SN3_00400285:E003	SN3_00400285	E003	2.9364	0.464989	14.5008	0.000140099	0.00414155	sneu_scaffold00004	890178	890186	9	-	10	1	10	0	0	0	SN3_00400285
SN3_02000515:E013	SN3_02000515	E013	95.7342	0.0421022	14.3826	0.000149174	0.00439116	sneu_scaffold00020	1947531	1947646	116	+	174	96	113	128	51	74	SN3_02000515
SN3_03600070:E002	SN3_03600070	E002	18.9695	0.213098	14.3565	0.000151257	0.00443369	sneu_scaffold00036	134061	134078	18	-	29	0	13	28	28	25	SN3_03600070
SN3_01100280:E001	SN3_01100280	E001	26.7734	0.212134	14.321	0.000154134	0.00449902	sneu_scaffold00011	966324	966344	21	-	68	64	36	9	0	0	SN3_01100280
SN3_00300310:E005	SN3_00300310	E005	20.1372	0.0632468	14.2969	0.000156119	0.0045379	sneu_scaffold00003	958876	959073	198	-	74	18	36	9	3	7	SN3_00300310
SN3_00101190:E002	SN3_00101190	E002	46.9916	0.0872192	14.2535	0.000159765	0.00462453	sneu_scaffold00001	3593008	3593163	156	+	94	43	56	51	34	33	SN3_00101190
SN3_00301355:E001	SN3_00301355	E001	161.474	0.111218	14.1817	0.000165973	0.00478431	sneu_scaffold00003	4185066	4185331	266	+	549	200	290	36	24	44	SN3_00301355
SN3_00900180:E002	SN3_00900180	E002	6.45918	0.246072	14.1532	0.000168515	0.00481758	sneu_scaffold00009	759039	759050	12	+	3	2	3	13	14	3	SN3_00900180
SN3_02900050:E003	SN3_02900050	E003	220.302	0.031736	14.1602	0.000167886	0.00481758	sneu_scaffold00029	255328	255642	315	-	41	49	25	637	394	202	SN3_02900050
SN3_00401525:E005	SN3_00401525	E005	9.56234	0.144386	14.1252	0.000171034	0.00486956	sneu_scaffold00004	5524775	5524805	31	+	23	14	19	8	0	1	SN3_00401525
SN3_04700045:E002	SN3_04700045	E002	9.78025	0.488588	14.0876	0.000174494	0.00494779	sneu_scaffold00047	188994	189016	23	-	35	14	13	2	1	5	SN3_04700045
SN3_02300065:E012	SN3_02300065	E012	4.99726	0.20883	14.0749	0.00017567	0.0049609	sneu_scaffold00023	124769	124780	12	-	16	4	6	7	3	0	SN3_02300065
SN3_00300585:E007	SN3_00300585	E007	285.25	0.0482206	14.0485	0.000178156	0.00498962	sneu_scaffold00003	1871049	1871092	44	-	950	498	524	4	1	6	SN3_00300585
SN3_01000225:E001	SN3_01000225	E001	5.88565	0.179906	14.0363	0.000179312	0.00498962	sneu_scaffold00010	771795	771835	41	+	10	10	5	7	3	3	SN3_01000225
SN3_02800410:E001	SN3_02800410	E001	11.5161	0.256958	14.0449	0.0001785	0.00498962	sneu_scaffold00028	1300927	1301034	108	+	17	18	14	2	15	2	SN3_02800410
SN3_03700055:E001	SN3_03700055	E001	6.27895	0.176745	14.0337	0.00017956	0.00498962	sneu_scaffold00037	147050	147061	12	+	2	2	4	15	2	16	SN3_03700055
SN3_00600195:E005	SN3_00600195	E005	5.99032	0.133269	14	0.000182808	0.00505962	sneu_scaffold00006	579521	579558	38	-	15	11	8	1	3	1	SN3_00600195
SN3_01600260:E003	SN3_01600260	E003	181.989	0.056066	13.834	0.000199686	0.00548987	sneu_scaffold00016	877632	877822	191	+	539	213	342	53	28	86	SN3_01600260
SN3_03200195:E005	SN3_03200195	E005	11.8296	0.383316	13.8317	0.000199933	0.00548987	sneu_scaffold00032	784445	784561	117	-	47	18	14	0	1	6	SN3_03200195
SN3_00500680:E003	SN3_00500680	E003	19.6662	0.255985	13.8194	0.000201243	0.00550407	sneu_scaffold00005	2267871	2267957	87	+	21	5	14	49	25	14	SN3_00500680
SN3_00600110:E001	SN3_00600110	E001	172.59	0.0666411	13.7557	0.000208188	0.0056717	sneu_scaffold00006	399809	399902	94	-	152	111	72	304	204	240	SN3_00600110
SN3_01900170:E001	SN3_01900170	E001	4.26486	0.474151	13.7443	0.000209454	0.00568388	sneu_scaffold00019	433028	433041	14	-	0	0	0	18	5	5	SN3_01900170
SN3_00800125:E002	SN3_00800125	E002	2.65143	0.267923	13.6167	0.000224186	0.00605999	sneu_scaffold00008	507578	507645	68	-	11	2	5	1	0	1	SN3_00800125
SN3_00400290:E001	SN3_00400290	E001	42.7219	0.135718	13.5982	0.000226401	0.00607262	sneu_scaffold00004	893457	893478	22	+	8	26	5	78	75	58	SN3_00400290
SN3_03100085:E004	SN3_03100085	E004	33.0465	0.0864685	13.6002	0.000226164	0.00607262	sneu_scaffold00031	569939	570015	77	-	38	10	16	49	40	58	SN3_03100085
SN3_01600085:E003	SN3_01600085	E003	136.939	0.112046	13.5769	0.00022899	0.00611844	sneu_scaffold00016	295362	295464	103	-	241	137	126	148	71	181	SN3_01600085
SN3_02000385:E001	SN3_02000385	E001	96.9139	0.133274	13.557	0.00023143	0.00615993	sneu_scaffold00020	1425570	1425681	112	+	117	93	37	157	93	122	SN3_02000385
SN3_00500320:E001	SN3_00500320	E001	7.61127	0.47628	13.522	0.000235783	0.00625185	sneu_scaffold00005	1140761	1140840	80	+	15	18	13	0	0	2	SN3_00500320
SN3_01300355:E003	SN3_01300355	E003	33.2159	0.0780148	13.4998	0.000238592	0.00630228	sneu_scaffold00013	1135855	1135962	108	+	85	20	33	23	25	41	SN3_01300355
SN3_00202200:E002	SN3_00202200	E002	59.4824	0.0950475	13.4862	0.000240326	0.00632403	sneu_scaffold00002	7350129	7350226	98	+	208	71	106	16	10	13	SN3_00202200
SN3_00300895:E001	SN3_00300895	E001	11.6551	0.280511	13.4554	0.000244305	0.00640448	sneu_scaffold00003	2710680	2710728	49	+	17	13	6	9	9	20	SN3_00300895
SN3_00103230:E003	SN3_00103230	E003	96.0677	0.0631805	13.3571	0.000257448	0.00658412	sneu_scaffold00001	10004691	10004838	148	-	49	17	24	235	100	192	SN3_00103230
SN3_00200535:E003	SN3_00200535	E003	45.973	0.0549266	13.3833	0.000253881	0.00658412	sneu_scaffold00002	1645327	1645445	119	+	141	63	85	9	12	6	SN3_00200535
SN3_00800835:E006	SN3_00800835	E006	20.0011	0.118078	13.3641	0.000256493	0.00658412	sneu_scaffold00008	2665509	2665613	105	-	30	16	13	25	16	30	SN3_00800835
SN3_01500755:E004	SN3_01500755	E004	51.4607	0.0688401	13.3748	0.000255021	0.00658412	sneu_scaffold00015	2363935	2364114	180	-	16	18	15	84	53	131	SN3_01500755
SN3_02900145:E003	SN3_02900145	E003	17.8178	0.132322	13.3546	0.000257792	0.00658412	sneu_scaffold00029	615351	615391	41	-	30	12	20	12	17	23	SN3_02900145
SN3_03200065:E074	SN3_03200065	E074	14.5953	0.276034	13.3735	0.000255199	0.00658412	sneu_scaffold00032	295063	295126	64	-	40	27	17	2	0	13	SN3_03200065
SN3_03300035:E002	SN3_03300035	E002	8.35184	0.232924	13.3654	0.000256304	0.00658412	sneu_scaffold00033	93130	93204	75	+	1	0	1	23	18	7	SN3_03300035
SN3_00401095:E001	SN3_00401095	E001	2.77186	0.244358	13.3224	0.000262259	0.00667256	sneu_scaffold00004	3977481	3977483	3	-	11	5	4	0	0	0	SN3_00401095
SN3_00401095:E014	SN3_00401095	E014	6.28959	0.220684	13.309	0.000264136	0.00667256	sneu_scaffold00004	3999659	3999681	23	-	0	0	2	11	11	13	SN3_00401095
SN3_02800180:E001	SN3_02800180	E001	16.0135	0.110487	13.3106	0.000263916	0.00667256	sneu_scaffold00028	479707	479808	102	+	19	11	20	16	10	26	SN3_02800180
SN3_00100265:E001	SN3_00100265	E001	4.24433	0.339843	13.2695	0.000269756	0.00678983	sneu_scaffold00001	891754	891766	13	+	10	7	6	3	2	0	SN3_00100265
SN3_02700175:E009	SN3_02700175	E009	4.47002	0.181583	13.2408	0.000273926	0.00686244	sneu_scaffold00027	659847	659884	38	+	16	4	12	0	0	0	SN3_02700175
SN3_04900005:E003	SN3_04900005	E003	7.67329	0.133946	13.236	0.000274616	0.00686244	sneu_scaffold00049	6281	6333	53	+	26	16	8	3	0	1	SN3_04900005
SN3_02300285:E006	SN3_02300285	E006	10.2408	0.125293	13.2233	0.000276496	0.00688464	sneu_scaffold00023	892517	892527	11	+	6	6	5	15	11	20	SN3_02300285
SN3_00101635:E001	SN3_00101635	E001	24.453	0.279773	13.1906	0.000281359	0.00698071	sneu_scaffold00001	5164295	5164419	125	+	83	11	48	14	2	21	SN3_00101635
SN3_00400635:E001	SN3_00400635	E001	9.87214	0.0920344	13.1667	0.000284973	0.00704522	sneu_scaffold00004	2234125	2234239	115	+	33	12	16	4	2	3	SN3_00400635
SN3_00102665:E002	SN3_00102665	E002	10.1006	0.305755	13.1408	0.000288938	0.00711793	sneu_scaffold00001	8199460	8199481	22	-	5	18	17	10	6	3	SN3_00102665
SN3_01500580:E001	SN3_01500580	E001	212.242	0.0842523	13.1191	0.000292301	0.00715056	sneu_scaffold00015	1854173	1854216	44	-	20	38	11	649	285	331	SN3_01500580
SN3_02200635:E001	SN3_02200635	E001	2.8659	0.224681	13.119	0.000292322	0.00715056	sneu_scaffold00022	2059527	2059540	14	+	9	5	4	1	0	1	SN3_02200635
SN3_00800670:E010	SN3_00800670	E010	20.2051	0.144065	13.0962	0.000295893	0.00721252	sneu_scaffold00008	2197738	2197759	22	-	74	17	33	8	5	10	SN3_00800670
SN3_04200020:E002	SN3_04200020	E002	13.6462	0.0997343	13.0846	0.000297735	0.00723205	sneu_scaffold00042	257779	257840	62	-	15	2	9	33	15	16	SN3_04200020
SN3_03800160:E001	SN3_03800160	E001	25.5476	0.140367	13.0087	0.000310041	0.00750472	sneu_scaffold00038	545705	545879	175	+	101	18	66	1	0	2	SN3_03800160
SN3_00300860:E003	SN3_00300860	E003	8.69772	0.252519	12.9301	0.000323347	0.00779963	sneu_scaffold00003	2612861	2612930	70	-	26	11	10	7	0	8	SN3_00300860
SN3_02900050:E010	SN3_02900050	E010	48.6578	0.1219	12.8836	0.000331472	0.00796795	sneu_scaffold00029	258077	258155	79	-	50	68	24	53	40	65	SN3_02900050
SN3_01400520:E009	SN3_01400520	E009	8.49561	0.11371	12.8689	0.000334089	0.00800317	sneu_scaffold00014	1762956	1763058	103	+	21	15	15	4	0	2	SN3_01400520
SN3_00600685:E001	SN3_00600685	E001	20.908	0.0869141	12.8369	0.000339846	0.0081131	sneu_scaffold00006	2270973	2271024	52	+	58	22	39	8	4	13	SN3_00600685
SN3_00103455:E004	SN3_00103455	E004	329.517	0.0286967	12.8271	0.000341634	0.00812785	sneu_scaffold00001	10745885	10746197	313	-	404	208	233	677	304	326	SN3_00103455
SN3_01100280:E005	SN3_01100280	E005	52.7764	0.0535034	12.7323	0.000359398	0.0085213	sneu_scaffold00011	967008	967145	138	-	123	84	95	27	7	15	SN3_01100280
SN3_00400300:E003	SN3_00400300	E003	59.8867	0.067525	12.71	0.000363699	0.0085648	sneu_scaffold00004	939914	939968	55	-	0	0	0	148	90	129	SN3_00400300
SN3_02400455:E007	SN3_02400455	E007	18.6782	0.0600943	12.7106	0.000363598	0.0085648	sneu_scaffold00024	1535304	1535410	107	-	49	35	30	6	2	3	SN3_02400455
SN3_00700735:E002	SN3_00700735	E002	17.7781	0.115604	12.6988	0.000365886	0.0085872	sneu_scaffold00007	2211322	2211367	46	-	4	2	8	44	25	27	SN3_00700735
SN3_00201205:E002	SN3_00201205	E002	275.336	0.0749911	12.6623	0.000373099	0.00872699	sneu_scaffold00002	4024384	4024563	180	+	248	104	109	471	381	411	SN3_00201205
SN3_00301420:E001	SN3_00301420	E001	8.24528	0.115686	12.6325	0.000379089	0.00883736	sneu_scaffold00003	4496400	4496454	55	+	20	18	8	4	0	5	SN3_00301420
SN3_03800105:E002	SN3_03800105	E002	65.4195	0.0793126	12.5605	0.000393995	0.00915413	sneu_scaffold00038	334558	334673	116	-	212	86	98	27	18	18	SN3_03800105
SN3_01300015:E002	SN3_01300015	E002	17.0035	0.17289	12.5418	0.000397947	0.00921512	sneu_scaffold00013	57206	57232	27	+	5	6	3	48	36	4	SN3_01300015
SN3_00501070:E001	SN3_00501070	E001	4.40623	0.298023	12.5098	0.000404813	0.00934297	sneu_scaffold00005	3779661	3779705	45	+	17	1	10	3	1	1	SN3_00501070
SN3_00101390:E004	SN3_00101390	E004	14.5294	0.213309	12.479	0.000411545	0.00946128	sneu_scaffold00001	4168528	4168558	31	-	2	0	1	56	23	11	SN3_00101390
SN3_00700730:E004	SN3_00700730	E004	68.4782	0.096079	12.474	0.000412663	0.00946128	sneu_scaffold00007	2193586	2193772	187	+	99	97	40	74	40	88	SN3_00700730
SN3_01200110:E001	SN3_01200110	E001	3.93602	0.219622	12.4565	0.000416539	0.00951873	sneu_scaffold00012	377175	377275	101	-	2	1	0	13	1	10	SN3_01200110
SN3_00101320:E002	SN3_00101320	E002	64.7998	0.218917	12.4117	0.000426653	0.00971789	sneu_scaffold00001	3951970	3951986	17	-	34	40	41	145	104	29	SN3_00101320
SN3_01600260:E005	SN3_01600260	E005	16.2152	0.124392	12.3789	0.000434215	0.00985781	sneu_scaffold00016	881501	881568	68	+	24	6	18	8	7	43	SN3_01600260
SN3_01100605:E001	SN3_01100605	E001	9.95271	0.166673	12.3399	0.000443377	0.010033	sneu_scaffold00011	2332908	2332957	50	+	12	4	8	9	7	24	SN3_01100605
SN3_00400280:E002	SN3_00400280	E002	24.1563	0.162354	12.3306	0.000445598	0.0100505	sneu_scaffold00004	856231	856463	233	+	88	38	25	6	4	12	SN3_00400280
SN3_01000925:E003	SN3_01000925	E003	332.203	0.0823511	12.3133	0.000449733	0.0100784	sneu_scaffold00010	3233212	3233500	289	+	141	507	40	479	310	504	SN3_01000925
SN3_02500215:E004	SN3_02500215	E004	66.4525	0.16911	12.3191	0.000448355	0.0100784	sneu_scaffold00025	528307	528382	76	+	26	36	11	155	125	45	SN3_02500215
SN3_00301530:E002	SN3_00301530	E002	16.7234	0.0974064	12.3062	0.000451451	0.0100843	sneu_scaffold00003	4834877	4834957	81	-	62	24	27	5	0	3	SN3_00301530
SN3_00101320:E001	SN3_00101320	E001	49.3941	0.221484	12.2975	0.000453565	0.0100991	sneu_scaffold00001	3951689	3951777	89	-	3	10	3	98	80	101	SN3_00101320
SN3_00701265:E001	SN3_00701265	E001	40.658	0.0588433	12.2531	0.000464475	0.0102761	sneu_scaffold00007	3859843	3859893	51	-	35	20	26	100	27	60	SN3_00701265
SN3_02700325:E004	SN3_02700325	E004	24.3341	0.111761	12.2557	0.000463851	0.0102761	sneu_scaffold00027	1357272	1357330	59	-	45	47	32	8	11	10	SN3_02700325
SN3_00401095:E003	SN3_00401095	E003	9.65042	0.272894	12.235	0.000469012	0.0103436	sneu_scaffold00004	3978387	3978410	24	-	15	18	22	6	0	0	SN3_00401095
SN3_00300810:E003	SN3_00300810	E003	14.447	0.100851	12.2018	0.000477431	0.0104774	sneu_scaffold00003	2405111	2405128	18	+	11	2	9	38	16	18	SN3_00300810
SN3_00401550:E004	SN3_00401550	E004	4.37803	0.171296	12.1992	0.000478096	0.0104774	sneu_scaffold00004	5660463	5660467	5	+	4	0	5	10	6	3	SN3_00401550
SN3_00600420:E004	SN3_00600420	E004	10.9396	0.0808225	12.1587	0.000488603	0.010674	sneu_scaffold00006	1461796	1461851	56	+	29	10	16	5	4	11	SN3_00600420
SN3_04900055:E002	SN3_04900055	E002	18.0492	0.208159	12.137	0.000494319	0.010765	sneu_scaffold00049	235631	235741	111	-	13	4	18	21	24	30	SN3_04900055
SN3_03300085:E001	SN3_03300085	E001	6.4496	0.247195	12.1233	0.000497944	0.0108101	sneu_scaffold00033	294952	294997	46	-	0	2	3	19	8	8	SN3_03300085
SN3_00700805:E003	SN3_00700805	E003	5.55268	0.17754	12.0643	0.000513979	0.0111234	sneu_scaffold00007	2390685	2390701	17	+	7	2	1	3	9	12	SN3_00700805
SN3_01400090:E019	SN3_01400090	E019	9.79535	0.0989632	12.0361	0.000521802	0.0112576	sneu_scaffold00014	305810	305842	33	-	24	19	17	3	0	2	SN3_01400090
SN3_00701265:E007	SN3_00701265	E007	12.3214	0.133532	12.0111	0.000528859	0.0113046	sneu_scaffold00007	3861343	3861428	86	-	18	20	27	7	3	2	SN3_00701265
SN3_01000530:E002	SN3_01000530	E002	16.7879	0.100973	12.0111	0.000528855	0.0113046	sneu_scaffold00010	1820083	1820111	29	+	19	4	7	33	20	26	SN3_01000530
SN3_01000800:E004	SN3_01000800	E004	9.13031	0.201686	12.0169	0.000527195	0.0113046	sneu_scaffold00010	2761525	2761535	11	+	1	0	0	36	16	5	SN3_01000800
SN3_00100290:E004	SN3_00100290	E004	32.3203	0.0515882	11.9487	0.000546849	0.0115966	sneu_scaffold00001	970237	970349	113	-	12	10	7	69	37	67	SN3_00100290
SN3_01500045:E002	SN3_01500045	E002	25.4147	0.106828	11.9545	0.000545149	0.0115966	sneu_scaffold00015	147632	147793	162	+	12	9	9	50	22	59	SN3_01500045
SN3_02300385:E002	SN3_02300385	E002	14.5393	0.099864	11.9464	0.00054753	0.0115966	sneu_scaffold00023	1301772	1301899	128	+	9	1	0	26	29	23	SN3_02300385
SN3_00201205:E001	SN3_00201205	E001	41.5496	0.0808474	11.8826	0.000566617	0.0119549	sneu_scaffold00002	4023776	4023867	92	+	63	55	28	55	25	43	SN3_00201205
SN3_00900180:E001	SN3_00900180	E001	3.01948	0.341406	11.8784	0.000567887	0.0119549	sneu_scaffold00009	758397	758416	20	+	15	2	5	2	0	0	SN3_00900180
SN3_01200360:E005	SN3_01200360	E005	49.7469	0.272676	11.854	0.000575383	0.0120761	sneu_scaffold00012	1187060	1187266	207	+	200	45	92	5	8	16	SN3_01200360
SN3_01100055:E001	SN3_01100055	E001	16.4687	0.149473	11.8483	0.000577142	0.0120765	sneu_scaffold00011	251502	251521	20	+	40	20	13	7	21	5	SN3_01100055
SN3_05100010:E004	SN3_05100010	E004	81.9665	0.148389	11.8361	0.000580922	0.0121191	sneu_scaffold00051	60058	60117	60	+	147	32	119	138	72	40	SN3_05100010
SN3_02500150:E001	SN3_02500150	E001	37.7143	0.0925039	11.8273	0.000583676	0.0121204	sneu_scaffold00025	376653	376813	161	+	115	41	44	21	21	20	SN3_02500150
SN3_03100295:E016	SN3_03100295	E016	13.7499	0.205561	11.8248	0.000584473	0.0121204	sneu_scaffold00031	1290939	1290967	29	-	44	11	18	8	5	12	SN3_03100295
SN3_02300535:E002	SN3_02300535	E002	36.4678	0.0901215	11.818	0.000586621	0.0121287	sneu_scaffold00023	1666323	1666402	80	-	24	20	30	57	40	54	SN3_02300535
SN3_01900030:E001	SN3_01900030	E001	139.41	0.161365	11.8032	0.000591298	0.0121892	sneu_scaffold00019	69758	70008	251	+	238	151	131	131	87	168	SN3_01900030
SN3_00101620:E001	SN3_00101620	E001	6.55796	0.24815	11.796	0.000593596	0.0122003	sneu_scaffold00001	5065890	5065893	4	-	2	0	1	11	21	1	SN3_00101620
SN3_00500320:E002	SN3_00500320	E002	3.74532	0.600043	11.786	0.00059679	0.0122298	sneu_scaffold00005	1142101	1142119	19	+	4	0	1	1	11	4	SN3_00500320
SN3_00200730:E001	SN3_00200730	E001	23.2088	0.0600438	11.7493	0.000608659	0.0124363	sneu_scaffold00002	2310182	2310220	39	+	51	27	31	15	11	19	SN3_00200730
SN3_03000045:E001	SN3_03000045	E001	187.168	0.112378	11.7273	0.000615912	0.0125476	sneu_scaffold00030	214567	214674	108	-	135	77	66	570	197	181	SN3_03000045
SN3_04900060:E001	SN3_04900060	E001	8.37565	0.0987383	11.7136	0.000620466	0.0126034	sneu_scaffold00049	250295	250321	27	-	10	6	14	10	9	3	SN3_04900060
SN3_00701265:E003	SN3_00701265	E003	3.51339	0.343607	11.7003	0.000624904	0.0126566	sneu_scaffold00007	3859993	3860005	13	-	0	0	0	11	8	2	SN3_00701265
SN3_00101190:E001	SN3_00101190	E001	7.26886	0.13513	11.6589	0.000638968	0.012873	sneu_scaffold00001	3592402	3592438	37	+	32	8	12	2	0	1	SN3_00101190
SN3_03900180:E008	SN3_03900180	E008	171.183	0.168133	11.6579	0.000639293	0.012873	sneu_scaffold00039	531814	532031	218	-	215	151	144	217	269	49	SN3_03900180
SN3_00100675:E005	SN3_00100675	E005	32.407	0.103303	11.6406	0.000645282	0.0128904	sneu_scaffold00001	2233277	2233389	113	+	108	41	40	21	6	16	SN3_00100675
SN3_00800440:E007	SN3_00800440	E007	6.92199	0.119974	11.6458	0.000643465	0.0128904	sneu_scaffold00008	1488033	1488065	33	-	12	13	6	8	2	4	SN3_00800440
SN3_02000170:E001	SN3_02000170	E001	17.1218	0.226114	11.6393	0.000645724	0.0128904	sneu_scaffold00020	717952	717990	39	+	54	26	11	11	4	15	SN3_02000170
SN3_01300180:E002	SN3_01300180	E002	85.6728	0.118881	11.6254	0.000650557	0.0129496	sneu_scaffold00013	481696	481921	226	+	165	117	85	71	41	82	SN3_01300180
SN3_01000930:E006	SN3_01000930	E006	18.4992	0.218581	11.6101	0.00065594	0.0130195	sneu_scaffold00010	3246110	3246121	12	+	0	2	0	36	51	14	SN3_01000930
SN3_04700045:E001	SN3_04700045	E001	3.46476	0.650606	11.5971	0.00066053	0.0130732	sneu_scaffold00047	188387	188398	12	-	2	0	0	12	7	1	SN3_04700045
SN3_01800545:E007	SN3_01800545	E007	22.9447	0.0896134	11.5465	0.000678768	0.013396	sneu_scaffold00018	1716861	1716913	53	+	28	21	9	42	27	19	SN3_01800545
SN3_01500895:E001	SN3_01500895	E001	9.13849	0.223799	11.5385	0.000681695	0.0134157	sneu_scaffold00015	2903280	2903342	63	-	15	23	8	0	8	0	SN3_01500895
SN3_00400780:E004	SN3_00400780	E004	4.57657	0.284075	11.5163	0.000689893	0.0135387	sneu_scaffold00004	2732333	2732376	44	+	7	10	11	0	0	0	SN3_00400780
SN3_02800495:E009	SN3_02800495	E009	192.266	0.100389	11.51	0.000692246	0.0135466	sneu_scaffold00028	1601641	1601772	132	-	560	370	257	49	26	44	SN3_02800495
SN3_00900980:E007	SN3_00900980	E007	142.457	0.0822667	11.4834	0.000702212	0.013703	sneu_scaffold00009	3724905	3725115	211	+	32	22	31	282	203	299	SN3_00900980
SN3_01400090:E002	SN3_01400090	E002	28.9557	0.0421017	11.4739	0.000705794	0.0137343	sneu_scaffold00014	286524	286550	27	-	71	40	51	12	9	10	SN3_01400090
SN3_00100550:E002	SN3_00100550	E002	12.3714	0.179264	11.4289	0.000723121	0.0139719	sneu_scaffold00001	1866748	1866773	26	-	31	16	25	2	7	0	SN3_00100550
SN3_00201165:E002	SN3_00201165	E002	9.75922	0.330125	11.4237	0.000725149	0.0139719	sneu_scaffold00002	3891896	3891984	89	-	18	26	8	10	0	1	SN3_00201165
SN3_02300265:E002	SN3_02300265	E002	41.5996	0.0694132	11.4214	0.000726049	0.0139719	sneu_scaffold00023	860833	860946	114	-	70	26	35	34	33	73	SN3_02300265
SN3_02600200:E002	SN3_02600200	E002	6.24699	0.139951	11.4278	0.000723518	0.0139719	sneu_scaffold00026	798423	798530	108	+	3	0	1	15	13	6	SN3_02600200
SN3_00101905:E012	SN3_00101905	E012	6.57092	0.349316	11.4095	0.000730685	0.0140223	sneu_scaffold00001	5930711	5930716	6	+	38	4	10	2	0	0	SN3_00101905
SN3_00300595:E001	SN3_00300595	E001	32.3504	0.0478335	11.4008	0.000734109	0.0140446	sneu_scaffold00003	1873762	1873919	158	+	27	11	17	59	40	50	SN3_00300595
SN3_00900755:E013	SN3_00900755	E013	53.0544	0.0839376	11.3963	0.000735891	0.0140446	sneu_scaffold00009	2785316	2785385	70	-	65	21	33	81	70	67	SN3_00900755
SN3_00201125:E005	SN3_00201125	E005	29.9626	0.0787321	11.3614	0.000749847	0.0142717	sneu_scaffold00002	3734927	3735065	139	-	68	37	52	28	5	13	SN3_00201125
SN3_00200195:E002	SN3_00200195	E002	35.4951	0.159465	11.3	0.00077508	0.0147117	sneu_scaffold00002	703374	703598	225	+	85	22	27	45	20	48	SN3_00200195
SN3_02400110:E002	SN3_02400110	E002	18.63	0.230277	11.2859	0.000780997	0.0147434	sneu_scaffold00024	297884	297915	32	+	17	16	25	20	12	26	SN3_02400110
SN3_03300285:E004	SN3_03300285	E004	3.21812	0.211654	11.2902	0.000779154	0.0147434	sneu_scaffold00033	1015850	1015932	83	-	9	5	2	1	1	4	SN3_03300285
SN3_00400740:E003	SN3_00400740	E003	7.98826	0.145233	11.2585	0.000792589	0.0149217	sneu_scaffold00004	2619644	2619681	38	+	8	17	12	6	3	2	SN3_00400740
SN3_03200025:E001	SN3_03200025	E001	8.09706	0.185721	11.2097	0.000813728	0.0152783	sneu_scaffold00032	71729	71817	89	+	12	8	2	17	3	13	SN3_03200025
SN3_01400535:E005	SN3_01400535	E005	54.6663	0.0903057	11.1999	0.000818029	0.0153177	sneu_scaffold00014	1808630	1808739	110	+	37	18	38	153	72	31	SN3_01400535
SN3_00800980:E001	SN3_00800980	E001	5.90295	0.176526	11.1723	0.000830283	0.0154639	sneu_scaffold00008	3137838	3137942	105	+	3	3	1	11	3	17	SN3_00800980
SN3_03800140:E002	SN3_03800140	E002	35.5021	0.395505	11.1723	0.000830293	0.0154639	sneu_scaffold00038	473985	474019	35	+	2	0	3	80	78	45	SN3_03800140
SN3_00103140:E001	SN3_00103140	E001	170.691	0.272749	11.1488	0.000840863	0.0155957	sneu_scaffold00001	9777291	9777640	350	+	231	179	107	251	142	186	SN3_00103140
SN3_00900515:E008	SN3_00900515	E008	77.0137	0.109364	11.1466	0.000841857	0.0155957	sneu_scaffold00009	1827902	1827969	68	+	7	9	5	226	175	36	SN3_00900515
SN3_00500205:E002	SN3_00500205	E002	37.6928	0.125039	11.1353	0.000846982	0.0156489	sneu_scaffold00005	763465	763764	300	+	20	14	17	68	47	67	SN3_00500205
SN3_02000385:E003	SN3_02000385	E003	155.062	0.152641	11.125	0.000851726	0.0156948	sneu_scaffold00020	1426416	1426526	111	+	33	23	27	509	258	120	SN3_02000385
SN3_00501115:E001	SN3_00501115	E001	21.4415	0.101864	11.116	0.000855857	0.0157292	sneu_scaffold00005	3950649	3950816	168	+	57	19	24	24	9	17	SN3_00501115
SN3_02100040:E004	SN3_02100040	E004	8.87382	0.533219	11.1033	0.000861743	0.0157956	sneu_scaffold00021	125976	126018	43	+	9	2	2	29	12	5	SN3_02100040
SN3_00201230:E001	SN3_00201230	E001	11.2927	0.117389	11.0868	0.000869426	0.0158528	sneu_scaffold00002	4134902	4134971	70	-	20	11	6	20	10	8	SN3_00201230
SN3_01600275:E005	SN3_01600275	E005	6.5725	0.310083	11.088	0.000868862	0.0158528	sneu_scaffold00016	950861	950912	52	-	11	7	7	5	8	3	SN3_01600275
SN3_00101390:E005	SN3_00101390	E005	13.3312	0.117264	11.0346	0.00089428	0.0162633	sneu_scaffold00001	4169266	4169392	127	-	26	10	16	16	6	16	SN3_00101390
SN3_02200630:E001	SN3_02200630	E001	20.1084	0.107877	11.027	0.000897963	0.0162876	sneu_scaffold00022	2018793	2018836	44	+	75	26	39	2	0	3	SN3_02200630
SN3_03100035:E004	SN3_03100035	E004	3.94857	0.345377	10.9761	0.000922939	0.016697	sneu_scaffold00031	279409	279441	33	+	8	1	1	3	8	4	SN3_03100035
SN3_01600145:E001	SN3_01600145	E001	15.1285	0.0964763	10.9712	0.000925363	0.0166974	sneu_scaffold00016	527834	527875	42	-	7	10	7	33	28	5	SN3_01600145
SN3_00700810:E002	SN3_00700810	E002	171.7	0.100985	10.955	0.000933502	0.0168006	sneu_scaffold00007	2409126	2409369	244	-	379	142	211	166	90	173	SN3_00700810
SN3_00100730:E001	SN3_00100730	E001	53.9299	0.0859823	10.9276	0.000947403	0.0169612	sneu_scaffold00001	2341517	2341646	130	+	74	21	44	66	45	101	SN3_00100730
SN3_00101620:E002	SN3_00101620	E002	4.38234	0.289389	10.9041	0.000959518	0.0169612	sneu_scaffold00001	5069794	5069869	76	-	12	2	7	7	3	0	SN3_00101620
SN3_00301450:E002	SN3_00301450	E002	64.6812	0.103071	10.9248	0.000948838	0.0169612	sneu_scaffold00003	4637621	4637743	123	-	58	14	46	85	103	90	SN3_00301450
SN3_00700810:E001	SN3_00700810	E001	145.263	0.101314	10.9214	0.000950615	0.0169612	sneu_scaffold00007	2408544	2408689	146	-	104	87	82	375	137	151	SN3_00700810
SN3_01800055:E002	SN3_01800055	E002	3.24154	0.341156	10.9083	0.000957339	0.0169612	sneu_scaffold00018	241970	241990	21	+	12	8	2	1	0	0	SN3_01800055
SN3_01900155:E005	SN3_01900155	E005	6.2265	0.179037	10.9134	0.000954722	0.0169612	sneu_scaffold00019	394265	394272	8	-	17	8	17	0	0	0	SN3_01900155
SN3_01900650:E001	SN3_01900650	E001	48.1837	0.0765653	10.9056	0.000958737	0.0169612	sneu_scaffold00019	1874897	1875010	114	+	21	6	12	77	116	46	SN3_01900650
SN3_00202630:E001	SN3_00202630	E001	21.1683	0.304028	10.8843	0.000969806	0.0170996	sneu_scaffold00002	8801104	8801157	54	+	38	24	20	11	3	44	SN3_00202630
SN3_00401110:E001	SN3_00401110	E001	6.33903	0.429703	10.8735	0.000975521	0.0171225	sneu_scaffold00004	4035414	4035439	26	+	12	11	8	8	1	2	SN3_00401110
SN3_01500045:E001	SN3_01500045	E001	11.419	0.126037	10.8725	0.000976035	0.0171225	sneu_scaffold00015	146712	146752	41	+	14	17	8	10	2	22	SN3_01500045
SN3_03900180:E001	SN3_03900180	E001	216.116	0.0348929	10.8673	0.000978786	0.0171275	sneu_scaffold00039	529913	530077	165	-	68	67	65	389	376	321	SN3_03900180
SN3_00100730:E002	SN3_00100730	E002	48.5365	0.0866306	10.8615	0.000981828	0.0171376	sneu_scaffold00001	2341677	2341722	46	+	114	52	61	42	29	28	SN3_00100730
SN3_00700350:E004	SN3_00700350	E004	5.61084	0.230473	10.8552	0.000985177	0.0171529	sneu_scaffold00007	1009171	1009197	27	-	0	0	0	8	15	8	SN3_00700350
SN3_00102445:E002	SN3_00102445	E002	7.43546	0.244161	10.8235	0.00100222	0.0174061	sneu_scaffold00001	7510034	7510044	11	-	18	13	14	0	3	0	SN3_00102445
SN3_00102445:E001	SN3_00102445	E001	7.34891	0.245195	10.803	0.00101333	0.0175552	sneu_scaffold00001	7506854	7506905	52	-	17	7	3	8	8	6	SN3_00102445
SN3_01800365:E003	SN3_01800365	E003	11.8263	0.104779	10.766	0.00103379	0.017865	sneu_scaffold00018	1152712	1152727	16	-	2	2	2	21	21	22	SN3_01800365
SN3_01800675:E002	SN3_01800675	E002	8.05927	0.14733	10.7028	0.00106973	0.0184402	sneu_scaffold00018	2124750	2124813	64	+	17	6	15	13	1	4	SN3_01800675
SN3_00501080:E001	SN3_00501080	E001	61.5072	0.173524	10.6908	0.00107669	0.018483	sneu_scaffold00005	3809315	3809354	40	-	99	130	109	9	20	10	SN3_00501080
SN3_01800620:E004	SN3_01800620	E004	3.38145	0.217544	10.6894	0.00107753	0.018483	sneu_scaffold00018	1973370	1973390	21	-	7	7	4	1	0	3	SN3_01800620
SN3_00800045:E001	SN3_00800045	E001	7.93236	0.398724	10.6699	0.00108892	0.0186324	sneu_scaffold00008	143877	143983	107	+	18	26	6	0	0	0	SN3_00800045
SN3_03200090:E005	SN3_03200090	E005	3.26176	0.258528	10.6394	0.00110702	0.0188492	sneu_scaffold00032	399393	399443	51	-	6	2	6	6	2	0	SN3_03200090
SN3_03800140:E001	SN3_03800140	E001	16.6037	0.421986	10.6418	0.0011056	0.0188492	sneu_scaffold00038	472933	473039	107	+	19	10	5	24	6	46	SN3_03800140
SN3_00102535:E003	SN3_00102535	E003	18.0361	0.214504	10.5979	0.00113215	0.0191364	sneu_scaffold00001	7767814	7767907	94	+	18	12	39	23	9	13	SN3_00102535
SN3_02600060:E001	SN3_02600060	E001	12.9051	0.192523	10.6065	0.00112693	0.0191364	sneu_scaffold00026	206590	206599	10	+	45	13	28	1	1	4	SN3_02600060
SN3_03800180:E008	SN3_03800180	E008	205.243	0.0633035	10.5993	0.00113128	0.0191364	sneu_scaffold00038	670917	671100	184	-	61	27	27	383	315	435	SN3_03800180
SN3_00900610:E001	SN3_00900610	E001	13.4483	0.131051	10.5903	0.00113681	0.0191685	sneu_scaffold00009	2187499	2187509	11	-	10	1	2	29	29	11	SN3_00900610
SN3_00103575:E003	SN3_00103575	E003	8.70625	0.243873	10.5499	0.00116195	0.019476	sneu_scaffold00001	11164113	11164154	42	-	16	25	8	5	0	1	SN3_00103575
SN3_01000555:E005	SN3_01000555	E005	22.9613	0.101893	10.5503	0.00116167	0.019476	sneu_scaffold00010	1890038	1890116	79	-	4	5	1	83	20	38	SN3_01000555
SN3_01900155:E028	SN3_01900155	E028	56.849	0.150881	10.5475	0.00116346	0.019476	sneu_scaffold00019	406529	406782	254	-	200	77	105	13	1	10	SN3_01900155
SN3_02200300:E001	SN3_02200300	E001	10.329	0.130896	10.5278	0.00117592	0.0196372	sneu_scaffold00022	965325	965470	146	+	57	9	12	2	1	2	SN3_02200300
SN3_00700250:E005	SN3_00700250	E005	4.35916	0.161718	10.4929	0.00119837	0.0199223	sneu_scaffold00007	719346	719381	36	-	7	10	7	2	1	0	SN3_00700250
SN3_02400215:E009	SN3_02400215	E009	24.7399	0.0545918	10.4923	0.00119872	0.0199223	sneu_scaffold00024	614867	614889	23	+	51	22	25	28	18	21	SN3_02400215
SN3_04000240:E004	SN3_04000240	E004	6.55185	0.171854	10.4851	0.0012034	0.0199524	sneu_scaffold00040	631095	631130	36	-	29	6	10	2	0	3	SN3_04000240
SN3_00700465:E003	SN3_00700465	E003	43.1316	0.154423	10.4715	0.00121228	0.0200041	sneu_scaffold00007	1273377	1273535	159	-	119	108	47	4	2	6	SN3_00700465
SN3_03300055:E002	SN3_03300055	E002	4.39992	0.346533	10.474	0.00121065	0.0200041	sneu_scaffold00033	156083	156143	61	+	19	5	5	5	0	0	SN3_03300055
SN3_00400290:E003	SN3_00400290	E003	33.2771	0.174279	10.4337	0.00123736	0.0203696	sneu_scaffold00004	894549	894565	17	+	0	3	0	134	38	42	SN3_00400290
SN3_01500765:E003	SN3_01500765	E003	27.1643	0.0820916	10.4185	0.0012476	0.0204895	sneu_scaffold00015	2392633	2392743	111	+	77	61	36	1	3	3	SN3_01500765
SN3_00501215:E001	SN3_00501215	E001	7.72012	0.114503	10.4035	0.00125778	0.020608	sneu_scaffold00005	4214303	4214417	115	-	6	2	4	22	7	10	SN3_00501215
SN3_00102905:E005	SN3_00102905	E005	5.09761	0.166794	10.385	0.00127042	0.0207662	sneu_scaffold00001	8978297	8978324	28	-	13	11	5	1	0	4	SN3_00102905
SN3_00601130:E004	SN3_00601130	E004	8.43356	0.145995	10.3727	0.00127894	0.0208454	sneu_scaffold00006	4041995	4042056	62	-	28	4	17	7	3	2	SN3_00601130
SN3_02900070:E002	SN3_02900070	E002	48.2529	0.100128	10.3693	0.00128127	0.0208454	sneu_scaffold00029	328256	328433	178	+	93	21	54	51	35	69	SN3_02900070
SN3_01200785:E003	SN3_01200785	E003	20.8599	0.16561	10.3628	0.00128582	0.0208464	sneu_scaffold00012	2919807	2919862	56	-	5	0	0	49	35	39	SN3_01200785
SN3_02400215:E004	SN3_02400215	E004	8.10476	0.203526	10.3599	0.00128785	0.0208464	sneu_scaffold00024	612180	612201	22	+	35	6	19	1	0	0	SN3_02400215
SN3_03000045:E006	SN3_03000045	E006	391.893	0.0936947	10.3563	0.00129033	0.0208464	sneu_scaffold00030	215358	215458	101	-	763	492	276	364	248	431	SN3_03000045
SN3_00100705:E002	SN3_00100705	E002	13.7904	0.0612411	10.3492	0.00129533	0.0208785	sneu_scaffold00001	2292281	2292370	90	+	30	14	16	17	8	8	SN3_00100705
SN3_00400300:E007	SN3_00400300	E007	40.357	0.0752644	10.3311	0.00130808	0.0209837	sneu_scaffold00004	940810	940966	157	-	8	1	6	81	67	81	SN3_00400300
SN3_01300375:E003	SN3_01300375	E003	4.28415	0.223736	10.3271	0.00131091	0.0209837	sneu_scaffold00013	1254364	1254433	70	-	17	7	7	0	0	0	SN3_01300375
SN3_02200545:E002	SN3_02200545	E002	8.21027	0.126492	10.3277	0.00131046	0.0209837	sneu_scaffold00022	1807564	1807593	30	+	11	8	8	9	4	13	SN3_02200545
SN3_00600340:E012	SN3_00600340	E012	2.94366	0.214265	10.315	0.00131952	0.0210245	sneu_scaffold00006	1134377	1134426	50	-	9	6	5	0	0	0	SN3_00600340
SN3_00900890:E002	SN3_00900890	E002	4.21701	0.246863	10.3176	0.00131765	0.0210245	sneu_scaffold00009	3289165	3289172	8	-	10	7	8	1	0	2	SN3_00900890
SN3_01500760:E002	SN3_01500760	E002	29.8785	0.0710721	10.3108	0.00132256	0.0210248	sneu_scaffold00015	2367316	2367334	19	+	97	39	48	16	3	9	SN3_01500760
SN3_02700175:E006	SN3_02700175	E006	28.6982	0.15392	10.2994	0.00133075	0.0211066	sneu_scaffold00027	655173	655201	29	+	52	3	23	53	43	16	SN3_02700175
SN3_00300595:E004	SN3_00300595	E004	3.81773	0.222478	10.2668	0.00135445	0.0213698	sneu_scaffold00003	1874205	1874249	45	+	10	2	11	1	1	1	SN3_00300595
SN3_01600335:E001	SN3_01600335	E001	12.8621	0.0728804	10.2639	0.00135657	0.0213698	sneu_scaffold00016	1100118	1100181	64	+	39	17	19	5	4	5	SN3_01600335
SN3_01600475:E004	SN3_01600475	E004	9.56377	0.143284	10.2662	0.00135488	0.0213698	sneu_scaffold00016	1732983	1733069	87	-	1	4	0	20	10	24	SN3_01600475
SN3_00101905:E001	SN3_00101905	E001	4.22261	0.141768	10.2509	0.00136618	0.0214725	sneu_scaffold00001	5916874	5917037	164	+	13	7	6	1	1	1	SN3_00101905
SN3_00600255:E001	SN3_00600255	E001	250.035	0.117778	10.2402	0.00137414	0.0215489	sneu_scaffold00006	783459	783625	167	+	360	164	177	344	276	284	SN3_00600255
SN3_00401095:E004	SN3_00401095	E004	8.26905	0.282888	10.2195	0.00138964	0.0216972	sneu_scaffold00004	3978453	3978538	86	-	11	21	14	1	0	3	SN3_00401095
SN3_02100640:E006	SN3_02100640	E006	3.80849	0.222934	10.2192	0.00138984	0.0216972	sneu_scaffold00021	2129905	2129989	85	-	7	8	7	0	0	2	SN3_02100640
SN3_00500415:E008	SN3_00500415	E008	2.92233	0.230177	10.1794	0.00142019	0.0221211	sneu_scaffold00005	1431812	1431837	26	-	9	5	6	0	0	0	SN3_00500415
SN3_00401095:E010	SN3_00401095	E010	44.0431	0.0803412	10.1531	0.0014406	0.0223889	sneu_scaffold00004	3988909	3989002	94	-	43	9	27	90	74	33	SN3_00401095
SN3_00800290:E003	SN3_00800290	E003	3.77998	0.282831	10.1022	0.00148096	0.0229648	sneu_scaffold00008	969805	969830	26	-	22	1	8	0	0	0	SN3_00800290
SN3_00201230:E002	SN3_00201230	E002	6.0085	0.147765	10.0936	0.00148786	0.0230204	sneu_scaffold00002	4136293	4136298	6	-	18	10	9	4	0	1	SN3_00201230
SN3_00700465:E001	SN3_00700465	E001	78.1811	0.0906038	10.0459	0.00152684	0.0235451	sneu_scaffold00007	1272902	1272999	98	-	180	94	125	50	44	24	SN3_00700465
SN3_01500720:E003	SN3_01500720	E003	23.2167	0.0481521	10.0439	0.00152855	0.0235451	sneu_scaffold00015	2238022	2238162	141	-	28	27	15	33	22	21	SN3_01500720
SN3_00100410:E004	SN3_00100410	E004	13.3649	0.174971	10.0011	0.00156445	0.0240448	sneu_scaffold00001	1367858	1367938	81	-	43	17	12	13	6	4	SN3_00100410
SN3_01800245:E002	SN3_01800245	E002	12.6881	0.155209	9.99355	0.0015709	0.0240906	sneu_scaffold00018	829822	829876	55	+	17	2	22	21	8	14	SN3_01800245
SN3_00202830:E001	SN3_00202830	E001	3.75381	0.227756	9.97549	0.00158637	0.0242743	sneu_scaffold00002	9314484	9314515	32	+	9	0	7	3	2	5	SN3_00202830
SN3_00800135:E007	SN3_00800135	E007	108.553	0.0644623	9.9073	0.00164625	0.0251346	sneu_scaffold00008	520676	520796	121	+	331	177	134	54	28	27	SN3_00800135
SN3_02100100:E002	SN3_02100100	E002	495.279	0.0222891	9.9033	0.00164983	0.0251346	sneu_scaffold00021	388394	388572	179	-	747	377	573	708	377	445	SN3_02100100
SN3_02200650:E004	SN3_02200650	E004	8.34793	0.22861	9.88491	0.0016664	0.0253315	sneu_scaffold00022	2162998	2163009	12	+	1	1	2	28	14	6	SN3_02200650
SN3_01300355:E001	SN3_01300355	E001	6.53493	0.148472	9.866	0.00168361	0.0255372	sneu_scaffold00013	1133835	1133841	7	+	30	11	8	0	0	0	SN3_01300355
SN3_00501070:E003	SN3_00501070	E003	5.56209	0.149713	9.85	0.00169832	0.0257042	sneu_scaffold00005	3780366	3780377	12	+	13	2	9	6	4	4	SN3_00501070
SN3_00301355:E009	SN3_00301355	E009	128.03	0.0517245	9.84516	0.00170279	0.0257158	sneu_scaffold00003	4187926	4188038	113	+	225	172	151	153	65	70	SN3_00301355
SN3_00401110:E002	SN3_00401110	E002	5.8249	0.213444	9.83788	0.00170955	0.0257619	sneu_scaffold00004	4036165	4036189	25	+	3	0	0	16	12	5	SN3_00401110
SN3_01500580:E006	SN3_01500580	E006	25.0505	0.0974726	9.81302	0.00173281	0.0260558	sneu_scaffold00015	1854983	1855060	78	-	21	27	6	30	16	57	SN3_01500580
SN3_02600030:E003	SN3_02600030	E003	18.9415	0.0947522	9.80012	0.00174501	0.0261826	sneu_scaffold00026	90251	90357	107	-	29	33	19	18	12	8	SN3_02600030
SN3_02500270:E006	SN3_02500270	E006	513.435	0.212671	9.79155	0.00175316	0.0262482	sneu_scaffold00025	730220	730435	216	-	1449	885	602	205	94	269	SN3_02500270
SN3_01600085:E002	SN3_01600085	E002	9.19144	0.322487	9.75581	0.00178757	0.0267059	sneu_scaffold00016	295045	295062	18	-	1	0	3	16	23	9	SN3_01600085
SN3_02200300:E003	SN3_02200300	E003	32.8537	0.0875576	9.7092	0.00183347	0.0273329	sneu_scaffold00022	967693	967778	86	+	71	28	32	54	12	31	SN3_02200300
SN3_00103575:E004	SN3_00103575	E004	8.63904	0.23393	9.69974	0.00184294	0.0273566	sneu_scaffold00001	11164374	11164383	10	-	4	1	6	14	17	9	SN3_00103575
SN3_01600575:E005	SN3_01600575	E005	4.56069	0.201486	9.70129	0.00184138	0.0273566	sneu_scaffold00016	2123440	2123490	51	-	20	8	5	1	0	0	SN3_01600575
SN3_02400535:E001	SN3_02400535	E001	6.26501	0.153541	9.69343	0.00184928	0.0273922	sneu_scaffold00024	1862938	1862959	22	+	17	5	3	9	2	9	SN3_02400535
SN3_01000530:E001	SN3_01000530	E001	16.5177	0.10897	9.67834	0.00186453	0.0275594	sneu_scaffold00010	1819969	1820058	90	+	2	0	2	29	21	47	SN3_01000530
SN3_00501480:E005	SN3_00501480	E005	47.9266	0.0430913	9.6634	0.00187975	0.0276666	sneu_scaffold00005	5175644	5175776	133	-	17	8	9	71	75	108	SN3_00501480
SN3_01800105:E002	SN3_01800105	E002	63.5505	0.0887212	9.66384	0.0018793	0.0276666	sneu_scaffold00018	460149	460175	27	-	101	71	85	46	54	43	SN3_01800105
SN3_00700860:E001	SN3_00700860	E001	8.49378	0.205213	9.64079	0.00190303	0.0277738	sneu_scaffold00007	2614448	2614626	179	+	24	4	4	17	8	4	SN3_00700860
SN3_00800570:E001	SN3_00800570	E001	17.8158	0.133934	9.65147	0.001892	0.0277738	sneu_scaffold00008	1900558	1900608	51	+	52	14	17	21	11	11	SN3_00800570
SN3_01100725:E001	SN3_01100725	E001	23.0224	0.17431	9.64405	0.00189966	0.0277738	sneu_scaffold00011	2847786	2847949	164	+	13	25	1	41	28	32	SN3_01100725
SN3_02200225:E002	SN3_02200225	E002	16.5259	0.107711	9.64578	0.00189787	0.0277738	sneu_scaffold00022	751307	751393	87	-	34	24	24	13	5	9	SN3_02200225
SN3_00401040:E001	SN3_00401040	E001	6.49025	0.341808	9.6196	0.00192512	0.0280355	sneu_scaffold00004	3797085	3797144	60	+	22	9	2	8	3	3	SN3_00401040
SN3_01200275:E002	SN3_01200275	E002	3.41874	0.221054	9.61587	0.00192903	0.0280355	sneu_scaffold00012	900044	900058	15	+	8	9	4	0	0	1	SN3_01200275
SN3_02400210:E006	SN3_02400210	E006	4.50531	0.406046	9.6085	0.00193679	0.0280895	sneu_scaffold00024	612066	612105	40	-	8	2	19	0	0	0	SN3_02400210
SN3_00200195:E001	SN3_00200195	E001	7.62636	0.213878	9.55971	0.00198894	0.0287858	sneu_scaffold00002	703262	703314	53	+	5	0	1	10	17	12	SN3_00200195
SN3_02200105:E004	SN3_02200105	E004	3.30049	0.199993	9.54644	0.00200337	0.0289343	sneu_scaffold00022	453477	453509	33	+	0	0	0	7	5	8	SN3_02200105
SN3_01100605:E002	SN3_01100605	E002	3.13791	0.343737	9.51676	0.00203604	0.0293137	sneu_scaffold00011	2333028	2333086	59	+	9	1	3	3	0	7	SN3_01100605
SN3_01500600:E001	SN3_01500600	E001	71.1667	0.0750115	9.51492	0.00203807	0.0293137	sneu_scaffold00015	1908258	1908427	170	+	209	131	114	14	4	13	SN3_01500600
SN3_03900020:E002	SN3_03900020	E002	11.3171	0.191105	9.50692	0.00204699	0.0293811	sneu_scaffold00039	70202	70240	39	-	10	1	7	22	15	17	SN3_03900020
SN3_00102865:E004	SN3_00102865	E004	27.6716	0.0936399	9.46089	0.00209899	0.0300653	sneu_scaffold00001	8926472	8926512	41	-	1	0	2	51	49	61	SN3_00102865
SN3_03300260:E002	SN3_03300260	E002	126.937	0.143353	9.44912	0.00211251	0.0301967	sneu_scaffold00033	924647	924831	185	+	86	25	33	197	186	256	SN3_03300260
SN3_01400820:E001	SN3_01400820	E001	4.8175	0.370122	9.43872	0.00212452	0.030306	sneu_scaffold00014	2935621	2935701	81	+	3	15	1	7	0	3	SN3_01400820
SN3_01500145:E007	SN3_01500145	E007	30.3081	0.196381	9.42612	0.00213916	0.0304524	sneu_scaffold00015	466144	466215	72	+	18	1	9	92	45	30	SN3_01500145
SN3_00300550:E001	SN3_00300550	E001	7.39116	0.149997	9.41129	0.00215654	0.0305121	sneu_scaffold00003	1757149	1757157	9	-	14	1	3	27	2	8	SN3_00300550
SN3_02600160:E002	SN3_02600160	E002	26.3825	0.0579808	9.41139	0.00215642	0.0305121	sneu_scaffold00026	716068	716165	98	-	54	21	33	18	21	26	SN3_02600160
SN3_02900050:E011	SN3_02900050	E011	8.24196	0.208718	9.41738	0.00214939	0.0305121	sneu_scaffold00029	258236	258281	46	-	10	8	11	13	2	10	SN3_02900050
SN3_01400535:E002	SN3_01400535	E002	4.5145	0.343577	9.40514	0.00216378	0.0305524	sneu_scaffold00014	1804451	1804474	24	+	11	13	3	1	1	0	SN3_01400535
SN3_00200675:E001	SN3_00200675	E001	7.49928	0.29602	9.38833	0.00218371	0.0307712	sneu_scaffold00002	2161530	2161614	85	+	13	20	2	4	5	2	SN3_00200675
SN3_03500215:E001	SN3_03500215	E001	7.75361	0.157553	9.37832	0.00219567	0.0308771	sneu_scaffold00035	696075	696121	47	+	22	18	10	1	0	1	SN3_03500215
SN3_00103415:E007	SN3_00103415	E007	4.41604	0.354495	9.36679	0.00220952	0.0310092	sneu_scaffold00001	10616678	10616685	8	-	1	0	1	17	8	1	SN3_00103415
SN3_02200225:E003	SN3_02200225	E003	68.584	0.0854893	9.34981	0.00223008	0.0312347	sneu_scaffold00022	754626	754767	142	-	270	86	117	6	5	16	SN3_02200225
SN3_00900980:E003	SN3_00900980	E003	25.832	0.0715638	9.33428	0.00224907	0.0314372	sneu_scaffold00009	3724219	3724371	153	+	32	17	11	57	21	33	SN3_00900980
SN3_00301805:E003	SN3_00301805	E003	10.5302	0.139439	9.3268	0.00225826	0.0315023	sneu_scaffold00003	6030953	6030999	47	+	48	10	21	1	0	0	SN3_00301805
SN3_02100080:E001	SN3_02100080	E001	168.208	0.120196	9.32017	0.00226645	0.0315531	sneu_scaffold00021	298183	298295	113	+	628	230	271	19	27	31	SN3_02100080
SN3_00601025:E005	SN3_00601025	E005	25.1116	0.0879341	9.3029	0.00228791	0.0317882	sneu_scaffold00006	3639056	3639087	32	+	32	9	33	46	25	18	SN3_00601025
SN3_00301420:E005	SN3_00301420	E005	14.6407	0.0754123	9.29341	0.0022998	0.0318897	sneu_scaffold00003	4497693	4497708	16	+	9	7	4	36	20	16	SN3_00301420
SN3_00600660:E004	SN3_00600660	E004	8.00071	0.143979	9.28677	0.00230815	0.0319417	sneu_scaffold00006	2184029	2184083	55	-	10	9	4	14	5	10	SN3_00600660
SN3_00401545:E001	SN3_00401545	E001	8.19941	0.203343	9.25702	0.00234595	0.0324002	sneu_scaffold00004	5639752	5639807	56	+	27	4	11	5	1	12	SN3_00401545
SN3_00101905:E008	SN3_00101905	E008	6.03926	0.300979	9.24282	0.0023642	0.0325875	sneu_scaffold00001	5925100	5925104	5	+	0	0	2	23	10	3	SN3_00101905
SN3_02400060:E005	SN3_02400060	E005	10.4131	0.251456	9.22359	0.00238916	0.0328664	sneu_scaffold00024	173151	173159	9	-	12	24	5	6	2	15	SN3_02400060
SN3_00700735:E001	SN3_00700735	E001	10.2203	0.093847	9.21901	0.00239515	0.0328836	sneu_scaffold00007	2211127	2211198	72	-	6	0	3	26	12	19	SN3_00700735
SN3_03700105:E003	SN3_03700105	E003	6.43609	0.190995	9.20317	0.00241596	0.0331039	sneu_scaffold00037	427488	427592	105	-	16	8	16	0	0	3	SN3_03700105
SN3_00700860:E002	SN3_00700860	E002	6.96879	0.222741	9.17008	0.00246003	0.0336415	sneu_scaffold00007	2615963	2615991	29	+	0	1	2	20	10	10	SN3_00700860
SN3_03000075:E001	SN3_03000075	E001	9.38469	0.219291	9.15186	0.00248465	0.0339114	sneu_scaffold00030	339086	339129	44	-	4	0	0	17	11	27	SN3_03000075
SN3_02300530:E001	SN3_02300530	E001	3.29578	0.213135	9.11699	0.00253247	0.0344961	sneu_scaffold00023	1639829	1639851	23	+	11	5	7	0	0	0	SN3_02300530
SN3_02600060:E002	SN3_02600060	E002	5.44085	0.253057	9.10862	0.00254408	0.0345866	sneu_scaffold00026	209579	209583	5	+	16	2	5	11	3	3	SN3_02600060
SN3_01800710:E002	SN3_01800710	E002	8.29546	0.199929	9.06964	0.00259888	0.0352625	sneu_scaffold00018	2262239	2262360	122	+	9	7	5	11	0	23	SN3_01800710
SN3_00101635:E002	SN3_00101635	E002	6.80665	0.154612	9.05152	0.00262477	0.0355444	sneu_scaffold00001	5166680	5166694	15	+	3	2	4	21	7	7	SN3_00101635
SN3_00101200:E004	SN3_00101200	E004	25.2225	0.115703	9.04595	0.00263277	0.0355834	sneu_scaffold00001	3627144	3627198	55	-	81	13	46	16	8	17	SN3_00101200
SN3_05400010:E003	SN3_05400010	E003	13.8018	0.407981	9.02171	0.00266792	0.0359884	sneu_scaffold00054	20820	20896	77	-	27	19	25	5	2	12	SN3_05400010
SN3_00600200:E002	SN3_00600200	E002	346.346	0.0317987	8.99149	0.00271239	0.0365175	sneu_scaffold00006	585718	585762	45	-	537	264	290	429	344	367	SN3_00600200
SN3_00401405:E003	SN3_00401405	E003	11.2927	0.150884	8.97704	0.00273393	0.0366679	sneu_scaffold00004	5091437	5091453	17	+	36	30	9	2	0	0	SN3_00401405
SN3_00401525:E004	SN3_00401525	E004	6.13164	0.183361	8.97691	0.00273413	0.0366679	sneu_scaffold00004	5524414	5524460	47	+	18	13	6	2	0	3	SN3_00401525
SN3_01300475:E002	SN3_01300475	E002	3.94457	0.304784	8.95741	0.00276347	0.03699	sneu_scaffold00013	1692641	1692645	5	-	0	0	0	6	13	2	SN3_01300475
SN3_00101905:E011	SN3_00101905	E011	28.9198	0.054886	8.94629	0.00278033	0.0371442	sneu_scaffold00001	5927534	5927663	130	+	30	13	16	51	43	28	SN3_00101905
SN3_02400485:E004	SN3_02400485	E004	22.7691	0.0623758	8.94224	0.0027865	0.0371551	sneu_scaffold00024	1689835	1689902	68	+	32	27	24	25	15	22	SN3_02400485
SN3_00800340:E004	SN3_00800340	E004	13.6704	0.142902	8.93224	0.0028018	0.0372876	sneu_scaffold00008	1094691	1094731	41	+	0	0	1	44	25	14	SN3_00800340
SN3_00301515:E001	SN3_00301515	E001	13.984	0.310137	8.91166	0.00283355	0.037638	sneu_scaffold00003	4770082	4770141	60	-	8	0	5	40	22	14	SN3_00301515
SN3_00100030:E002	SN3_00100030	E002	12.9049	0.153196	8.9037	0.00284594	0.0376586	sneu_scaffold00001	108244	108330	87	+	26	12	18	16	11	2	SN3_00100030
SN3_01500630:E001	SN3_01500630	E001	6.57646	0.293999	8.90674	0.0028412	0.0376586	sneu_scaffold00015	1995261	1995333	73	-	23	3	15	7	0	1	SN3_01500630
SN3_00102035:E003	SN3_00102035	E003	13.4672	0.146712	8.88563	0.00287424	0.0378888	sneu_scaffold00001	6206031	6206069	39	+	4	3	4	25	19	27	SN3_00102035
SN3_02500270:E003	SN3_02500270	E003	228.116	0.169761	8.88597	0.0028737	0.0378888	sneu_scaffold00025	729395	729446	52	-	171	302	154	483	197	115	SN3_02500270
SN3_00202405:E003	SN3_00202405	E003	27.7571	0.0482865	8.87703	0.0028878	0.0379954	sneu_scaffold00002	8005314	8005387	74	+	63	36	45	16	5	21	SN3_00202405
SN3_02200630:E003	SN3_02200630	E003	14.1994	0.119184	8.87192	0.0028959	0.0380299	sneu_scaffold00022	2019529	2019599	71	+	14	20	22	15	3	15	SN3_02200630
SN3_00201400:E006	SN3_00201400	E006	3.72437	0.309531	8.84646	0.00293659	0.038419	sneu_scaffold00002	4610514	4610540	27	-	7	13	2	1	0	0	SN3_00201400
SN3_00301635:E001	SN3_00301635	E001	21.6772	0.183631	8.84896	0.00293257	0.038419	sneu_scaffold00003	5218697	5218727	31	+	41	20	34	16	17	12	SN3_00301635
SN3_00800290:E002	SN3_00800290	E002	9.04204	0.234094	8.83975	0.00294739	0.0384878	sneu_scaffold00008	968857	968907	51	-	27	1	7	8	6	16	SN3_00800290
SN3_01300170:E002	SN3_01300170	E002	8.52352	0.142862	8.83052	0.00296233	0.0386104	sneu_scaffold00013	472954	472985	32	-	17	12	10	4	2	11	SN3_01300170
SN3_00301515:E002	SN3_00301515	E002	12.5707	0.315316	8.81423	0.00298891	0.0388546	sneu_scaffold00003	4771648	4771707	60	-	21	7	20	12	3	21	SN3_00301515
SN3_02100005:E001	SN3_02100005	E001	48.5157	0.0870863	8.81218	0.00299226	0.0388546	sneu_scaffold00021	606	677	72	+	162	46	69	25	17	27	SN3_02100005
SN3_00101425:E002	SN3_00101425	E002	6.4847	0.162602	8.80135	0.00301008	0.0388681	sneu_scaffold00001	4264785	4264815	31	+	5	6	0	11	11	6	SN3_00101425
SN3_00103385:E001	SN3_00103385	E001	76.2144	0.0567788	8.80565	0.00300299	0.0388681	sneu_scaffold00001	10528867	10529083	217	+	249	112	169	0	0	0	SN3_00103385
SN3_00700770:E001	SN3_00700770	E001	145.975	0.0285522	8.80427	0.00300527	0.0388681	sneu_scaffold00007	2289662	2289833	172	-	232	101	87	225	130	186	SN3_00700770
SN3_00900360:E001	SN3_00900360	E001	3.17235	0.27974	8.77482	0.00305418	0.0393643	sneu_scaffold00009	1356175	1356234	60	+	12	4	5	0	0	2	SN3_00900360
SN3_00100070:E001	SN3_00100070	E001	3.63992	0.261068	8.77013	0.00306204	0.0393925	sneu_scaffold00001	249434	249436	3	+	8	5	7	2	1	1	SN3_00100070
SN3_01200305:E005	SN3_01200305	E005	3.47734	0.17765	8.76353	0.00307314	0.0394623	sneu_scaffold00012	995094	995171	78	+	1	1	2	10	4	4	SN3_01200305
SN3_00600720:E004	SN3_00600720	E004	19.9001	0.104711	8.74138	0.00311069	0.0397973	sneu_scaffold00006	2400998	2401105	108	+	9	3	10	29	22	50	SN3_00600720
SN3_01100855:E009	SN3_01100855	E009	14.0533	0.11001	8.74317	0.00310764	0.0397973	sneu_scaffold00011	3203302	3203408	107	-	37	15	17	15	7	6	SN3_01100855
SN3_01000095:E004	SN3_01000095	E004	20.0079	0.125827	8.73062	0.0031291	0.0399593	sneu_scaffold00010	359912	359925	14	-	2	9	0	31	16	65	SN3_01000095
SN3_00101440:E002	SN3_00101440	E002	9.45453	0.146104	8.71923	0.00314871	0.0400903	sneu_scaffold00001	4364173	4364177	5	-	9	7	19	15	5	5	SN3_00101440
SN3_00301420:E003	SN3_00301420	E003	4.6887	0.197145	8.71796	0.0031509	0.0400903	sneu_scaffold00003	4496703	4496725	23	+	9	14	3	4	0	0	SN3_00301420
SN3_01400280:E002	SN3_01400280	E002	139.435	0.26577	8.68669	0.00320543	0.0407095	sneu_scaffold00014	950184	950355	172	+	83	48	64	348	105	260	SN3_01400280
SN3_00301725:E004	SN3_00301725	E004	19.1212	0.0697927	8.67382	0.00322814	0.0409231	sneu_scaffold00003	5628259	5628304	46	+	34	13	19	26	20	13	SN3_00301725
SN3_03200065:E061	SN3_03200065	E061	30.5179	0.0937055	8.67024	0.00323449	0.040929	sneu_scaffold00032	280404	280490	87	-	58	23	49	16	24	27	SN3_03200065
SN3_01100600:E001	SN3_01100600	E001	5.01788	0.227526	8.66015	0.00325245	0.0410814	sneu_scaffold00011	2316969	2316978	10	+	2	0	2	4	7	15	SN3_01100600
SN3_00101635:E004	SN3_00101635	E004	4.73823	0.265441	8.65316	0.00326494	0.0411214	sneu_scaffold00001	5166902	5166909	8	+	1	0	3	16	7	3	SN3_00101635
SN3_01600005:E002	SN3_01600005	E002	6.6815	0.478929	8.65176	0.00326746	0.0411214	sneu_scaffold00016	2695	2726	32	+	2	0	0	18	10	12	SN3_01600005
SN3_00700770:E002	SN3_00700770	E002	90.2783	0.02927	8.63767	0.00329283	0.0412168	sneu_scaffold00007	2289926	2290047	122	-	212	93	67	107	52	86	SN3_00700770
SN3_00801000:E001	SN3_00801000	E001	8.61732	0.130064	8.64027	0.00328813	0.0412168	sneu_scaffold00008	3277111	3277171	61	+	34	10	16	0	0	3	SN3_00801000
SN3_00900185:E006	SN3_00900185	E006	9.37425	0.12634	8.63823	0.00329181	0.0412168	sneu_scaffold00009	781527	781557	31	-	19	2	16	13	3	12	SN3_00900185
SN3_00801180:E004	SN3_00801180	E004	9.56641	0.113721	8.59392	0.00337286	0.0421426	sneu_scaffold00008	4103601	4103699	99	-	25	13	10	8	5	4	SN3_00801180
SN3_00800705:E003	SN3_00800705	E003	4.8697	0.155346	8.55721	0.00344157	0.0429238	sneu_scaffold00008	2317900	2317927	28	-	2	0	3	13	6	7	SN3_00800705
SN3_01100680:E002	SN3_01100680	E002	7.32108	0.191303	8.53935	0.0034755	0.0432694	sneu_scaffold00011	2617251	2617346	96	+	17	18	5	2	0	6	SN3_01100680
SN3_00400740:E001	SN3_00400740	E001	6.37959	0.164897	8.52779	0.00349765	0.0434672	sneu_scaffold00004	2619211	2619267	57	+	11	10	10	3	1	6	SN3_00400740
SN3_00102265:E005	SN3_00102265	E005	69.614	0.180723	8.51357	0.00352508	0.0437294	sneu_scaffold00001	6875842	6875908	67	+	50	3	29	164	111	82	SN3_00102265
SN3_00401095:E007	SN3_00401095	E007	9.24345	0.139818	8.51034	0.00353134	0.0437294	sneu_scaffold00004	3988509	3988528	20	-	7	0	4	16	16	14	SN3_00401095
SN3_00401095:E002	SN3_00401095	E002	33.9884	0.39419	8.49545	0.00356036	0.0440069	sneu_scaffold00004	3978015	3978110	96	-	104	60	38	6	2	25	SN3_00401095
SN3_02300525:E003	SN3_02300525	E003	127.191	0.0749598	8.49236	0.00356641	0.0440069	sneu_scaffold00023	1639166	1639219	54	-	239	193	121	115	37	132	SN3_02300525
SN3_02400565:E004	SN3_02400565	E004	40.7774	0.0884012	8.476	0.00359863	0.0443256	sneu_scaffold00024	2015664	2015761	98	+	170	48	56	9	5	15	SN3_02400565
SN3_00300575:E003	SN3_00300575	E003	17.3779	0.120673	8.46776	0.00361497	0.0443696	sneu_scaffold00003	1848706	1848848	143	-	43	34	12	15	2	12	SN3_00300575
SN3_03100065:E006	SN3_03100065	E006	16.7338	0.115816	8.47032	0.00360988	0.0443696	sneu_scaffold00031	490362	490371	10	-	19	24	17	20	9	16	SN3_03100065
SN3_02500180:E002	SN3_02500180	E002	4.11271	0.303629	8.44771	0.00365504	0.0447823	sneu_scaffold00025	467502	467521	20	-	1	9	1	1	3	8	SN3_02500180
SN3_01300350:E001	SN3_01300350	E001	3.10947	0.344497	8.42804	0.00369477	0.0451894	sneu_scaffold00013	1130939	1130970	32	-	4	0	4	5	4	3	SN3_01300350
SN3_00900605:E001	SN3_00900605	E001	18.7169	0.186302	8.40698	0.00373783	0.0456357	sneu_scaffold00009	2169235	2169373	139	+	57	8	33	13	11	10	SN3_00900605
SN3_00300550:E002	SN3_00300550	E002	4.09936	0.191418	8.39917	0.00375392	0.0457518	sneu_scaffold00003	1758262	1758308	47	-	18	3	5	4	0	2	SN3_00300550
SN3_00100900:E002	SN3_00100900	E002	17.2042	0.0958498	8.37583	0.00380243	0.0462618	sneu_scaffold00001	2880315	2880395	81	+	7	2	10	52	19	21	SN3_00100900
SN3_01001025:E001	SN3_01001025	E001	27.6357	0.154833	8.36291	0.00382957	0.0465105	sneu_scaffold00010	3657662	3657680	19	-	44	23	19	32	16	48	SN3_01001025
SN3_00300585:E006	SN3_00300585	E006	274.446	0.0453572	8.3583	0.0038393	0.0465473	sneu_scaffold00003	1870637	1871024	388	-	977	483	460	10	1	5	SN3_00300585
SN3_00100080:E003	SN3_00100080	E003	47.8819	0.203033	8.33625	0.00388618	0.0468702	sneu_scaffold00001	257236	257291	56	+	19	49	24	132	34	46	SN3_00100080
SN3_01100245:E008	SN3_01100245	E008	3.77461	0.211065	8.33928	0.0038797	0.0468702	sneu_scaffold00011	779783	779799	17	+	8	3	8	1	1	4	SN3_01100245
SN3_04900055:E003	SN3_04900055	E003	20.1434	0.210055	8.33776	0.00388294	0.0468702	sneu_scaffold00049	236556	236810	255	-	68	13	35	15	3	13	SN3_04900055
SN3_00202440:E002	SN3_00202440	E002	8.79716	0.184171	8.3312	0.00389699	0.046907	sneu_scaffold00002	8152883	8152908	26	-	21	28	7	0	0	0	SN3_00202440
SN3_01800140:E004	SN3_01800140	E004	27.0239	0.102894	8.32853	0.00390273	0.046907	sneu_scaffold00018	545701	545912	212	-	12	14	20	24	34	56	SN3_01800140
SN3_00101285:E001	SN3_00101285	E001	5.41267	0.429869	8.32099	0.00391896	0.0470207	sneu_scaffold00001	3864121	3864138	18	-	0	1	0	6	7	18	SN3_00101285
SN3_00202240:E002	SN3_00202240	E002	7.63588	0.419836	8.31381	0.00393447	0.0471255	sneu_scaffold00002	7579547	7579564	18	+	3	0	1	9	23	6	SN3_00202240
SN3_02400230:E005	SN3_02400230	E005	17.707	0.10285	8.27911	0.00401038	0.0479521	sneu_scaffold00024	669636	669806	171	-	1	1	1	28	40	30	SN3_02400230
SN3_00600340:E001	SN3_00600340	E001	6.35171	0.192908	8.26371	0.00404453	0.048185	sneu_scaffold00006	1130634	1130648	15	-	4	1	3	25	3	8	SN3_00600340
SN3_01900210:E002	SN3_01900210	E002	5.50173	0.182529	8.26096	0.00405068	0.048185	sneu_scaffold00019	569044	569108	65	+	5	3	3	2	10	9	SN3_01900210
SN3_02000345:E004	SN3_02000345	E004	13.6753	0.172931	8.26627	0.00403884	0.048185	sneu_scaffold00020	1305238	1305279	42	+	0	0	0	45	23	17	SN3_02000345
SN3_00200535:E002	SN3_00200535	E002	108.299	0.0427443	8.25527	0.00406338	0.0482535	sneu_scaffold00002	1644075	1644360	286	+	381	137	234	7	6	3	SN3_00200535
SN3_02500355:E001	SN3_02500355	E001	3.65577	0.207185	8.2481	0.00407946	0.0483618	sneu_scaffold00025	946688	946714	27	+	14	5	4	2	0	2	SN3_02500355
SN3_00201135:E008	SN3_00201135	E008	6.03215	0.137331	8.2309	0.00411831	0.0487392	sneu_scaffold00002	3783911	3783921	11	-	8	3	1	9	4	15	SN3_00201135
SN3_00601060:E009	SN3_00601060	E009	4.62855	0.124883	8.21555	0.00415329	0.0490696	sneu_scaffold00006	3784933	3784995	63	-	9	7	6	3	2	3	SN3_00601060
SN3_02100040:E002	SN3_02100040	E002	45.7475	0.323975	8.21191	0.00416164	0.0490833	sneu_scaffold00021	125556	125654	99	+	98	111	49	20	0	19	SN3_02100040
SN3_02500150:E005	SN3_02500150	E005	22.1535	0.0963518	8.20888	0.00416859	0.0490833	sneu_scaffold00025	378132	378285	154	+	19	20	13	44	21	23	SN3_02500150
SN3_00103140:E002	SN3_00103140	E002	3.9604	0.476104	8.19663	0.00419682	0.0493321	sneu_scaffold00001	9777977	9777983	7	+	0	0	0	9	12	1	SN3_00103140
SN3_01700040:E004	SN3_01700040	E004	33.3259	0.0422656	8.18723	0.00421864	0.0495048	sneu_scaffold00017	314871	315001	131	-	31	27	14	65	30	46	SN3_01700040
SN3_00100295:E007	SN3_00100295	E007	3.90858	0.246191	8.18185	0.00423117	0.0495682	sneu_scaffold00001	998033	998096	64	-	2	7	2	2	2	8	SN3_00100295
SN3_00102905:E002	SN3_00102905	E002	71.821	0.169526	8.15627	0.00429125	0.0501874	sneu_scaffold00001	8976715	8976956	242	-	68	34	45	95	88	117	SN3_00102905
SN3_01500030:E006	SN3_01500030	E006	6.39388	0.179016	8.14855	0.00430955	0.0501926	sneu_scaffold00015	107666	107714	49	-	0	3	2	11	11	10	SN3_01500030
SN3_02300535:E005	SN3_02300535	E005	7.05708	0.117329	8.14695	0.00431337	0.0501926	sneu_scaffold00023	1666946	1666969	24	-	17	7	14	4	1	5	SN3_02300535
SN3_02400485:E003	SN3_02400485	E003	20.2718	0.0655342	8.15264	0.00429985	0.0501926	sneu_scaffold00024	1689601	1689639	39	+	11	6	13	36	29	29	SN3_02400485
SN3_00600200:E006	SN3_00600200	E006	40.0931	0.0927292	8.1124	0.00439635	0.0510726	sneu_scaffold00006	586279	586446	168	-	111	52	45	23	10	36	SN3_00600200
SN3_01500900:E003	SN3_01500900	E003	24.0375	0.194977	8.10374	0.00441741	0.0512316	sneu_scaffold00015	2922911	2923021	111	-	25	5	15	25	34	45	SN3_01500900
SN3_00300385:E002	SN3_00300385	E002	16.5688	0.206603	8.08797	0.00445601	0.0515931	sneu_scaffold00003	1148493	1148555	63	-	88	4	28	4	3	6	SN3_00300385
SN3_01200360:E003	SN3_01200360	E003	422.918	0.147535	8.05591	0.00453554	0.0523609	sneu_scaffold00012	1186785	1186827	43	+	316	176	482	1219	151	493	SN3_01200360
SN3_01800545:E003	SN3_01800545	E003	12.8191	0.11978	8.05517	0.0045374	0.0523609	sneu_scaffold00018	1710514	1710655	142	+	2	0	3	34	15	27	SN3_01800545
SN3_02500180:E001	SN3_02500180	E001	3.30298	0.34309	8.04719	0.00455743	0.0525049	sneu_scaffold00025	466945	466961	17	-	0	0	0	5	4	11	SN3_02500180
SN3_00900755:E010	SN3_00900755	E010	100.214	0.0716948	8.04355	0.0045666	0.0525235	sneu_scaffold00009	2784492	2784587	96	-	15	15	13	197	140	230	SN3_00900755
SN3_00200680:E002	SN3_00200680	E002	9.44969	0.335542	8.03147	0.00459715	0.0527329	sneu_scaffold00002	2197109	2197197	89	-	20	16	17	7	2	0	SN3_00200680
SN3_02900095:E001	SN3_02900095	E001	20.1732	0.128011	8.03035	0.00459999	0.0527329	sneu_scaffold00029	427652	427763	112	+	63	29	25	6	3	15	SN3_02900095
SN3_00300385:E001	SN3_00300385	E001	4.47667	0.308915	8.01185	0.00464722	0.0531865	sneu_scaffold00003	1148243	1148254	12	-	7	2	1	8	4	8	SN3_00300385
SN3_02800495:E003	SN3_02800495	E003	20.9987	0.146085	7.97975	0.00473034	0.0540488	sneu_scaffold00028	1598385	1598418	34	-	19	30	20	33	7	24	SN3_02800495
SN3_00102000:E001	SN3_00102000	E001	4.48943	1.12095	7.96951	0.00475718	0.0542663	sneu_scaffold00001	6160542	6160560	19	-	0	0	0	11	11	4	SN3_00102000
SN3_00800980:E006	SN3_00800980	E006	40.7332	0.0629309	7.96625	0.00476577	0.054275	sneu_scaffold00008	3140271	3140328	58	+	0	0	1	106	57	88	SN3_00800980
SN3_01600675:E001	SN3_01600675	E001	109.101	0.0993029	7.95517	0.00479502	0.0544298	sneu_scaffold00016	2462191	2462462	272	+	143	38	81	228	81	159	SN3_01600675
SN3_02500645:E006	SN3_02500645	E006	82.9849	0.187518	7.9574	0.00478911	0.0544298	sneu_scaffold00025	1916749	1916882	134	-	286	85	185	4	4	26	SN3_02500645
SN3_00401435:E001	SN3_00401435	E001	8.27965	0.340231	7.95001	0.0048087	0.054496	sneu_scaffold00004	5250212	5250285	74	+	14	10	3	4	3	20	SN3_00401435
SN3_01900045:E004	SN3_01900045	E004	18.3217	0.153026	7.94107	0.00483253	0.0546768	sneu_scaffold00019	124848	124876	29	-	33	44	36	1	0	0	SN3_01900045
SN3_01000155:E001	SN3_01000155	E001	24.6218	0.0844118	7.93675	0.00484408	0.0547184	sneu_scaffold00010	623488	623498	11	-	32	7	17	36	19	51	SN3_01000155
SN3_03800065:E002	SN3_03800065	E002	9.74137	0.169501	7.92668	0.0048711	0.0549343	sneu_scaffold00038	182821	182840	20	+	13	1	5	13	9	23	SN3_03800065
SN3_00100900:E001	SN3_00100900	E001	10.3457	0.221043	7.9142	0.00490483	0.0552251	sneu_scaffold00001	2878678	2878748	71	+	18	7	14	18	2	12	SN3_00100900
SN3_00103455:E002	SN3_00103455	E002	76.5226	0.0390874	7.89075	0.00496882	0.0556926	sneu_scaffold00001	10745615	10745781	167	-	66	48	49	179	58	98	SN3_00103455
SN3_00201935:E004	SN3_00201935	E004	7.35704	0.382734	7.89409	0.00495967	0.0556926	sneu_scaffold00002	6419359	6419400	42	-	6	2	6	15	5	14	SN3_00201935
SN3_00600695:E002	SN3_00600695	E002	24.9287	0.0660287	7.89017	0.00497041	0.0556926	sneu_scaffold00006	2331480	2331493	14	+	108	28	42	3	3	2	SN3_00600695
SN3_00102865:E007	SN3_00102865	E007	13.2197	0.123017	7.879	0.00500121	0.0559291	sneu_scaffold00001	8927530	8927717	188	-	6	5	7	22	19	21	SN3_00102865
SN3_00600245:E002	SN3_00600245	E002	40.3274	0.17405	7.87669	0.00500761	0.0559291	sneu_scaffold00006	747962	748001	40	-	56	32	39	87	24	31	SN3_00600245
SN3_02400455:E005	SN3_02400455	E005	17.6832	0.204892	7.87331	0.00501697	0.0559436	sneu_scaffold00024	1534829	1534846	18	-	21	12	22	18	16	22	SN3_02400455
SN3_00800135:E006	SN3_00800135	E006	81.0587	0.0494556	7.83309	0.00512983	0.056928	sneu_scaffold00008	520535	520627	93	+	216	106	152	23	18	33	SN3_00800135
SN3_01500575:E001	SN3_01500575	E001	38.749	0.157986	7.83647	0.00512024	0.056928	sneu_scaffold00015	1834191	1834239	49	+	89	44	52	26	24	22	SN3_01500575
SN3_03800100:E002	SN3_03800100	E002	76.0936	0.275561	7.83553	0.0051229	0.056928	sneu_scaffold00038	303716	303896	181	+	44	31	18	149	57	189	SN3_03800100
SN3_00201225:E001	SN3_00201225	E001	13.6973	0.204834	7.82798	0.00514437	0.0569983	sneu_scaffold00002	4081657	4081776	120	+	34	17	23	7	2	10	SN3_00201225
SN3_00600090:E003	SN3_00600090	E003	23.6896	0.243805	7.81029	0.00519495	0.0572886	sneu_scaffold00006	366469	366576	108	-	55	21	29	11	6	39	SN3_00600090
SN3_01500525:E001	SN3_01500525	E001	16.7945	0.175333	7.81276	0.00518786	0.0572886	sneu_scaffold00015	1642466	1642567	102	-	46	24	25	12	5	3	SN3_01500525
SN3_03200065:E064	SN3_03200065	E064	51.0367	0.0444385	7.81017	0.00519531	0.0572886	sneu_scaffold00032	284914	285038	125	-	72	65	42	46	43	52	SN3_03200065
SN3_00202240:E001	SN3_00202240	E001	5.13609	0.463022	7.80279	0.00521657	0.0574319	sneu_scaffold00002	7578889	7578942	54	+	12	7	4	4	1	7	SN3_00202240
SN3_00200680:E001	SN3_00200680	E001	7.64162	0.352311	7.79771	0.00523125	0.0575023	sneu_scaffold00002	2195099	2195127	29	-	7	7	2	5	18	4	SN3_00200680
SN3_01800465:E003	SN3_01800465	E003	126.158	0.0727577	7.78081	0.0052804	0.057951	sneu_scaffold00018	1411383	1411517	135	+	34	29	14	282	216	189	SN3_01800465
SN3_01000930:E003	SN3_01000930	E003	11.8614	0.254964	7.77105	0.00530903	0.0581732	sneu_scaffold00010	3244860	3244988	129	+	10	21	7	24	2	12	SN3_01000930
SN3_01800620:E005	SN3_01800620	E005	2475.73	0.123906	7.76652	0.00532236	0.0582233	sneu_scaffold00018	1973454	1973918	465	-	2219	1024	1329	3478	3185	4160	SN3_01800620
SN3_02900140:E001	SN3_02900140	E001	30.9151	0.191562	7.76097	0.00533874	0.0582233	sneu_scaffold00029	574973	575076	104	+	90	43	53	8	3	16	SN3_02900140
SN3_03900010:E003	SN3_03900010	E003	10.8189	0.101324	7.76246	0.00533431	0.0582233	sneu_scaffold00039	38641	38672	32	+	24	9	15	7	4	14	SN3_03900010
SN3_00700450:E004	SN3_00700450	E004	17.0554	0.0683813	7.75747	0.00534907	0.0582445	sneu_scaffold00007	1228690	1228784	95	+	17	14	7	20	21	26	SN3_00700450
SN3_00102965:E003	SN3_00102965	E003	5.40407	0.245714	7.75319	0.00536177	0.0582915	sneu_scaffold00001	9217083	9217135	53	+	8	11	4	8	1	3	SN3_00102965
SN3_02000515:E002	SN3_02000515	E002	41.408	0.0833052	7.7468	0.00538078	0.0584067	sneu_scaffold00020	1945227	1945340	114	+	145	58	65	7	8	10	SN3_02000515
SN3_01300350:E003	SN3_01300350	E003	18.5247	0.0884852	7.72883	0.00543459	0.0588987	sneu_scaffold00013	1132493	1132513	21	-	71	20	32	3	2	7	SN3_01300350
SN3_00500160:E001	SN3_00500160	E001	17.9635	0.111422	7.71704	0.0054702	0.0591923	sneu_scaffold00005	541503	541521	19	+	22	30	10	27	10	15	SN3_00500160
SN3_00101285:E002	SN3_00101285	E002	3.46569	0.497082	7.70439	0.00550866	0.0594391	sneu_scaffold00001	3865063	3865082	20	-	8	2	3	8	1	3	SN3_00101285
SN3_03800005:E003	SN3_03800005	E003	3.79293	0.185437	7.70392	0.00551011	0.0594391	sneu_scaffold00038	6340	6368	29	+	14	4	7	3	0	0	SN3_03800005
SN3_00102000:E002	SN3_00102000	E002	3.88861	1.17577	7.70102	0.00551897	0.0594423	sneu_scaffold00001	6162538	6162590	53	-	8	11	0	1	0	5	SN3_00102000
SN3_00500385:E001	SN3_00500385	E001	6.10464	0.317228	7.68901	0.0055558	0.0597463	sneu_scaffold00005	1267185	1267202	18	+	7	14	13	3	0	0	SN3_00500385
SN3_02400230:E002	SN3_02400230	E002	5.11003	0.182332	7.68424	0.00557051	0.0598119	sneu_scaffold00024	666371	666386	16	-	8	6	1	11	4	4	SN3_02400230
SN3_01500765:E002	SN3_01500765	E002	35.1359	0.0821009	7.66868	0.00561877	0.060237	sneu_scaffold00015	2392509	2392606	98	+	112	50	42	12	8	22	SN3_01500765
SN3_00800690:E004	SN3_00800690	E004	3.07119	0.403204	7.66148	0.00564123	0.0603711	sneu_scaffold00008	2232864	2232872	9	+	1	0	0	5	1	13	SN3_00800690
SN3_01600005:E001	SN3_01600005	E001	3.31242	0.624134	7.6591	0.00564866	0.0603711	sneu_scaffold00016	2023	2044	22	+	7	2	2	2	0	10	SN3_01600005
SN3_00500910:E001	SN3_00500910	E001	12.5583	0.188636	7.62616	0.00575276	0.0613893	sneu_scaffold00005	2956671	2956742	72	-	25	31	12	3	1	8	SN3_00500910
SN3_00600255:E002	SN3_00600255	E002	119.011	0.128566	7.62032	0.00577144	0.0614941	sneu_scaffold00006	784081	784139	59	+	43	20	48	221	273	86	SN3_00600255
SN3_00500305:E001	SN3_00500305	E001	36.8606	0.129128	7.60451	0.00582225	0.0618459	sneu_scaffold00005	1087379	1087483	105	+	92	47	59	15	16	17	SN3_00500305
SN3_02300005:E002	SN3_02300005	E002	6.27608	0.221084	7.6061	0.00581711	0.0618459	sneu_scaffold00023	5400	5541	142	+	6	10	4	2	6	9	SN3_02300005
SN3_00901080:E003	SN3_00901080	E003	34.2096	0.128153	7.5847	0.00588659	0.0623269	sneu_scaffold00009	4028227	4028456	230	-	72	49	59	10	9	24	SN3_00901080
SN3_01500425:E004	SN3_01500425	E004	9.48532	0.226871	7.5849	0.00588593	0.0623269	sneu_scaffold00015	1331176	1331236	61	+	15	26	14	1	0	2	SN3_01500425
SN3_02900070:E001	SN3_02900070	E001	4.01863	0.218595	7.58229	0.00589445	0.0623269	sneu_scaffold00029	327285	327293	9	+	11	4	10	3	0	0	SN3_02900070
SN3_00101200:E003	SN3_00101200	E003	12.8043	0.126577	7.57032	0.00593372	0.0625517	sneu_scaffold00001	3625954	3625963	10	-	51	20	20	0	0	2	SN3_00101200
SN3_00900345:E002	SN3_00900345	E002	26.4892	0.0850707	7.57205	0.00592802	0.0625517	sneu_scaffold00009	1330829	1330885	57	-	60	78	30	0	0	0	SN3_00900345
SN3_00200445:E005	SN3_00200445	E005	4.03945	0.307765	7.55621	0.00598037	0.062948	sneu_scaffold00002	1342120	1342156	37	+	1	0	1	15	6	3	SN3_00200445
SN3_00700885:E003	SN3_00700885	E003	3.26884	0.202849	7.54508	0.0060174	0.0631463	sneu_scaffold00007	2713803	2713837	35	+	10	7	3	0	1	1	SN3_00700885
SN3_02900235:E005	SN3_02900235	E005	5.06351	0.195715	7.54754	0.00600922	0.0631463	sneu_scaffold00029	947721	947727	7	-	20	7	7	2	1	0	SN3_02900235
SN3_02600355:E001	SN3_02600355	E001	15.3858	0.184355	7.54009	0.00603411	0.0632262	sneu_scaffold00026	1250621	1250660	40	+	50	16	26	8	7	1	SN3_02600355
SN3_02000510:E003	SN3_02000510	E003	44.1523	0.248477	7.51025	0.0061349	0.0641855	sneu_scaffold00020	1913135	1913418	284	+	40	12	25	99	39	74	SN3_02000510
SN3_02300420:E002	SN3_02300420	E002	3.01946	0.218208	7.49437	0.00618922	0.0646565	sneu_scaffold00023	1419279	1419307	29	+	8	4	7	0	1	0	SN3_02300420
SN3_00400785:E005	SN3_00400785	E005	4.61758	0.158314	7.48904	0.00620755	0.0647506	sneu_scaffold00004	2804481	2804511	31	-	9	10	3	2	3	2	SN3_00400785
SN3_00501115:E003	SN3_00501115	E003	7.72149	0.128454	7.47583	0.00625327	0.0649477	sneu_scaffold00005	3952074	3952080	7	+	9	0	5	16	11	9	SN3_00501115
SN3_01800545:E001	SN3_01800545	E001	7.2922	0.136014	7.47758	0.0062472	0.0649477	sneu_scaffold00018	1710088	1710111	24	+	2	0	0	14	13	15	SN3_01800545
SN3_02800370:E010	SN3_02800370	E010	54.8228	0.0700686	7.47548	0.0062545	0.0649477	sneu_scaffold00028	1091951	1091979	29	-	19	13	11	132	102	55	SN3_02800370
SN3_05100010:E003	SN3_05100010	E003	58.7047	0.113035	7.4682	0.00627984	0.0651135	sneu_scaffold00051	59696	59827	132	+	224	51	119	16	3	18	SN3_05100010
SN3_02300340:E002	SN3_02300340	E002	17.4124	0.0773731	7.45783	0.0063161	0.0653918	sneu_scaffold00023	1121178	1121277	100	-	39	24	32	7	4	9	SN3_02300340
SN3_00300275:E003	SN3_00300275	E003	9.97257	0.156981	7.43903	0.00638244	0.0659804	sneu_scaffold00003	861745	861794	50	+	3	1	6	23	10	20	SN3_00300275
SN3_01100375:E003	SN3_01100375	E003	13.0331	0.213883	7.42715	0.00642469	0.0663185	sneu_scaffold00011	1295231	1295252	22	-	16	0	11	20	22	13	SN3_01100375
SN3_01000555:E001	SN3_01000555	E001	9.6088	0.241927	7.42332	0.00643839	0.0663613	sneu_scaffold00010	1889517	1889528	12	-	2	0	0	36	17	6	SN3_01000555
SN3_03000190:E001	SN3_03000190	E001	7.34784	0.156182	7.41067	0.0064838	0.0667304	sneu_scaffold00030	784728	784759	32	+	13	8	14	4	4	4	SN3_03000190
SN3_01400155:E002	SN3_01400155	E002	4.519	0.467716	7.39077	0.00655594	0.0673326	sneu_scaffold00014	611168	611224	57	-	0	0	0	10	11	5	SN3_01400155
SN3_02900235:E004	SN3_02900235	E004	8.26044	0.111811	7.38919	0.00656171	0.0673326	sneu_scaffold00029	947629	947667	39	-	19	12	15	2	3	3	SN3_02900235
SN3_00801145:E004	SN3_00801145	E004	3.37378	0.485294	7.38089	0.00659206	0.0675444	sneu_scaffold00008	3927636	3927677	42	-	0	4	1	11	0	6	SN3_00801145
SN3_00700580:E001	SN3_00700580	E001	65.4925	0.250307	7.37147	0.00662667	0.067799	sneu_scaffold00007	1616889	1617028	140	+	201	132	93	9	5	7	SN3_00700580
SN3_00202070:E001	SN3_00202070	E001	2.7292	0.248842	7.34722	0.00671666	0.0686186	sneu_scaffold00002	6895643	6895690	48	-	11	3	6	0	0	0	SN3_00202070
SN3_00600950:E002	SN3_00600950	E002	4.33565	0.186239	7.34141	0.00673841	0.0686572	sneu_scaffold00006	3259975	3260024	50	+	9	4	7	6	0	4	SN3_00600950
SN3_00700530:E001	SN3_00700530	E001	3.47345	0.335732	7.34093	0.00674021	0.0686572	sneu_scaffold00007	1438283	1438324	42	+	5	3	12	1	0	1	SN3_00700530
SN3_00601165:E002	SN3_00601165	E002	7.27192	0.272411	7.32938	0.00678365	0.0689411	sneu_scaffold00006	4195849	4195875	27	+	0	0	2	13	18	8	SN3_00601165
SN3_01300180:E003	SN3_01300180	E003	48.8292	0.290753	7.32562	0.00679785	0.0689411	sneu_scaffold00013	482798	482822	25	+	8	28	22	141	71	29	SN3_01300180
SN3_03300260:E001	SN3_03300260	E001	5.21719	0.156716	7.32637	0.00679502	0.0689411	sneu_scaffold00033	923751	923786	36	+	9	7	2	5	3	8	SN3_03300260
SN3_01800675:E003	SN3_01800675	E003	12.2367	0.38307	7.3139	0.00684234	0.0692912	sneu_scaffold00018	2126559	2126591	33	+	2	2	7	20	18	24	SN3_01800675
SN3_00601110:E002	SN3_00601110	E002	7.59068	0.432577	7.30752	0.00686667	0.0693422	sneu_scaffold00006	3922152	3922209	58	+	3	1	3	7	3	31	SN3_00601110
SN3_01300470:E001	SN3_01300470	E001	5.86725	0.385463	7.30734	0.00686735	0.0693422	sneu_scaffold00013	1674158	1674193	36	-	25	3	16	0	0	0	SN3_01300470
SN3_00100675:E003	SN3_00100675	E003	5.30324	0.325042	7.28043	0.00697097	0.0696796	sneu_scaffold00001	2230227	2230228	2	+	2	3	0	12	12	2	SN3_00100675
SN3_00201940:E002	SN3_00201940	E002	7.74364	0.202285	7.28823	0.00694078	0.0696796	sneu_scaffold00002	6422950	6422967	18	+	8	15	15	4	1	4	SN3_00201940
SN3_00301020:E002	SN3_00301020	E002	17.1885	0.233695	7.28686	0.00694606	0.0696796	sneu_scaffold00003	3131639	3131734	96	+	56	30	16	8	5	5	SN3_00301020
SN3_00301450:E005	SN3_00301450	E005	37.0046	0.112142	7.28569	0.00695058	0.0696796	sneu_scaffold00003	4638720	4638782	63	-	109	25	40	35	20	33	SN3_00301450
SN3_00400895:E002	SN3_00400895	E002	113.128	0.107897	7.28362	0.0069586	0.0696796	sneu_scaffold00004	3308356	3308444	89	+	427	126	224	19	6	19	SN3_00400895
SN3_00701135:E001	SN3_00701135	E001	44.3479	0.166226	7.28151	0.0069668	0.0696796	sneu_scaffold00007	3441331	3441499	169	-	9	2	11	108	74	67	SN3_00701135
SN3_02000090:E004	SN3_02000090	E004	5.37277	0.168914	7.29418	0.00691785	0.0696796	sneu_scaffold00020	360524	360553	30	-	11	7	3	5	2	8	SN3_02000090
SN3_00500380:E001	SN3_00500380	E001	5.01997	0.181148	7.26815	0.00701879	0.0700568	sneu_scaffold00005	1250686	1250699	14	+	15	9	6	3	0	2	SN3_00500380
SN3_00202810:E003	SN3_00202810	E003	9.55724	0.177193	7.25708	0.0070622	0.070389	sneu_scaffold00002	9260789	9260814	26	+	6	11	13	13	10	4	SN3_00202810
SN3_00100550:E003	SN3_00100550	E003	32.6009	0.149684	7.24521	0.00710904	0.0704515	sneu_scaffold00001	1867932	1868076	145	-	137	63	38	0	0	0	SN3_00100550
SN3_00202810:E001	SN3_00202810	E001	3.05146	0.233746	7.24677	0.00710285	0.0704515	sneu_scaffold00002	9258234	9258261	28	+	7	4	9	0	0	0	SN3_00202810
SN3_00500385:E006	SN3_00500385	E006	26.0378	0.0967887	7.24528	0.00710877	0.0704515	sneu_scaffold00005	1273759	1273787	29	+	33	7	23	58	21	32	SN3_00500385
SN3_01500480:E005	SN3_01500480	E005	4.70782	0.459409	7.25192	0.00708252	0.0704515	sneu_scaffold00015	1501693	1501735	43	-	1	2	3	2	15	1	SN3_01500480
SN3_00301635:E002	SN3_00301635	E002	5.87946	0.252955	7.23742	0.00713993	0.0706569	sneu_scaffold00003	5219473	5219514	42	+	0	2	4	5	16	4	SN3_00301635
SN3_01100680:E001	SN3_01100680	E001	3.13778	0.270815	7.23162	0.00716307	0.070785	sneu_scaffold00011	2616766	2616796	31	+	3	3	1	8	1	5	SN3_01100680
SN3_00301420:E007	SN3_00301420	E007	19.4303	0.147311	7.22168	0.00720283	0.0710768	sneu_scaffold00003	4497777	4497796	20	+	8	5	9	72	17	18	SN3_00301420
SN3_01700025:E002	SN3_01700025	E002	6.90234	0.174912	7.21502	0.00722962	0.0712399	sneu_scaffold00017	266818	266913	96	+	5	0	1	14	12	11	SN3_01700025
SN3_01200785:E006	SN3_01200785	E006	5.63436	0.163631	7.19326	0.00731777	0.0720065	sneu_scaffold00012	2920818	2920851	34	-	6	8	1	11	7	2	SN3_01200785
SN3_02300005:E001	SN3_02300005	E001	4.44309	0.25031	7.19064	0.00732849	0.0720099	sneu_scaffold00023	5065	5077	13	+	15	6	8	0	1	1	SN3_02300005
SN3_01100605:E007	SN3_01100605	E007	97.2083	0.0567946	7.16741	0.00742397	0.0728451	sneu_scaffold00011	2335085	2335276	192	+	10	6	12	217	129	225	SN3_01100605
SN3_02100070:E001	SN3_02100070	E001	3.426	0.289673	7.15868	0.00746022	0.0730975	sneu_scaffold00021	271912	271917	6	-	7	0	4	6	2	5	SN3_02100070
SN3_00500910:E002	SN3_00500910	E002	8.19063	0.210978	7.13686	0.00755155	0.0737842	sneu_scaffold00005	2956779	2956802	24	-	12	7	6	8	11	7	SN3_00500910
SN3_02100015:E001	SN3_02100015	E001	141.85	0.0901321	7.13794	0.00754698	0.0737842	sneu_scaffold00021	38484	38668	185	+	462	197	221	58	25	35	SN3_02100015
SN3_00300895:E002	SN3_00300895	E002	21.1837	0.122365	7.11059	0.00766298	0.074663	sneu_scaffold00003	2711089	2711179	91	+	4	0	3	53	41	27	SN3_00300895
SN3_00800450:E001	SN3_00800450	E001	3.33098	0.27958	7.11153	0.00765897	0.074663	sneu_scaffold00008	1502756	1502778	23	+	10	3	7	4	0	0	SN3_00800450
SN3_02200025:E001	SN3_02200025	E001	38.3226	0.133767	7.0981	0.00771657	0.0750798	sneu_scaffold00022	193298	193392	95	-	36	4	33	39	77	39	SN3_02200025
SN3_02500310:E007	SN3_02500310	E007	105.554	0.0532873	7.08531	0.00777183	0.0755118	sneu_scaffold00025	813015	813221	207	+	31	35	23	234	208	96	SN3_02500310
SN3_00800655:E004	SN3_00800655	E004	190.856	0.0894228	7.07217	0.00782903	0.0759613	sneu_scaffold00008	2169467	2169692	226	+	432	367	195	98	80	72	SN3_00800655
SN3_01900025:E001	SN3_01900025	E001	4.14292	0.440144	7.06791	0.00784766	0.0760358	sneu_scaffold00019	55416	55478	63	+	4	1	6	10	1	6	SN3_01900025
SN3_01100200:E004	SN3_01100200	E004	7.02549	0.197635	7.06459	0.00786223	0.0760709	sneu_scaffold00011	675133	675151	19	+	22	18	6	2	0	0	SN3_01100200
SN3_04900005:E001	SN3_04900005	E001	10.1759	0.137167	7.06061	0.0078797	0.0761339	sneu_scaffold00049	5386	5410	25	+	34	17	9	2	6	2	SN3_04900005
SN3_02600080:E004	SN3_02600080	E004	8.45484	0.136435	7.05005	0.00792632	0.0764779	sneu_scaffold00026	343517	343570	54	+	0	0	1	30	11	12	SN3_02600080
SN3_00202495:E001	SN3_00202495	E001	9.92211	0.240119	7.03999	0.00797093	0.0767832	sneu_scaffold00002	8368651	8368721	71	+	26	7	14	5	5	11	SN3_00202495
SN3_02300185:E005	SN3_02300185	E005	17.3975	0.148948	7.03794	0.00798006	0.0767832	sneu_scaffold00023	606418	606506	89	-	22	2	8	25	28	25	SN3_02300185
SN3_00700760:E001	SN3_00700760	E001	48.0877	0.0848555	7.02952	0.00801769	0.0770386	sneu_scaffold00007	2272905	2272952	48	+	131	127	54	2	0	3	SN3_00700760
SN3_02600410:E002	SN3_02600410	E002	4.573	0.227305	7.01401	0.00808743	0.0776014	sneu_scaffold00026	1448562	1448571	10	-	1	0	0	8	12	5	SN3_02600410
SN3_02800390:E003	SN3_02800390	E003	12.8509	0.188212	6.99281	0.00818379	0.0784177	sneu_scaffold00028	1223455	1223502	48	+	34	19	16	4	3	11	SN3_02800390
SN3_00301725:E001	SN3_00301725	E001	2.98474	0.391451	6.98254	0.00823088	0.0787602	sneu_scaffold00003	5625454	5625542	89	+	14	1	8	0	0	0	SN3_00301725
SN3_02300535:E004	SN3_02300535	E004	6.03813	0.364315	6.97984	0.00824328	0.0787704	sneu_scaffold00023	1666868	1666914	47	-	19	10	7	0	0	6	SN3_02300535
SN3_01500450:E003	SN3_01500450	E003	11.152	0.0961157	6.96566	0.00830888	0.0792882	sneu_scaffold00015	1388763	1388813	51	+	15	9	16	15	4	14	SN3_01500450
SN3_02500355:E003	SN3_02500355	E003	6.01887	0.543768	6.95944	0.00833779	0.0794549	sneu_scaffold00025	946990	947014	25	+	11	13	9	0	0	5	SN3_02500355
SN3_00501080:E003	SN3_00501080	E003	21.293	0.130394	6.94419	0.0084092	0.0794812	sneu_scaffold00005	3809680	3809774	95	-	50	42	31	3	9	2	SN3_00501080
SN3_00701105:E002	SN3_00701105	E002	38.0706	0.0847966	6.95167	0.00837412	0.0794812	sneu_scaffold00007	3296885	3297034	150	+	69	48	49	21	20	38	SN3_00701105
SN3_01600260:E004	SN3_01600260	E004	5.29487	0.22326	6.95185	0.00837328	0.0794812	sneu_scaffold00016	877852	877867	16	+	12	4	19	0	0	0	SN3_01600260
SN3_01800430:E005	SN3_01800430	E005	16.3365	0.0608234	6.94846	0.00838915	0.0794812	sneu_scaffold00018	1307854	1307889	36	-	27	22	13	18	9	17	SN3_01800430
SN3_02000375:E001	SN3_02000375	E001	9.74217	0.117666	6.94524	0.00840426	0.0794812	sneu_scaffold00020	1412300	1412327	28	+	20	20	10	6	3	4	SN3_02000375
SN3_03100215:E004	SN3_03100215	E004	3.52604	0.226084	6.9472	0.00839507	0.0794812	sneu_scaffold00031	940307	940317	11	+	0	1	0	6	5	9	SN3_03100215
SN3_01200490:E001	SN3_01200490	E001	17.1411	0.635626	6.93318	0.0084611	0.0797521	sneu_scaffold00012	1756280	1756300	21	-	28	9	19	18	28	5	SN3_01200490
SN3_01600085:E001	SN3_01600085	E001	9.78007	0.407391	6.93082	0.0084723	0.0797521	sneu_scaffold00016	294958	294974	17	-	0	3	1	50	6	7	SN3_01600085
SN3_02700175:E011	SN3_02700175	E011	2.86117	0.329057	6.93084	0.00847219	0.0797521	sneu_scaffold00027	660208	660219	12	+	11	1	9	0	0	0	SN3_02700175
SN3_02000375:E002	SN3_02000375	E002	9.54727	0.118375	6.92476	0.00850106	0.0799145	sneu_scaffold00020	1412875	1412965	91	+	16	8	5	9	11	12	SN3_02000375
SN3_01500450:E007	SN3_01500450	E007	44.9604	0.137529	6.91728	0.00853668	0.0800328	sneu_scaffold00015	1390744	1390893	150	+	27	2	16	120	64	58	SN3_01500450
SN3_01900025:E002	SN3_01900025	E002	3.65497	0.463069	6.91878	0.00852954	0.0800328	sneu_scaffold00019	55611	55634	24	+	0	0	0	4	4	14	SN3_01900025
SN3_03900180:E004	SN3_03900180	E004	67.649	0.0581235	6.87949	0.00871905	0.0816324	sneu_scaffold00039	530309	530378	70	-	29	8	20	126	118	108	SN3_03900180
SN3_00500225:E002	SN3_00500225	E002	33.2998	0.0635978	6.87405	0.00874563	0.081771	sneu_scaffold00005	889893	889982	90	+	106	45	78	0	0	2	SN3_00500225
SN3_01300335:E003	SN3_01300335	E003	8.14901	0.501862	6.86648	0.00878273	0.0820076	sneu_scaffold00013	1073159	1073170	12	+	0	0	0	1	22	20	SN3_01300335
SN3_00700720:E006	SN3_00700720	E006	46.799	0.173466	6.83966	0.00891557	0.0831362	sneu_scaffold00007	2131961	2131987	27	+	13	4	3	150	93	26	SN3_00700720
SN3_00200585:E001	SN3_00200585	E001	27.0799	0.259874	6.82681	0.00897994	0.0834651	sneu_scaffold00002	1778565	1778632	68	+	83	4	30	43	18	20	SN3_00200585
SN3_00202200:E005	SN3_00202200	E005	17.0398	0.19692	6.82543	0.00898689	0.0834651	sneu_scaffold00002	7351423	7351450	28	+	23	13	12	11	22	24	SN3_00202200
SN3_00501070:E004	SN3_00501070	E004	4.83762	0.26742	6.8266	0.00898101	0.0834651	sneu_scaffold00005	3780507	3780583	77	+	10	7	3	5	0	8	SN3_00501070
SN3_01500480:E004	SN3_01500480	E004	5.95984	0.177372	6.81981	0.0090152	0.0836162	sneu_scaffold00015	1496646	1496699	54	-	24	12	7	0	0	0	SN3_01500480
SN3_00600245:E001	SN3_00600245	E001	12.5289	0.216311	6.79917	0.00912005	0.084476	sneu_scaffold00006	747668	747766	99	-	1	7	2	55	10	8	SN3_00600245
SN3_02000130:E005	SN3_02000130	E005	7.18607	0.117202	6.79275	0.0091529	0.0846674	sneu_scaffold00020	542965	542981	17	-	10	1	8	7	8	12	SN3_02000130
SN3_01000930:E004	SN3_01000930	E004	14.5979	0.0858039	6.78089	0.0092139	0.0851183	sneu_scaffold00010	3245025	3245091	67	+	13	18	4	18	16	20	SN3_01000930
SN3_00201405:E003	SN3_00201405	E003	21.2495	0.0712539	6.77583	0.00924004	0.0852464	sneu_scaffold00002	4623537	4623731	195	-	39	16	26	16	23	16	SN3_00201405
SN3_00202425:E008	SN3_00202425	E008	17.593	0.160397	6.77106	0.00926478	0.0853613	sneu_scaffold00002	8086709	8086760	52	-	2	5	3	33	16	50	SN3_00202425
SN3_00400285:E001	SN3_00400285	E001	3.45092	0.267564	6.76423	0.00930031	0.0854619	sneu_scaffold00004	884851	884865	15	-	3	0	1	7	5	6	SN3_00400285
SN3_02900145:E005	SN3_02900145	E005	19.3699	0.110174	6.76652	0.00928835	0.0854619	sneu_scaffold00029	616168	616226	59	-	52	43	22	2	1	9	SN3_02900145
SN3_00103455:E009	SN3_00103455	E009	37.5764	0.103674	6.73693	0.00944368	0.0861906	sneu_scaffold00001	10746952	10746953	2	-	85	42	55	35	7	32	SN3_00103455
SN3_01200535:E002	SN3_01200535	E002	6.81447	0.21373	6.73927	0.00943131	0.0861906	sneu_scaffold00012	1939901	1939959	59	+	17	12	7	4	1	5	SN3_01200535
SN3_01300470:E002	SN3_01300470	E002	3.5573	0.464912	6.74557	0.00939806	0.0861906	sneu_scaffold00013	1674553	1674554	2	-	3	4	8	2	3	1	SN3_01300470
SN3_01400845:E001	SN3_01400845	E001	14.7811	0.0697311	6.73498	0.00945404	0.0861906	sneu_scaffold00014	3042171	3042285	115	+	23	25	10	16	12	7	SN3_01400845
SN3_01500580:E004	SN3_01500580	E004	79.9	0.077395	6.73851	0.00943535	0.0861906	sneu_scaffold00015	1854476	1854642	167	-	15	7	6	237	65	190	SN3_01500580
SN3_02900145:E006	SN3_02900145	E006	11.1792	0.154778	6.74207	0.00941655	0.0861906	sneu_scaffold00029	616276	616327	52	-	39	18	17	0	0	5	SN3_02900145
SN3_00600255:E003	SN3_00600255	E003	15.4471	0.15454	6.72941	0.00948357	0.0863032	sneu_scaffold00006	784168	784181	14	+	6	3	1	58	20	13	SN3_00600255
SN3_04700055:E001	SN3_04700055	E001	5.45628	0.674267	6.72797	0.00949124	0.0863032	sneu_scaffold00047	237468	237481	14	-	0	0	0	20	10	4	SN3_04700055
SN3_01000240:E002	SN3_01000240	E002	11.1047	0.147783	6.72153	0.0095256	0.0865024	sneu_scaffold00010	869846	869883	38	-	21	33	8	3	2	2	SN3_01000240
SN3_00103355:E002	SN3_00103355	E002	32.6358	0.0839065	6.71696	0.00955002	0.0866109	sneu_scaffold00001	10416764	10416901	138	-	24	13	13	103	36	25	SN3_00103355
SN3_00700760:E003	SN3_00700760	E003	4.44667	0.347277	6.70609	0.00960842	0.087027	sneu_scaffold00007	2273437	2273460	24	+	12	3	7	6	3	0	SN3_00700760
SN3_01800135:E009	SN3_01800135	E009	169.209	0.0450762	6.69466	0.00967021	0.0872701	sneu_scaffold00018	534160	534440	281	+	34	22	17	423	299	234	SN3_01800135
SN3_02100485:E001	SN3_02100485	E001	31.2921	0.121065	6.69184	0.00968551	0.0872701	sneu_scaffold00021	1763812	1763826	15	+	86	41	45	19	17	4	SN3_02100485
SN3_03300285:E002	SN3_03300285	E002	197.089	0.369856	6.69288	0.00967985	0.0872701	sneu_scaffold00033	1014696	1014898	203	-	113	46	52	301	341	334	SN3_03300285
SN3_03500215:E003	SN3_03500215	E003	4.93042	0.370616	6.69429	0.00967223	0.0872701	sneu_scaffold00035	700200	700213	14	+	2	0	6	2	12	5	SN3_03500215
SN3_00102035:E004	SN3_00102035	E004	7.93517	0.187784	6.68951	0.00969821	0.0872713	sneu_scaffold00001	6206131	6206206	76	+	13	12	6	16	3	3	SN3_00102035
SN3_01300015:E001	SN3_01300015	E001	7.77842	0.397331	6.67612	0.00977128	0.0878137	sneu_scaffold00013	56639	56702	64	+	31	3	12	5	4	3	SN3_01300015
SN3_01500850:E003	SN3_01500850	E003	3.96527	0.168622	6.67385	0.00978377	0.0878137	sneu_scaffold00015	2711750	2711780	31	+	13	3	6	5	1	1	SN3_01500850
SN3_00103210:E001	SN3_00103210	E001	7.67775	0.364847	6.66955	0.00980739	0.0879122	sneu_scaffold00001	9953536	9953658	123	-	33	5	9	3	0	9	SN3_00103210
SN3_01100245:E003	SN3_01100245	E003	5.45562	0.13158	6.65898	0.00986573	0.0881278	sneu_scaffold00011	776819	776861	43	+	2	0	1	16	7	9	SN3_01100245
SN3_01800160:E004	SN3_01800160	E004	4.53971	0.232858	6.6583	0.0098695	0.0881278	sneu_scaffold00018	584932	584991	60	-	12	5	5	4	0	6	SN3_01800160
SN3_01900035:E004	SN3_01900035	E004	4.79759	0.296875	6.65936	0.00986362	0.0881278	sneu_scaffold00019	87374	87443	70	-	7	5	10	8	0	2	SN3_01900035
SN3_00301400:E001	SN3_00301400	E001	8.49191	0.591494	6.65596	0.00988245	0.0881301	sneu_scaffold00003	4415430	4415485	56	+	16	22	3	1	0	12	SN3_00301400
SN3_01900155:E019	SN3_01900155	E019	4.77944	0.396886	6.6519	0.00990501	0.0882181	sneu_scaffold00019	402368	402391	24	-	4	1	2	12	0	14	SN3_01900155
SN3_02300340:E001	SN3_02300340	E001	38.4076	0.0557753	6.64346	0.00995205	0.0885235	sneu_scaffold00023	1120932	1121014	83	-	82	33	42	35	27	37	SN3_02300340
SN3_00301020:E001	SN3_00301020	E001	8.39282	0.268603	6.63776	0.00998393	0.0885803	sneu_scaffold00003	3131488	3131517	30	+	15	1	11	10	10	8	SN3_00301020
SN3_01400090:E029	SN3_01400090	E029	8.80365	0.146826	6.63903	0.00997681	0.0885803	sneu_scaffold00014	325201	325210	10	-	19	21	11	3	0	3	SN3_01400090
SN3_00500430:E004	SN3_00500430	E004	33.7233	0.113427	6.62608	0.0100496	0.0888226	sneu_scaffold00005	1457457	1457477	21	+	65	46	41	45	20	5	SN3_00500430
SN3_01200305:E001	SN3_01200305	E001	23.1705	0.136799	6.62996	0.0100277	0.0888226	sneu_scaffold00012	993001	993064	64	+	63	35	26	15	14	3	SN3_01200305
SN3_02500360:E003	SN3_02500360	E003	5.31934	0.600334	6.62716	0.0100435	0.0888226	sneu_scaffold00025	967227	967265	39	+	1	8	1	10	4	8	SN3_02500360
SN3_00501355:E002	SN3_00501355	E002	70.6593	0.0690627	6.61594	0.010107	0.0891032	sneu_scaffold00005	4774345	4774527	183	+	184	106	69	28	21	70	SN3_00501355
SN3_02600355:E002	SN3_02600355	E002	6.54267	0.231008	6.6172	0.0100998	0.0891032	sneu_scaffold00026	1251474	1251490	17	+	7	2	12	14	4	4	SN3_02600355
SN3_01100265:E004	SN3_01100265	E004	3.64789	0.31988	6.60947	0.0101438	0.0893142	sneu_scaffold00011	907621	907631	11	-	13	4	9	0	0	0	SN3_01100265
SN3_00800280:E005	SN3_00800280	E005	22.0493	0.20162	6.59894	0.0102039	0.0896389	sneu_scaffold00008	896422	896465	44	+	6	7	5	34	58	13	SN3_00800280
SN3_01800660:E001	SN3_01800660	E001	14.6232	0.109948	6.5985	0.0102065	0.0896389	sneu_scaffold00018	2092335	2092443	109	-	21	10	9	26	16	13	SN3_01800660
SN3_00900875:E003	SN3_00900875	E003	6.96006	0.170365	6.57877	0.0103202	0.0904095	sneu_scaffold00009	3232111	3232140	30	+	3	7	4	13	11	3	SN3_00900875
SN3_02000510:E001	SN3_02000510	E001	6.77065	0.38884	6.58053	0.01031	0.0904095	sneu_scaffold00020	1912027	1912038	12	+	17	16	3	1	0	8	SN3_02000510
SN3_04700055:E002	SN3_04700055	E002	4.56437	0.705322	6.57635	0.0103343	0.0904185	sneu_scaffold00047	239048	239117	70	-	3	4	2	5	1	14	SN3_04700055
SN3_02000515:E003	SN3_02000515	E003	5.92216	0.184535	6.56887	0.0103778	0.090685	sneu_scaffold00020	1945549	1945568	20	+	21	14	5	0	1	0	SN3_02000515
SN3_00201005:E002	SN3_00201005	E002	165.927	0.0515259	6.56347	0.0104093	0.0907648	sneu_scaffold00002	3319208	3319279	72	+	185	149	85	238	127	276	SN3_00201005
SN3_01100490:E002	SN3_01100490	E002	397.378	0.214953	6.56163	0.0104201	0.0907648	sneu_scaffold00011	1832514	1832820	307	+	1445	671	676	13	1	14	SN3_01100490
SN3_02400565:E003	SN3_02400565	E003	4.62649	0.362405	6.5606	0.0104261	0.0907648	sneu_scaffold00024	2015574	2015635	62	+	6	17	4	0	0	0	SN3_02400565
SN3_02100070:E003	SN3_02100070	E003	26.051	0.166697	6.5563	0.0104514	0.0908706	sneu_scaffold00021	272444	272507	64	-	55	53	40	10	5	5	SN3_02100070
SN3_00401310:E002	SN3_00401310	E002	10.2104	0.175839	6.54893	0.0104947	0.09102	sneu_scaffold00004	4839201	4839319	119	+	49	10	16	2	0	2	SN3_00401310
SN3_03100145:E001	SN3_03100145	E001	12.9046	0.0761813	6.55088	0.0104832	0.09102	sneu_scaffold00031	690834	690900	67	+	36	19	14	8	3	9	SN3_03100145
SN3_00401405:E007	SN3_00401405	E007	6.20642	0.143925	6.52924	0.0106115	0.0918037	sneu_scaffold00004	5106529	5106541	13	+	12	16	10	1	0	0	SN3_00401405
SN3_03800005:E004	SN3_03800005	E004	62.7635	0.150372	6.53038	0.0106047	0.0918037	sneu_scaffold00038	6806	6915	110	+	67	19	45	137	35	117	SN3_03800005
SN3_00201755:E004	SN3_00201755	E004	10.6075	0.100155	6.52612	0.0106302	0.0918153	sneu_scaffold00002	5808543	5808563	21	-	1	7	0	18	17	19	SN3_00201755
SN3_00600265:E003	SN3_00600265	E003	9.89712	0.165444	6.52459	0.0106393	0.0918153	sneu_scaffold00006	813176	813198	23	+	11	15	9	10	7	9	SN3_00600265
SN3_01200535:E005	SN3_01200535	E005	30.8754	0.0502709	6.50893	0.0107334	0.0925125	sneu_scaffold00012	1940699	1940793	95	+	22	11	22	50	51	31	SN3_01200535
SN3_00500415:E009	SN3_00500415	E009	3.46708	0.249526	6.497	0.0108057	0.09302	sneu_scaffold00005	1432035	1432039	5	-	12	9	2	0	0	1	SN3_00500415
SN3_00700180:E004	SN3_00700180	E004	3.13888	0.773122	6.48848	0.0108576	0.0933509	sneu_scaffold00007	501509	501541	33	+	0	0	0	16	4	1	SN3_00700180
SN3_00600685:E003	SN3_00600685	E003	6.43471	0.258892	6.48517	0.0108778	0.0934093	sneu_scaffold00006	2272510	2272519	10	+	7	1	5	13	1	17	SN3_00600685
SN3_00600545:E003	SN3_00600545	E003	27.5168	0.211665	6.48051	0.0109064	0.0934236	sneu_scaffold00006	1936243	1936364	122	+	35	37	10	37	23	32	SN3_00600545
SN3_01400410:E003	SN3_01400410	E003	4.88666	0.295492	6.48241	0.0108947	0.0934236	sneu_scaffold00014	1310134	1310161	28	+	8	0	7	2	9	4	SN3_01400410
SN3_00102510:E002	SN3_00102510	E002	18.2895	0.107388	6.47081	0.010966	0.0937433	sneu_scaffold00001	7693626	7693711	86	-	18	18	12	30	17	20	SN3_00102510
SN3_02600405:E001	SN3_02600405	E001	12.0193	0.301812	6.47006	0.0109707	0.0937433	sneu_scaffold00026	1422386	1422491	106	+	25	15	16	1	5	16	SN3_02600405
SN3_00200855:E001	SN3_00200855	E001	4.0825	0.227167	6.46475	0.0110035	0.0939084	sneu_scaffold00002	2764832	2764856	25	+	13	8	7	0	0	0	SN3_00200855
SN3_00600195:E006	SN3_00600195	E006	2.83147	0.316679	6.45904	0.0110389	0.094095	sneu_scaffold00006	579588	579598	11	-	9	2	7	0	0	2	SN3_00600195
SN3_00300275:E004	SN3_00300275	E004	8.48019	0.383178	6.45676	0.0110531	0.0941004	sneu_scaffold00003	862275	862313	39	+	0	1	2	5	26	10	SN3_00300275
SN3_02900140:E003	SN3_02900140	E003	19.4279	0.0862139	6.44013	0.011157	0.0948688	sneu_scaffold00029	576311	576361	51	+	39	12	30	28	10	13	SN3_02900140
SN3_02100080:E005	SN3_02100080	E005	25.6677	0.258164	6.41893	0.011291	0.0957485	sneu_scaffold00021	299150	299217	68	+	23	31	32	20	38	5	SN3_02100080
SN3_03700090:E009	SN3_03700090	E009	3.14048	0.624717	6.41885	0.0112916	0.0957485	sneu_scaffold00037	293224	293246	23	+	0	2	0	18	1	1	SN3_03700090
SN3_03900195:E006	SN3_03900195	E006	48.9465	0.107723	6.41723	0.0113018	0.0957485	sneu_scaffold00039	573415	573434	20	-	40	26	20	70	84	55	SN3_03900195
SN3_00700350:E008	SN3_00700350	E008	21.6878	0.139042	6.41261	0.0113313	0.0958323	sneu_scaffold00007	1009657	1009706	50	-	32	10	28	21	9	43	SN3_00700350
SN3_03800120:E001	SN3_03800120	E001	10.0871	0.114461	6.41135	0.0113393	0.0958323	sneu_scaffold00038	390632	390687	56	+	39	12	17	1	2	2	SN3_03800120
SN3_02100285:E002	SN3_02100285	E002	5.50045	0.363217	6.40495	0.0113803	0.0960618	sneu_scaffold00021	1004774	1004843	70	-	0	0	1	11	3	20	SN3_02100285
SN3_00201505:E005	SN3_00201505	E005	4.73834	0.224176	6.3931	0.0114565	0.0965004	sneu_scaffold00002	4906763	4906847	85	-	2	3	0	9	9	5	SN3_00201505
SN3_01500030:E008	SN3_01500030	E008	47.0343	0.0711911	6.39255	0.01146	0.0965004	sneu_scaffold00015	108026	108195	170	-	33	44	17	101	57	40	SN3_01500030
SN3_00600660:E005	SN3_00600660	E005	3.69782	0.300432	6.38084	0.0115359	0.096904	sneu_scaffold00006	2184692	2184702	11	-	12	11	2	0	0	0	SN3_00600660
SN3_01100605:E004	SN3_01100605	E004	22.3946	0.176712	6.38099	0.0115349	0.096904	sneu_scaffold00011	2334088	2334129	42	+	16	15	4	46	14	50	SN3_01100605
SN3_00103150:E004	SN3_00103150	E004	6.59496	0.113218	6.37716	0.0115598	0.096988	sneu_scaffold00001	9797511	9797596	86	+	22	10	6	2	3	3	SN3_00103150
SN3_00600335:E009	SN3_00600335	E009	22.9483	0.09696	6.37235	0.0115912	0.0971337	sneu_scaffold00006	1084391	1084469	79	+	9	1	5	33	49	37	SN3_00600335
SN3_02200150:E001	SN3_02200150	E001	15.1653	0.585528	6.36811	0.0116189	0.0972489	sneu_scaffold00022	573846	573872	27	-	1	0	1	50	30	11	SN3_02200150
SN3_01100460:E002	SN3_01100460	E002	20.0628	0.157341	6.35578	0.0117	0.0976919	sneu_scaffold00011	1730134	1730220	87	+	46	14	31	14	3	30	SN3_01100460
SN3_02400565:E005	SN3_02400565	E005	4.50225	0.206975	6.35587	0.0116993	0.0976919	sneu_scaffold00024	2015809	2015888	80	+	15	4	12	1	0	0	SN3_02400565
SN3_02500310:E003	SN3_02500310	E003	14.141	0.202753	6.35217	0.0117238	0.0977734	sneu_scaffold00025	811512	811552	41	+	14	21	10	13	6	24	SN3_02500310
SN3_02200105:E003	SN3_02200105	E003	46.2722	0.45357	6.31451	0.0119754	0.099752	sneu_scaffold00022	453370	453407	38	+	18	0	7	77	118	46	SN3_02200105
SN3_00100780:E004	SN3_00100780	E004	14.6856	0.231358	6.30311	0.0120526	0.100155	sneu_scaffold00001	2482535	2482555	21	+	30	36	17	7	2	2	SN3_00100780
SN3_01500480:E007	SN3_01500480	E007	3.8346	0.430821	6.30503	0.0120396	0.100155	sneu_scaffold00015	1503046	1503055	10	-	0	5	4	4	6	2	SN3_01500480
SN3_03400025:E002	SN3_03400025	E002	3.2189	0.219857	6.29881	0.0120819	0.100279	sneu_scaffold00034	56851	56875	25	-	4	0	3	6	1	8	SN3_03400025
SN3_01300475:E003	SN3_01300475	E003	4.73829	0.228539	6.29141	0.0121324	0.100578	sneu_scaffold00013	1692771	1692783	13	-	2	0	1	13	7	7	SN3_01300475
SN3_01500575:E002	SN3_01500575	E002	7.8749	0.211249	6.28928	0.012147	0.100579	sneu_scaffold00015	1835389	1835396	8	+	3	7	5	22	6	7	SN3_01500575
SN3_00101420:E005	SN3_00101420	E005	28.9914	0.0783984	6.2766	0.0122342	0.101107	sneu_scaffold00001	4260526	4260567	42	-	27	10	17	64	38	29	SN3_00101420
SN3_01600295:E001	SN3_01600295	E001	7.79585	0.397237	6.27577	0.01224	0.101107	sneu_scaffold00016	1034009	1034060	52	-	1	0	3	29	8	10	SN3_01600295
SN3_02200545:E004	SN3_02200545	E004	36.9137	0.148406	6.2674	0.012298	0.101465	sneu_scaffold00022	1808772	1808812	41	+	9	0	11	93	50	68	SN3_02200545
SN3_00300530:E013	SN3_00300530	E013	3.86636	0.315763	6.26446	0.0123184	0.101487	sneu_scaffold00003	1641822	1641838	17	+	2	0	0	8	12	0	SN3_00300530
SN3_01800160:E002	SN3_01800160	E002	5.15954	0.153434	6.26283	0.0123297	0.101487	sneu_scaffold00018	583311	583324	14	-	4	0	1	18	5	7	SN3_01800160
SN3_00102715:E002	SN3_00102715	E002	18.5864	0.089729	6.25944	0.0123533	0.101561	sneu_scaffold00001	8352853	8352992	140	+	17	2	8	34	34	20	SN3_00102715
SN3_01100930:E002	SN3_01100930	E002	13.1953	0.180963	6.24223	0.0124739	0.10243	sneu_scaffold00011	3401277	3401349	73	+	8	3	3	27	17	25	SN3_01100930
SN3_03400205:E001	SN3_03400205	E001	13.777	0.0840413	6.23996	0.0124899	0.102441	sneu_scaffold00034	641757	641788	32	+	27	13	21	12	7	11	SN3_03400205
SN3_02800505:E001	SN3_02800505	E001	24.8968	0.261575	6.22765	0.012577	0.103034	sneu_scaffold00028	1646581	1646722	142	-	12	4	12	44	32	50	SN3_02800505
SN3_00500415:E007	SN3_00500415	E007	7.48186	0.220285	6.22146	0.0126211	0.103273	sneu_scaffold00005	1431615	1431631	17	-	26	5	18	3	1	1	SN3_00500415
SN3_00103555:E005	SN3_00103555	E005	4.86148	0.265277	6.21925	0.0126368	0.10328	sneu_scaffold00001	11089038	11089060	23	-	15	9	4	2	0	4	SN3_00103555
SN3_00300595:E003	SN3_00300595	E003	4.19596	0.170192	6.21639	0.0126573	0.103326	sneu_scaffold00003	1874104	1874175	72	+	12	4	6	4	0	4	SN3_00300595
SN3_00300935:E003	SN3_00300935	E003	6.18177	0.192119	6.2111	0.0126952	0.103513	sneu_scaffold00003	2921018	2921064	47	-	0	1	1	8	10	16	SN3_00300935
SN3_00201755:E002	SN3_00201755	E002	205.118	0.121389	6.2024	0.0127577	0.103901	sneu_scaffold00002	5806805	5807196	392	-	11	15	1	477	318	427	SN3_00201755
SN3_02300350:E002	SN3_02300350	E002	16.0132	0.132915	6.1992	0.0127808	0.103967	sneu_scaffold00023	1148751	1148862	112	-	42	31	33	0	0	0	SN3_02300350
SN3_01100145:E001	SN3_01100145	E001	14.4082	0.263002	6.18196	0.012906	0.10474	sneu_scaffold00011	473477	473481	5	-	9	15	10	14	18	19	SN3_01100145
SN3_02000170:E002	SN3_02000170	E002	13.1339	0.106678	6.18334	0.0128958	0.10474	sneu_scaffold00020	720311	720340	30	+	8	4	3	17	30	14	SN3_02000170
SN3_00600950:E001	SN3_00600950	E001	86.2549	0.106107	6.17745	0.0129389	0.104885	sneu_scaffold00006	3259895	3259934	40	+	152	31	79	78	112	103	SN3_00600950
SN3_00102965:E002	SN3_00102965	E002	30.5286	0.115889	6.16794	0.0130086	0.10496	sneu_scaffold00001	9214447	9214520	74	+	121	36	57	6	1	3	SN3_00102965
SN3_00300585:E003	SN3_00300585	E003	1014.67	0.048254	6.16908	0.0130002	0.10496	sneu_scaffold00003	1870116	1870277	162	-	3886	1416	1850	90	37	49	SN3_00300585
SN3_00701265:E002	SN3_00701265	E002	3.0143	0.605404	6.17403	0.0129639	0.10496	sneu_scaffold00007	3859918	3859921	4	-	0	0	0	18	0	4	SN3_00701265
SN3_03200175:E001	SN3_03200175	E001	4.65321	0.326892	6.17119	0.0129847	0.10496	sneu_scaffold00032	713592	713601	10	-	10	1	2	3	11	2	SN3_03200175
SN3_00901045:E001	SN3_00901045	E001	6.78374	0.156058	6.15153	0.0131298	0.105707	sneu_scaffold00009	3982477	3982494	18	-	14	18	9	1	0	1	SN3_00901045
SN3_01200490:E003	SN3_01200490	E003	49.0782	0.220458	6.1501	0.0131405	0.105707	sneu_scaffold00012	1758617	1758700	84	-	186	64	89	8	0	9	SN3_01200490
SN3_02000345:E003	SN3_02000345	E003	109.998	0.0801592	6.14925	0.0131468	0.105707	sneu_scaffold00020	1304816	1304923	108	+	35	32	15	190	135	268	SN3_02000345
SN3_00900755:E004	SN3_00900755	E004	18.2554	0.0630173	6.13925	0.0132213	0.106183	sneu_scaffold00009	2783789	2783837	49	-	16	8	10	38	25	18	SN3_00900755
SN3_02200350:E001	SN3_02200350	E001	19.1222	0.225292	6.13306	0.0132677	0.106433	sneu_scaffold00022	1145776	1145865	90	+	9	6	2	25	29	44	SN3_02200350
SN3_01100725:E009	SN3_01100725	E009	42.3177	0.103169	6.12779	0.0133073	0.106505	sneu_scaffold00011	2849989	2850015	27	+	1	4	1	148	60	54	SN3_01100725
SN3_03000045:E008	SN3_03000045	E008	3.28704	0.462007	6.12862	0.013301	0.106505	sneu_scaffold00030	215634	215641	8	-	14	9	0	1	0	0	SN3_03000045
SN3_00301650:E001	SN3_00301650	E001	42.3203	0.233452	6.08613	0.0136247	0.108095	sneu_scaffold00003	5282313	5282422	110	+	144	49	67	25	9	9	SN3_00301650
SN3_00600340:E002	SN3_00600340	E002	59.2575	0.0584781	6.09911	0.013525	0.108095	sneu_scaffold00006	1130678	1130742	65	-	104	45	41	118	54	35	SN3_00600340
SN3_00601045:E002	SN3_00601045	E002	10.0423	0.30111	6.09109	0.0135865	0.108095	sneu_scaffold00006	3711870	3711893	24	-	8	0	0	20	20	14	SN3_00601045
SN3_00800690:E003	SN3_00800690	E003	4.47346	0.174224	6.09453	0.0135601	0.108095	sneu_scaffold00008	2232003	2232041	39	+	15	4	7	0	3	2	SN3_00800690
SN3_01400575:E001	SN3_01400575	E001	8.57673	0.31424	6.08135	0.0136616	0.108095	sneu_scaffold00014	1935128	1935219	92	+	26	12	19	0	0	2	SN3_01400575
SN3_01900210:E001	SN3_01900210	E001	3.07287	0.206741	6.08991	0.0135956	0.108095	sneu_scaffold00019	567498	567505	8	+	10	6	3	0	1	1	SN3_01900210
SN3_03100010:E002	SN3_03100010	E002	14.958	0.10908	6.08404	0.0136408	0.108095	sneu_scaffold00031	225205	225373	169	-	57	26	19	3	0	3	SN3_03100010
SN3_03100145:E005	SN3_03100145	E005	11.8359	0.115673	6.09075	0.0135891	0.108095	sneu_scaffold00031	692132	692236	105	+	11	8	6	15	9	26	SN3_03100145
SN3_03100155:E002	SN3_03100155	E002	3.39833	0.301021	6.08306	0.0136485	0.108095	sneu_scaffold00031	757914	757962	49	-	15	2	7	1	0	1	SN3_03100155
SN3_03200175:E002	SN3_03200175	E002	4.41499	0.334988	6.08627	0.0136236	0.108095	sneu_scaffold00032	714816	714872	57	-	15	0	13	0	3	0	SN3_03200175
SN3_02900200:E004	SN3_02900200	E004	3.64854	0.26888	6.07755	0.0136911	0.108205	sneu_scaffold00029	750724	750742	19	+	4	4	1	10	3	2	SN3_02900200
SN3_00201640:E002	SN3_00201640	E002	23.918	0.0957195	6.06945	0.013754	0.108556	sneu_scaffold00002	5338592	5338795	204	+	77	44	43	1	0	0	SN3_00201640
SN3_01600545:E002	SN3_01600545	E002	3.70811	0.333638	6.0658	0.0137825	0.108556	sneu_scaffold00016	2015037	2015059	23	-	19	0	7	0	2	1	SN3_01600545
SN3_02600410:E007	SN3_02600410	E007	4.76564	0.156873	6.06668	0.0137756	0.108556	sneu_scaffold00026	1450019	1450072	54	-	9	5	6	5	1	6	SN3_02600410
SN3_00301420:E006	SN3_00301420	E006	4.17034	0.146587	6.06281	0.0138058	0.108565	sneu_scaffold00003	4497739	4497743	5	+	2	2	0	12	4	7	SN3_00301420
SN3_00700405:E001	SN3_00700405	E001	4.07245	0.453447	6.06166	0.0138148	0.108565	sneu_scaffold00007	1112967	1113025	59	-	13	3	3	9	0	3	SN3_00700405
SN3_00400065:E003	SN3_00400065	E003	7.32906	0.118111	6.05829	0.0138412	0.1086	sneu_scaffold00004	125245	125351	107	+	5	8	1	10	4	18	SN3_00400065
SN3_01100200:E003	SN3_01100200	E003	3.15655	0.316185	6.0571	0.0138505	0.1086	sneu_scaffold00011	674589	674626	38	+	12	2	9	0	0	0	SN3_01100200
SN3_00301840:E001	SN3_00301840	E001	22.5508	0.0797266	6.05425	0.0138729	0.108608	sneu_scaffold00003	6203541	6203618	78	-	5	3	4	72	20	43	SN3_00301840
SN3_03400205:E003	SN3_03400205	E003	74.9988	0.0454789	6.05299	0.0138828	0.108608	sneu_scaffold00034	642456	642572	117	+	63	46	34	183	66	95	SN3_03400205
SN3_00900515:E007	SN3_00900515	E007	91.0235	0.106208	6.04928	0.013912	0.108714	sneu_scaffold00009	1827819	1827866	48	+	27	4	18	197	207	83	SN3_00900515
SN3_03100155:E001	SN3_03100155	E001	3.30271	0.304932	6.04352	0.0139574	0.108946	sneu_scaffold00031	756756	756811	56	-	4	3	2	3	5	3	SN3_03100155
SN3_02700260:E001	SN3_02700260	E001	3.65166	0.266548	6.03045	0.0140612	0.109633	sneu_scaffold00027	1054361	1054382	22	-	1	1	4	14	3	1	SN3_02700260
SN3_00800340:E001	SN3_00800340	E001	13.889	0.223344	6.02085	0.0141378	0.110016	sneu_scaffold00008	1091844	1091929	86	+	10	11	1	22	13	30	SN3_00800340
SN3_02000515:E004	SN3_02000515	E004	25.7183	0.0684618	6.02033	0.014142	0.110016	sneu_scaffold00020	1945599	1945654	56	+	70	53	31	6	7	4	SN3_02000515
SN3_01800135:E001	SN3_01800135	E001	34.0332	0.232927	6.01237	0.0142059	0.110294	sneu_scaffold00018	532628	532707	80	+	44	9	15	43	19	96	SN3_01800135
SN3_02900105:E005	SN3_02900105	E005	10.6158	0.203556	6.01193	0.0142094	0.110294	sneu_scaffold00029	475472	475512	41	+	12	7	31	6	7	2	SN3_02900105
SN3_00200405:E001	SN3_00200405	E001	18.9462	0.181174	6.00264	0.0142845	0.110753	sneu_scaffold00002	1274260	1274430	171	+	37	8	20	27	15	21	SN3_00200405
SN3_00201940:E004	SN3_00201940	E004	8.80203	0.319992	5.99271	0.0143651	0.110897	sneu_scaffold00002	6423463	6423525	63	+	1	1	3	43	4	9	SN3_00201940
SN3_00600570:E002	SN3_00600570	E002	34.6322	0.205708	5.99455	0.0143501	0.110897	sneu_scaffold00006	1970402	1970493	92	+	78	55	27	23	28	14	SN3_00600570
SN3_01400785:E003	SN3_01400785	E003	5.41567	0.203397	5.99248	0.014367	0.110897	sneu_scaffold00014	2811184	2811228	45	+	24	4	8	4	0	2	SN3_01400785
SN3_02000445:E001	SN3_02000445	E001	3.44152	0.186599	5.99612	0.0143374	0.110897	sneu_scaffold00020	1642583	1642589	7	+	5	4	3	3	2	5	SN3_02000445
SN3_01100605:E008	SN3_01100605	E008	115.782	0.08547	5.98575	0.0144219	0.111074	sneu_scaffold00011	2335303	2335497	195	+	12	8	14	282	201	184	SN3_01100605
SN3_01900190:E001	SN3_01900190	E001	3.223	0.268931	5.98701	0.0144116	0.111074	sneu_scaffold00019	482299	482361	63	+	8	8	2	1	1	1	SN3_01900190
SN3_00800215:E001	SN3_00800215	E001	8.00797	0.369226	5.97817	0.014484	0.111429	sneu_scaffold00008	750574	750631	58	+	6	1	1	9	18	12	SN3_00800215
SN3_02200545:E001	SN3_02200545	E001	6.88656	0.426632	5.97244	0.0145312	0.111668	sneu_scaffold00022	1807436	1807474	39	+	4	18	5	6	3	4	SN3_02200545
SN3_00300300:E004	SN3_00300300	E004	12.096	0.248201	5.96564	0.0145873	0.111964	sneu_scaffold00003	949259	949318	60	-	35	17	12	5	2	13	SN3_00300300
SN3_00400240:E002	SN3_00400240	E002	9.37164	0.293642	5.96388	0.0146018	0.111964	sneu_scaffold00004	728477	728510	34	+	9	0	1	16	24	6	SN3_00400240
SN3_03300040:E002	SN3_03300040	E002	10.3221	0.267847	5.95712	0.014658	0.11227	sneu_scaffold00033	105834	105875	42	-	20	10	8	25	7	1	SN3_03300040
SN3_00202595:E003	SN3_00202595	E003	3.80416	0.326963	5.94981	0.0147188	0.112515	sneu_scaffold00002	8685724	8685760	37	+	20	1	5	2	0	3	SN3_00202595
SN3_00900080:E005	SN3_00900080	E005	8.23438	0.299466	5.9494	0.0147223	0.112515	sneu_scaffold00009	315033	315148	116	-	37	2	22	0	0	2	SN3_00900080
SN3_03100085:E005	SN3_03100085	E005	2.60577	0.258591	5.9434	0.0147725	0.11265	sneu_scaffold00031	571058	571103	46	-	12	2	4	0	0	2	SN3_03100085
SN3_05400010:E002	SN3_05400010	E002	4.25551	0.89987	5.94421	0.0147657	0.11265	sneu_scaffold00054	19718	19738	21	-	1	0	0	23	0	7	SN3_05400010
SN3_00101880:E002	SN3_00101880	E002	9.71261	0.092197	5.9375	0.014822	0.112904	sneu_scaffold00001	5811235	5811305	71	+	19	8	14	8	6	9	SN3_00101880
SN3_03600200:E001	SN3_03600200	E001	5.37906	0.270091	5.934	0.0148515	0.113005	sneu_scaffold00036	525478	525492	15	+	5	5	2	2	4	15	SN3_03600200
SN3_00102685:E004	SN3_00102685	E004	8.06451	0.185027	5.92344	0.0149407	0.113559	sneu_scaffold00001	8279837	8279886	50	-	23	6	23	2	0	2	SN3_00102685
SN3_00200960:E005	SN3_00200960	E005	4.11082	0.307869	5.91219	0.0150365	0.114162	sneu_scaffold00002	3105476	3105498	23	-	17	0	7	5	1	2	SN3_00200960
SN3_00101255:E001	SN3_00101255	E001	123.277	0.0749097	5.88704	0.0152527	0.115677	sneu_scaffold00001	3759732	3759795	64	-	272	105	84	119	83	169	SN3_00101255
SN3_00500160:E005	SN3_00500160	E005	7.87226	0.125191	5.87922	0.0153206	0.116066	sneu_scaffold00005	542327	542331	5	+	4	0	1	16	12	16	SN3_00500160
SN3_02900095:E002	SN3_02900095	E002	3.48773	0.238096	5.87393	0.0153667	0.116162	sneu_scaffold00029	428867	428907	41	+	4	4	1	1	4	7	SN3_02900095
SN3_03800120:E002	SN3_03800120	E002	5.285	0.145431	5.87575	0.0153509	0.116162	sneu_scaffold00038	391058	391109	52	+	16	3	7	2	3	6	SN3_03800120
SN3_03200065:E023	SN3_03200065	E023	19.2901	0.132344	5.86083	0.0154814	0.116902	sneu_scaffold00032	256155	256170	16	-	46	25	14	20	4	24	SN3_03200065
SN3_00103210:E002	SN3_00103210	E002	3.68759	0.466361	5.85437	0.0155385	0.117205	sneu_scaffold00001	9953918	9953964	47	-	6	0	2	6	6	4	SN3_00103210
SN3_04500055:E003	SN3_04500055	E003	15.0455	0.108922	5.84879	0.0155877	0.117449	sneu_scaffold00045	185052	185073	22	-	48	18	29	5	1	5	SN3_04500055
SN3_00800570:E003	SN3_00800570	E003	5.74089	0.268469	5.84453	0.0156256	0.117532	sneu_scaffold00008	1901505	1901528	24	+	1	1	1	8	9	14	SN3_00800570
SN3_01300405:E001	SN3_01300405	E001	14.9249	0.30963	5.84374	0.0156326	0.117532	sneu_scaffold00013	1368346	1368496	151	+	32	12	8	14	9	26	SN3_01300405
SN3_02200010:E003	SN3_02200010	E003	24.9896	0.230134	5.82625	0.0157888	0.11845	sneu_scaffold00022	102868	102952	85	+	42	63	22	18	0	14	SN3_02200010
SN3_03000255:E002	SN3_03000255	E002	4.95376	0.25776	5.82687	0.0157832	0.11845	sneu_scaffold00030	1182590	1182638	49	+	2	0	2	10	9	7	SN3_03000255
SN3_00801085:E001	SN3_00801085	E001	374.298	0.250036	5.81941	0.0158503	0.118783	sneu_scaffold00008	3695427	3695732	306	+	1278	594	447	106	68	149	SN3_00801085
SN3_00200405:E004	SN3_00200405	E004	3.18844	0.214063	5.79381	0.0160827	0.119925	sneu_scaffold00002	1282210	1282247	38	+	11	4	6	2	0	0	SN3_00200405
SN3_00500090:E001	SN3_00500090	E001	10.0193	0.197045	5.77811	0.016227	0.119925	sneu_scaffold00005	332285	332310	26	-	19	21	16	1	5	0	SN3_00500090
SN3_00700405:E002	SN3_00700405	E002	3.17422	0.508398	5.78349	0.0161774	0.119925	sneu_scaffold00007	1114772	1114813	42	-	3	0	0	5	5	7	SN3_00700405
SN3_00700530:E004	SN3_00700530	E004	7.36424	0.138248	5.78408	0.0161719	0.119925	sneu_scaffold00007	1441823	1441837	15	+	2	6	1	12	15	6	SN3_00700530
SN3_01200910:E005	SN3_01200910	E005	44.5234	0.223928	5.78732	0.0161422	0.119925	sneu_scaffold00012	3308029	3308161	133	-	108	96	78	2	5	0	SN3_01200910
SN3_01400415:E001	SN3_01400415	E001	2.97896	0.222729	5.79684	0.016055	0.119925	sneu_scaffold00014	1326577	1326645	69	+	10	5	3	2	1	0	SN3_01400415
SN3_01600260:E007	SN3_01600260	E007	25.9203	0.0986918	5.79853	0.0160396	0.119925	sneu_scaffold00016	881660	881713	54	+	28	24	53	16	11	29	SN3_01600260
SN3_01600545:E001	SN3_01600545	E001	3.24081	0.35683	5.78358	0.0161765	0.119925	sneu_scaffold00016	2013251	2013254	4	-	3	1	2	1	3	10	SN3_01600545
SN3_01800245:E001	SN3_01800245	E001	25.8476	0.249334	5.78643	0.0161504	0.119925	sneu_scaffold00018	829365	829415	51	+	92	19	51	3	8	12	SN3_01800245
SN3_01800660:E002	SN3_01800660	E002	7.12249	0.136121	5.79103	0.0161081	0.119925	sneu_scaffold00018	2093400	2093490	91	-	23	4	12	5	3	4	SN3_01800660
SN3_02200010:E001	SN3_02200010	E001	19.3308	0.0959821	5.79006	0.0161171	0.119925	sneu_scaffold00022	101987	102034	48	+	55	21	26	15	3	16	SN3_02200010
SN3_03200065:E042	SN3_03200065	E042	37.5243	0.0558585	5.77969	0.0162124	0.119925	sneu_scaffold00032	266700	266764	65	-	20	15	16	84	52	46	SN3_03200065
SN3_03900010:E001	SN3_03900010	E001	8.20275	0.243002	5.77856	0.0162228	0.119925	sneu_scaffold00039	38243	38336	94	+	32	1	16	6	2	5	SN3_03900010
SN3_00901045:E011	SN3_00901045	E011	8.20782	0.0910065	5.77513	0.0162545	0.12	sneu_scaffold00009	3992734	3992749	16	-	13	7	9	17	5	4	SN3_00901045
SN3_00900080:E003	SN3_00900080	E003	11.1098	0.15956	5.76743	0.0163259	0.120399	sneu_scaffold00009	311293	311403	111	-	17	7	21	16	6	6	SN3_00900080
SN3_01400090:E030	SN3_01400090	E030	10.9131	0.127865	5.76314	0.0163658	0.120438	sneu_scaffold00014	325524	325573	50	-	24	18	20	9	0	2	SN3_01400090
SN3_02100085:E003	SN3_02100085	E003	7.65809	0.136595	5.76411	0.0163568	0.120438	sneu_scaffold00021	334644	334654	11	+	1	1	2	17	16	8	SN3_02100085
SN3_00400785:E002	SN3_00400785	E002	16.3458	0.446017	5.76021	0.0163932	0.120511	sneu_scaffold00004	2803587	2803600	14	-	1	6	1	17	47	15	SN3_00400785
SN3_00102320:E004	SN3_00102320	E004	6.14099	0.152255	5.73427	0.0166369	0.12209	sneu_scaffold00001	7046891	7046981	91	+	21	5	15	1	0	2	SN3_00102320
SN3_02300385:E003	SN3_02300385	E003	4.06016	0.260271	5.73362	0.0166431	0.12209	sneu_scaffold00023	1302240	1302306	67	+	7	4	2	5	5	3	SN3_02300385
SN3_00101215:E001	SN3_00101215	E001	4.05157	0.537862	5.73068	0.016671	0.122166	sneu_scaffold00001	3651697	3651705	9	+	12	0	11	1	0	5	SN3_00101215
SN3_01001025:E002	SN3_01001025	E002	2.84484	0.323583	5.71655	0.0168057	0.123023	sneu_scaffold00010	3659288	3659336	49	-	15	2	4	2	0	0	SN3_01001025
SN3_01300675:E001	SN3_01300675	E001	25.6147	0.157836	5.70751	0.0168925	0.123399	sneu_scaffold00013	2356728	2356844	117	+	59	20	11	39	24	22	SN3_01300675
SN3_02900110:E012	SN3_02900110	E012	44.2487	0.0482664	5.70824	0.0168855	0.123399	sneu_scaffold00029	490533	490571	39	-	85	46	78	47	15	23	SN3_02900110
SN3_02700330:E003	SN3_02700330	E003	4.82864	0.245097	5.70556	0.0169113	0.123406	sneu_scaffold00027	1364371	1364402	32	+	16	0	6	8	3	3	SN3_02700330
SN3_00700580:E002	SN3_00700580	E002	5.01175	0.370127	5.70362	0.01693	0.123413	sneu_scaffold00007	1617409	1617442	34	+	19	1	7	1	5	3	SN3_00700580
SN3_00600335:E002	SN3_00600335	E002	12.8638	0.245856	5.69621	0.0170016	0.123805	sneu_scaffold00006	1082796	1082867	72	+	26	4	19	13	2	25	SN3_00600335
SN3_00100740:E003	SN3_00100740	E003	24.9466	0.115296	5.6928	0.0170347	0.123866	sneu_scaffold00001	2362204	2362416	213	+	77	19	17	32	16	18	SN3_00100740
SN3_00800215:E002	SN3_00800215	E002	5.78687	0.398585	5.69168	0.0170456	0.123866	sneu_scaffold00008	750663	750676	14	+	9	3	12	9	1	5	SN3_00800215
SN3_00102865:E006	SN3_00102865	E006	4.61087	0.165951	5.68712	0.0170899	0.123975	sneu_scaffold00001	8927148	8927217	70	-	3	3	2	8	4	9	SN3_00102865
SN3_00801000:E003	SN3_00801000	E003	2.79603	0.287029	5.68646	0.0170963	0.123975	sneu_scaffold00008	3277545	3277574	30	+	13	5	3	0	0	0	SN3_00801000
SN3_01400090:E016	SN3_01400090	E016	4.20213	0.196008	5.67652	0.0171935	0.12455	sneu_scaffold00014	294519	294577	59	-	3	3	1	14	3	4	SN3_01400090
SN3_00900755:E003	SN3_00900755	E003	5.89468	0.203039	5.67429	0.0172153	0.124578	sneu_scaffold00009	2783558	2783564	7	-	8	3	5	19	3	3	SN3_00900755
SN3_00200955:E001	SN3_00200955	E001	548.109	0.0657897	5.66998	0.0172576	0.124731	sneu_scaffold00002	3061594	3061810	217	+	1737	942	1079	3	7	3	SN3_00200955
SN3_00801085:E002	SN3_00801085	E002	67.9239	0.256753	5.66849	0.0172724	0.124731	sneu_scaffold00008	3696057	3696118	62	+	96	62	87	95	71	19	SN3_00801085
SN3_00101260:E004	SN3_00101260	E004	3.23637	0.646355	5.65873	0.0173687	0.12519	sneu_scaffold00001	3764949	3764958	10	+	0	0	0	13	7	0	SN3_00101260
SN3_02100460:E002	SN3_02100460	E002	156.963	0.11938	5.65839	0.0173721	0.12519	sneu_scaffold00021	1679036	1679109	74	+	318	90	116	421	59	119	SN3_02100460
SN3_01000240:E001	SN3_01000240	E001	4.6325	0.200606	5.65501	0.0174056	0.125302	sneu_scaffold00010	868718	868739	22	-	7	5	4	6	6	1	SN3_01000240
SN3_02500645:E001	SN3_02500645	E001	5.29603	0.279782	5.6384	0.0175712	0.126233	sneu_scaffold00025	1915006	1915030	25	-	9	2	8	12	4	1	SN3_02500645
SN3_02700275:E001	SN3_02700275	E001	7.44676	0.233467	5.63906	0.0175646	0.126233	sneu_scaffold00027	1074326	1074390	65	+	26	6	15	4	1	2	SN3_02700275
SN3_01400090:E011	SN3_01400090	E011	54.8684	0.0468548	5.63163	0.0176393	0.126591	sneu_scaffold00014	293692	293811	120	-	64	51	62	65	36	70	SN3_01400090
SN3_01800090:E007	SN3_01800090	E007	6.07954	0.134461	5.62847	0.0176711	0.126688	sneu_scaffold00018	424916	424990	75	-	22	7	6	5	3	1	SN3_01800090
SN3_00103265:E004	SN3_00103265	E004	11.7756	0.304682	5.62557	0.0177003	0.126767	sneu_scaffold00001	10108951	10109020	70	-	18	7	8	7	3	35	SN3_00103265
SN3_00200565:E001	SN3_00200565	E001	9.16336	0.20264	5.61068	0.0178514	0.127717	sneu_scaffold00002	1716621	1716636	16	-	13	6	1	26	12	3	SN3_00200565
SN3_01300380:E001	SN3_01300380	E001	10.3472	0.182889	5.59923	0.0179683	0.128422	sneu_scaffold00013	1256741	1256814	74	+	36	12	18	6	0	3	SN3_01300380
SN3_00101905:E007	SN3_00101905	E007	6.71833	0.138402	5.59377	0.0180245	0.128601	sneu_scaffold00001	5924976	5925007	32	+	3	2	4	15	8	10	SN3_00101905
SN3_01500895:E002	SN3_01500895	E002	51.1654	0.0912696	5.59319	0.0180304	0.128601	sneu_scaffold00015	2903765	2903924	160	-	155	103	87	0	1	1	SN3_01500895
SN3_01600675:E002	SN3_01600675	E002	3.42484	0.240084	5.58941	0.0180694	0.128747	sneu_scaffold00016	2462563	2462606	44	+	4	6	6	2	1	2	SN3_01600675
SN3_01900320:E004	SN3_01900320	E004	8.8539	0.263377	5.5874	0.0180901	0.128762	sneu_scaffold00019	936607	936637	31	-	22	26	9	0	0	0	SN3_01900320
SN3_00300940:E006	SN3_00300940	E006	24.2112	0.129304	5.57929	0.0181741	0.129227	sneu_scaffold00003	2926974	2927028	55	+	34	14	51	29	15	13	SN3_00300940
SN3_00401310:E001	SN3_00401310	E001	3.1082	0.320974	5.5715	0.0182551	0.129671	sneu_scaffold00004	4839040	4839070	31	+	8	2	11	0	0	0	SN3_00401310
SN3_00501425:E009	SN3_00501425	E009	16.8792	0.127243	5.56682	0.018304	0.129885	sneu_scaffold00005	4969940	4969964	25	+	19	37	18	18	8	3	SN3_00501425
SN3_10400005:E001	SN3_10400005	E001	182.131	0.15657	5.56456	0.0183276	0.12992	sneu_scaffold00104	1	199	199	+	586	330	211	51	40	43	SN3_10400005
SN3_01800290:E003	SN3_01800290	E003	14.5392	0.172756	5.56193	0.0183551	0.129983	sneu_scaffold00018	973409	973489	81	-	15	7	10	9	32	11	SN3_01800290
SN3_00900745:E002	SN3_00900745	E002	7.88806	0.339744	5.55683	0.0184087	0.130229	sneu_scaffold00009	2696430	2696472	43	+	5	6	0	21	4	16	SN3_00900745
SN3_03100345:E001	SN3_03100345	E001	3.82204	0.220019	5.55431	0.0184352	0.130284	sneu_scaffold00031	1405648	1405667	20	+	16	7	4	0	0	1	SN3_03100345
SN3_00101495:E003	SN3_00101495	E003	8.31419	0.129265	5.54712	0.0185111	0.13029	sneu_scaffold00001	4554553	4554587	35	-	14	10	11	10	2	8	SN3_00101495
SN3_02600500:E002	SN3_02600500	E002	11.4679	0.121508	5.55099	0.0184703	0.13029	sneu_scaffold00026	1774491	1774522	32	+	14	2	7	19	17	14	SN3_02600500
SN3_02800410:E004	SN3_02800410	E004	169.585	0.0447589	5.54823	0.0184994	0.13029	sneu_scaffold00028	1304895	1304974	80	+	90	79	41	269	240	312	SN3_02800410
SN3_03700055:E003	SN3_03700055	E003	10.8367	0.292711	5.5492	0.0184892	0.13029	sneu_scaffold00037	148079	148159	81	+	0	0	0	24	16	26	SN3_03700055
SN3_02100285:E001	SN3_02100285	E001	3.27168	0.481707	5.53957	0.0185912	0.130589	sneu_scaffold00021	1004019	1004041	23	-	5	4	0	9	0	5	SN3_02100285
SN3_02200185:E001	SN3_02200185	E001	4.47071	0.267761	5.54067	0.0185795	0.130589	sneu_scaffold00022	633848	633894	47	+	6	3	5	4	2	9	SN3_02200185
SN3_00102320:E002	SN3_00102320	E002	4.6723	0.439003	5.53385	0.0186521	0.130885	sneu_scaffold00001	7046439	7046463	25	+	6	0	6	14	1	6	SN3_00102320
SN3_04100085:E001	SN3_04100085	E001	4.60718	0.176796	5.52981	0.0186951	0.131055	sneu_scaffold00041	328361	328417	57	+	23	3	9	0	0	1	SN3_04100085
SN3_00501355:E001	SN3_00501355	E001	10.8359	0.0938493	5.5277	0.0187177	0.13108	sneu_scaffold00005	4774288	4774303	16	+	16	8	12	10	7	17	SN3_00501355
SN3_02400565:E001	SN3_02400565	E001	5.40529	0.325141	5.51965	0.018804	0.131552	sneu_scaffold00024	2014004	2014055	52	+	21	2	16	1	0	0	SN3_02400565
SN3_02200185:E002	SN3_02200185	E002	4.34104	0.271458	5.51358	0.0188693	0.131744	sneu_scaffold00022	633971	634062	92	+	3	0	0	4	8	11	SN3_02200185
SN3_03600125:E002	SN3_03600125	E002	10.5352	0.265797	5.51506	0.0188534	0.131744	sneu_scaffold00036	311068	311130	63	+	32	12	18	8	0	5	SN3_03600125
SN3_00500105:E006	SN3_00500105	E006	4.42369	0.165472	5.50816	0.0189279	0.132004	sneu_scaffold00005	376084	376122	39	-	17	8	5	1	0	1	SN3_00500105
SN3_02000435:E002	SN3_02000435	E002	5.82512	0.431976	5.50562	0.0189554	0.132004	sneu_scaffold00020	1618825	1618860	36	-	3	16	7	6	1	1	SN3_02000435
SN3_02400110:E003	SN3_02400110	E003	4.38877	0.164374	5.50465	0.0189659	0.132004	sneu_scaffold00024	299777	299798	22	+	13	8	8	1	0	0	SN3_02400110
SN3_03200065:E046	SN3_03200065	E046	44.3076	0.0671228	5.50312	0.0189826	0.132004	sneu_scaffold00032	267858	268056	199	-	31	13	17	88	36	101	SN3_03200065
SN3_03200065:E029	SN3_03200065	E029	56.2952	0.0711907	5.49905	0.0190268	0.132179	sneu_scaffold00032	257787	257996	210	-	43	13	24	82	88	95	SN3_03200065
SN3_01700490:E001	SN3_01700490	E001	58.0732	0.108063	5.49692	0.01905	0.132208	sneu_scaffold00017	1891386	1891597	212	+	96	48	48	63	32	96	SN3_01700490
SN3_00200730:E008	SN3_00200730	E008	4.53642	0.34155	5.47887	0.0192477	0.133447	sneu_scaffold00002	2311207	2311230	24	+	1	0	1	20	6	2	SN3_00200730
SN3_03200065:E075	SN3_03200065	E075	5.83583	0.131761	5.47619	0.0192772	0.133518	sneu_scaffold00032	296308	296322	15	-	13	4	10	5	4	3	SN3_03200065
SN3_01700375:E002	SN3_01700375	E002	5.77777	0.190721	5.46782	0.0193698	0.134026	sneu_scaffold00017	1457567	1457604	38	-	10	2	3	8	7	8	SN3_01700375
SN3_00800340:E003	SN3_00800340	E003	8.82204	0.133604	5.463	0.0194233	0.134263	sneu_scaffold00008	1094228	1094246	19	+	1	0	0	23	18	11	SN3_00800340
SN3_00201420:E002	SN3_00201420	E002	9.82094	0.218769	5.45369	0.0195271	0.134846	sneu_scaffold00002	4669096	4669207	112	+	20	15	2	4	14	6	SN3_00201420
SN3_02200215:E002	SN3_02200215	E002	6.94188	0.192304	5.4505	0.0195628	0.134958	sneu_scaffold00022	738055	738113	59	-	3	0	2	17	9	13	SN3_02200215
SN3_00101495:E004	SN3_00101495	E004	2.73723	0.210564	5.4295	0.0197994	0.135875	sneu_scaffold00001	4554707	4554765	59	-	9	3	4	3	0	1	SN3_00101495
SN3_00400775:E001	SN3_00400775	E001	3.23886	0.342722	5.42829	0.019813	0.135875	sneu_scaffold00004	2728060	2728105	46	-	0	0	0	11	6	3	SN3_00400775
SN3_00600735:E004	SN3_00600735	E004	18.6705	0.302203	5.43625	0.019723	0.135875	sneu_scaffold00006	2454656	2454775	120	-	31	25	31	4	7	20	SN3_00600735
SN3_00900755:E005	SN3_00900755	E005	12.6087	0.259352	5.43433	0.0197446	0.135875	sneu_scaffold00009	2783892	2783931	40	-	13	18	3	30	13	3	SN3_00900755
SN3_02000345:E002	SN3_02000345	E002	6.60263	0.117784	5.43165	0.019775	0.135875	sneu_scaffold00020	1304729	1304760	32	+	4	5	1	10	9	11	SN3_02000345
SN3_02700295:E008	SN3_02700295	E008	22.8287	0.086409	5.43172	0.0197742	0.135875	sneu_scaffold00027	1164428	1164486	59	+	2	0	0	55	44	36	SN3_02700295
SN3_00200565:E002	SN3_00200565	E002	7.12983	0.222132	5.41718	0.0199396	0.136339	sneu_scaffold00002	1716661	1716723	63	-	4	0	0	24	9	10	SN3_00200565
SN3_00501480:E006	SN3_00501480	E006	17.8959	0.111104	5.41783	0.0199321	0.136339	sneu_scaffold00005	5175857	5176004	148	-	26	4	13	24	24	24	SN3_00501480
SN3_01900155:E007	SN3_01900155	E007	64.4995	0.090009	5.41888	0.0199202	0.136339	sneu_scaffold00019	395498	395700	203	-	56	134	59	70	33	37	SN3_01900155
SN3_01100930:E001	SN3_01100930	E001	9.08523	0.266523	5.41487	0.0199659	0.136385	sneu_scaffold00011	3400496	3400509	14	+	8	16	7	2	5	16	SN3_01100930
SN3_00801065:E002	SN3_00801065	E002	14.8914	0.145853	5.41119	0.0200081	0.136539	sneu_scaffold00008	3625858	3625923	66	+	39	12	26	10	4	12	SN3_00801065
SN3_01400320:E001	SN3_01400320	E001	12.3899	0.181507	5.39829	0.0201565	0.137282	sneu_scaffold00014	1064283	1064405	123	+	35	3	19	17	9	5	SN3_01400320
SN3_01400600:E001	SN3_01400600	E001	28.6658	0.42425	5.39868	0.020152	0.137282	sneu_scaffold00014	2014204	2014314	111	+	20	31	9	32	14	73	SN3_01400600
SN3_00300810:E001	SN3_00300810	E001	18.3633	0.152384	5.38701	0.0202873	0.138037	sneu_scaffold00003	2403938	2404046	109	+	62	11	15	24	7	17	SN3_00300810
SN3_00100030:E009	SN3_00100030	E009	18.6294	0.0596136	5.38204	0.0203451	0.138172	sneu_scaffold00001	110586	110622	37	+	13	4	8	35	24	33	SN3_00100030
SN3_02800415:E001	SN3_02800415	E001	34.679	0.274302	5.38189	0.0203469	0.138172	sneu_scaffold00028	1316966	1317026	61	-	12	8	15	176	20	11	SN3_02800415
SN3_02900235:E003	SN3_02900235	E003	16.2806	0.112195	5.37429	0.0204357	0.138639	sneu_scaffold00029	946813	946880	68	-	20	15	11	27	7	27	SN3_02900235
SN3_01600260:E001	SN3_01600260	E001	3.61805	0.224891	5.3678	0.0205118	0.13902	sneu_scaffold00016	876566	876589	24	+	7	6	10	0	0	0	SN3_01600260
SN3_00200515:E006	SN3_00200515	E006	5.47366	0.227103	5.3638	0.0205589	0.139203	sneu_scaffold00002	1602003	1602024	22	+	14	2	5	7	5	5	SN3_00200515
SN3_00202135:E002	SN3_00202135	E002	15.7161	0.140539	5.35399	0.0206749	0.139581	sneu_scaffold00002	7118620	7118718	99	-	42	11	36	10	3	7	SN3_00202135
SN3_02800180:E006	SN3_02800180	E006	10.352	0.0991873	5.35548	0.0206573	0.139581	sneu_scaffold00028	489122	489131	10	+	35	17	14	3	1	3	SN3_02800180
SN3_03200025:E003	SN3_03200025	E003	12.1621	0.105597	5.35568	0.0206549	0.139581	sneu_scaffold00032	73330	73510	181	+	4	0	1	28	20	22	SN3_03200025
SN3_00401545:E003	SN3_00401545	E003	14.9273	0.232033	5.34066	0.0208336	0.140094	sneu_scaffold00004	5642981	5642996	16	+	6	4	1	19	24	35	SN3_00401545
SN3_00500920:E004	SN3_00500920	E004	6.61736	0.294906	5.34169	0.0208212	0.140094	sneu_scaffold00005	2981390	2981411	22	+	7	1	6	12	12	3	SN3_00500920
SN3_01800520:E004	SN3_01800520	E004	3.54682	0.337577	5.33914	0.0208518	0.140094	sneu_scaffold00018	1639853	1639886	34	-	3	4	3	2	4	5	SN3_01800520
SN3_02000345:E005	SN3_02000345	E005	82.7874	0.154994	5.34159	0.0208225	0.140094	sneu_scaffold00020	1305311	1305328	18	+	2	8	6	262	63	197	SN3_02000345
SN3_02600170:E003	SN3_02600170	E003	7.54265	0.155584	5.34529	0.0207783	0.140094	sneu_scaffold00026	731064	731108	45	+	2	1	4	15	5	21	SN3_02600170
SN3_02900385:E005	SN3_02900385	E005	5.62882	0.445688	5.33652	0.0208831	0.140169	sneu_scaffold00029	1391804	1391837	34	-	7	16	4	1	0	6	SN3_02900385
SN3_00202440:E003	SN3_00202440	E003	10.5908	0.179122	5.32181	0.0210602	0.141221	sneu_scaffold00002	8152994	8153003	10	-	33	16	9	2	10	1	SN3_00202440
SN3_00501210:E004	SN3_00501210	E004	7.24649	0.301564	5.31725	0.0211153	0.141454	sneu_scaffold00005	4188796	4188854	59	+	0	8	0	25	8	4	SN3_00501210
SN3_00102510:E001	SN3_00102510	E001	4.05028	0.193682	5.30907	0.0212146	0.141846	sneu_scaffold00001	7692787	7692808	22	-	3	0	0	10	6	7	SN3_00102510
SN3_01900130:E002	SN3_01900130	E002	20.2232	0.135238	5.31021	0.0212008	0.141846	sneu_scaffold00019	327121	327214	94	+	49	18	32	11	2	27	SN3_01900130
SN3_01000155:E003	SN3_01000155	E003	21.2033	0.0659413	5.29902	0.0213375	0.14253	sneu_scaffold00010	623937	623983	47	-	52	22	23	17	14	15	SN3_01000155
SN3_01900155:E021	SN3_01900155	E021	19.7535	0.204826	5.29726	0.021359	0.142537	sneu_scaffold00019	402518	402549	32	-	33	19	11	25	5	40	SN3_01900155
SN3_00700820:E001	SN3_00700820	E001	13.9136	0.362164	5.29208	0.0214226	0.142662	sneu_scaffold00007	2449940	2450030	91	-	0	0	1	67	10	17	SN3_00700820
SN3_01400090:E014	SN3_01400090	E014	14.5581	0.097409	5.29072	0.0214393	0.142662	sneu_scaffold00014	294282	294353	72	-	26	5	13	24	10	21	SN3_01400090
SN3_03300115:E001	SN3_03300115	E001	7.08343	0.298891	5.29314	0.0214096	0.142662	sneu_scaffold00033	377207	377245	39	+	15	9	21	0	0	1	SN3_03300115
SN3_03100265:E001	SN3_03100265	E001	6.24079	0.21208	5.2801	0.0215706	0.143305	sneu_scaffold00031	1214718	1214781	64	+	9	1	1	9	10	10	SN3_03100265
SN3_03300035:E001	SN3_03300035	E001	57.7398	0.101372	5.27956	0.0215772	0.143305	sneu_scaffold00033	92862	92999	138	+	80	86	38	59	34	69	SN3_03300035
SN3_01100525:E001	SN3_01100525	E001	4.68758	0.530942	5.27444	0.0216407	0.143589	sneu_scaffold00011	1971366	1971378	13	-	15	4	3	7	0	6	SN3_01100525
SN3_01300675:E002	SN3_01300675	E002	13.1524	0.175299	5.26777	0.0217238	0.144003	sneu_scaffold00013	2358783	2358794	12	+	5	3	6	19	28	15	SN3_01300675
SN3_00301225:E003	SN3_00301225	E003	5.81481	0.293182	5.26264	0.021788	0.144004	sneu_scaffold00003	3799757	3799806	50	-	12	12	13	0	0	0	SN3_00301225
SN3_00400240:E001	SN3_00400240	E001	4.16766	0.369795	5.26112	0.0218069	0.144004	sneu_scaffold00004	727561	727581	21	+	9	1	7	3	3	5	SN3_00400240
SN3_00900525:E001	SN3_00900525	E001	3.47432	0.211867	5.2625	0.0217897	0.144004	sneu_scaffold00009	1855780	1855817	38	-	8	2	6	2	3	2	SN3_00900525
SN3_01100525:E002	SN3_01100525	E002	4.62786	0.533082	5.26176	0.0217989	0.144004	sneu_scaffold00011	1971502	1971593	92	-	2	0	1	2	5	18	SN3_01100525
SN3_03600200:E002	SN3_03600200	E002	3.56879	0.32387	5.25824	0.0218431	0.144106	sneu_scaffold00036	525870	525896	27	+	5	13	1	1	1	0	SN3_03600200
SN3_00300620:E002	SN3_00300620	E002	5.03331	0.449132	5.25196	0.0219221	0.14449	sneu_scaffold00003	1920645	1920664	20	-	20	0	5	7	5	1	SN3_00300620
SN3_03600125:E003	SN3_03600125	E003	5.67647	0.195009	5.24338	0.0220304	0.145067	sneu_scaffold00036	311203	311252	50	+	4	8	3	7	3	10	SN3_03600125
SN3_02700115:E002	SN3_02700115	E002	9.05088	0.115477	5.23806	0.0220979	0.145373	sneu_scaffold00027	453065	453134	70	-	17	22	8	6	1	4	SN3_02700115
SN3_02000090:E008	SN3_02000090	E008	11.7087	0.123698	5.23262	0.0221671	0.14569	sneu_scaffold00020	361016	361038	23	-	22	7	7	28	6	12	SN3_02000090
SN3_00400045:E001	SN3_00400045	E001	9.61084	0.469213	5.22778	0.0222289	0.145821	sneu_scaffold00004	96432	96471	40	+	12	3	1	9	26	5	SN3_00400045
SN3_00701020:E003	SN3_00701020	E003	6.83612	0.316585	5.22782	0.0222283	0.145821	sneu_scaffold00007	3061384	3061456	73	-	11	11	12	6	1	3	SN3_00701020
SN3_01500525:E002	SN3_01500525	E002	3.52615	0.312623	5.21095	0.0224451	0.1471	sneu_scaffold00015	1643410	1643411	2	-	1	3	3	6	7	0	SN3_01500525
SN3_00900980:E002	SN3_00900980	E002	2.79098	0.277372	5.20778	0.022486	0.147138	sneu_scaffold00009	3724128	3724177	50	+	7	3	1	4	0	5	SN3_00900980
SN3_04900005:E004	SN3_04900005	E004	98.8198	0.249271	5.20723	0.0224932	0.147138	sneu_scaffold00049	6478	6530	53	+	179	10	72	139	108	153	SN3_04900005
SN3_01100275:E001	SN3_01100275	E001	3.82711	0.530477	5.19642	0.0226335	0.147916	sneu_scaffold00011	922534	922547	14	+	10	9	0	2	0	5	SN3_01100275
SN3_00400895:E001	SN3_00400895	E001	15.644	0.084294	5.19353	0.0226711	0.148023	sneu_scaffold00004	3306707	3306800	94	+	38	22	26	9	1	10	SN3_00400895
SN3_01700625:E003	SN3_01700625	E003	33.6372	0.236596	5.19052	0.0227104	0.14814	sneu_scaffold00017	2566175	2566201	27	-	5	0	0	79	77	37	SN3_01700625
SN3_01100725:E005	SN3_01100725	E005	67.5861	0.108758	5.1847	0.0227866	0.148498	sneu_scaffold00011	2849086	2849174	89	+	5	2	5	155	133	102	SN3_01100725
SN3_00101410:E002	SN3_00101410	E002	5.66499	0.176559	5.17918	0.022859	0.148691	sneu_scaffold00001	4219638	4219732	95	-	15	8	14	0	0	1	SN3_00101410
SN3_03200065:E022	SN3_03200065	E022	18.1857	0.070417	5.17967	0.0228527	0.148691	sneu_scaffold00032	254757	254793	37	-	30	16	21	14	19	15	SN3_03200065
SN3_02300530:E002	SN3_02300530	E002	132.607	0.141322	5.17277	0.0229435	0.149101	sneu_scaffold00023	1640278	1640390	113	+	421	181	153	72	41	63	SN3_02300530
SN3_01400575:E002	SN3_01400575	E002	3.84085	0.438504	5.17067	0.0229714	0.149142	sneu_scaffold00014	1936930	1936935	6	+	11	7	1	3	0	5	SN3_01400575
SN3_00103010:E002	SN3_00103010	E002	6.10082	0.311016	5.16194	0.0230871	0.149654	sneu_scaffold00001	9371092	9371120	29	+	3	1	0	13	9	12	SN3_00103010
SN3_00301530:E003	SN3_00301530	E003	10.4498	0.14662	5.15853	0.0231325	0.149654	sneu_scaffold00003	4834992	4835012	21	-	23	14	8	6	3	16	SN3_00301530
SN3_03000005:E002	SN3_03000005	E002	1158.97	0.125848	5.16078	0.0231026	0.149654	sneu_scaffold00030	25783	25991	209	-	940	865	468	1821	1073	2114	SN3_03000005
SN3_03100085:E002	SN3_03100085	E002	33.2688	0.106319	5.15823	0.0231364	0.149654	sneu_scaffold00031	569319	569548	230	-	66	36	37	31	10	43	SN3_03100085
SN3_02400390:E002	SN3_02400390	E002	4.58725	0.243069	5.15432	0.0231886	0.149852	sneu_scaffold00024	1279010	1279044	35	+	1	3	0	5	6	12	SN3_02400390
SN3_00202200:E003	SN3_00202200	E003	9.13151	0.178896	5.15098	0.0232332	0.150001	sneu_scaffold00002	7350255	7350376	122	+	36	20	6	2	0	2	SN3_00202200
SN3_03100215:E006	SN3_03100215	E006	24.1648	0.159501	5.14427	0.0233233	0.150443	sneu_scaffold00031	940583	940603	21	+	5	25	2	58	31	25	SN3_03100215
SN3_02100085:E004	SN3_02100085	E004	14.4732	0.206383	5.13647	0.0234282	0.150979	sneu_scaffold00021	334772	334826	55	+	11	1	1	22	22	33	SN3_02100085
SN3_00400740:E005	SN3_00400740	E005	19.5476	0.136	5.13229	0.0234847	0.151063	sneu_scaffold00004	2620285	2620406	122	+	11	8	7	66	15	23	SN3_00400740
SN3_04100170:E005	SN3_04100170	E005	8.22028	0.166311	5.13332	0.0234708	0.151063	sneu_scaffold00041	618722	618818	97	+	5	0	4	15	18	7	SN3_04100170
SN3_00401525:E017	SN3_00401525	E017	35.2023	0.197025	5.122	0.0236243	0.151821	sneu_scaffold00004	5545451	5545484	34	+	18	10	31	67	45	46	SN3_00401525
SN3_00500415:E006	SN3_00500415	E006	14.2035	0.58075	5.11716	0.0236904	0.152105	sneu_scaffold00005	1431425	1431428	4	-	53	22	14	0	10	0	SN3_00500415
SN3_00500385:E002	SN3_00500385	E002	3.194	0.280752	5.10959	0.0237939	0.152628	sneu_scaffold00005	1267449	1267452	4	+	6	3	10	2	0	0	SN3_00500385
SN3_02100050:E003	SN3_02100050	E003	16.158	0.238435	5.10538	0.0238517	0.152858	sneu_scaffold00021	188521	188540	20	+	2	9	1	28	6	56	SN3_02100050
SN3_01000925:E004	SN3_01000925	E004	29.0042	0.158561	5.10085	0.0239141	0.152975	sneu_scaffold00010	3233540	3233607	68	+	4	11	0	40	78	26	SN3_01000925
SN3_03100015:E003	SN3_03100015	E003	3.74898	0.592749	5.10231	0.023894	0.152975	sneu_scaffold00031	229619	229665	47	+	8	10	1	5	0	1	SN3_03100015
SN3_03700085:E001	SN3_03700085	E001	4.40524	0.302882	5.09738	0.023962	0.153141	sneu_scaffold00037	285792	285847	56	-	6	0	1	5	7	9	SN3_03700085
SN3_02100245:E001	SN3_02100245	E001	3.73118	0.280136	5.09426	0.0240052	0.153276	sneu_scaffold00021	879292	879314	23	+	16	4	5	0	0	3	SN3_02100245
SN3_00401265:E002	SN3_00401265	E002	5.06414	0.369208	5.07822	0.0242282	0.153942	sneu_scaffold00004	4739556	4739615	60	-	6	4	1	16	2	6	SN3_00401265
SN3_01000135:E001	SN3_01000135	E001	10.5982	0.256288	5.08206	0.0241746	0.153942	sneu_scaffold00010	557887	558014	128	-	19	24	18	0	1	4	SN3_01000135
SN3_01100275:E002	SN3_01100275	E002	3.50924	0.552096	5.07887	0.0242191	0.153942	sneu_scaffold00011	923395	923423	29	+	5	0	0	11	2	7	SN3_01100275
SN3_01500850:E005	SN3_01500850	E005	5.37418	0.199647	5.07246	0.0243089	0.153942	sneu_scaffold00015	2713423	2713433	11	+	6	0	1	21	4	6	SN3_01500850
SN3_01500865:E002	SN3_01500865	E002	5.31096	0.72912	5.08013	0.0242016	0.153942	sneu_scaffold00015	2772732	2772735	4	-	21	4	6	2	0	7	SN3_01500865
SN3_01600535:E001	SN3_01600535	E001	172.9	0.121265	5.07377	0.0242906	0.153942	sneu_scaffold00016	1951735	1951802	68	+	502	310	245	31	41	40	SN3_01600535
SN3_02900195:E002	SN3_02900195	E002	20.9411	0.166228	5.07679	0.0242482	0.153942	sneu_scaffold00029	748230	748320	91	-	87	29	18	12	2	9	SN3_02900195
SN3_03000255:E001	SN3_03000255	E001	3.07645	0.323284	5.0748	0.024276	0.153942	sneu_scaffold00030	1182515	1182558	44	+	12	0	3	5	1	3	SN3_03000255
SN3_04700050:E006	SN3_04700050	E006	10.1274	0.150896	5.07384	0.0242895	0.153942	sneu_scaffold00047	194439	194471	33	+	3	5	1	42	10	6	SN3_04700050
SN3_00900515:E004	SN3_00900515	E004	5.00637	0.332139	5.06923	0.0243542	0.154088	sneu_scaffold00009	1826965	1826973	9	+	3	13	2	8	2	2	SN3_00900515
SN3_00400715:E005	SN3_00400715	E005	4.6225	0.280779	5.06746	0.0243791	0.154105	sneu_scaffold00004	2550302	2550346	45	-	15	8	3	3	0	4	SN3_00400715
SN3_01500755:E002	SN3_01500755	E002	36.1146	0.121292	5.06363	0.024433	0.154305	sneu_scaffold00015	2363261	2363442	182	-	26	5	12	83	26	86	SN3_01500755
SN3_02500165:E002	SN3_02500165	E002	10.822	0.154513	5.06032	0.0244797	0.15446	sneu_scaffold00025	437475	437602	128	-	23	20	20	4	2	1	SN3_02500165
SN3_02700175:E005	SN3_02700175	E005	3.31564	0.213117	5.05604	0.0245403	0.154614	sneu_scaffold00027	655033	655108	76	+	2	1	3	10	2	4	SN3_02700175
SN3_04900005:E002	SN3_04900005	E002	179.503	0.0361514	5.05544	0.0245487	0.154614	sneu_scaffold00049	5489	5593	105	+	456	183	167	164	111	145	SN3_04900005
SN3_00301355:E008	SN3_00301355	E008	10.9108	0.210447	5.04911	0.0246386	0.15504	sneu_scaffold00003	4187379	4187408	30	+	6	17	7	19	12	4	SN3_00301355
SN3_00900580:E003	SN3_00900580	E003	4.61192	0.149333	5.04443	0.0247053	0.155319	sneu_scaffold00009	2053472	2053519	48	-	10	7	8	4	0	2	SN3_00900580
SN3_00401115:E004	SN3_00401115	E004	26.5168	0.222125	5.03816	0.0247948	0.155741	sneu_scaffold00004	4099948	4099995	48	-	106	25	20	21	14	11	SN3_00401115
SN3_01000135:E002	SN3_01000135	E002	9.95614	0.260963	5.03031	0.0249075	0.156308	sneu_scaffold00010	558058	558149	92	-	20	15	9	11	7	3	SN3_01000135
SN3_00202830:E003	SN3_00202830	E003	10.8685	0.0899007	5.01579	0.0251171	0.157481	sneu_scaffold00002	9315538	9315546	9	+	3	0	2	32	15	17	SN3_00202830
SN3_00701360:E001	SN3_00701360	E001	9.30049	0.187196	5.00099	0.0253328	0.15869	sneu_scaffold00007	4155879	4155949	71	-	15	7	12	7	12	5	SN3_00701360
SN3_01300775:E005	SN3_01300775	E005	3.26903	0.923211	4.99666	0.0253964	0.15881	sneu_scaffold00013	2784771	2784819	49	-	6	4	0	7	0	6	SN3_01300775
SN3_02500190:E002	SN3_02500190	E002	88.2189	0.0964949	4.99411	0.0254337	0.15881	sneu_scaffold00025	477794	477896	103	+	43	70	22	98	79	225	SN3_02500190
SN3_03000005:E001	SN3_03000005	E001	74.0181	0.130449	4.99345	0.0254434	0.15881	sneu_scaffold00030	25469	25514	46	-	18	22	21	230	96	81	SN3_03000005
SN3_03000155:E002	SN3_03000155	E002	56.9176	0.0605337	4.99639	0.0254002	0.15881	sneu_scaffold00030	642642	642738	97	-	173	59	94	28	17	27	SN3_03000155
SN3_00200980:E005	SN3_00200980	E005	10.4974	0.432023	4.98891	0.0255102	0.158903	sneu_scaffold00002	3168190	3168270	81	-	19	17	6	8	2	17	SN3_00200980
SN3_00600340:E004	SN3_00600340	E004	19.8029	0.217084	4.98999	0.0254943	0.158903	sneu_scaffold00006	1130916	1130920	5	-	8	13	12	36	39	7	SN3_00600340
SN3_00900845:E006	SN3_00900845	E006	83.2062	0.0347708	4.98777	0.025527	0.158903	sneu_scaffold00009	3077959	3078178	220	+	58	21	29	148	87	185	SN3_00900845
SN3_00201660:E006	SN3_00201660	E006	15.9899	0.102278	4.98465	0.0255732	0.159048	sneu_scaffold00002	5420265	5420386	122	-	45	19	26	7	7	5	SN3_00201660
SN3_00400590:E003	SN3_00400590	E003	8.86072	0.124727	4.97261	0.0257518	0.160016	sneu_scaffold00004	2030075	2030176	102	+	24	17	18	0	0	0	SN3_00400590
SN3_00103355:E005	SN3_00103355	E005	7.19069	0.562609	4.96898	0.0258059	0.160209	sneu_scaffold00001	10417364	10417427	64	-	9	21	3	1	7	0	SN3_00103355
SN3_00301370:E004	SN3_00301370	E004	4.60709	0.281639	4.96328	0.025891	0.160308	sneu_scaffold00003	4255765	4255768	4	+	0	0	2	15	9	2	SN3_00301370
SN3_00700250:E004	SN3_00700250	E004	26.2216	0.220715	4.9636	0.0258863	0.160308	sneu_scaffold00007	719233	719310	78	-	25	13	8	25	38	51	SN3_00700250
SN3_02100485:E005	SN3_02100485	E005	12.2819	0.205953	4.96362	0.025886	0.160308	sneu_scaffold00021	1765941	1765982	42	+	20	1	18	19	16	6	SN3_02100485
SN3_02800180:E002	SN3_02800180	E002	3.78769	0.177868	4.95916	0.0259529	0.160404	sneu_scaffold00028	487855	487915	61	+	12	5	8	0	1	0	SN3_02800180
SN3_03300115:E002	SN3_03300115	E002	3.97369	0.370973	4.95989	0.0259418	0.160404	sneu_scaffold00033	377486	377523	38	+	16	1	7	2	1	3	SN3_03300115
SN3_01400280:E001	SN3_01400280	E001	2.81861	0.520699	4.95328	0.0260411	0.160807	sneu_scaffold00014	948749	948765	17	+	9	0	7	0	1	3	SN3_01400280
SN3_00101260:E001	SN3_00101260	E001	21.1642	0.112821	4.95012	0.0260888	0.160856	sneu_scaffold00001	3764319	3764345	27	+	42	24	26	17	9	22	SN3_00101260
SN3_00300585:E002	SN3_00300585	E002	35.0851	0.242215	4.94662	0.0261417	0.160856	sneu_scaffold00003	1869940	1870044	105	-	101	58	56	4	14	2	SN3_00300585
SN3_01400155:E003	SN3_01400155	E003	4.85677	0.497102	4.94871	0.0261101	0.160856	sneu_scaffold00014	612091	612166	76	-	5	5	3	7	0	12	SN3_01400155
SN3_03000020:E001	SN3_03000020	E001	76.7716	0.114823	4.94703	0.0261355	0.160856	sneu_scaffold00030	110056	110150	95	-	235	123	97	30	12	36	SN3_03000020
SN3_00101410:E001	SN3_00101410	E001	4.43515	0.199385	4.93975	0.0262459	0.161354	sneu_scaffold00001	4218381	4218395	15	-	10	4	8	1	0	7	SN3_00101410
SN3_00300620:E001	SN3_00300620	E001	3.66419	0.516044	4.93596	0.0263035	0.161565	sneu_scaffold00003	1920496	1920582	87	-	10	3	11	0	0	1	SN3_00300620
SN3_02200215:E001	SN3_02200215	E001	4.37497	0.232274	4.9339	0.0263349	0.161615	sneu_scaffold00022	737977	737994	18	-	6	0	7	3	4	8	SN3_02200215
SN3_00800700:E003	SN3_00800700	E003	14.0901	0.128188	4.92985	0.0263966	0.161851	sneu_scaffold00008	2293768	2293786	19	-	18	13	5	19	13	22	SN3_00800700
SN3_02100670:E001	SN3_02100670	E001	33.5332	0.320963	4.92764	0.0264304	0.161916	sneu_scaffold00021	2238388	2238468	81	+	72	47	46	23	11	23	SN3_02100670
SN3_03100265:E004	SN3_03100265	E004	5.31618	0.173929	4.91873	0.026567	0.162609	sneu_scaffold00031	1215034	1215061	28	+	16	5	7	3	0	7	SN3_03100265
SN3_01900435:E001	SN3_01900435	E001	3.51006	0.300494	4.91241	0.0266645	0.162954	sneu_scaffold00019	1232167	1232199	33	+	11	0	5	1	5	2	SN3_01900435
SN3_04100080:E002	SN3_04100080	E002	8.42528	0.130317	4.91202	0.0266704	0.162954	sneu_scaffold00041	305664	305759	96	+	10	9	5	11	5	14	SN3_04100080
SN3_02600170:E001	SN3_02600170	E001	8.53961	0.111791	4.90301	0.02681	0.163663	sneu_scaffold00026	729880	729913	34	+	12	12	9	8	2	12	SN3_02600170
SN3_02400320:E001	SN3_02400320	E001	5.75388	0.522775	4.89327	0.0269615	0.164444	sneu_scaffold00024	883895	883933	39	+	32	6	8	0	0	0	SN3_02400320
SN3_00100080:E001	SN3_00100080	E001	183.046	0.0533395	4.88121	0.0271505	0.165034	sneu_scaffold00001	255951	256251	301	+	445	199	235	154	82	128	SN3_00100080
SN3_00700825:E003	SN3_00700825	E003	27.2986	0.0646139	4.87952	0.0271771	0.165034	sneu_scaffold00007	2487815	2487932	118	-	39	27	29	32	14	36	SN3_00700825
SN3_01300380:E002	SN3_01300380	E002	6.09442	0.231378	4.88293	0.0271236	0.165034	sneu_scaffold00013	1258661	1258720	60	+	14	4	6	9	7	1	SN3_01300380
SN3_01800090:E006	SN3_01800090	E006	7.73488	0.101844	4.8809	0.0271554	0.165034	sneu_scaffold00018	424866	424876	11	-	21	8	10	7	5	2	SN3_01800090
SN3_01900155:E025	SN3_01900155	E025	88.046	0.0638943	4.8851	0.0270895	0.165034	sneu_scaffold00019	405795	405886	92	-	190	122	190	33	14	29	SN3_01900155
SN3_00100500:E002	SN3_00100500	E002	3.91624	0.22704	4.86883	0.027346	0.165881	sneu_scaffold00001	1650565	1650593	29	+	7	6	5	4	0	4	SN3_00100500
SN3_01700375:E001	SN3_01700375	E001	3.68078	0.23037	4.86767	0.0273643	0.165881	sneu_scaffold00017	1457456	1457472	17	-	22	1	3	3	1	1	SN3_01700375
SN3_00100290:E003	SN3_00100290	E003	45.2502	0.0949634	4.86307	0.0274374	0.166179	sneu_scaffold00001	970122	970207	86	-	31	6	20	97	41	98	SN3_00100290
SN3_00401575:E001	SN3_00401575	E001	13.7254	1.03599	4.86111	0.0274687	0.166224	sneu_scaffold00004	5717587	5717661	75	+	48	10	14	10	3	16	SN3_00401575
SN3_01500865:E001	SN3_01500865	E001	4.14098	0.776478	4.85499	0.0275663	0.166624	sneu_scaffold00015	2771067	2771079	13	-	2	0	1	3	14	2	SN3_01500865
SN3_02700275:E002	SN3_02700275	E002	4.22835	0.290703	4.85395	0.0275828	0.166624	sneu_scaffold00027	1080621	1080679	59	+	11	3	1	7	0	9	SN3_02700275
SN3_01800665:E001	SN3_01800665	E001	13.2555	0.201151	4.84999	0.0276462	0.166862	sneu_scaffold00018	2096034	2096184	151	+	4	5	4	32	12	27	SN3_01800665
SN3_00200515:E002	SN3_00200515	E002	8.10196	0.235244	4.83927	0.0278186	0.167461	sneu_scaffold00002	1585122	1585165	44	+	28	7	20	1	0	2	SN3_00200515
SN3_02000255:E003	SN3_02000255	E003	36.1733	0.0728497	4.83783	0.0278419	0.167461	sneu_scaffold00020	996390	996459	70	+	39	31	11	71	42	36	SN3_02000255
SN3_02300450:E003	SN3_02300450	E003	5.214	0.513048	4.83907	0.0278219	0.167461	sneu_scaffold00023	1468631	1468647	17	+	13	1	8	2	8	2	SN3_02300450
SN3_02800370:E004	SN3_02800370	E004	5.48789	0.208977	4.83839	0.0278329	0.167461	sneu_scaffold00028	1090677	1090704	28	-	6	7	5	16	1	2	SN3_02800370
SN3_00300860:E001	SN3_00300860	E001	18.4514	0.068095	4.83033	0.0279634	0.168046	sneu_scaffold00003	2610767	2610796	30	-	13	3	4	37	32	25	SN3_00300860
SN3_00102320:E003	SN3_00102320	E003	12.1155	0.118505	4.82424	0.0280622	0.168349	sneu_scaffold00001	7046710	7046771	62	+	41	13	20	9	3	1	SN3_00102320
SN3_00900605:E003	SN3_00900605	E003	5.18177	0.279101	4.82441	0.0280595	0.168349	sneu_scaffold00009	2170438	2170463	26	+	3	0	5	16	8	1	SN3_00900605
SN3_01300505:E001	SN3_01300505	E001	106.099	0.070067	4.82017	0.0281285	0.168601	sneu_scaffold00013	1842103	1842141	39	-	30	9	10	240	233	107	SN3_01300505
SN3_00102190:E002	SN3_00102190	E002	30.4308	0.0869378	4.8163	0.0281918	0.168616	sneu_scaffold00001	6668449	6668560	112	-	64	36	23	19	6	57	SN3_00102190
SN3_00103455:E008	SN3_00103455	E008	28.2319	0.0970917	4.81409	0.0282281	0.168616	sneu_scaffold00001	10746744	10746761	18	-	39	53	28	36	14	8	SN3_00103455
SN3_03600095:E014	SN3_03600095	E014	8.19396	0.17105	4.81543	0.0282061	0.168616	sneu_scaffold00036	212460	212516	57	+	0	0	0	31	10	12	SN3_03600095
SN3_10400005:E002	SN3_10400005	E002	17.6295	0.181977	4.816	0.0281967	0.168616	sneu_scaffold00104	461	509	49	+	29	22	20	11	23	3	SN3_10400005
SN3_01800685:E004	SN3_01800685	E004	4.95796	0.246428	4.81251	0.0282539	0.168626	sneu_scaffold00018	2170757	2170774	18	+	17	12	4	0	1	0	SN3_01800685
SN3_00400045:E002	SN3_00400045	E002	5.81839	0.525812	4.80541	0.0283705	0.169176	sneu_scaffold00004	96674	96710	37	+	21	6	7	4	0	5	SN3_00400045
SN3_02900050:E015	SN3_02900050	E015	8.90916	0.279649	4.80227	0.0284222	0.169339	sneu_scaffold00029	259981	260018	38	-	14	6	7	9	4	19	SN3_02900050
SN3_01100605:E005	SN3_01100605	E005	13.5809	0.104576	4.79597	0.0285263	0.169813	sneu_scaffold00011	2334275	2334376	102	+	14	3	3	30	12	28	SN3_01100605
SN3_00600580:E004	SN3_00600580	E004	10.3628	0.100739	4.79062	0.0286152	0.170051	sneu_scaffold00006	1987843	1987947	105	-	1	1	2	16	12	31	SN3_00600580
SN3_01800210:E004	SN3_01800210	E004	3.51858	0.288398	4.79134	0.0286031	0.170051	sneu_scaffold00018	725844	725854	11	+	8	6	4	4	0	2	SN3_01800210
SN3_02300285:E001	SN3_02300285	E001	4.67444	0.229133	4.78403	0.0287249	0.170557	sneu_scaffold00023	883946	884006	61	+	17	4	8	2	1	2	SN3_02300285
SN3_01600470:E007	SN3_01600470	E007	4.18529	0.273729	4.77342	0.0289023	0.171464	sneu_scaffold00016	1719832	1719957	126	-	10	3	2	11	0	5	SN3_01600470
SN3_00101600:E003	SN3_00101600	E003	24.0222	0.0550976	4.77159	0.0289331	0.1715	sneu_scaffold00001	5018778	5018893	116	-	43	31	26	23	11	23	SN3_00101600
SN3_00202480:E002	SN3_00202480	E002	13.8957	0.169028	4.76689	0.0290122	0.171823	sneu_scaffold00002	8256453	8256675	223	+	51	15	26	9	0	1	SN3_00202480
SN3_00800440:E006	SN3_00800440	E006	45.5461	0.0821144	4.76371	0.0290658	0.171993	sneu_scaffold00008	1486594	1486770	177	-	18	9	23	98	67	65	SN3_00800440
SN3_03200025:E002	SN3_03200025	E002	6.0422	0.194463	4.76168	0.0291001	0.17205	sneu_scaffold00032	73245	73266	22	+	1	0	0	9	10	16	SN3_03200025
SN3_01800665:E003	SN3_01800665	E003	13.7309	0.266684	4.75957	0.0291358	0.172114	sneu_scaffold00018	2096993	2097036	44	+	1	0	0	59	21	8	SN3_01800665
SN3_00500695:E003	SN3_00500695	E003	4.17876	0.158805	4.75529	0.0292083	0.172155	sneu_scaffold00005	2289863	2289866	4	+	1	1	1	15	5	4	SN3_00500695
SN3_01800135:E005	SN3_01800135	E005	9.29088	0.188663	4.75478	0.029217	0.172155	sneu_scaffold00018	533644	533709	66	+	10	6	2	15	5	23	SN3_01800135
SN3_03000045:E007	SN3_03000045	E007	13.4254	0.136959	4.75745	0.0291718	0.172155	sneu_scaffold00030	215494	215605	112	-	18	27	14	5	6	12	SN3_03000045
SN3_02500310:E006	SN3_02500310	E006	45.3919	0.0712231	4.7532	0.0292439	0.172167	sneu_scaffold00025	812858	812880	23	+	11	14	10	86	76	74	SN3_02500310
SN3_01700250:E002	SN3_01700250	E002	19.9829	0.0712638	4.73795	0.0295042	0.173553	sneu_scaffold00017	1105839	1106018	180	-	77	24	27	9	2	8	SN3_01700250
SN3_00103355:E001	SN3_00103355	E001	4.10682	0.423155	4.73556	0.0295452	0.173636	sneu_scaffold00001	10415614	10415627	14	-	1	9	9	1	1	2	SN3_00103355
SN3_00200015:E002	SN3_00200015	E002	4.11331	0.192007	4.72368	0.02975	0.173636	sneu_scaffold00002	100733	100742	10	+	3	0	1	7	11	2	SN3_00200015
SN3_00202405:E001	SN3_00202405	E001	60.8762	0.0501722	4.71749	0.0298572	0.173636	sneu_scaffold00002	8005112	8005241	130	+	189	82	119	14	3	17	SN3_00202405
SN3_00401310:E004	SN3_00401310	E004	14.5908	0.229296	4.71686	0.0298683	0.173636	sneu_scaffold00004	4840681	4840694	14	+	23	3	8	6	43	1	SN3_00401310
SN3_00401575:E002	SN3_00401575	E002	9.6383	1.07539	4.71981	0.029817	0.173636	sneu_scaffold00004	5718027	5718031	5	+	0	0	4	22	27	1	SN3_00401575
SN3_00800585:E001	SN3_00800585	E001	4.67522	0.443471	4.72761	0.0296822	0.173636	sneu_scaffold00008	1970887	1970909	23	-	4	0	7	15	2	4	SN3_00800585
SN3_00900295:E001	SN3_00900295	E001	128.373	0.0648674	4.73298	0.0295895	0.173636	sneu_scaffold00009	1146735	1146941	207	+	371	133	187	68	42	91	SN3_00900295
SN3_01400090:E024	SN3_01400090	E024	6.19339	0.221511	4.72851	0.0296666	0.173636	sneu_scaffold00014	321874	321884	11	-	16	13	8	5	0	0	SN3_01400090
SN3_01900455:E005	SN3_01900455	E005	12.6996	0.141345	4.72087	0.0297987	0.173636	sneu_scaffold00019	1334195	1334260	66	+	0	0	4	25	20	27	SN3_01900455
SN3_02100640:E007	SN3_02100640	E007	14.3372	0.796384	4.72718	0.0296895	0.173636	sneu_scaffold00021	2130035	2130084	50	-	36	30	11	0	1	17	SN3_02100640
SN3_02400060:E004	SN3_02400060	E004	70.0976	0.136215	4.71827	0.0298437	0.173636	sneu_scaffold00024	172221	172378	158	-	39	19	22	112	95	144	SN3_02400060
SN3_02400455:E008	SN3_02400455	E008	4.57438	0.27865	4.72079	0.0298	0.173636	sneu_scaffold00024	1535438	1535535	98	-	6	7	14	0	0	1	SN3_02400455
SN3_03100045:E007	SN3_03100045	E007	9.94996	0.143621	4.71876	0.0298352	0.173636	sneu_scaffold00031	323368	323396	29	+	6	13	8	11	13	7	SN3_03100045
SN3_04900005:E007	SN3_04900005	E007	7.05349	0.25782	4.71902	0.0298308	0.173636	sneu_scaffold00049	7040	7065	26	+	10	2	0	8	16	7	SN3_04900005
SN3_01000225:E003	SN3_01000225	E003	6.60998	0.353911	4.71175	0.0299572	0.174007	sneu_scaffold00010	775787	775827	41	+	4	0	0	13	14	9	SN3_01000225
SN3_00600655:E001	SN3_00600655	E001	20.3864	0.256787	4.69992	0.030164	0.175062	sneu_scaffold00006	2161734	2161848	115	+	49	25	12	26	16	10	SN3_00600655
SN3_00100450:E004	SN3_00100450	E004	9.96604	0.150104	4.69543	0.030243	0.175176	sneu_scaffold00001	1510402	1510433	32	-	2	2	0	27	6	28	SN3_00100450
SN3_00102905:E003	SN3_00102905	E003	20.0189	0.253921	4.69733	0.0302096	0.175176	sneu_scaffold00001	8978013	8978088	76	-	31	34	19	12	1	32	SN3_00102905
SN3_01000080:E001	SN3_01000080	E001	11.3117	0.599562	4.6945	0.0302594	0.175176	sneu_scaffold00010	305530	305658	129	+	12	3	7	23	5	26	SN3_01000080
SN3_00600670:E002	SN3_00600670	E002	12.3653	0.196633	4.689	0.0303564	0.175446	sneu_scaffold00006	2221752	2221775	24	+	24	5	19	14	8	13	SN3_00600670
SN3_03100035:E007	SN3_03100035	E007	7.92273	0.259838	4.69032	0.0303329	0.175446	sneu_scaffold00031	281456	281471	16	+	7	6	17	16	3	2	SN3_03100035
SN3_01200755:E001	SN3_01200755	E001	18.257	0.868871	4.6821	0.0304784	0.175712	sneu_scaffold00012	2766778	2766867	90	+	62	15	33	11	3	8	SN3_01200755
SN3_02100460:E001	SN3_02100460	E001	788.726	0.124496	4.68372	0.0304497	0.175712	sneu_scaffold00021	1678342	1678590	249	+	2421	674	1147	562	327	437	SN3_02100460
SN3_02400320:E002	SN3_02400320	E002	4.55466	0.564085	4.68245	0.0304722	0.175712	sneu_scaffold00024	887698	887704	7	+	6	12	3	7	0	1	SN3_02400320
SN3_00201135:E010	SN3_00201135	E010	56.2184	0.0947811	4.67491	0.0306064	0.176051	sneu_scaffold00002	3784806	3784948	143	-	31	10	10	88	79	128	SN3_00201135
SN3_00202430:E004	SN3_00202430	E004	7.99108	0.147927	4.67071	0.0306812	0.176051	sneu_scaffold00002	8091800	8091823	24	+	17	12	18	0	0	5	SN3_00202430
SN3_00600695:E001	SN3_00600695	E001	9.98606	0.166254	4.6713	0.0306707	0.176051	sneu_scaffold00006	2331251	2331359	109	+	34	19	15	2	0	0	SN3_00600695
SN3_01400520:E007	SN3_01400520	E007	226.686	0.0635562	4.67027	0.0306891	0.176051	sneu_scaffold00014	1761911	1762148	238	+	817	342	441	6	0	4	SN3_01400520
SN3_02500060:E002	SN3_02500060	E002	13.9223	0.151529	4.67417	0.0306195	0.176051	sneu_scaffold00025	134308	134361	54	-	9	5	1	28	25	17	SN3_02500060
SN3_02500160:E004	SN3_02500160	E004	16.3834	0.0970094	4.67516	0.0306018	0.176051	sneu_scaffold00025	412051	412129	79	-	62	35	18	0	1	0	SN3_02500160
SN3_03100180:E005	SN3_03100180	E005	9.98067	0.206641	4.66718	0.0307443	0.176222	sneu_scaffold00031	826419	826472	54	-	13	15	6	9	8	11	SN3_03100180
SN3_03700200:E012	SN3_03700200	E012	19.6595	0.588829	4.66349	0.0308105	0.176456	sneu_scaffold00037	784094	784207	114	-	54	33	19	6	3	19	SN3_03700200
SN3_02200165:E001	SN3_02200165	E001	56.1982	0.230458	4.65839	0.0309021	0.176834	sneu_scaffold00022	588222	588290	69	-	4	17	1	135	137	29	SN3_02200165
SN3_00600335:E005	SN3_00600335	E005	6.4344	0.115936	4.65397	0.0309819	0.177145	sneu_scaffold00006	1083747	1083768	22	+	1	0	2	13	10	13	SN3_00600335
SN3_03000155:E001	SN3_03000155	E001	23.6437	0.0674008	4.64981	0.031057	0.177429	sneu_scaffold00030	640851	640974	124	-	57	28	22	23	11	20	SN3_03000155
SN3_00900745:E001	SN3_00900745	E001	3.26133	0.474614	4.64362	0.0311692	0.177483	sneu_scaffold00009	2695374	2695401	28	+	8	2	5	3	0	5	SN3_00900745
SN3_01000605:E002	SN3_01000605	E002	14.9854	0.258643	4.63943	0.0312453	0.177483	sneu_scaffold00010	2045816	2045877	62	-	12	3	2	16	19	41	SN3_01000605
SN3_01200405:E007	SN3_01200405	E007	6.51253	0.561526	4.64057	0.0312246	0.177483	sneu_scaffold00012	1480929	1480946	18	-	4	16	5	16	0	0	SN3_01200405
SN3_02000145:E001	SN3_02000145	E001	7.56477	0.149108	4.64174	0.0312033	0.177483	sneu_scaffold00020	598523	598593	71	+	25	6	19	2	0	2	SN3_02000145
SN3_02500075:E002	SN3_02500075	E002	4.64076	0.180336	4.64407	0.0311609	0.177483	sneu_scaffold00025	208607	208624	18	-	0	1	0	10	4	14	SN3_02500075
SN3_03100295:E014	SN3_03100295	E014	13.4933	0.0701577	4.64473	0.031149	0.177483	sneu_scaffold00031	1290124	1290143	20	-	15	13	10	24	12	12	SN3_03100295
SN3_03800100:E004	SN3_03800100	E004	3.88492	0.397967	4.64476	0.0311484	0.177483	sneu_scaffold00038	311480	311553	74	+	15	0	7	4	0	4	SN3_03800100
SN3_00200840:E002	SN3_00200840	E002	418.46	0.0923153	4.6313	0.0313937	0.17818	sneu_scaffold00002	2733605	2733852	248	-	382	158	192	607	468	832	SN3_00200840
SN3_00700205:E001	SN3_00700205	E001	7.91849	0.180112	4.62604	0.0314902	0.17829	sneu_scaffold00007	587699	587725	27	-	20	13	11	7	1	2	SN3_00700205
SN3_01000075:E003	SN3_01000075	E003	17.43	0.110124	4.62622	0.0314868	0.17829	sneu_scaffold00010	298940	299056	117	-	29	10	45	11	1	19	SN3_01000075
SN3_02400210:E003	SN3_02400210	E003	37.643	0.08829	4.6288	0.0314396	0.17829	sneu_scaffold00024	606580	606616	37	-	42	32	38	51	31	44	SN3_02400210
SN3_02000325:E002	SN3_02000325	E002	13.3428	0.466237	4.61995	0.0316021	0.178778	sneu_scaffold00020	1257224	1257299	76	-	35	29	7	9	0	11	SN3_02000325
SN3_01100145:E003	SN3_01100145	E003	3.48456	0.214158	4.61346	0.0317219	0.179203	sneu_scaffold00011	473842	473873	32	-	15	2	7	0	1	1	SN3_01100145
SN3_01800545:E002	SN3_01800545	E002	6.55846	0.142051	4.61031	0.0317803	0.179203	sneu_scaffold00018	1710148	1710170	23	+	3	0	0	13	12	12	SN3_01800545
SN3_03000240:E002	SN3_03000240	E002	7.04882	0.512532	4.61072	0.0317728	0.179203	sneu_scaffold00030	1036657	1036676	20	+	14	4	15	1	9	1	SN3_03000240
SN3_03700135:E001	SN3_03700135	E001	17.2658	0.305515	4.6128	0.0317342	0.179203	sneu_scaffold00037	538785	538892	108	+	14	7	7	18	19	42	SN3_03700135
SN3_01300515:E001	SN3_01300515	E001	32.323	0.153434	4.60829	0.0318177	0.179268	sneu_scaffold00013	1873803	1873912	110	-	16	21	10	75	57	16	SN3_01300515
SN3_01700120:E004	SN3_01700120	E004	27.2504	0.306118	4.60474	0.0318836	0.179402	sneu_scaffold00017	611829	612081	253	+	17	25	11	71	15	38	SN3_01700120
SN3_02000090:E003	SN3_02000090	E003	38.8978	0.216356	4.60423	0.0318932	0.179402	sneu_scaffold00020	360285	360357	73	-	19	0	9	90	55	72	SN3_02000090
SN3_02500060:E001	SN3_02500060	E001	9.46874	0.126984	4.5994	0.0319831	0.179762	sneu_scaffold00025	133863	133888	26	-	11	9	6	9	9	15	SN3_02500060
SN3_00102665:E003	SN3_00102665	E003	227.534	0.238801	4.59285	0.0321056	0.180277	sneu_scaffold00001	8200101	8200309	209	-	834	390	351	16	5	23	SN3_00102665
SN3_01600535:E002	SN3_01600535	E002	11.5927	0.161194	4.59173	0.0321266	0.180277	sneu_scaffold00016	1952918	1952959	42	+	25	36	11	1	0	0	SN3_01600535
SN3_00102595:E011	SN3_00102595	E011	10.1349	0.306433	4.58634	0.0322277	0.180663	sneu_scaffold00001	7943936	7944024	89	-	20	16	8	7	2	14	SN3_00102595
SN3_01300600:E003	SN3_01300600	E003	4.55495	0.350636	4.5853	0.0322473	0.180663	sneu_scaffold00013	2115435	2115448	14	-	0	0	1	6	15	2	SN3_01300600
SN3_02600010:E004	SN3_02600010	E004	3.19067	0.229625	4.58388	0.032274	0.180667	sneu_scaffold00026	45403	45431	29	-	7	7	4	2	0	1	SN3_02600010
SN3_01300515:E002	SN3_01300515	E002	29.8784	0.154507	4.581	0.0323284	0.180775	sneu_scaffold00013	1874698	1874817	120	-	39	32	26	29	30	30	SN3_01300515
SN3_02200225:E004	SN3_02200225	E004	5.73255	0.190363	4.5801	0.0323453	0.180775	sneu_scaffold00022	756735	756854	120	-	32	5	9	0	0	0	SN3_02200225
SN3_00200135:E003	SN3_00200135	E003	16.1796	0.157853	4.57412	0.0324584	0.180982	sneu_scaffold00002	525492	525509	18	-	7	2	0	27	13	54	SN3_00200135
SN3_01100280:E002	SN3_01100280	E002	27.6139	0.0873155	4.57418	0.0324572	0.180982	sneu_scaffold00011	966371	966426	56	-	67	40	48	24	5	3	SN3_01100280
SN3_01900070:E002	SN3_01900070	E002	15.3604	0.0894194	4.574	0.0324606	0.180982	sneu_scaffold00019	181822	181880	59	-	22	5	7	33	6	33	SN3_01900070
SN3_00401195:E003	SN3_00401195	E003	7.59773	0.181374	4.56764	0.0325815	0.181511	sneu_scaffold00004	4377346	4377398	53	+	9	2	10	22	1	9	SN3_00401195
SN3_01400535:E001	SN3_01400535	E001	15.2168	0.121503	4.56596	0.0326134	0.181543	sneu_scaffold00014	1804218	1804275	58	+	46	8	19	12	14	7	SN3_01400535
SN3_03200050:E002	SN3_03200050	E002	9.36903	0.376603	4.54982	0.0329222	0.183115	sneu_scaffold00032	222352	222438	87	-	3	0	0	18	13	24	SN3_03200050
SN3_02200150:E002	SN3_02200150	E002	2.71605	0.906102	4.54716	0.0329735	0.183253	sneu_scaffold00022	575053	575070	18	-	9	1	0	5	0	6	SN3_02200150
SN3_03000075:E004	SN3_03000075	E004	5.29175	0.546738	4.54459	0.0330229	0.183381	sneu_scaffold00030	339503	339551	49	-	7	6	5	12	0	6	SN3_03000075
SN3_04900010:E003	SN3_04900010	E003	64.7702	0.234614	4.54289	0.0330557	0.183417	sneu_scaffold00049	25882	26069	188	-	213	64	69	27	28	58	SN3_04900010
SN3_00300075:E005	SN3_00300075	E005	51.4372	0.0929266	4.53586	0.0331917	0.18395	sneu_scaffold00003	237548	237563	16	+	6	2	3	137	82	87	SN3_00300075
SN3_03300070:E003	SN3_03300070	E003	8.8907	0.208318	4.53519	0.0332047	0.18395	sneu_scaffold00033	195963	195972	10	+	5	1	4	24	14	8	SN3_03300070
SN3_03600170:E003	SN3_03600170	E003	7.34403	0.246153	4.53284	0.0332505	0.184057	sneu_scaffold00036	450264	450309	46	+	37	8	9	4	0	0	SN3_03600170
SN3_00102300:E005	SN3_00102300	E005	12.749	0.173602	4.52091	0.0334829	0.184453	sneu_scaffold00001	7013071	7013150	80	-	34	9	19	14	9	3	SN3_00102300
SN3_00201005:E001	SN3_00201005	E001	25.8167	0.0737399	4.51867	0.0335268	0.184453	sneu_scaffold00002	3319089	3319176	88	+	58	29	19	38	10	24	SN3_00201005
SN3_00300300:E003	SN3_00300300	E003	114.125	0.0958618	4.52431	0.0334165	0.184453	sneu_scaffold00003	948476	948635	160	-	168	53	83	198	146	91	SN3_00300300
SN3_00800440:E003	SN3_00800440	E003	17.3324	0.0955557	4.52392	0.0334242	0.184453	sneu_scaffold00008	1486206	1486219	14	-	9	5	2	26	27	36	SN3_00800440
SN3_02400110:E001	SN3_02400110	E001	41.2071	0.168833	4.52138	0.0334738	0.184453	sneu_scaffold00024	296890	297006	117	+	97	79	51	10	1	35	SN3_02400110
SN3_02400215:E005	SN3_02400215	E005	5.42411	0.327588	4.51828	0.0335345	0.184453	sneu_scaffold00024	613332	613368	37	+	7	19	5	1	0	0	SN3_02400215
SN3_02800505:E003	SN3_02800505	E003	5.90245	0.203511	4.5277	0.0333504	0.184453	sneu_scaffold00028	1647422	1647501	80	-	12	3	6	7	1	12	SN3_02800505
SN3_04100065:E001	SN3_04100065	E001	57.8549	0.0534054	4.52018	0.0334974	0.184453	sneu_scaffold00041	279511	279579	69	+	140	90	82	55	4	24	SN3_04100065
SN3_03000020:E002	SN3_03000020	E002	22.4555	0.0870541	4.51637	0.0335719	0.184513	sneu_scaffold00030	111707	111819	113	-	54	38	13	12	14	17	SN3_03000020
SN3_01500760:E006	SN3_01500760	E006	57.2227	0.0491636	4.50661	0.033764	0.185344	sneu_scaffold00015	2368653	2368787	135	+	152	68	87	51	19	17	SN3_01500760
SN3_03000240:E001	SN3_03000240	E001	5.95846	0.534871	4.50598	0.0337765	0.185344	sneu_scaffold00030	1035226	1035253	28	+	8	21	6	0	0	0	SN3_03000240
SN3_02100005:E004	SN3_02100005	E004	36.8778	0.105812	4.49833	0.033928	0.186028	sneu_scaffold00021	2969	3056	88	+	66	26	32	85	21	24	SN3_02100005
SN3_00600110:E005	SN3_00600110	E005	15.4515	0.0919504	4.49092	0.0340754	0.186564	sneu_scaffold00006	400965	400967	3	-	20	17	22	12	12	13	SN3_00600110
SN3_00700205:E002	SN3_00700205	E002	6.31275	0.19608	4.49071	0.0340795	0.186564	sneu_scaffold00007	588230	588290	61	-	24	6	15	1	0	0	SN3_00700205
SN3_02100010:E001	SN3_02100010	E001	67.015	0.0788114	4.48665	0.0341605	0.18686	sneu_scaffold00021	33504	33614	111	-	6	9	3	163	76	162	SN3_02100010
SN3_02000170:E003	SN3_02000170	E003	28.8212	0.141055	4.48149	0.0342638	0.187143	sneu_scaffold00020	720429	720460	32	+	20	9	18	57	44	30	SN3_02000170
SN3_02100010:E003	SN3_02100010	E003	69.3927	0.0595289	4.48138	0.0342659	0.187143	sneu_scaffold00021	33844	33926	83	-	8	6	6	138	94	172	SN3_02100010
SN3_02700140:E003	SN3_02700140	E003	159.708	0.0496363	4.47774	0.0343391	0.187395	sneu_scaffold00027	542352	542472	121	+	525	235	235	53	24	51	SN3_02700140
SN3_02800415:E003	SN3_02800415	E003	275.881	0.250612	4.46701	0.0345554	0.188427	sneu_scaffold00028	1317497	1317623	127	-	561	360	217	323	199	160	SN3_02800415
SN3_03100065:E002	SN3_03100065	E002	4.58866	0.256077	4.46479	0.0346003	0.188524	sneu_scaffold00031	486561	486572	12	-	1	9	3	6	5	2	SN3_03100065
SN3_03900010:E004	SN3_03900010	E004	4.13687	0.198556	4.45886	0.0347207	0.189032	sneu_scaffold00039	38702	38728	27	+	13	4	4	3	0	6	SN3_03900010
SN3_00500205:E001	SN3_00500205	E001	8.6588	0.31115	4.4566	0.0347666	0.189134	sneu_scaffold00005	762703	762719	17	+	19	8	7	2	3	19	SN3_00500205
SN3_00600670:E001	SN3_00600670	E001	8.61004	0.213963	4.4515	0.0348706	0.189551	sneu_scaffold00006	2221394	2221421	28	+	40	9	8	5	3	1	SN3_00600670
SN3_00103575:E002	SN3_00103575	E002	3.3838	0.195239	4.44109	0.0350838	0.190412	sneu_scaffold00001	11163998	11164043	46	-	5	9	4	2	0	1	SN3_00103575
SN3_00900890:E003	SN3_00900890	E003	3.95309	0.377179	4.44128	0.0350799	0.190412	sneu_scaffold00009	3289601	3289671	71	-	7	0	1	7	4	8	SN3_00900890
SN3_00103415:E009	SN3_00103415	E009	3.5861	0.33528	4.43123	0.0352872	0.191366	sneu_scaffold00001	10624473	10624492	20	-	1	1	2	5	9	2	SN3_00103415
SN3_02200010:E006	SN3_02200010	E006	6.35197	0.227329	4.41846	0.0355521	0.192653	sneu_scaffold00022	103754	103764	11	+	3	1	4	24	4	7	SN3_02200010
SN3_00200675:E002	SN3_00200675	E002	4.46686	0.195107	4.41472	0.03563	0.192924	sneu_scaffold00002	2162792	2162839	48	+	2	1	1	7	7	9	SN3_00200675
SN3_00700245:E003	SN3_00700245	E003	11.7	0.239387	4.40809	0.035769	0.193526	sneu_scaffold00007	667411	667419	9	+	15	7	13	10	13	15	SN3_00700245
SN3_00700635:E004	SN3_00700635	E004	17.8293	0.0843671	4.40052	0.0359281	0.194012	sneu_scaffold00007	1757563	1757598	36	+	47	25	16	14	7	13	SN3_00700635
SN3_02200350:E002	SN3_02200350	E002	5.08835	0.257475	4.39983	0.0359426	0.194012	sneu_scaffold00022	1146229	1146265	37	+	12	7	1	10	4	1	SN3_02200350
SN3_04700030:E002	SN3_04700030	E002	5.21878	0.158726	4.4009	0.0359199	0.194012	sneu_scaffold00047	127861	127914	54	-	0	0	0	13	5	15	SN3_04700030
SN3_01000800:E002	SN3_01000800	E002	6.48598	0.241098	4.39236	0.0361004	0.194712	sneu_scaffold00010	2760808	2760885	78	+	13	7	3	9	6	5	SN3_01000800
SN3_03100045:E002	SN3_03100045	E002	3.80607	0.174927	4.38473	0.0362622	0.195433	sneu_scaffold00031	320603	320663	61	+	1	0	0	8	7	7	SN3_03100045
SN3_00301650:E002	SN3_00301650	E002	6.12736	0.327539	4.38095	0.0363428	0.19547	sneu_scaffold00003	5284843	5284875	33	+	5	6	5	9	11	0	SN3_00301650
SN3_00701020:E002	SN3_00701020	E002	12.9751	0.0912315	4.38036	0.0363554	0.19547	sneu_scaffold00007	3056029	3056073	45	-	9	9	7	29	22	3	SN3_00701020
SN3_03000130:E002	SN3_03000130	E002	7.38683	0.124253	4.37913	0.0363816	0.19547	sneu_scaffold00030	499392	499416	25	+	6	3	6	19	7	7	SN3_03000130
SN3_03200065:E045	SN3_03200065	E045	112.084	0.0269784	4.38143	0.0363324	0.19547	sneu_scaffold00032	267446	267831	386	-	88	53	60	178	123	200	SN3_03200065
SN3_01500170:E005	SN3_01500170	E005	7.23712	0.618928	4.37328	0.0365067	0.195991	sneu_scaffold00015	603212	603264	53	-	37	5	12	0	0	3	SN3_01500170
SN3_01200305:E006	SN3_01200305	E006	13.3426	0.132259	4.36712	0.0366388	0.196548	sneu_scaffold00012	995215	995234	20	+	22	7	12	26	7	17	SN3_01200305
SN3_03100185:E004	SN3_03100185	E004	6.71385	0.15853	4.35992	0.036794	0.197228	sneu_scaffold00031	854292	854346	55	+	6	1	3	13	11	8	SN3_03100185
SN3_00300585:E004	SN3_00300585	E004	23.8938	0.0941253	4.35584	0.0368822	0.197549	sneu_scaffold00003	1870367	1870415	49	-	87	27	57	0	0	0	SN3_00300585
SN3_00201565:E003	SN3_00201565	E003	3.25469	0.306199	4.34989	0.0370113	0.197833	sneu_scaffold00002	5162702	5162712	11	+	6	10	4	0	0	0	SN3_00201565
SN3_00400395:E005	SN3_00400395	E005	5.05606	0.173137	4.34946	0.0370206	0.197833	sneu_scaffold00004	1232973	1232982	10	+	2	0	0	13	10	6	SN3_00400395
SN3_00700720:E004	SN3_00700720	E004	42.7442	0.172691	4.34988	0.0370116	0.197833	sneu_scaffold00007	2131135	2131226	92	+	38	40	20	78	22	78	SN3_00700720
SN3_00900875:E008	SN3_00900875	E008	18.3964	0.149421	4.34788	0.037055	0.197864	sneu_scaffold00009	3234688	3234735	48	+	2	0	2	63	15	39	SN3_00900875
SN3_00200985:E002	SN3_00200985	E002	6.34088	0.183997	4.34447	0.0371294	0.197974	sneu_scaffold00002	3173743	3173808	66	+	1	0	4	10	12	10	SN3_00200985
SN3_00300380:E003	SN3_00300380	E003	3.97581	0.333222	4.34432	0.0371326	0.197974	sneu_scaffold00003	1135312	1135365	54	-	14	3	9	2	0	1	SN3_00300380
SN3_00400740:E002	SN3_00400740	E002	3.48827	0.353318	4.3416	0.037192	0.198139	sneu_scaffold00004	2619594	2619602	9	+	4	11	2	2	0	2	SN3_00400740
SN3_00401265:E001	SN3_00401265	E001	23.5243	0.283781	4.33631	0.0373078	0.198603	sneu_scaffold00004	4738781	4738802	22	-	7	0	3	66	44	25	SN3_00401265
SN3_02300185:E001	SN3_02300185	E001	12.4296	0.255178	4.33283	0.0373841	0.198857	sneu_scaffold00023	604367	604432	66	-	1	8	8	35	10	16	SN3_02300185
SN3_02800465:E002	SN3_02800465	E002	2.88504	0.241727	4.32233	0.0376154	0.199935	sneu_scaffold00028	1498635	1498683	49	+	8	3	6	1	0	2	SN3_02800465
SN3_00200445:E001	SN3_00200445	E001	4.17983	0.216265	4.31624	0.0377502	0.200497	sneu_scaffold00002	1341359	1341417	59	+	18	4	4	2	0	4	SN3_00200445
SN3_00300530:E016	SN3_00300530	E016	4.75367	0.220323	4.31442	0.0377907	0.200544	sneu_scaffold00003	1648854	1648897	44	+	4	1	2	17	5	3	SN3_00300530
SN3_00600570:E001	SN3_00600570	E001	2.33169	0.440157	4.31319	0.037818	0.200544	sneu_scaffold00006	1970223	1970243	21	+	16	2	2	0	0	0	SN3_00600570
SN3_04900060:E008	SN3_04900060	E008	5.30107	0.378759	4.31195	0.0378455	0.200544	sneu_scaffold00049	260815	260850	36	-	14	0	12	6	1	5	SN3_04900060
SN3_03300145:E003	SN3_03300145	E003	14.278	0.0870381	4.30803	0.0379328	0.200853	sneu_scaffold00033	428389	428405	17	+	7	2	6	22	38	6	SN3_03300145
SN3_00701360:E004	SN3_00701360	E004	9.57392	0.177972	4.30531	0.0379936	0.200869	sneu_scaffold00007	4156873	4156934	62	-	39	9	19	1	0	3	SN3_00701360
SN3_04700050:E003	SN3_04700050	E003	39.4009	0.068696	4.30573	0.0379842	0.200869	sneu_scaffold00047	193953	194003	51	+	2	2	2	151	52	45	SN3_04700050
SN3_00300940:E008	SN3_00300940	E008	10.3834	0.223095	4.29994	0.0381136	0.201197	sneu_scaffold00003	2927758	2927827	70	+	6	9	18	9	14	4	SN3_00300940
SN3_03300265:E003	SN3_03300265	E003	3.75739	0.195715	4.3001	0.0381101	0.201197	sneu_scaffold00033	935464	935485	22	+	15	8	4	0	0	0	SN3_03300265
SN3_00800545:E001	SN3_00800545	E001	3.6978	0.479619	4.29288	0.0382723	0.201882	sneu_scaffold00008	1797508	1797540	33	-	2	11	3	5	0	1	SN3_00800545
SN3_02200250:E002	SN3_02200250	E002	7.1626	0.155298	4.28711	0.0384025	0.202414	sneu_scaffold00022	787523	787559	37	+	25	2	16	6	1	3	SN3_02200250
SN3_00301535:E002	SN3_00301535	E002	312.049	0.0898494	4.28567	0.038435	0.202432	sneu_scaffold00003	4849187	4849439	253	-	15	7	1	884	404	649	SN3_00301535
SN3_01300245:E001	SN3_01300245	E001	6.43111	0.189565	4.28417	0.038469	0.202458	sneu_scaffold00013	742560	742641	82	+	32	5	13	0	0	0	SN3_01300245
SN3_00201935:E003	SN3_00201935	E003	14.3272	0.126549	4.27946	0.0385757	0.202712	sneu_scaffold00002	6417123	6417160	38	-	3	0	0	41	30	13	SN3_00201935
SN3_03400155:E001	SN3_03400155	E001	6.82616	0.199132	4.28029	0.0385567	0.202712	sneu_scaffold00034	485832	485853	22	+	13	1	4	13	9	6	SN3_03400155
SN3_00301355:E010	SN3_00301355	E010	17.5248	0.0902667	4.27651	0.0386425	0.202822	sneu_scaffold00003	4188084	4188103	20	+	44	29	30	7	6	0	SN3_00301355
SN3_00400215:E003	SN3_00400215	E003	4.06163	0.626984	4.27475	0.0386826	0.202822	sneu_scaffold00004	631912	631989	78	+	11	4	11	2	0	0	SN3_00400215
SN3_03400010:E002	SN3_03400010	E002	224.326	0.105976	4.27468	0.0386842	0.202822	sneu_scaffold00034	8293	8396	104	+	519	166	200	215	155	268	SN3_03400010
SN3_00401435:E004	SN3_00401435	E004	5.25389	0.175668	4.27151	0.0387564	0.203047	sneu_scaffold00004	5251013	5251043	31	+	2	0	0	15	6	11	SN3_00401435
SN3_03400205:E011	SN3_03400205	E011	2.88017	0.61319	4.26152	0.038985	0.204091	sneu_scaffold00034	643946	643981	36	+	0	0	0	19	1	1	SN3_03400205
SN3_01400600:E002	SN3_01400600	E002	2.99598	0.655761	4.25566	0.0391196	0.204642	sneu_scaffold00014	2015197	2015199	3	+	0	0	0	17	2	2	SN3_01400600
SN3_00300260:E002	SN3_00300260	E002	3.41838	0.225167	4.25364	0.0391663	0.204732	sneu_scaffold00003	812013	812080	68	-	0	0	0	12	4	6	SN3_00300260
SN3_04100065:E002	SN3_04100065	E002	30.3997	0.0582616	4.25125	0.0392215	0.204866	sneu_scaffold00041	279638	279668	31	+	89	56	43	11	3	6	SN3_04100065
SN3_01500450:E001	SN3_01500450	E001	5.01598	0.353016	4.24644	0.0393327	0.205292	sneu_scaffold00015	1388539	1388581	43	+	6	10	4	1	6	2	SN3_01500450
SN3_03900180:E002	SN3_03900180	E002	118.243	0.106754	4.24212	0.0394329	0.205661	sneu_scaffold00039	530111	530207	97	-	40	24	35	178	149	295	SN3_03900180
SN3_00103455:E005	SN3_00103455	E005	55.0562	0.0770138	4.23497	0.0395994	0.206038	sneu_scaffold00001	10746235	10746259	25	-	41	48	25	130	36	76	SN3_00103455
SN3_00201505:E003	SN3_00201505	E003	11.5033	0.140499	4.23762	0.0395376	0.206038	sneu_scaffold00002	4906199	4906253	55	-	0	0	0	19	28	18	SN3_00201505
SN3_02200540:E004	SN3_02200540	E004	56.7978	0.146173	4.23265	0.0396534	0.206038	sneu_scaffold00022	1802440	1802496	57	-	3	7	0	184	113	39	SN3_02200540
SN3_02300065:E003	SN3_02300065	E003	13.2864	0.0927476	4.2333	0.0396384	0.206038	sneu_scaffold00023	121508	121548	41	-	34	16	32	2	2	3	SN3_02300065
SN3_03400155:E002	SN3_03400155	E002	6.33528	0.204798	4.23622	0.0395702	0.206038	sneu_scaffold00034	485900	485924	25	+	5	0	0	9	11	14	SN3_03400155
SN3_01600605:E002	SN3_01600605	E002	213.559	0.114938	4.2292	0.0397342	0.206303	sneu_scaffold00016	2233254	2233584	331	+	337	124	165	347	134	323	SN3_01600605
SN3_01200575:E002	SN3_01200575	E002	8.1178	0.131247	4.22127	0.0399203	0.207115	sneu_scaffold00012	2129226	2129237	12	-	10	5	3	18	9	8	SN3_01200575
SN3_00200965:E002	SN3_00200965	E002	24.2821	0.517965	4.21804	0.0399964	0.207355	sneu_scaffold00002	3127756	3127826	71	-	85	18	50	10	0	14	SN3_00200965
SN3_01400215:E002	SN3_01400215	E002	12.5381	0.108238	4.20513	0.0403019	0.208782	sneu_scaffold00014	789121	789152	32	+	50	6	32	2	1	2	SN3_01400215
SN3_00103010:E001	SN3_00103010	E001	3.22938	0.438328	4.1969	0.040498	0.209089	sneu_scaffold00001	9369755	9369795	41	+	11	0	2	5	0	7	SN3_00103010
SN3_00600050:E003	SN3_00600050	E003	28.8538	0.163639	4.19633	0.0405116	0.209089	sneu_scaffold00006	233263	233454	192	+	43	41	27	28	10	37	SN3_00600050
SN3_01000655:E002	SN3_01000655	E002	14.9899	0.367144	4.197	0.0404957	0.209089	sneu_scaffold00010	2204715	2204800	86	+	33	15	38	8	2	4	SN3_01000655
SN3_02400230:E001	SN3_02400230	E001	11.7588	0.277577	4.1994	0.0404383	0.209089	sneu_scaffold00024	666044	666123	80	-	4	17	3	36	9	5	SN3_02400230
SN3_03800160:E011	SN3_03800160	E011	11.7664	0.306295	4.19737	0.0404867	0.209089	sneu_scaffold00038	554714	554781	68	+	10	26	31	2	0	0	SN3_03800160
SN3_00202460:E002	SN3_00202460	E002	3.77992	0.160014	4.18592	0.0407612	0.210192	sneu_scaffold00002	8172818	8172852	35	+	6	3	8	5	1	2	SN3_00202460
SN3_00500160:E007	SN3_00500160	E007	15.4681	0.0613262	4.1849	0.0407857	0.210192	sneu_scaffold00005	542759	542787	29	+	21	16	8	22	14	18	SN3_00500160
SN3_01300775:E004	SN3_01300775	E004	13.956	0.214101	4.1756	0.0410099	0.211034	sneu_scaffold00013	2782738	2782825	88	-	1	0	1	38	28	16	SN3_01300775
SN3_03700090:E008	SN3_03700090	E008	17.6858	0.23796	4.17681	0.0409808	0.211034	sneu_scaffold00037	293174	293198	25	+	15	21	12	20	33	1	SN3_03700090
SN3_00101830:E003	SN3_00101830	E003	3.76611	0.270652	4.17307	0.0410714	0.211194	sneu_scaffold00001	5722363	5722378	16	+	0	1	1	6	9	4	SN3_00101830
SN3_01800520:E002	SN3_01800520	E002	22.5479	0.251126	4.16844	0.0411838	0.211615	sneu_scaffold00018	1638472	1638492	21	-	5	1	3	83	30	24	SN3_01800520
SN3_02800150:E011	SN3_02800150	E011	4.15118	0.264677	4.16669	0.0412262	0.211677	sneu_scaffold00028	407188	407222	35	+	0	0	0	8	12	3	SN3_02800150
SN3_00201125:E006	SN3_00201125	E006	3.659	0.631721	4.15942	0.0414035	0.21243	sneu_scaffold00002	3740461	3740463	3	-	4	0	0	7	10	1	SN3_00201125
SN3_00201580:E001	SN3_00201580	E001	18.5724	0.145076	4.14595	0.0417342	0.213969	sneu_scaffold00002	5196856	5196951	96	+	36	12	18	33	17	9	SN3_00201580
SN3_00300645:E003	SN3_00300645	E003	3.06385	0.66412	4.14066	0.0418648	0.214086	sneu_scaffold00003	1970428	1970491	64	+	6	1	3	5	5	0	SN3_00300645
SN3_02000185:E002	SN3_02000185	E002	27.1442	0.236731	4.14232	0.0418238	0.214086	sneu_scaffold00020	782586	782695	110	-	49	17	40	24	13	37	SN3_02000185
SN3_02200165:E003	SN3_02200165	E003	125.276	0.242251	4.14003	0.0418803	0.214086	sneu_scaffold00022	588549	588780	232	-	46	98	21	206	164	217	SN3_02200165
SN3_02900050:E008	SN3_02900050	E008	208.588	0.0561398	4.14071	0.0418635	0.214086	sneu_scaffold00029	256264	256405	142	-	56	45	30	446	458	189	SN3_02900050
SN3_00200015:E001	SN3_00200015	E001	26.783	0.583537	4.13518	0.0420007	0.214228	sneu_scaffold00002	98473	98561	89	+	71	8	48	16	13	30	SN3_00200015
SN3_00202070:E002	SN3_00202070	E002	6.38649	0.316815	4.13518	0.0420005	0.214228	sneu_scaffold00002	6896937	6896978	42	-	7	2	8	21	3	3	SN3_00202070
SN3_00700155:E004	SN3_00700155	E004	4.37362	0.180221	4.13579	0.0419856	0.214228	sneu_scaffold00007	436700	436712	13	-	0	0	0	13	10	3	SN3_00700155
SN3_03100035:E002	SN3_03100035	E002	50.8146	0.129173	4.13295	0.0420559	0.214352	sneu_scaffold00031	278014	278174	161	+	175	65	96	17	4	5	SN3_03100035
SN3_00900925:E001	SN3_00900925	E001	7.30968	0.234318	4.12662	0.0422135	0.214998	sneu_scaffold00009	3469317	3469324	8	-	12	12	2	14	5	3	SN3_00900925
SN3_00101255:E002	SN3_00101255	E002	4.12813	0.157285	4.12525	0.0422477	0.215014	sneu_scaffold00001	3760346	3760425	80	-	3	1	2	4	6	9	SN3_00101255
SN3_00300080:E005	SN3_00300080	E005	44.6369	0.160032	4.12382	0.0422836	0.215039	sneu_scaffold00003	274682	274809	128	-	9	6	5	75	58	119	SN3_00300080
SN3_00600335:E008	SN3_00600335	E008	22.3236	0.119195	4.11681	0.0424591	0.215774	sneu_scaffold00006	1084213	1084349	137	+	8	6	2	42	25	56	SN3_00600335
SN3_00300900:E002	SN3_00300900	E002	32.8945	0.0669447	4.11175	0.0425863	0.215924	sneu_scaffold00003	2728059	2728182	124	+	117	42	67	4	0	5	SN3_00300900
SN3_00900720:E002	SN3_00900720	E002	12.0803	0.857835	4.11238	0.0425704	0.215924	sneu_scaffold00009	2672107	2672148	42	+	5	27	2	28	0	14	SN3_00900720
SN3_01500170:E001	SN3_01500170	E001	16.4677	0.180023	4.11252	0.0425669	0.215924	sneu_scaffold00015	601247	601294	48	-	23	6	10	33	31	1	SN3_01500170
SN3_02400580:E001	SN3_02400580	E001	10.6581	0.228466	4.11069	0.042613	0.215924	sneu_scaffold00024	2046239	2046328	90	-	37	7	18	8	5	2	SN3_02400580
SN3_00201755:E003	SN3_00201755	E003	4.51825	0.328297	4.10061	0.0428678	0.216845	sneu_scaffold00002	5808160	5808168	9	-	0	5	0	5	11	3	SN3_00201755
SN3_00800280:E003	SN3_00800280	E003	4.20242	0.410587	4.101	0.0428578	0.216845	sneu_scaffold00008	893393	893440	48	+	6	14	1	4	0	1	SN3_00800280
SN3_01400320:E002	SN3_01400320	E002	3.75523	0.291261	4.0998	0.0428882	0.216845	sneu_scaffold00014	1064482	1064516	35	+	1	0	4	8	8	1	SN3_01400320
SN3_00101415:E004	SN3_00101415	E004	41.5639	0.230407	4.0933	0.0430534	0.21751	sneu_scaffold00001	4225826	4225903	78	+	25	1	14	112	50	67	SN3_00101415
SN3_00301535:E003	SN3_00301535	E003	55.6856	0.1565	4.09216	0.0430825	0.21751	sneu_scaffold00003	4849479	4849621	143	-	1	0	0	215	32	126	SN3_00301535
SN3_01800215:E002	SN3_01800215	E002	11.6611	0.247286	4.08932	0.0431551	0.217719	sneu_scaffold00018	770283	770321	39	+	54	11	20	0	0	4	SN3_01800215
SN3_00600125:E001	SN3_00600125	E001	2.90667	0.318838	4.08721	0.0432088	0.217832	sneu_scaffold00006	445582	445588	7	-	13	2	7	0	0	0	SN3_00600125
SN3_00200915:E002	SN3_00200915	E002	17.9097	0.129825	4.07477	0.0435281	0.218761	sneu_scaffold00002	2951256	2951281	26	+	70	20	33	1	3	3	SN3_00200915
SN3_00201880:E002	SN3_00201880	E002	4.51808	0.301686	4.07418	0.0435434	0.218761	sneu_scaffold00002	6280210	6280225	16	+	3	0	0	7	7	11	SN3_00201880
SN3_00500620:E002	SN3_00500620	E002	19.0958	0.186061	4.07789	0.0434479	0.218761	sneu_scaffold00005	2105244	2105305	62	+	35	42	23	6	0	16	SN3_00500620
SN3_02300525:E001	SN3_02300525	E001	4.56187	1.01287	4.0739	0.0435507	0.218761	sneu_scaffold00023	1638644	1638654	11	-	0	0	0	33	1	0	SN3_02300525
SN3_03500220:E002	SN3_03500220	E002	3.42174	0.355724	4.07654	0.0434825	0.218761	sneu_scaffold00035	759459	759511	53	-	7	7	7	1	0	0	SN3_03500220
SN3_00900925:E002	SN3_00900925	E002	6.76938	0.239616	4.0712	0.0436203	0.218953	sneu_scaffold00009	3470037	3470139	103	-	29	8	7	3	1	3	SN3_00900925
SN3_02700295:E009	SN3_02700295	E009	14.9972	0.14722	4.06897	0.0436778	0.219083	sneu_scaffold00027	1164565	1164639	75	+	1	0	0	29	22	39	SN3_02700295
SN3_00601215:E004	SN3_00601215	E004	19.5226	0.164682	4.06286	0.0438362	0.219703	sneu_scaffold00006	4402916	4403030	115	-	0	0	0	83	18	29	SN3_00601215
SN3_03100295:E009	SN3_03100295	E009	39.8959	0.0689599	4.06176	0.0438647	0.219703	sneu_scaffold00031	1289128	1289221	94	-	20	16	6	94	61	50	SN3_03100295
SN3_00400390:E003	SN3_00400390	E003	6.019	0.312416	4.05745	0.0439767	0.22008	sneu_scaffold00004	1199088	1199152	65	+	9	12	9	3	0	5	SN3_00400390
SN3_03900010:E005	SN3_03900010	E005	16.9697	0.192074	4.05644	0.0440033	0.22008	sneu_scaffold00039	39405	39442	38	+	30	19	15	40	5	8	SN3_03900010
SN3_03000045:E002	SN3_03000045	E002	30.0602	0.0584883	4.05442	0.0440559	0.220185	sneu_scaffold00030	214718	214757	40	-	23	20	17	49	30	49	SN3_03000045
SN3_00300545:E003	SN3_00300545	E003	8.55768	0.147848	4.05015	0.0441675	0.220267	sneu_scaffold00003	1739030	1739092	63	-	11	9	10	7	8	8	SN3_00300545
SN3_02200250:E001	SN3_02200250	E001	5.66349	0.169582	4.05153	0.0441313	0.220267	sneu_scaffold00022	787075	787137	63	+	7	3	8	12	2	6	SN3_02200250
SN3_02500310:E002	SN3_02500310	E002	10.9624	0.138069	4.05103	0.0441445	0.220267	sneu_scaffold00025	811441	811476	36	+	7	13	8	9	11	17	SN3_02500310
SN3_00100365:E001	SN3_00100365	E001	36.4175	0.135733	4.04648	0.0442635	0.220305	sneu_scaffold00001	1242928	1243016	89	+	98	30	51	23	17	32	SN3_00100365
SN3_01100145:E002	SN3_01100145	E002	20.4106	0.150949	4.04784	0.0442278	0.220305	sneu_scaffold00011	473759	473817	59	-	67	14	28	4	19	9	SN3_01100145
SN3_02000325:E001	SN3_02000325	E001	4.94191	0.568218	4.04623	0.0442702	0.220305	sneu_scaffold00020	1255364	1255377	14	-	4	1	6	7	5	8	SN3_02000325
SN3_02900110:E011	SN3_02900110	E011	20.8904	0.220473	4.04485	0.0443063	0.220327	sneu_scaffold00029	490294	490336	43	-	64	27	7	21	13	15	SN3_02900110
SN3_02400430:E002	SN3_02400430	E002	3.89129	0.455206	4.04055	0.0444193	0.22073	sneu_scaffold00024	1406377	1406392	16	-	6	11	3	1	0	3	SN3_02400430
SN3_00100740:E002	SN3_00100740	E002	18.2162	0.0997099	4.0364	0.0445286	0.221115	sneu_scaffold00001	2362082	2362122	41	+	45	25	29	11	7	5	SN3_00100740
SN3_02800190:E001	SN3_02800190	E001	19.0314	0.148337	4.02935	0.0447153	0.221883	sneu_scaffold00028	562649	562952	304	-	22	9	5	46	13	33	SN3_02800190
SN3_00200155:E001	SN3_00200155	E001	3.68584	0.319584	4.02708	0.0447753	0.221967	sneu_scaffold00002	573377	573403	27	-	11	2	10	1	0	2	SN3_00200155
SN3_00600655:E002	SN3_00600655	E002	6.2506	0.32664	4.02631	0.0447959	0.221967	sneu_scaffold00006	2162185	2162208	24	+	4	0	6	18	6	7	SN3_00600655
SN3_01000605:E001	SN3_01000605	E001	4.12866	0.373129	4.02456	0.0448423	0.222038	sneu_scaffold00010	2044262	2044275	14	-	0	0	0	12	8	5	SN3_01000605
SN3_01000805:E002	SN3_01000805	E002	3.83501	0.299093	4.02326	0.0448769	0.222051	sneu_scaffold00010	2803460	2803465	6	-	7	10	6	1	0	0	SN3_01000805
SN3_00202155:E010	SN3_00202155	E010	31.2895	0.115683	4.01481	0.0451023	0.223008	sneu_scaffold00002	7199312	7199367	56	-	52	16	28	42	34	32	SN3_00202155
SN3_03900180:E003	SN3_03900180	E003	39.5152	0.0760357	4.01281	0.0451558	0.223113	sneu_scaffold00039	530244	530279	36	-	12	8	14	91	47	75	SN3_03900180
SN3_01400845:E004	SN3_01400845	E004	3.81684	0.219583	4.01052	0.0452172	0.223258	sneu_scaffold00014	3051406	3051434	29	+	2	0	1	6	7	7	SN3_01400845
SN3_00801020:E002	SN3_00801020	E002	3.67225	0.548446	4.00607	0.0453366	0.223576	sneu_scaffold00008	3446331	3446404	74	+	5	0	1	3	9	4	SN3_00801020
SN3_01400820:E004	SN3_01400820	E004	6.27839	0.179244	4.00453	0.0453783	0.223576	sneu_scaffold00014	2936829	2936861	33	+	1	0	0	10	9	18	SN3_01400820
SN3_02900110:E009	SN3_02900110	E009	3.27886	0.291266	4.00509	0.0453631	0.223576	sneu_scaffold00029	489536	489541	6	-	8	10	3	0	0	0	SN3_02900110
SN3_00101200:E001	SN3_00101200	E001	3.91342	0.234551	4.0013	0.0454653	0.223578	sneu_scaffold00001	3625770	3625803	34	-	8	7	10	0	0	0	SN3_00101200
SN3_00101520:E004	SN3_00101520	E004	5.96133	0.194556	3.99382	0.0456675	0.223578	sneu_scaffold00001	4641388	4641396	9	+	0	1	0	15	10	10	SN3_00101520
SN3_00400895:E004	SN3_00400895	E004	7.7232	0.255098	3.99135	0.0457345	0.223578	sneu_scaffold00004	3308644	3308706	63	+	23	7	7	2	0	16	SN3_00400895
SN3_01300560:E006	SN3_01300560	E006	8.16482	0.217065	3.99568	0.045617	0.223578	sneu_scaffold00013	2010194	2010260	67	-	14	5	1	12	3	21	SN3_01300560
SN3_01500005:E003	SN3_01500005	E003	32.8274	0.0664404	3.99674	0.0455883	0.223578	sneu_scaffold00015	17802	17910	109	-	82	42	36	21	11	31	SN3_01500005
SN3_01500760:E007	SN3_01500760	E007	195.349	0.0416525	3.99984	0.0455047	0.223578	sneu_scaffold00015	2368907	2369239	333	+	364	233	206	218	142	111	SN3_01500760
SN3_01900130:E001	SN3_01900130	E001	3.49709	0.257393	3.99023	0.0457648	0.223578	sneu_scaffold00019	326864	326878	15	+	15	6	4	1	0	0	SN3_01900130
SN3_02300265:E001	SN3_02300265	E001	16.4827	0.17973	4.00319	0.0454142	0.223578	sneu_scaffold00023	860606	860742	137	-	48	28	14	11	7	5	SN3_02300265
SN3_02600480:E004	SN3_02600480	E004	17.2697	0.0929929	3.99673	0.0455887	0.223578	sneu_scaffold00026	1691922	1691947	26	+	9	6	11	54	15	18	SN3_02600480
SN3_02700295:E005	SN3_02700295	E005	13.3972	0.166531	3.99051	0.0457572	0.223578	sneu_scaffold00027	1163978	1163984	7	+	2	9	2	48	13	12	SN3_02700295
SN3_03000165:E002	SN3_03000165	E002	4.95423	0.23127	3.99207	0.0457148	0.223578	sneu_scaffold00030	698874	698876	3	-	22	1	3	9	1	4	SN3_03000165
SN3_03000300:E002	SN3_03000300	E002	7.2112	0.275834	3.99582	0.0456133	0.223578	sneu_scaffold00030	1365040	1365071	32	-	9	18	6	3	1	7	SN3_03000300
SN3_00201015:E005	SN3_00201015	E005	83.9079	0.0914316	3.98868	0.0458068	0.223626	sneu_scaffold00002	3367415	3367549	135	-	247	123	182	12	2	9	SN3_00201015
SN3_01400090:E009	SN3_01400090	E009	16.8973	0.0990431	3.98524	0.0459006	0.223926	sneu_scaffold00014	293461	293512	52	-	24	5	24	22	17	17	SN3_01400090
SN3_03500150:E003	SN3_03500150	E003	10.0082	0.188124	3.98234	0.0459798	0.224155	sneu_scaffold00035	505561	505660	100	-	15	7	3	22	6	15	SN3_03500150
SN3_01400085:E004	SN3_01400085	E004	3.86126	0.25049	3.97884	0.0460754	0.224464	sneu_scaffold00014	227834	227855	22	+	2	5	3	2	5	5	SN3_01400085
SN3_00102860:E002	SN3_00102860	E002	13.4562	0.18939	3.97729	0.0461178	0.224513	sneu_scaffold00001	8903187	8903283	97	-	39	26	24	1	0	1	SN3_00102860
SN3_00301355:E002	SN3_00301355	E002	14.3987	0.142473	3.97147	0.0462773	0.225132	sneu_scaffold00003	4185726	4185749	24	+	20	16	15	26	3	16	SN3_00301355
SN3_00100450:E003	SN3_00100450	E003	19.6354	0.101723	3.96957	0.0463297	0.225229	sneu_scaffold00001	1509888	1509996	109	-	0	0	0	59	16	52	SN3_00100450
SN3_00600155:E001	SN3_00600155	E001	6.11362	0.253292	3.96798	0.0463732	0.225283	sneu_scaffold00006	495892	495917	26	+	12	13	8	0	3	2	SN3_00600155
SN3_01400085:E003	SN3_01400085	E003	6.37529	0.447617	3.96069	0.0465747	0.226104	sneu_scaffold00014	227438	227502	65	+	38	1	13	1	0	0	SN3_01400085
SN3_00200960:E004	SN3_00200960	E004	26.2334	0.085661	3.95034	0.0468619	0.227325	sneu_scaffold00002	3105287	3105420	134	-	105	30	51	4	0	3	SN3_00200960
SN3_01100265:E003	SN3_01100265	E003	3.86328	0.218898	3.94867	0.0469084	0.227325	sneu_scaffold00011	907561	907591	31	-	18	1	10	1	0	0	SN3_01100265
SN3_01600140:E002	SN3_01600140	E002	8.21906	0.1455	3.94809	0.0469245	0.227325	sneu_scaffold00016	493994	494065	72	+	18	14	17	3	0	2	SN3_01600140
SN3_01000930:E005	SN3_01000930	E005	13.2878	0.0717758	3.94168	0.0471038	0.227447	sneu_scaffold00010	3245251	3245416	166	+	4	3	1	30	22	21	SN3_01000930
SN3_01200490:E004	SN3_01200490	E004	28.4901	0.150232	3.94433	0.0470296	0.227447	sneu_scaffold00012	1758768	1758863	96	-	79	48	55	5	0	6	SN3_01200490
SN3_02200460:E003	SN3_02200460	E003	4.15834	0.185869	3.94216	0.0470901	0.227447	sneu_scaffold00022	1416671	1416704	34	-	7	6	10	0	1	2	SN3_02200460
SN3_02700140:E005	SN3_02700140	E005	18.0049	0.0818883	3.94514	0.0470069	0.227447	sneu_scaffold00027	542778	542826	49	+	71	28	26	0	2	3	SN3_02700140
SN3_02700295:E001	SN3_02700295	E001	5.56905	0.356482	3.93936	0.0471687	0.227447	sneu_scaffold00027	1162623	1162689	67	+	5	4	0	15	1	13	SN3_02700295
SN3_02800395:E007	SN3_02800395	E007	20.9167	0.235795	3.939	0.0471788	0.227447	sneu_scaffold00028	1274293	1274483	191	-	44	15	45	16	13	5	SN3_02800395
SN3_03200195:E001	SN3_03200195	E001	12.5667	0.222527	3.9403	0.0471424	0.227447	sneu_scaffold00032	781022	781036	15	-	4	11	2	28	23	6	SN3_03200195
SN3_01700625:E006	SN3_01700625	E006	15.1511	0.133078	3.93485	0.0472954	0.227851	sneu_scaffold00017	2566454	2566526	73	-	7	4	4	30	17	33	SN3_01700625
SN3_00400020:E002	SN3_00400020	E002	11.9341	0.179909	3.93013	0.0474283	0.228207	sneu_scaffold00004	65166	65222	57	-	20	35	16	1	0	1	SN3_00400020
SN3_01800430:E006	SN3_01800430	E006	38.1548	0.122359	3.92989	0.047435	0.228207	sneu_scaffold00018	1307920	1307941	22	-	80	35	23	55	17	52	SN3_01800430
SN3_00101830:E001	SN3_00101830	E001	4.24904	0.504687	3.92782	0.0474935	0.228331	sneu_scaffold00001	5721655	5721705	51	+	6	10	4	1	1	4	SN3_00101830
SN3_00102860:E001	SN3_00102860	E001	11.7608	0.195484	3.92386	0.0476054	0.228548	sneu_scaffold00001	8903060	8903162	103	-	51	9	20	6	0	4	SN3_00102860
SN3_01700550:E002	SN3_01700550	E002	3.13457	0.416352	3.92273	0.0476375	0.228548	sneu_scaffold00017	2227054	2227072	19	-	7	5	5	2	0	2	SN3_01700550
SN3_02200560:E009	SN3_02200560	E009	4.27371	0.183416	3.92419	0.0475962	0.228548	sneu_scaffold00022	1892837	1892894	58	-	16	5	9	1	0	0	SN3_02200560
SN3_00200585:E005	SN3_00200585	E005	13.0653	0.415625	3.92135	0.0476767	0.228578	sneu_scaffold00002	1781365	1781433	69	+	3	0	5	65	2	18	SN3_00200585
SN3_01500600:E002	SN3_01500600	E002	31.2186	0.0418996	3.91861	0.0477544	0.228793	sneu_scaffold00015	1908534	1908624	91	+	61	60	32	19	14	14	SN3_01500600
SN3_00601045:E003	SN3_00601045	E003	6.95689	0.185462	3.91641	0.0478168	0.228934	sneu_scaffold00006	3713102	3713158	57	-	8	3	9	7	6	11	SN3_00601045
SN3_02100670:E002	SN3_02100670	E002	3.7617	0.521987	3.91417	0.0478805	0.229081	sneu_scaffold00021	2238504	2238544	41	+	3	15	3	0	0	0	SN3_02100670
SN3_02500645:E003	SN3_02500645	E003	34.4714	0.0747229	3.91161	0.0479537	0.229273	sneu_scaffold00025	1915223	1915314	92	-	133	21	52	21	8	22	SN3_02500645
SN3_00202210:E001	SN3_00202210	E001	7.15543	0.231984	3.91027	0.0479919	0.229298	sneu_scaffold00002	7410988	7410997	10	-	5	14	3	20	2	2	SN3_00202210
SN3_00700730:E005	SN3_00700730	E005	35.2625	0.29629	3.90559	0.0481259	0.22978	sneu_scaffold00007	2194054	2194108	55	+	8	2	14	110	58	28	SN3_00700730
SN3_01500005:E001	SN3_01500005	E001	4.25874	0.206869	3.90381	0.0481768	0.229866	sneu_scaffold00015	16669	16704	36	-	6	2	3	11	3	4	SN3_01500005
SN3_02500270:E001	SN3_02500270	E001	7.21042	0.336316	3.89086	0.0485496	0.231168	sneu_scaffold00025	729247	729269	23	-	1	7	5	13	13	2	SN3_02500270
SN3_03000245:E002	SN3_03000245	E002	3.87359	0.238684	3.89187	0.0485204	0.231168	sneu_scaffold00030	1152994	1153031	38	-	10	4	12	0	0	0	SN3_03000245
SN3_03300120:E003	SN3_03300120	E003	3.60672	0.411981	3.89106	0.0485439	0.231168	sneu_scaffold00033	395878	395886	9	-	1	1	0	14	6	1	SN3_03300120
SN3_00201570:E001	SN3_00201570	E001	15.016	0.106908	3.888	0.0486324	0.231245	sneu_scaffold00002	5185813	5185867	55	-	55	19	26	4	2	2	SN3_00201570
SN3_02100640:E003	SN3_02100640	E003	17.3406	0.217605	3.88856	0.048616	0.231245	sneu_scaffold00021	2128428	2128487	60	-	7	4	11	34	39	6	SN3_02100640
SN3_01000555:E008	SN3_01000555	E008	71.7327	0.0839712	3.88653	0.048675	0.23129	sneu_scaffold00010	1890607	1890660	54	-	68	83	27	78	66	120	SN3_01000555
SN3_00200965:E001	SN3_00200965	E001	10.074	0.590435	3.88067	0.0488451	0.231501	sneu_scaffold00002	3127308	3127364	57	-	33	0	15	14	7	5	SN3_00200965
SN3_00500305:E004	SN3_00500305	E004	8.90302	0.100046	3.88064	0.0488459	0.231501	sneu_scaffold00005	1088933	1088941	9	+	14	15	12	6	7	1	SN3_00500305
SN3_01700340:E004	SN3_01700340	E004	5.96627	0.167896	3.8804	0.0488528	0.231501	sneu_scaffold00017	1373052	1373103	52	-	17	5	11	8	0	2	SN3_01700340
SN3_02900135:E004	SN3_02900135	E004	4.79975	0.309631	3.88329	0.0487688	0.231501	sneu_scaffold00029	560279	560283	5	+	3	0	1	5	5	16	SN3_02900135
SN3_01800300:E001	SN3_01800300	E001	29.2568	0.102258	3.878	0.0489228	0.231675	sneu_scaffold00018	984542	984574	33	-	20	9	4	86	36	35	SN3_01800300
SN3_01700550:E001	SN3_01700550	E001	2.99632	0.426185	3.87673	0.0489597	0.231691	sneu_scaffold00017	2218384	2218398	15	-	3	0	4	9	3	1	SN3_01700550
SN3_01000755:E009	SN3_01000755	E009	21.6631	0.0606084	3.87295	0.0490702	0.231702	sneu_scaffold00010	2588095	2588109	15	-	10	1	15	54	36	18	SN3_01000755
SN3_01200915:E010	SN3_01200915	E010	8.72451	0.27146	3.87243	0.0490854	0.231702	sneu_scaffold00012	3342082	3342198	117	-	20	9	5	4	9	10	SN3_01200915
SN3_01700025:E001	SN3_01700025	E001	4.60142	0.744991	3.87538	0.0489993	0.231702	sneu_scaffold00017	263606	263614	9	+	8	6	6	1	0	9	SN3_01700025
SN3_03200050:E001	SN3_03200050	E001	3.62421	0.544589	3.87209	0.0490954	0.231702	sneu_scaffold00032	222061	222072	12	-	3	3	0	2	1	14	SN3_03200050
SN3_01000415:E001	SN3_01000415	E001	4.84679	0.295644	3.86979	0.0491628	0.231802	sneu_scaffold00010	1495662	1495677	16	-	3	0	0	9	11	6	SN3_01000415
SN3_03200090:E004	SN3_03200090	E004	11.7452	0.139444	3.86908	0.0491834	0.231802	sneu_scaffold00032	398216	398221	6	-	2	0	3	27	18	22	SN3_03200090
SN3_00200220:E001	SN3_00200220	E001	56.4638	0.219539	3.8661	0.0492708	0.232057	sneu_scaffold00002	784640	784661	22	+	103	77	67	54	7	67	SN3_00200220
SN3_00103590:E002	SN3_00103590	E002	4.30113	0.31916	3.86305	0.0493605	0.232165	sneu_scaffold00001	11222308	11222347	40	-	0	0	0	10	10	5	SN3_00103590
SN3_03600180:E003	SN3_03600180	E003	46.9467	0.0754195	3.86373	0.0493406	0.232165	sneu_scaffold00036	463226	463251	26	-	141	99	58	2	7	10	SN3_03600180
SN3_00900080:E004	SN3_00900080	E004	3.03865	0.453065	3.86184	0.0493961	0.232175	sneu_scaffold00009	314878	314919	42	-	13	0	10	0	0	0	SN3_00900080
SN3_00200155:E002	SN3_00200155	E002	2.76215	0.364461	3.85751	0.0495237	0.232438	sneu_scaffold00002	573813	573821	9	-	10	0	2	3	1	5	SN3_00200155
SN3_00601130:E003	SN3_00601130	E003	3.20221	0.210954	3.85654	0.0495524	0.232438	sneu_scaffold00006	4040448	4040481	34	-	7	2	8	3	0	2	SN3_00601130
SN3_01500440:E002	SN3_01500440	E002	50.5851	0.560382	3.85876	0.0494868	0.232438	sneu_scaffold00015	1368128	1368289	162	-	52	19	17	91	68	74	SN3_01500440
SN3_00200220:E004	SN3_00200220	E004	4.78276	0.507599	3.85386	0.0496315	0.232596	sneu_scaffold00002	786139	786147	9	+	3	0	1	10	13	1	SN3_00200220
SN3_04000240:E001	SN3_04000240	E001	6.90756	0.352793	3.85314	0.049653	0.232596	sneu_scaffold00040	617613	617650	38	-	10	2	3	14	13	2	SN3_04000240
SN3_00900840:E001	SN3_00900840	E001	6.80918	0.241958	3.84947	0.0497616	0.232948	sneu_scaffold00009	3062314	3062390	77	+	2	0	3	9	4	25	SN3_00900840
SN3_00200630:E005	SN3_00200630	E005	9.91375	0.243947	3.84756	0.0498183	0.233056	sneu_scaffold00002	1981722	1981739	18	-	25	7	7	7	15	4	SN3_00200630
SN3_00300940:E003	SN3_00300940	E003	4.07824	0.186634	3.84234	0.0499738	0.233212	sneu_scaffold00003	2926596	2926659	64	+	8	2	5	10	1	3	SN3_00300940
SN3_00700545:E004	SN3_00700545	E004	145.375	0.104951	3.84219	0.0499782	0.233212	sneu_scaffold00007	1505545	1506032	488	-	522	217	264	7	4	19	SN3_00700545
SN3_02100485:E002	SN3_02100485	E002	3.55337	0.211235	3.84276	0.0499611	0.233212	sneu_scaffold00021	1764087	1764108	22	+	7	7	7	2	0	0	SN3_02100485
SN3_02400210:E002	SN3_02400210	E002	4.45657	0.53523	3.84193	0.0499859	0.233212	sneu_scaffold00024	606522	606547	26	-	0	2	1	13	10	0	SN3_02400210
SN3_00300530:E005	SN3_00300530	E005	7.05903	0.171987	3.83864	0.0500841	0.233451	sneu_scaffold00003	1624365	1624389	25	+	13	15	8	1	3	4	SN3_00300530
SN3_00701320:E001	SN3_00701320	E001	19.5469	0.111509	3.83618	0.0501578	0.233451	sneu_scaffold00007	4024903	4024919	17	+	3	3	1	41	29	42	SN3_00701320
SN3_01100595:E004	SN3_01100595	E004	8.22385	0.119122	3.83577	0.0501699	0.233451	sneu_scaffold00011	2314765	2314803	39	-	25	8	7	8	5	5	SN3_01100595
SN3_03100010:E003	SN3_03100010	E003	77.4169	0.2157	3.83571	0.0501717	0.233451	sneu_scaffold00031	225511	225596	86	-	156	86	96	65	78	17	SN3_03100010
SN3_00501480:E004	SN3_00501480	E004	4.65072	0.160245	3.83011	0.0503395	0.234075	sneu_scaffold00005	5175563	5175614	52	-	5	3	4	5	2	11	SN3_00501480
SN3_01000655:E001	SN3_01000655	E001	7.07428	0.420667	3.82858	0.0503857	0.234134	sneu_scaffold00010	2204591	2204678	88	+	25	0	7	8	1	13	SN3_01000655
SN3_01100055:E003	SN3_01100055	E003	17.408	0.0899247	3.82272	0.050562	0.234796	sneu_scaffold00011	254322	254342	21	+	22	20	9	38	18	5	SN3_01100055
SN3_02400430:E007	SN3_02400430	E007	3.50877	0.466053	3.81777	0.0507117	0.235312	sneu_scaffold00024	1426768	1426782	15	-	12	2	7	0	1	3	SN3_02400430
SN3_02400455:E006	SN3_02400455	E006	11.4058	0.327543	3.81681	0.0507409	0.235312	sneu_scaffold00024	1534907	1534925	19	-	16	1	21	19	4	16	SN3_02400455
SN3_01000585:E002	SN3_01000585	E002	6.98032	0.156434	3.8143	0.0508168	0.235507	sneu_scaffold00010	1970529	1970541	13	-	3	6	5	11	5	13	SN3_01000585
SN3_00300010:E001	SN3_00300010	E001	3.00126	0.350468	3.80526	0.0510919	0.236309	sneu_scaffold00003	54365	54406	42	-	8	0	3	5	1	5	SN3_00300010
SN3_01000415:E006	SN3_01000415	E006	5.67908	0.150706	3.80599	0.0510696	0.236309	sneu_scaffold00010	1498154	1498214	61	-	2	1	1	8	9	13	SN3_01000415
SN3_01500580:E003	SN3_01500580	E003	7.68036	0.477008	3.80561	0.0510812	0.236309	sneu_scaffold00015	1854303	1854315	13	-	0	0	0	41	9	2	SN3_01500580
SN3_00100335:E002	SN3_00100335	E002	34.8382	0.126174	3.8039	0.0511332	0.236342	sneu_scaffold00001	1149155	1149257	103	-	101	25	38	42	17	25	SN3_00100335
SN3_00201510:E003	SN3_00201510	E003	14.9318	0.0876497	3.8011	0.0512189	0.236581	sneu_scaffold00002	4928394	4928461	68	-	15	16	14	33	8	11	SN3_00201510
SN3_02900105:E001	SN3_02900105	E001	26.9705	0.0899404	3.79586	0.0513794	0.237165	sneu_scaffold00029	473766	473866	101	+	96	24	68	4	0	2	SN3_02900105
SN3_01500450:E004	SN3_01500450	E004	6.41071	0.17311	3.79449	0.0514216	0.237202	sneu_scaffold00015	1388853	1388880	28	+	10	5	8	3	4	11	SN3_01500450
SN3_02100085:E005	SN3_02100085	E005	4.98325	0.174953	3.79251	0.0514823	0.237324	sneu_scaffold00021	334902	334924	23	+	2	0	1	14	9	5	SN3_02100085
SN3_01600295:E002	SN3_01600295	E002	15.8185	0.230449	3.78918	0.051585	0.23764	sneu_scaffold00016	1034552	1034609	58	-	13	14	14	10	5	43	SN3_01600295
SN3_03100190:E001	SN3_03100190	E001	14.0825	0.494107	3.78636	0.0516719	0.237883	sneu_scaffold00031	874228	874242	15	-	0	0	1	37	40	2	SN3_03100190
SN3_00202820:E005	SN3_00202820	E005	14.0189	0.1789	3.78415	0.0517403	0.23804	sneu_scaffold00002	9301340	9301533	194	-	40	13	15	14	8	8	SN3_00202820
SN3_04900010:E001	SN3_04900010	E001	30.4226	0.208335	3.78265	0.0517866	0.238095	sneu_scaffold00049	25088	25189	102	-	37	20	25	54	41	15	SN3_04900010
SN3_02100120:E004	SN3_02100120	E004	3.14748	0.366878	3.77938	0.0518879	0.238403	sneu_scaffold00021	443429	443434	6	+	1	0	0	12	6	1	SN3_02100120
SN3_00201755:E005	SN3_00201755	E005	4.17518	0.21804	3.77771	0.0519396	0.238483	sneu_scaffold00002	5808627	5808663	37	-	0	4	0	11	3	8	SN3_00201755
SN3_00201400:E003	SN3_00201400	E003	2.99661	0.270029	3.76956	0.0521933	0.239331	sneu_scaffold00002	4608506	4608508	3	-	4	0	0	7	4	5	SN3_00201400
SN3_00300530:E002	SN3_00300530	E002	21.5501	0.322036	3.76981	0.0521855	0.239331	sneu_scaffold00003	1623783	1623797	15	+	49	38	30	7	3	15	SN3_00300530
SN3_02200025:E002	SN3_02200025	E002	5.14796	0.395733	3.76676	0.0522809	0.239575	sneu_scaffold00022	193824	193866	43	-	12	1	13	8	2	0	SN3_02200025
SN3_00301400:E004	SN3_00301400	E004	95.9593	0.0388055	3.76084	0.0524662	0.239634	sneu_scaffold00003	4416215	4416409	195	+	67	30	25	214	127	144	SN3_00301400
SN3_01300880:E002	SN3_01300880	E002	7.13005	0.367193	3.76202	0.0524291	0.239634	sneu_scaffold00013	3165219	3165260	42	+	5	7	4	15	3	12	SN3_01300880
SN3_01600010:E003	SN3_01600010	E003	28.5039	0.142019	3.76256	0.0524121	0.239634	sneu_scaffold00016	71579	71630	52	+	29	18	27	59	16	38	SN3_01600010
SN3_01800135:E002	SN3_01800135	E002	3.35356	0.168494	3.76503	0.0523348	0.239634	sneu_scaffold00018	532752	532812	61	+	4	1	2	6	3	6	SN3_01800135
SN3_03000190:E006	SN3_03000190	E006	29.1638	0.07329	3.76126	0.0524532	0.239634	sneu_scaffold00030	785999	786051	53	+	30	9	20	92	19	29	SN3_03000190
SN3_02400580:E002	SN3_02400580	E002	4.70264	0.294851	3.75948	0.052509	0.239671	sneu_scaffold00024	2046881	2046985	105	-	12	11	7	1	0	0	SN3_02400580
SN3_00301535:E007	SN3_00301535	E007	115.333	0.12086	3.75479	0.0526565	0.240187	sneu_scaffold00003	4850291	4850624	334	-	8	10	7	203	128	352	SN3_00301535
SN3_02600330:E006	SN3_02600330	E006	8.85188	0.211933	3.75268	0.0527229	0.240332	sneu_scaffold00026	1204878	1205104	227	-	30	5	28	0	0	0	SN3_02600330
SN3_00401550:E006	SN3_00401550	E006	3.70997	0.226825	3.7489	0.0528422	0.24056	sneu_scaffold00004	5660603	5660659	57	+	18	2	8	1	0	0	SN3_00401550
SN3_00600310:E002	SN3_00600310	E002	5.22056	0.148175	3.74902	0.0528386	0.24056	sneu_scaffold00006	929753	929854	102	-	16	4	2	5	4	6	SN3_00600310
SN3_02200300:E002	SN3_02200300	E002	4.64759	0.210885	3.74325	0.0530211	0.241217	sneu_scaffold00022	965574	965593	20	+	28	2	6	2	0	1	SN3_02200300
SN3_02900005:E004	SN3_02900005	E004	15.6481	0.0936021	3.74188	0.0530646	0.241257	sneu_scaffold00029	6843	6967	125	+	21	18	8	14	26	7	SN3_02900005
SN3_01800290:E001	SN3_01800290	E001	10.1976	0.180711	3.73947	0.0531414	0.241447	sneu_scaffold00018	972277	972333	57	-	26	14	11	8	5	5	SN3_01800290
SN3_02900055:E001	SN3_02900055	E001	3.98847	0.186472	3.73777	0.0531954	0.241535	sneu_scaffold00029	261644	261655	12	+	11	8	5	1	0	2	SN3_02900055
SN3_01100055:E005	SN3_01100055	E005	14.1445	0.18826	3.73605	0.0532502	0.241626	sneu_scaffold00011	254755	254787	33	+	10	0	5	41	19	17	SN3_01100055
SN3_00103265:E003	SN3_00103265	E003	247.645	0.0565718	3.73202	0.0533787	0.242051	sneu_scaffold00001	10108590	10108704	115	-	144	132	45	487	340	381	SN3_00103265
SN3_02700360:E001	SN3_02700360	E001	8.50674	0.556244	3.72967	0.053454	0.242234	sneu_scaffold00027	1507206	1507262	57	+	6	14	5	2	0	25	SN3_02700360
SN3_02500120:E003	SN3_02500120	E003	9.4115	0.126736	3.71609	0.0538905	0.244053	sneu_scaffold00025	315535	315603	69	-	31	7	10	10	5	5	SN3_02500120
SN3_02500310:E009	SN3_02500310	E009	13.1575	0.0917993	3.71399	0.0539584	0.244201	sneu_scaffold00025	813339	813353	15	+	7	17	6	28	15	7	SN3_02500310
SN3_00102930:E001	SN3_00102930	E001	16.407	0.121145	3.71077	0.0540625	0.244513	sneu_scaffold00001	9102232	9102280	49	-	33	13	24	19	6	16	SN3_00102930
SN3_03400010:E001	SN3_03400010	E001	14.3267	0.131168	3.7089	0.0541229	0.244627	sneu_scaffold00034	7978	8059	82	+	30	6	3	31	10	21	SN3_03400010
SN3_04500055:E001	SN3_04500055	E001	2.81296	0.263655	3.70586	0.0542216	0.244914	sneu_scaffold00045	183847	183874	28	-	8	0	3	4	0	6	SN3_04500055
SN3_01600720:E002	SN3_01600720	E002	4.17358	0.17143	3.69921	0.0544382	0.245732	sneu_scaffold00016	2571282	2571296	15	+	0	2	0	9	6	8	SN3_01600720
SN3_02200010:E005	SN3_02200010	E005	25.1803	0.0802109	3.69808	0.0544751	0.24574	sneu_scaffold00022	103459	103562	104	+	22	21	15	49	28	23	SN3_02200010
SN3_02100025:E001	SN3_02100025	E001	4.03459	0.513901	3.69112	0.054703	0.24652	sneu_scaffold00021	46319	46325	7	+	15	5	3	3	0	4	SN3_02100025
SN3_04100165:E002	SN3_04100165	E002	4.27232	0.559581	3.69062	0.0547192	0.24652	sneu_scaffold00041	615867	615937	71	-	0	0	0	12	2	14	SN3_04100165
SN3_00901045:E012	SN3_00901045	E012	3.83693	0.491752	3.68805	0.0548037	0.246741	sneu_scaffold00009	3992878	3992882	5	-	2	15	4	0	0	0	SN3_00901045
SN3_00800210:E004	SN3_00800210	E004	26.7327	0.0992338	3.68537	0.0548917	0.246977	sneu_scaffold00008	750398	750542	145	-	98	33	58	3	0	0	SN3_00800210
SN3_00900610:E003	SN3_00900610	E003	8.57971	0.114168	3.68113	0.0550315	0.247286	sneu_scaffold00009	2188357	2188372	16	-	27	5	4	9	8	8	SN3_00900610
SN3_01400585:E003	SN3_01400585	E003	3.26676	0.632441	3.68121	0.0550289	0.247286	sneu_scaffold00014	1968950	1968971	22	+	8	2	1	1	0	11	SN3_01400585
SN3_01400330:E001	SN3_01400330	E001	7.58777	0.191673	3.67819	0.0551286	0.247562	sneu_scaffold00014	1091756	1091816	61	+	30	13	6	4	0	3	SN3_01400330
SN3_02300620:E001	SN3_02300620	E001	7.31543	0.106518	3.67459	0.0552477	0.247937	sneu_scaffold00023	2096828	2096867	40	-	12	6	13	6	2	9	SN3_02300620
SN3_00201570:E002	SN3_00201570	E002	6.19689	0.150005	3.6696	0.0554134	0.24852	sneu_scaffold00002	5185902	5185946	45	-	29	8	10	0	0	0	SN3_00201570
SN3_00500920:E001	SN3_00500920	E001	11.257	0.179776	3.66224	0.0556587	0.249399	sneu_scaffold00005	2980648	2980733	86	+	41	19	9	9	1	3	SN3_00500920
SN3_00600540:E002	SN3_00600540	E002	7.36839	0.453792	3.66156	0.0556813	0.249399	sneu_scaffold00006	1924225	1924275	51	+	21	0	9	6	6	10	SN3_00600540
SN3_00201515:E005	SN3_00201515	E005	18.0892	0.0748398	3.65866	0.0557783	0.249512	sneu_scaffold00002	4932819	4932840	22	+	55	37	28	2	1	0	SN3_00201515
SN3_02400455:E004	SN3_02400455	E004	15.5287	0.281438	3.65868	0.0557778	0.249512	sneu_scaffold00024	1534694	1534798	105	-	58	35	8	9	0	2	SN3_02400455
SN3_02100100:E012	SN3_02100100	E012	4.52321	0.166291	3.65751	0.055817	0.249524	sneu_scaffold00021	391730	391751	22	-	9	9	7	2	1	1	SN3_02100100
SN3_00201135:E005	SN3_00201135	E005	19.8225	0.189792	3.65564	0.0558798	0.249644	sneu_scaffold00002	3781969	3781991	23	-	1	1	0	88	15	29	SN3_00201135
SN3_02900110:E029	SN3_02900110	E029	16.5665	0.122991	3.64885	0.056108	0.250437	sneu_scaffold00029	495136	495221	86	-	42	32	28	2	0	6	SN3_02900110
SN3_04300030:E007	SN3_04300030	E007	6.81344	0.48352	3.64821	0.0561294	0.250437	sneu_scaffold00043	124434	124527	94	-	14	0	23	7	0	3	SN3_04300030
SN3_00700180:E001	SN3_00700180	E001	18.9675	0.281067	3.64066	0.0563845	0.251092	sneu_scaffold00007	500107	500234	128	+	45	12	19	11	5	39	SN3_00700180
SN3_01300375:E002	SN3_01300375	E002	3.80785	0.279989	3.64076	0.0563812	0.251092	sneu_scaffold00013	1254194	1254223	30	-	6	12	4	0	0	1	SN3_01300375
SN3_01800090:E005	SN3_01800090	E005	9.43077	0.227154	3.64274	0.0563141	0.251092	sneu_scaffold00018	423906	423959	54	-	2	8	5	12	18	8	SN3_01800090
SN3_01000495:E001	SN3_01000495	E001	31.493	0.191905	3.63837	0.0564623	0.251277	sneu_scaffold00010	1717506	1717595	90	+	88	35	27	23	10	37	SN3_01000495
SN3_01700250:E001	SN3_01700250	E001	12.9981	0.207265	3.6346	0.0565901	0.25147	sneu_scaffold00017	1104570	1104584	15	-	41	3	21	15	2	14	SN3_01700250
SN3_03100010:E004	SN3_03100010	E004	125.08	0.176346	3.63422	0.0566033	0.25147	sneu_scaffold00031	226064	226239	176	-	396	158	222	34	21	43	SN3_03100010
SN3_03500060:E007	SN3_03500060	E007	6.30237	0.363699	3.63389	0.0566143	0.25147	sneu_scaffold00035	306630	306640	11	+	5	21	8	1	0	1	SN3_03500060
SN3_00300010:E003	SN3_00300010	E003	20.9636	0.224174	3.63202	0.0566779	0.251592	sneu_scaffold00003	54751	54825	75	-	6	7	2	35	23	56	SN3_00300010
SN3_00102190:E001	SN3_00102190	E001	4.24084	0.161121	3.62597	0.0568845	0.252026	sneu_scaffold00001	6668376	6668417	42	-	12	9	4	2	0	2	SN3_00102190
SN3_00301780:E004	SN3_00301780	E004	5.40076	0.145259	3.62723	0.0568412	0.252026	sneu_scaffold00003	5891628	5891636	9	+	6	6	6	6	6	3	SN3_00301780
SN3_00700825:E002	SN3_00700825	E002	15.45	0.100907	3.6262	0.0568764	0.252026	sneu_scaffold00007	2487545	2487564	20	-	12	5	12	20	20	26	SN3_00700825
SN3_00500010:E001	SN3_00500010	E001	5.15891	0.213524	3.6222	0.0570133	0.252436	sneu_scaffold00005	38111	38160	50	+	18	3	7	4	4	1	SN3_00500010
SN3_00100705:E001	SN3_00100705	E001	2.80001	0.696385	3.61762	0.0571705	0.25262	sneu_scaffold00001	2289916	2289932	17	+	15	0	5	0	2	0	SN3_00100705
SN3_00500040:E004	SN3_00500040	E004	24.6754	0.137205	3.61603	0.0572252	0.25262	sneu_scaffold00005	149175	149195	21	-	2	0	0	92	39	24	SN3_00500040
SN3_01600670:E004	SN3_01600670	E004	11.4438	0.352065	3.6157	0.0572367	0.25262	sneu_scaffold00016	2450969	2451014	46	+	30	31	9	0	3	1	SN3_01600670
SN3_02700260:E003	SN3_02700260	E003	7.86267	0.983091	3.61766	0.0571693	0.25262	sneu_scaffold00027	1063932	1063960	29	-	34	8	13	0	0	4	SN3_02700260
SN3_03800095:E003	SN3_03800095	E003	8.70431	0.125554	3.61781	0.0571641	0.25262	sneu_scaffold00038	279654	279695	42	+	20	9	3	16	4	9	SN3_03800095
SN3_01800300:E003	SN3_01800300	E003	12.6135	0.129133	3.61431	0.0572846	0.252671	sneu_scaffold00018	986608	986626	19	-	9	0	3	25	20	22	SN3_01800300
SN3_00100605:E006	SN3_00100605	E006	3.58374	0.293072	3.6095	0.0574504	0.252899	sneu_scaffold00001	2016577	2016621	45	-	12	2	7	1	0	4	SN3_00100605
SN3_00300530:E001	SN3_00300530	E001	5.38169	0.642856	3.61052	0.057415	0.252899	sneu_scaffold00003	1623237	1623274	38	+	19	0	18	1	1	0	SN3_00300530
SN3_01200910:E008	SN3_01200910	E008	705.98	0.25386	3.60753	0.0575185	0.252899	sneu_scaffold00012	3308784	3309027	244	-	2254	1351	1226	4	2	13	SN3_01200910
SN3_01900435:E004	SN3_01900435	E004	4.42444	0.198221	3.60827	0.057493	0.252899	sneu_scaffold00019	1233027	1233047	21	+	1	1	0	3	9	11	SN3_01900435
SN3_02700225:E001	SN3_02700225	E001	3.39518	0.225197	3.61098	0.0573994	0.252899	sneu_scaffold00027	924695	924788	94	+	12	5	7	0	0	0	SN3_02700225
SN3_02000445:E002	SN3_02000445	E002	5.51032	0.163102	3.60109	0.0577419	0.253721	sneu_scaffold00020	1642619	1642710	92	+	4	5	5	10	3	8	SN3_02000445
SN3_00800585:E004	SN3_00800585	E004	7.31846	0.167507	3.59658	0.0578986	0.254249	sneu_scaffold00008	1971971	1972017	47	-	20	17	6	6	0	1	SN3_00800585
SN3_00301695:E004	SN3_00301695	E004	37.2469	0.0766669	3.5954	0.0579398	0.254269	sneu_scaffold00003	5492765	5492919	155	-	20	6	0	72	53	81	SN3_00301695
SN3_03400110:E001	SN3_03400110	E001	4.29764	0.451987	3.58958	0.058143	0.255	sneu_scaffold00034	328427	328447	21	-	4	13	2	1	4	0	SN3_03400110
SN3_01600605:E001	SN3_01600605	E001	12.1458	0.142981	3.58578	0.0582762	0.255262	sneu_scaffold00016	2233205	2233223	19	+	7	3	5	12	9	40	SN3_01600605
SN3_04100170:E002	SN3_04100170	E002	3.97648	0.171453	3.58586	0.0582731	0.255262	sneu_scaffold00041	617645	617692	48	+	12	2	6	2	2	4	SN3_04100170
SN3_00100335:E001	SN3_00100335	E001	17.9298	0.136596	3.5802	0.0584721	0.255916	sneu_scaffold00001	1149013	1149083	71	-	27	7	15	14	21	30	SN3_00100335
SN3_03200195:E002	SN3_03200195	E002	2.93684	0.827696	3.57943	0.0584994	0.255916	sneu_scaffold00032	781131	781144	14	-	0	0	0	19	2	0	SN3_03200195
SN3_01200480:E005	SN3_01200480	E005	32.6322	0.132402	3.57633	0.0586087	0.256115	sneu_scaffold00012	1731091	1731125	35	+	80	72	55	2	1	3	SN3_01200480
SN3_02800190:E002	SN3_02800190	E002	7.15973	0.182749	3.57605	0.0586185	0.256115	sneu_scaffold00028	564214	564249	36	-	15	7	4	4	3	15	SN3_02800190
SN3_00600400:E001	SN3_00600400	E001	7.75885	0.258019	3.57149	0.0587797	0.256658	sneu_scaffold00006	1355531	1355557	27	+	8	1	9	7	10	13	SN3_00600400
SN3_02700215:E003	SN3_02700215	E003	12.696	0.384124	3.55121	0.0595019	0.259648	sneu_scaffold00027	867131	867184	54	-	19	15	26	17	5	0	SN3_02700215
SN3_00201400:E002	SN3_00201400	E002	17.7263	0.55713	3.54894	0.0595834	0.25984	sneu_scaffold00002	4608275	4608350	76	-	8	1	4	30	54	2	SN3_00201400
SN3_00700350:E006	SN3_00700350	E006	12.6683	0.270193	3.54651	0.059671	0.260059	sneu_scaffold00007	1009396	1009406	11	-	9	1	0	15	13	42	SN3_00700350
SN3_02500190:E001	SN3_02500190	E001	3.41418	0.223931	3.54444	0.0597454	0.26022	sneu_scaffold00025	477728	477759	32	+	6	4	2	3	0	8	SN3_02500190
SN3_00900720:E001	SN3_00900720	E001	4.30096	1.05424	3.54133	0.0598573	0.260468	sneu_scaffold00009	2672038	2672077	40	+	1	0	0	6	9	9	SN3_00900720
SN3_03200270:E002	SN3_03200270	E002	13.377	0.10258	3.54078	0.0598772	0.260468	sneu_scaffold00032	1143499	1143521	23	-	36	22	26	1	3	1	SN3_03200270
SN3_01000555:E011	SN3_01000555	E011	4.59276	0.346217	3.53698	0.0600147	0.260577	sneu_scaffold00010	1892215	1892312	98	-	4	5	6	2	8	1	SN3_01000555
SN3_01400535:E004	SN3_01400535	E004	5.12981	0.247808	3.53751	0.0599954	0.260577	sneu_scaffold00014	1808536	1808547	12	+	0	1	4	19	5	4	SN3_01400535
SN3_01600260:E006	SN3_01600260	E006	9.6927	0.239683	3.5373	0.0600031	0.260577	sneu_scaffold00016	881599	881614	16	+	12	18	6	8	8	7	SN3_01600260
SN3_00500010:E002	SN3_00500010	E002	4.48237	0.227478	3.53202	0.0601944	0.260721	sneu_scaffold00005	38218	38343	126	+	10	0	4	6	4	7	SN3_00500010
SN3_00501070:E005	SN3_00501070	E005	64.5849	0.0421921	3.53192	0.0601982	0.260721	sneu_scaffold00005	3783927	3784035	109	+	24	17	17	147	76	124	SN3_00501070
SN3_01700120:E002	SN3_01700120	E002	5.16869	0.209077	3.5332	0.0601517	0.260721	sneu_scaffold00017	610855	610897	43	+	10	5	10	2	1	6	SN3_01700120
SN3_02100025:E002	SN3_02100025	E002	3.32142	0.554006	3.53215	0.0601896	0.260721	sneu_scaffold00021	46803	46815	13	+	3	3	0	9	5	1	SN3_02100025
SN3_01500150:E002	SN3_01500150	E002	3.0742	0.317931	3.5231	0.060519	0.261947	sneu_scaffold00015	481441	481489	49	-	5	1	1	2	3	8	SN3_01500150
SN3_01500150:E001	SN3_01500150	E001	3.0687	0.318213	3.52193	0.0605619	0.26197	sneu_scaffold00015	481098	481204	107	-	1	0	0	7	2	10	SN3_01500150
SN3_00401525:E007	SN3_00401525	E007	5.01246	0.224884	3.52038	0.0606187	0.262052	sneu_scaffold00004	5528303	5528401	99	+	0	2	3	15	9	1	SN3_00401525
SN3_01700490:E005	SN3_01700490	E005	3.79211	0.387055	3.5191	0.0606654	0.262091	sneu_scaffold00017	1904109	1904127	19	+	6	9	2	7	0	1	SN3_01700490
SN3_00700660:E003	SN3_00700660	E003	2.45006	0.4586	3.51517	0.0608095	0.26255	sneu_scaffold00007	1830837	1830904	68	-	13	1	4	2	0	0	SN3_00700660
SN3_03800160:E002	SN3_03800160	E002	3.0189	0.249262	3.50865	0.0610492	0.263422	sneu_scaffold00038	545905	545921	17	+	8	6	6	0	0	0	SN3_03800160
SN3_00201640:E003	SN3_00201640	E003	22.1366	0.123468	3.50385	0.0612263	0.264022	sneu_scaffold00002	5341015	5341102	88	+	56	28	56	5	0	4	SN3_00201640
SN3_02400345:E001	SN3_02400345	E001	13.0134	0.257984	3.49819	0.0614361	0.264762	sneu_scaffold00024	1084831	1084956	126	+	42	15	19	6	6	3	SN3_02400345
SN3_00101440:E004	SN3_00101440	E004	46.4839	0.149258	3.49068	0.0617152	0.265636	sneu_scaffold00001	4366445	4366556	112	-	131	53	99	14	7	15	SN3_00101440
SN3_00401475:E001	SN3_00401475	E001	4.05927	0.275341	3.49079	0.061711	0.265636	sneu_scaffold00004	5421093	5421125	33	+	0	1	0	3	10	8	SN3_00401475
SN3_00400020:E006	SN3_00400020	E006	3.56142	0.209793	3.48662	0.0618668	0.265794	sneu_scaffold00004	65881	65886	6	-	15	7	4	0	0	0	SN3_00400020
SN3_00800135:E008	SN3_00800135	E008	78.0925	0.155947	3.48664	0.0618661	0.265794	sneu_scaffold00008	520826	520858	33	+	81	162	154	29	20	20	SN3_00800135
SN3_03200065:E041	SN3_03200065	E041	86.3914	0.0513974	3.48708	0.0618497	0.265794	sneu_scaffold00032	266472	266632	161	-	41	50	49	166	103	122	SN3_03200065
SN3_00600580:E001	SN3_00600580	E001	3.85524	0.161778	3.48341	0.0619869	0.265981	sneu_scaffold00006	1986869	1986882	14	-	4	4	2	7	2	6	SN3_00600580
SN3_01800135:E008	SN3_01800135	E008	52.3348	0.0960156	3.48388	0.0619693	0.265981	sneu_scaffold00018	534005	534076	72	+	7	5	4	142	108	48	SN3_01800135
SN3_02200225:E001	SN3_02200225	E001	7.77656	0.115683	3.48175	0.0620492	0.266084	sneu_scaffold00022	751224	751270	47	-	16	12	12	5	2	4	SN3_02200225
SN3_00300940:E007	SN3_00300940	E007	7.01968	0.181931	3.47977	0.0621233	0.266237	sneu_scaffold00003	2927700	2927720	21	+	14	11	2	13	5	2	SN3_00300940
SN3_00700530:E005	SN3_00700530	E005	13.2127	0.125793	3.47435	0.0623272	0.266782	sneu_scaffold00007	1442773	1442806	34	+	8	23	15	15	13	3	SN3_00700530
SN3_01100600:E004	SN3_01100600	E004	14.7839	0.142315	3.47476	0.0623118	0.266782	sneu_scaffold00011	2318624	2318648	25	+	2	0	2	20	17	49	SN3_01100600
SN3_00600400:E002	SN3_00600400	E002	6.51645	0.275013	3.47271	0.0623889	0.266881	sneu_scaffold00006	1355595	1355673	79	+	0	0	5	15	5	16	SN3_00600400
SN3_01200140:E002	SN3_01200140	E002	9.23939	0.264665	3.46686	0.06261	0.267568	sneu_scaffold00012	557381	557446	66	-	24	6	26	0	3	3	SN3_01200140
SN3_03300120:E004	SN3_03300120	E004	10.7924	0.157668	3.46643	0.0626263	0.267568	sneu_scaffold00033	396421	396510	90	-	15	7	27	8	4	8	SN3_03300120
SN3_00202460:E001	SN3_00202460	E001	3.25619	0.178548	3.46523	0.0626717	0.267597	sneu_scaffold00002	8170510	8170576	67	+	9	2	5	3	1	3	SN3_00202460
SN3_01200405:E004	SN3_01200405	E004	9.49784	0.174503	3.46097	0.0628336	0.267959	sneu_scaffold00012	1480256	1480271	16	-	4	6	0	27	6	19	SN3_01200405
SN3_02500395:E001	SN3_02500395	E001	29.6799	0.122441	3.46169	0.0628061	0.267959	sneu_scaffold00025	1115598	1115628	31	-	0	0	0	41	53	79	SN3_02500395
SN3_00600015:E004	SN3_00600015	E004	16.2897	0.129406	3.45865	0.0629217	0.26817	sneu_scaffold00006	91126	91137	12	-	2	7	3	37	28	20	SN3_00600015
SN3_00600540:E001	SN3_00600540	E001	4.08627	0.538244	3.45547	0.0630428	0.268521	sneu_scaffold00006	1924096	1924152	57	+	11	1	13	4	0	0	SN3_00600540
SN3_01200140:E001	SN3_01200140	E001	9.07368	0.266309	3.45209	0.063172	0.268644	sneu_scaffold00012	556007	556022	16	-	18	9	11	10	9	2	SN3_01200140
SN3_01500465:E001	SN3_01500465	E001	12.9251	0.448292	3.45168	0.0631876	0.268644	sneu_scaffold00015	1438226	1438298	73	+	22	5	9	18	23	5	SN3_01500465
SN3_02800150:E006	SN3_02800150	E006	55.0311	0.0526525	3.45361	0.0631137	0.268644	sneu_scaffold00028	404175	404220	46	+	22	6	8	101	112	78	SN3_02800150
SN3_00500695:E001	SN3_00500695	E001	8.88222	0.180452	3.44614	0.0633996	0.269051	sneu_scaffold00005	2289195	2289243	49	+	13	8	11	20	6	1	SN3_00500695
SN3_01500145:E002	SN3_01500145	E002	8.79445	0.2484	3.44644	0.0633881	0.269051	sneu_scaffold00015	465373	465417	45	+	10	15	12	3	2	12	SN3_01500145
SN3_02000265:E001	SN3_02000265	E001	23.5722	0.121025	3.4462	0.0633975	0.269051	sneu_scaffold00020	1042685	1042694	10	-	34	10	20	61	16	20	SN3_02000265
SN3_00300450:E004	SN3_00300450	E004	15.3771	0.0932166	3.43752	0.0637312	0.270294	sneu_scaffold00003	1378038	1378132	95	-	65	14	29	1	3	2	SN3_00300450
SN3_00300535:E001	SN3_00300535	E001	8.05967	0.305569	3.43485	0.0638343	0.270432	sneu_scaffold00003	1705534	1705592	59	-	14	12	7	5	6	7	SN3_00300535
SN3_00400995:E004	SN3_00400995	E004	24.6953	0.464105	3.43265	0.0639196	0.270432	sneu_scaffold00004	3666936	3667105	170	-	13	3	4	42	31	61	SN3_00400995
SN3_01800710:E003	SN3_01800710	E003	2.96231	0.334051	3.43314	0.0639006	0.270432	sneu_scaffold00018	2262452	2262456	5	+	11	7	1	0	0	2	SN3_01800710
SN3_03500230:E001	SN3_03500230	E001	6.95102	0.141018	3.4344	0.0638518	0.270432	sneu_scaffold00035	874596	874623	28	-	4	0	4	13	2	23	SN3_03500230
SN3_03900175:E008	SN3_03900175	E008	11.676	0.0741634	3.4282	0.064092	0.270997	sneu_scaffold00039	497033	497051	19	+	15	8	8	19	15	9	SN3_03900175
SN3_02700360:E003	SN3_02700360	E003	5.29512	0.627536	3.42644	0.0641602	0.27112	sneu_scaffold00027	1507802	1507807	6	+	0	0	0	1	20	5	SN3_02700360
SN3_01200270:E007	SN3_01200270	E007	9.59932	0.228355	3.42365	0.0642689	0.271403	sneu_scaffold00012	897279	897346	68	-	27	3	6	8	12	10	SN3_01200270
SN3_02700115:E003	SN3_02700115	E003	12.8019	0.0942085	3.42271	0.0643052	0.271403	sneu_scaffold00027	453176	453240	65	-	23	23	14	18	4	2	SN3_02700115
SN3_00501245:E004	SN3_00501245	E004	3.88539	0.325102	3.41924	0.0644407	0.271809	sneu_scaffold00005	4350747	4350758	12	-	4	1	1	2	2	15	SN3_00501245
SN3_00800655:E003	SN3_00800655	E003	7.01734	0.321707	3.40975	0.0648123	0.27321	sneu_scaffold00008	2169385	2169429	45	+	11	3	6	15	1	13	SN3_00800655
SN3_00500625:E002	SN3_00500625	E002	24.4604	0.119169	3.40807	0.0648784	0.273288	sneu_scaffold00005	2121219	2121273	55	-	43	39	37	13	6	19	SN3_00500625
SN3_00700635:E002	SN3_00700635	E002	3.13103	0.211385	3.40614	0.0649544	0.273288	sneu_scaffold00007	1753313	1753358	46	+	4	1	1	6	5	3	SN3_00700635
SN3_02700140:E001	SN3_02700140	E001	4.85515	0.284057	3.40549	0.06498	0.273288	sneu_scaffold00027	542214	542277	64	+	14	15	3	0	0	0	SN3_02700140
SN3_03500160:E001	SN3_03500160	E001	3.26605	0.250948	3.40528	0.064988	0.273288	sneu_scaffold00035	519399	519410	12	-	14	6	4	0	0	0	SN3_03500160
SN3_01800520:E005	SN3_01800520	E005	14.9773	0.197861	3.40144	0.0651397	0.27376	sneu_scaffold00018	1640036	1640063	28	-	23	5	2	22	10	39	SN3_01800520
SN3_00103235:E003	SN3_00103235	E003	4.44651	0.212099	3.39699	0.0653155	0.273837	sneu_scaffold00001	10009813	10009852	40	+	0	0	0	7	11	7	SN3_00103235
SN3_00500625:E001	SN3_00500625	E001	23.7389	0.119611	3.3988	0.0652437	0.273837	sneu_scaffold00005	2121106	2121175	70	-	57	15	24	25	7	38	SN3_00500625
SN3_02400230:E003	SN3_02400230	E003	3.72	0.25741	3.39699	0.0653157	0.273837	sneu_scaffold00024	669305	669314	10	-	0	0	0	13	7	3	SN3_02400230
SN3_03100145:E003	SN3_03100145	E003	14.3022	0.108116	3.39973	0.0652072	0.273837	sneu_scaffold00031	691976	692045	70	+	25	24	17	6	8	10	SN3_03100145
SN3_00202425:E004	SN3_00202425	E004	13.284	0.113774	3.3892	0.0656247	0.274967	sneu_scaffold00002	8086350	8086488	139	-	0	0	0	32	15	36	SN3_00202425
SN3_00100775:E002	SN3_00100775	E002	4.54364	0.224469	3.38373	0.0658428	0.275548	sneu_scaffold00001	2449198	2449219	22	+	8	2	6	4	3	7	SN3_00100775
SN3_01200890:E001	SN3_01200890	E001	44.473	0.24693	3.38458	0.0658091	0.275548	sneu_scaffold00012	3239623	3239740	118	+	137	47	53	24	32	14	SN3_01200890
SN3_02500360:E001	SN3_02500360	E001	25.8064	0.320835	3.38177	0.0659212	0.27571	sneu_scaffold00025	965924	965949	26	+	64	29	44	18	0	23	SN3_02500360
SN3_00300125:E004	SN3_00300125	E004	22.9555	0.102536	3.38041	0.0659756	0.275772	sneu_scaffold00003	521758	521796	39	-	10	3	4	66	38	23	SN3_00300125
SN3_01400235:E003	SN3_01400235	E003	62.3823	0.0661457	3.37315	0.0662671	0.276824	sneu_scaffold00014	853871	854066	196	+	9	6	8	200	63	117	SN3_01400235
SN3_01400520:E012	SN3_01400520	E012	16.3613	0.132985	3.36989	0.066398	0.277204	sneu_scaffold00014	1763716	1763793	78	+	67	25	23	1	3	0	SN3_01400520
SN3_00700545:E002	SN3_00700545	E002	28.9733	0.189166	3.36869	0.0664464	0.277239	sneu_scaffold00007	1505222	1505255	34	-	47	46	71	3	7	6	SN3_00700545
SN3_00100780:E003	SN3_00100780	E003	4.47954	0.33126	3.36177	0.0667264	0.277527	sneu_scaffold00001	2482330	2482342	13	+	6	12	6	0	0	3	SN3_00100780
SN3_00600090:E002	SN3_00600090	E002	23.8362	0.0804639	3.36148	0.0667379	0.277527	sneu_scaffold00006	363974	363997	24	-	10	14	12	51	20	43	SN3_00600090
SN3_00600600:E005	SN3_00600600	E005	3.53064	0.20302	3.36192	0.0667204	0.277527	sneu_scaffold00006	2017506	2017513	8	-	8	4	3	3	4	1	SN3_00600600
SN3_00800135:E005	SN3_00800135	E005	14.114	0.216177	3.36479	0.0666041	0.277527	sneu_scaffold00008	520178	520193	16	+	57	9	20	2	9	6	SN3_00800135
SN3_01100265:E001	SN3_01100265	E001	7.37753	0.125518	3.36007	0.066795	0.277527	sneu_scaffold00011	906477	906548	72	-	17	2	16	10	1	6	SN3_01100265
SN3_02400110:E004	SN3_02400110	E004	4.42484	0.600394	3.3626	0.0666926	0.277527	sneu_scaffold00024	300128	300140	13	+	2	18	4	0	0	0	SN3_02400110
SN3_02500075:E001	SN3_02500075	E001	9.54851	0.215338	3.36098	0.0667585	0.277527	sneu_scaffold00025	208170	208340	171	-	17	4	6	20	3	17	SN3_02500075
SN3_00202120:E004	SN3_00202120	E004	4.47295	0.20447	3.3579	0.0668832	0.277727	sneu_scaffold00002	6983612	6983685	74	-	5	5	1	12	2	5	SN3_00202120
SN3_00600030:E001	SN3_00600030	E001	8.84471	0.164281	3.35237	0.0671084	0.278388	sneu_scaffold00006	161479	161503	25	-	9	19	14	9	2	1	SN3_00600030
SN3_01300880:E001	SN3_01300880	E001	3.53241	0.476077	3.35202	0.0671226	0.278388	sneu_scaffold00013	3163022	3163053	32	+	12	3	4	8	0	0	SN3_01300880
SN3_00103230:E005	SN3_00103230	E005	77.0039	0.14665	3.34593	0.0673716	0.279254	sneu_scaffold00001	10005649	10005681	33	-	36	11	32	189	134	72	SN3_00103230
SN3_01600010:E001	SN3_01600010	E001	3.90893	0.340521	3.33749	0.067718	0.280523	sneu_scaffold00016	69313	69337	25	+	24	1	5	1	0	2	SN3_01600010
SN3_00601215:E007	SN3_00601215	E007	14.9778	0.134932	3.3336	0.067878	0.281018	sneu_scaffold00006	4403681	4403708	28	-	0	6	1	45	25	14	SN3_00601215
SN3_04900060:E006	SN3_04900060	E006	5.62334	0.150815	3.3323	0.0679319	0.281074	sneu_scaffold00049	260182	260227	46	-	3	7	5	9	5	5	SN3_04900060
SN3_00202430:E003	SN3_00202430	E003	6.26498	0.140711	3.32965	0.0680413	0.281191	sneu_scaffold00002	8091734	8091760	27	+	13	3	9	3	0	15	SN3_00202430
SN3_02900155:E002	SN3_02900155	E002	2.6568	0.284824	3.3299	0.0680309	0.281191	sneu_scaffold00029	650788	650799	12	+	14	2	5	0	0	0	SN3_02900155
SN3_01800215:E004	SN3_01800215	E004	4.608	0.284904	3.32721	0.0681425	0.281442	sneu_scaffold00018	770920	770926	7	+	7	3	9	1	3	6	SN3_01800215
SN3_02200560:E002	SN3_02200560	E002	17.4333	0.0955648	3.32585	0.068199	0.281508	sneu_scaffold00022	1890546	1890559	14	-	59	21	41	1	0	1	SN3_02200560
SN3_03700230:E001	SN3_03700230	E001	11.3566	0.200929	3.31967	0.0684557	0.2824	sneu_scaffold00037	851234	851327	94	+	27	10	12	8	6	14	SN3_03700230
SN3_01900155:E024	SN3_01900155	E024	9.28333	0.161698	3.31612	0.0686036	0.282842	sneu_scaffold00019	404968	404990	23	-	11	29	11	2	0	2	SN3_01900155
SN3_00900220:E002	SN3_00900220	E002	3.53627	0.582155	3.31371	0.0687044	0.28309	sneu_scaffold00009	911786	911792	7	+	0	0	0	17	3	4	SN3_00900220
SN3_01200915:E009	SN3_01200915	E009	6.75581	0.220976	3.30709	0.0689816	0.28388	sneu_scaffold00012	3341057	3341086	30	-	4	0	1	15	6	18	SN3_01200915
SN3_01400415:E002	SN3_01400415	E002	6.75882	0.141682	3.30754	0.0689626	0.28388	sneu_scaffold00014	1327718	1327730	13	+	12	1	4	10	8	10	SN3_01400415
SN3_02500385:E001	SN3_02500385	E001	7.03506	0.284413	3.3062	0.0690188	0.28388	sneu_scaffold00025	1067463	1067496	34	+	22	8	12	9	0	0	SN3_02500385
SN3_00500535:E002	SN3_00500535	E002	4.84177	0.348351	3.30521	0.0690605	0.283884	sneu_scaffold00005	1816706	1816787	82	+	4	0	2	18	2	8	SN3_00500535
SN3_01400090:E023	SN3_01400090	E023	10.7791	0.078072	3.29816	0.0693573	0.284856	sneu_scaffold00014	321672	321689	18	-	16	8	10	20	6	12	SN3_01400090
SN3_03100045:E005	SN3_03100045	E005	4.22215	0.5211	3.29765	0.0693791	0.284856	sneu_scaffold00031	321492	321525	34	+	1	8	6	9	0	2	SN3_03100045
SN3_01100245:E001	SN3_01100245	E001	5.90307	0.291529	3.29598	0.0694498	0.284978	sneu_scaffold00011	776306	776360	55	+	2	0	2	19	2	15	SN3_01100245
SN3_01500580:E007	SN3_01500580	E007	116.183	0.08714	3.29445	0.0695145	0.285075	sneu_scaffold00015	1855407	1855594	188	-	71	56	21	188	87	315	SN3_01500580
SN3_00201510:E001	SN3_00201510	E001	10.9535	0.527817	3.29231	0.0696049	0.285277	sneu_scaffold00002	4927091	4927136	46	-	0	3	0	66	4	5	SN3_00201510
SN3_00500610:E002	SN3_00500610	E002	14.7733	0.131611	3.29028	0.0696913	0.285463	sneu_scaffold00005	2075491	2075506	16	-	2	0	4	36	19	31	SN3_00500610
SN3_00101420:E002	SN3_00101420	E002	11.8289	0.153904	3.28703	0.0698292	0.285723	sneu_scaffold00001	4259167	4259172	6	-	12	1	8	16	20	16	SN3_00101420
SN3_00400635:E004	SN3_00400635	E004	5.91065	0.212564	3.28684	0.0698371	0.285723	sneu_scaffold00004	2236644	2236699	56	+	9	3	4	14	2	9	SN3_00400635
SN3_02400390:E001	SN3_02400390	E001	17.5992	0.155844	3.28093	0.0700892	0.286586	sneu_scaffold00024	1277785	1277903	119	+	38	12	25	21	14	8	SN3_02400390
SN3_00102865:E002	SN3_00102865	E002	37.3778	0.0794861	3.2787	0.0701845	0.286807	sneu_scaffold00001	8926303	8926313	11	-	8	0	4	78	68	67	SN3_00102865
SN3_00102595:E002	SN3_00102595	E002	3.06125	0.304443	3.27532	0.0703293	0.28723	sneu_scaffold00001	7938014	7938018	5	-	1	0	0	13	5	1	SN3_00102595
SN3_03200180:E003	SN3_03200180	E003	14.0536	0.302335	3.27181	0.0704798	0.287675	sneu_scaffold00032	720648	720657	10	+	0	0	1	58	22	9	SN3_03200180
SN3_01100200:E001	SN3_01100200	E001	6.26468	0.26509	3.26931	0.0705873	0.287945	sneu_scaffold00011	674327	674377	51	+	33	4	10	1	0	2	SN3_01100200
SN3_00301355:E003	SN3_00301355	E003	5.5864	0.150822	3.26795	0.0706457	0.288014	sneu_scaffold00003	4186090	4186118	29	+	8	4	7	10	6	1	SN3_00301355
SN3_00700125:E001	SN3_00700125	E001	10.592	0.153441	3.26585	0.0707361	0.288045	sneu_scaffold00007	307801	307858	58	-	0	1	1	23	16	23	SN3_00700125
SN3_03600095:E015	SN3_03600095	E015	27.3526	0.151489	3.26614	0.0707239	0.288045	sneu_scaffold00036	214350	214454	105	+	5	14	3	97	43	9	SN3_03600095
SN3_00801180:E001	SN3_00801180	E001	18.1404	0.0806929	3.26183	0.07091	0.288583	sneu_scaffold00008	4103243	4103288	46	-	23	5	14	50	15	16	SN3_00801180
SN3_01000495:E002	SN3_01000495	E002	10.2232	0.223425	3.2574	0.0711019	0.289195	sneu_scaffold00010	1717627	1717700	74	+	21	5	4	14	16	7	SN3_01000495
SN3_00501215:E003	SN3_00501215	E003	5.36441	0.245746	3.25407	0.0712462	0.289612	sneu_scaffold00005	4214545	4214595	51	-	14	5	7	11	0	2	SN3_00501215
SN3_00701135:E002	SN3_00701135	E002	3.64246	0.321397	3.25268	0.0713069	0.28969	sneu_scaffold00007	3442015	3442054	40	-	1	6	3	5	1	6	SN3_00701135
SN3_00200960:E001	SN3_00200960	E001	9.90114	0.168421	3.25162	0.0713529	0.289707	sneu_scaffold00002	3103726	3103768	43	-	55	12	11	0	0	1	SN3_00200960
SN3_00200730:E009	SN3_00200730	E009	18.3309	0.495118	3.24939	0.0714502	0.289799	sneu_scaffold00002	2311336	2311363	28	+	0	4	16	23	22	43	SN3_00200730
SN3_00600735:E005	SN3_00600735	E005	3.78365	0.287057	3.24918	0.0714591	0.289799	sneu_scaffold00006	2455185	2455187	3	-	5	12	2	2	0	2	SN3_00600735
SN3_00400780:E005	SN3_00400780	E005	9.42262	0.151886	3.23974	0.0718721	0.290965	sneu_scaffold00004	2733724	2733762	39	+	11	4	17	11	4	14	SN3_00400780
SN3_00500920:E005	SN3_00500920	E005	9.88639	0.173682	3.24059	0.0718346	0.290965	sneu_scaffold00005	2981478	2981518	41	+	14	4	14	12	11	8	SN3_00500920
SN3_02200635:E005	SN3_02200635	E005	40.719	0.153027	3.24003	0.0718595	0.290965	sneu_scaffold00022	2061991	2062056	66	+	18	20	16	60	65	63	SN3_02200635
SN3_02900050:E009	SN3_02900050	E009	11.3107	0.147355	3.23543	0.0720615	0.291561	sneu_scaffold00029	257991	258044	54	-	8	14	3	21	8	17	SN3_02900050
SN3_01500430:E002	SN3_01500430	E002	3.11366	0.610345	3.23409	0.0721202	0.291629	sneu_scaffold00015	1347547	1347588	42	-	21	1	4	1	0	0	SN3_01500430
SN3_02600035:E002	SN3_02600035	E002	3.88438	0.3832	3.22923	0.0723348	0.292327	sneu_scaffold00026	92433	92537	105	+	3	4	9	2	0	6	SN3_02600035
SN3_00600545:E002	SN3_00600545	E002	9.17635	0.284042	3.22563	0.072494	0.2928	sneu_scaffold00006	1935651	1935719	69	+	12	23	7	1	9	1	SN3_00600545
SN3_00600720:E002	SN3_00600720	E002	5.7376	0.141008	3.2239	0.0725705	0.292939	sneu_scaffold00006	2400740	2400771	32	+	1	3	2	9	8	11	SN3_00600720
SN3_04100170:E001	SN3_04100170	E001	4.89167	0.365803	3.22277	0.0726206	0.292971	sneu_scaffold00041	616832	616894	63	+	17	5	4	3	0	7	SN3_04100170
SN3_00500305:E014	SN3_00500305	E014	38.8297	0.131447	3.21821	0.0728233	0.29352	sneu_scaffold00005	1096677	1096723	47	+	48	20	34	77	32	44	SN3_00500305
SN3_01600470:E002	SN3_01600470	E002	22.2394	0.0667637	3.21731	0.0728634	0.29352	sneu_scaffold00016	1719022	1719052	31	-	6	4	5	56	32	35	SN3_01600470
SN3_02300065:E010	SN3_02300065	E010	23.6977	0.100164	3.21686	0.0728834	0.29352	sneu_scaffold00023	124092	124127	36	-	105	26	46	1	0	0	SN3_02300065
SN3_02900110:E016	SN3_02900110	E016	9.23332	0.0753787	3.21303	0.0730542	0.294037	sneu_scaffold00029	491003	491050	48	-	13	13	14	8	5	5	SN3_02900110
SN3_00202425:E002	SN3_00202425	E002	13.1716	0.129008	3.21141	0.0731265	0.29407	sneu_scaffold00002	8086205	8086212	8	-	0	0	0	28	28	21	SN3_00202425
SN3_02000075:E011	SN3_02000075	E011	8.76526	0.350348	3.21095	0.0731471	0.29407	sneu_scaffold00020	323697	323761	65	-	12	9	5	13	0	20	SN3_02000075
SN3_00700765:E002	SN3_00700765	E002	9.89175	0.115259	3.20193	0.0735513	0.295012	sneu_scaffold00007	2278832	2278916	85	+	13	10	1	18	4	20	SN3_00700765
SN3_02100120:E001	SN3_02100120	E001	3.35817	0.321973	3.20318	0.0734952	0.295012	sneu_scaffold00021	441803	441874	72	+	13	1	4	4	0	4	SN3_02100120
SN3_02200635:E006	SN3_02200635	E006	25.3313	0.178841	3.20282	0.0735113	0.295012	sneu_scaffold00022	2062101	2062184	84	+	11	2	18	77	30	25	SN3_02200635
SN3_02300595:E001	SN3_02300595	E001	18.847	0.629668	3.20199	0.0735489	0.295012	sneu_scaffold00023	1933473	1933625	153	+	52	22	18	6	2	31	SN3_02300595
SN3_03100345:E004	SN3_03100345	E004	39.8397	0.207747	3.20099	0.0735937	0.295012	sneu_scaffold00031	1406230	1406391	162	+	90	29	50	42	14	49	SN3_03100345
SN3_00600395:E004	SN3_00600395	E004	13.7782	0.216375	3.19504	0.0738622	0.295917	sneu_scaffold00006	1350259	1350275	17	+	2	6	1	31	30	10	SN3_00600395
SN3_02600480:E002	SN3_02600480	E002	27.7798	0.275336	3.18894	0.0741379	0.296851	sneu_scaffold00026	1691582	1691597	16	+	30	1	14	52	54	22	SN3_02600480
SN3_03100215:E001	SN3_03100215	E001	30.853	0.322122	3.18383	0.07437	0.297609	sneu_scaffold00031	938780	938880	101	+	42	45	16	36	3	60	SN3_03100215
SN3_01400710:E002	SN3_01400710	E002	17.4023	0.196769	3.17138	0.0749389	0.299712	sneu_scaffold00014	2476111	2476147	37	-	42	33	28	6	2	4	SN3_01400710
SN3_00102965:E001	SN3_00102965	E001	4.54242	0.21086	3.16848	0.0750722	0.300062	sneu_scaffold00001	9214135	9214161	27	+	13	5	13	0	0	0	SN3_00102965
SN3_02600100:E003	SN3_02600100	E003	613.76	0.0893924	3.1676	0.0751127	0.300062	sneu_scaffold00026	416785	416923	139	+	2975	718	988	15	4	12	SN3_02600100
SN3_00300360:E002	SN3_00300360	E002	14.9572	0.224089	3.16652	0.0751625	0.300088	sneu_scaffold00003	1086679	1086718	40	-	40	7	16	10	6	26	SN3_00300360
SN3_01400535:E003	SN3_01400535	E003	24.1169	0.10081	3.16485	0.0752393	0.300222	sneu_scaffold00014	1804538	1804551	14	+	51	16	29	21	26	15	SN3_01400535
SN3_00900020:E002	SN3_00900020	E002	17.3391	0.286611	3.16204	0.0753688	0.300567	sneu_scaffold00009	131288	131424	137	-	58	14	17	15	6	16	SN3_00900020
SN3_02400465:E003	SN3_02400465	E003	16.5975	0.146271	3.15764	0.0755722	0.301205	sneu_scaffold00024	1573558	1573668	111	+	40	11	24	19	4	18	SN3_02400465
SN3_01500450:E006	SN3_01500450	E006	21.5901	0.0551957	3.15259	0.0758066	0.301966	sneu_scaffold00015	1390641	1390680	40	+	11	7	9	45	26	37	SN3_01500450
SN3_00901045:E008	SN3_00901045	E008	9.29338	0.238589	3.14966	0.075943	0.302336	sneu_scaffold00009	3990101	3990145	45	-	4	12	15	8	8	7	SN3_00901045
SN3_02600145:E001	SN3_02600145	E001	4.90563	0.202915	3.14733	0.0760514	0.302594	sneu_scaffold00026	654512	654604	93	-	7	5	3	5	2	10	SN3_02600145
SN3_00500940:E004	SN3_00500940	E004	6.07786	0.180139	3.14579	0.0761232	0.302706	sneu_scaffold00005	3085591	3085692	102	+	21	13	6	3	0	0	SN3_00500940
SN3_00300515:E003	SN3_00300515	E003	38.4435	0.054172	3.1422	0.076291	0.302853	sneu_scaffold00003	1568218	1568428	211	+	21	9	6	69	59	72	SN3_00300515
SN3_00401425:E001	SN3_00401425	E001	5.18199	1.03128	3.1433	0.0762394	0.302853	sneu_scaffold00004	5233389	5233452	64	-	15	6	3	0	1	11	SN3_00401425
SN3_03200180:E002	SN3_03200180	E002	7.57609	0.486133	3.14284	0.0762607	0.302853	sneu_scaffold00032	719717	719730	14	+	0	12	2	23	7	2	SN3_03200180
SN3_00102265:E006	SN3_00102265	E006	4.08577	0.26971	3.14125	0.0763353	0.302856	sneu_scaffold00001	6875993	6875999	7	+	3	6	7	4	1	4	SN3_00102265
SN3_00700295:E003	SN3_00700295	E003	2.80421	0.745276	3.1339	0.07668	0.304032	sneu_scaffold00007	835398	835432	35	+	19	4	0	1	0	0	SN3_00700295
SN3_02000510:E002	SN3_02000510	E002	4.01883	1.08603	3.13307	0.0767192	0.304032	sneu_scaffold00020	1912163	1912178	16	+	1	20	0	0	0	0	SN3_02000510
SN3_02400530:E007	SN3_02400530	E007	3.50707	0.29264	3.12992	0.0768676	0.304447	sneu_scaffold00024	1858463	1858492	30	-	7	11	3	1	0	0	SN3_02400530
SN3_01300080:E004	SN3_01300080	E004	5.25369	0.186912	3.12734	0.0769894	0.304622	sneu_scaffold00013	170980	171075	96	-	25	9	5	1	0	0	SN3_01300080
SN3_02100085:E006	SN3_02100085	E006	4.0747	0.428554	3.12712	0.0769997	0.304622	sneu_scaffold00021	334960	335016	57	+	3	9	3	8	2	0	SN3_02100085
SN3_00800690:E005	SN3_00800690	E005	7.50772	0.430172	3.12005	0.0773343	0.30565	sneu_scaffold00008	2232919	2232934	16	+	4	0	9	5	15	10	SN3_00800690
SN3_02900150:E002	SN3_02900150	E002	20.6695	0.14052	3.11978	0.0773474	0.30565	sneu_scaffold00029	642581	642609	29	-	50	23	26	12	7	22	SN3_02900150
SN3_00301295:E002	SN3_00301295	E002	13.0145	0.456072	3.11603	0.0775256	0.30618	sneu_scaffold00003	4046660	4046716	57	-	53	15	23	6	0	0	SN3_00301295
SN3_00200710:E006	SN3_00200710	E006	7.87243	0.132852	3.11286	0.0776764	0.306507	sneu_scaffold00002	2291153	2291204	52	-	28	14	11	2	0	1	SN3_00200710
SN3_00701325:E002	SN3_00701325	E002	7.79498	0.574956	3.11244	0.0776966	0.306507	sneu_scaffold00007	4052810	4052873	64	-	20	1	6	6	4	18	SN3_00701325
SN3_00601130:E002	SN3_00601130	E002	14.7461	0.216511	3.11099	0.0777655	0.306604	sneu_scaffold00006	4038195	4038222	28	-	14	8	7	31	12	24	SN3_00601130
SN3_01000635:E002	SN3_01000635	E002	3.06337	0.240355	3.1077	0.0779231	0.307052	sneu_scaffold00010	2126029	2126037	9	+	3	1	2	7	3	4	SN3_01000635
SN3_01100725:E008	SN3_01100725	E008	14.9141	0.092872	3.09947	0.078318	0.308215	sneu_scaffold00011	2849891	2849916	26	+	1	0	1	47	24	20	SN3_01100725
SN3_01500265:E002	SN3_01500265	E002	248.561	0.0817875	3.09911	0.078335	0.308215	sneu_scaffold00015	855276	855429	154	+	851	402	473	4	5	6	SN3_01500265
SN3_01900710:E002	SN3_01900710	E002	5.17914	0.13104	3.09785	0.0783959	0.308215	sneu_scaffold00019	2134932	2135065	134	+	13	8	5	4	2	3	SN3_01900710
SN3_02300530:E008	SN3_02300530	E008	4.72701	0.244758	3.09842	0.0783682	0.308215	sneu_scaffold00023	1645530	1645573	44	+	6	10	10	2	0	1	SN3_02300530
SN3_00300080:E004	SN3_00300080	E004	24.6892	0.162046	3.0932	0.07862	0.308484	sneu_scaffold00003	274572	274646	75	-	2	0	0	51	15	90	SN3_00300080
SN3_00500800:E001	SN3_00500800	E001	4.00264	0.371021	3.09077	0.0787376	0.308484	sneu_scaffold00005	2621567	2621649	83	+	15	3	8	4	0	0	SN3_00500800
SN3_00700720:E008	SN3_00700720	E008	40.9295	0.0856748	3.09043	0.0787542	0.308484	sneu_scaffold00007	2132128	2132239	112	+	22	10	5	92	53	76	SN3_00700720
SN3_00700995:E001	SN3_00700995	E001	8.86048	0.722048	3.09	0.078775	0.308484	sneu_scaffold00007	3009629	3009712	84	+	16	19	12	0	0	9	SN3_00700995
SN3_01200755:E002	SN3_01200755	E002	2.63273	1.32225	3.09209	0.0786736	0.308484	sneu_scaffold00012	2767991	2768023	33	+	0	0	0	20	0	0	SN3_01200755
SN3_02000515:E016	SN3_02000515	E016	12.6819	0.145502	3.09158	0.0786984	0.308484	sneu_scaffold00020	1947918	1947941	24	+	13	17	13	30	4	6	SN3_02000515
SN3_02500155:E001	SN3_02500155	E001	4.35126	0.496626	3.09393	0.078585	0.308484	sneu_scaffold00025	404159	404188	30	-	4	0	4	5	6	8	SN3_02500155
SN3_00103455:E003	SN3_00103455	E003	6.94657	0.329643	3.08432	0.0790503	0.309387	sneu_scaffold00001	10745820	10745849	30	-	1	3	2	11	19	2	SN3_00103455
SN3_00200135:E005	SN3_00200135	E005	31.3484	0.0933224	3.0807	0.0792264	0.309902	sneu_scaffold00002	525648	525713	66	-	3	6	1	96	28	68	SN3_00200135
SN3_00401425:E002	SN3_00401425	E002	4.12495	1.08004	3.07923	0.0792981	0.310008	sneu_scaffold00004	5233632	5233653	22	-	13	0	0	10	4	4	SN3_00401425
SN3_01900155:E023	SN3_01900155	E023	4.53799	0.272559	3.0759	0.0794606	0.310469	sneu_scaffold00019	404849	404884	36	-	4	16	5	1	0	0	SN3_01900155
SN3_01900650:E003	SN3_01900650	E003	9.53579	0.331679	3.07478	0.0795153	0.310507	sneu_scaffold00019	1880783	1880877	95	+	15	2	13	11	4	19	SN3_01900650
SN3_02000120:E003	SN3_02000120	E003	805.257	0.070923	3.07322	0.0795918	0.310632	sneu_scaffold00020	517218	517595	378	-	2806	1167	1607	43	32	27	SN3_02000120
SN3_00100030:E001	SN3_00100030	E001	7.85807	0.43703	3.07155	0.0796734	0.310775	sneu_scaffold00001	108197	108204	8	+	20	3	12	6	11	0	SN3_00100030
SN3_02400215:E006	SN3_02400215	E006	4.29571	0.640313	3.06693	0.0799004	0.311486	sneu_scaffold00024	614141	614199	59	+	4	19	1	0	0	0	SN3_02400215
SN3_00102865:E008	SN3_00102865	E008	3.36988	0.318572	3.05982	0.0802508	0.312677	sneu_scaffold00001	8927745	8927763	19	-	7	0	1	3	3	9	SN3_00102865
SN3_01400610:E002	SN3_01400610	E002	6.02589	0.255824	3.05768	0.0803564	0.312913	sneu_scaffold00014	2054701	2054744	44	-	2	6	3	6	2	18	SN3_01400610
SN3_00800570:E004	SN3_00800570	E004	31.9842	0.343503	3.05343	0.080567	0.313557	sneu_scaffold00008	1901564	1901635	72	+	8	16	8	50	84	11	SN3_00800570
SN3_02900215:E001	SN3_02900215	E001	5.70653	0.622554	3.05217	0.0806296	0.313625	sneu_scaffold00029	826067	826105	39	+	5	5	11	4	3	7	SN3_02900215
SN3_00400375:E002	SN3_00400375	E002	12.0041	0.224933	3.04587	0.0809429	0.314491	sneu_scaffold00004	1172067	1172106	40	-	11	5	15	14	14	15	SN3_00400375
SN3_00600110:E004	SN3_00600110	E004	9.56033	0.131336	3.04643	0.0809146	0.314491	sneu_scaffold00006	400845	400897	53	-	21	16	4	10	4	9	SN3_00600110
SN3_01100055:E006	SN3_01100055	E006	17.1956	0.247072	3.04492	0.0809903	0.3145	sneu_scaffold00011	254812	254855	44	+	10	8	1	40	20	30	SN3_01100055
SN3_00300295:E002	SN3_00300295	E002	40.9814	0.20515	3.04356	0.0810579	0.314586	sneu_scaffold00003	941442	941609	168	-	118	35	40	43	7	51	SN3_00300295
SN3_00102595:E005	SN3_00102595	E005	13.8925	0.122394	3.04057	0.0812074	0.314928	sneu_scaffold00001	7938669	7938684	16	-	7	6	2	22	24	22	SN3_00102595
SN3_00801150:E001	SN3_00801150	E001	8.27656	0.181062	3.03908	0.0812819	0.314928	sneu_scaffold00008	3934595	3934612	18	+	33	7	20	1	0	0	SN3_00801150
SN3_00900840:E002	SN3_00900840	E002	2.96074	0.369165	3.03931	0.0812707	0.314928	sneu_scaffold00009	3062420	3062460	41	+	8	0	2	4	0	8	SN3_00900840
SN3_01400840:E001	SN3_01400840	E001	4.4756	0.264981	3.03599	0.0814371	0.315002	sneu_scaffold00014	3040686	3040704	19	-	16	4	5	4	1	3	SN3_01400840
SN3_01800160:E001	SN3_01800160	E001	6.25259	0.288486	3.03603	0.0814348	0.315002	sneu_scaffold00018	583117	583157	41	-	3	4	0	22	6	6	SN3_01800160
SN3_02300400:E002	SN3_02300400	E002	7.4153	0.108932	3.03663	0.0814046	0.315002	sneu_scaffold00023	1374731	1374806	76	-	28	4	11	6	3	3	SN3_02300400
SN3_02700335:E001	SN3_02700335	E001	6.79335	0.358545	3.03306	0.0815839	0.315394	sneu_scaffold00027	1387706	1387767	62	-	9	2	14	8	7	3	SN3_02700335
SN3_01500440:E001	SN3_01500440	E001	5.62839	0.783524	3.02962	0.0817569	0.315887	sneu_scaffold00015	1367927	1367939	13	-	0	0	0	8	21	0	SN3_01500440
SN3_02700335:E002	SN3_02700335	E002	3.79577	0.274652	3.02569	0.0819552	0.316478	sneu_scaffold00027	1388484	1388616	133	-	16	3	7	3	0	0	SN3_02700335
SN3_01800430:E002	SN3_01800430	E002	12.7782	0.0716794	3.02451	0.0820149	0.316532	sneu_scaffold00018	1307064	1307087	24	-	12	6	3	18	16	25	SN3_01800430
SN3_00101460:E006	SN3_00101460	E006	33.2811	0.563368	3.02197	0.0821434	0.316852	sneu_scaffold00001	4458538	4458736	199	+	0	0	0	104	84	8	SN3_00101460
SN3_00900360:E004	SN3_00900360	E004	35.6293	0.0977985	3.01705	0.0823933	0.317639	sneu_scaffold00009	1357038	1357077	40	+	140	60	57	0	0	0	SN3_00900360
SN3_00900295:E005	SN3_00900295	E005	9.03475	0.238584	3.0156	0.0824667	0.317746	sneu_scaffold00009	1147755	1147780	26	+	9	16	3	11	8	8	SN3_00900295
SN3_00300940:E002	SN3_00300940	E002	44.5542	0.0650384	3.01123	0.0826895	0.317824	sneu_scaffold00003	2926270	2926453	184	+	92	71	47	54	18	14	SN3_00300940
SN3_00500195:E002	SN3_00500195	E002	4.02279	0.452245	3.01067	0.0827182	0.317824	sneu_scaffold00005	682428	682442	15	+	0	0	0	6	3	16	SN3_00500195
SN3_01000410:E003	SN3_01000410	E003	234.519	0.315744	3.01356	0.082571	0.317824	sneu_scaffold00010	1485053	1485183	131	-	708	505	367	7	0	1	SN3_01000410
SN3_01100875:E002	SN3_01100875	E002	11.3006	0.156397	3.01301	0.0825988	0.317824	sneu_scaffold00011	3278055	3278092	38	+	19	13	13	11	10	6	SN3_01100875
SN3_02500270:E004	SN3_02500270	E004	23.4372	0.426373	3.00893	0.0828072	0.317824	sneu_scaffold00025	729591	729607	17	-	31	1	36	37	28	18	SN3_02500270
SN3_02600100:E004	SN3_02600100	E004	12.1517	0.207298	3.01154	0.0826738	0.317824	sneu_scaffold00026	417235	417323	89	+	24	19	32	1	0	2	SN3_02600100
SN3_03800105:E003	SN3_03800105	E003	3.86576	0.194299	3.00953	0.0827763	0.317824	sneu_scaffold00038	335905	335921	17	-	13	4	9	0	1	0	SN3_03800105
SN3_00900755:E001	SN3_00900755	E001	85.837	0.120172	3.00482	0.0830173	0.318174	sneu_scaffold00009	2783234	2783287	54	-	16	8	18	215	173	84	SN3_00900755
SN3_03400030:E001	SN3_03400030	E001	8.49989	0.180829	3.00357	0.0830814	0.318174	sneu_scaffold00034	75116	75133	18	-	32	5	10	5	0	12	SN3_03400030
SN3_03700085:E003	SN3_03700085	E003	4.15045	0.194438	3.00414	0.0830523	0.318174	sneu_scaffold00037	287340	287353	14	-	10	3	8	4	0	4	SN3_03700085
SN3_04300090:E002	SN3_04300090	E002	9.06555	0.299479	3.00522	0.0829967	0.318174	sneu_scaffold00043	264084	264095	12	+	11	0	2	7	13	24	SN3_04300090
SN3_00900185:E003	SN3_00900185	E003	9.72886	0.118596	3.00258	0.0831318	0.318191	sneu_scaffold00009	780925	780953	29	-	17	3	7	7	14	14	SN3_00900185
SN3_00300895:E003	SN3_00300895	E003	11.776	0.412974	2.99848	0.0833426	0.318471	sneu_scaffold00003	2711495	2711508	14	+	1	1	0	61	4	16	SN3_00300895
SN3_00600030:E002	SN3_00600030	E002	3.79518	0.232361	2.99865	0.0833338	0.318471	sneu_scaffold00006	161531	161593	63	-	9	7	8	1	0	0	SN3_00600030
SN3_01400400:E001	SN3_01400400	E001	29.7167	0.169237	3.00004	0.0832625	0.318471	sneu_scaffold00014	1273624	1273642	19	+	125	32	31	22	8	6	SN3_01400400
SN3_00300125:E001	SN3_00300125	E001	17.0037	0.0679635	2.99733	0.0834019	0.318523	sneu_scaffold00003	521292	521358	67	-	16	12	8	38	18	17	SN3_00300125
SN3_02300450:E002	SN3_02300450	E002	10.2374	0.272439	2.99514	0.0835147	0.318778	sneu_scaffold00023	1468519	1468591	73	+	33	10	24	0	0	5	SN3_02300450
SN3_00101905:E003	SN3_00101905	E003	4.87346	0.475186	2.99353	0.0835978	0.318834	sneu_scaffold00001	5917515	5917558	44	+	17	3	9	0	1	5	SN3_00101905
SN3_00800670:E002	SN3_00800670	E002	99.8168	0.0576927	2.99308	0.0836211	0.318834	sneu_scaffold00008	2195789	2195816	28	-	94	88	53	178	118	92	SN3_00800670
SN3_03600095:E003	SN3_03600095	E003	5.9632	0.295088	2.98924	0.0838195	0.319415	sneu_scaffold00036	192902	192947	46	+	0	0	0	17	6	15	SN3_03600095
SN3_00100080:E002	SN3_00100080	E002	41.816	0.0733555	2.98653	0.0839598	0.319599	sneu_scaffold00001	256279	256458	180	+	146	40	50	24	17	24	SN3_00100080
SN3_02300595:E002	SN3_02300595	E002	7.73932	0.696849	2.98654	0.0839593	0.319599	sneu_scaffold00023	1934146	1934166	21	+	7	0	14	16	7	6	SN3_02300595
SN3_03900160:E001	SN3_03900160	E001	9.16487	0.149193	2.9849	0.0840442	0.319745	sneu_scaffold00039	431417	431428	12	+	39	2	15	7	4	3	SN3_03900160
SN3_03500215:E005	SN3_03500215	E005	9.18694	0.139767	2.98389	0.0840967	0.31977	sneu_scaffold00035	702714	702745	32	+	32	14	11	4	3	1	SN3_03500215
SN3_00900845:E003	SN3_00900845	E003	47.342	0.0625474	2.97334	0.0846472	0.321511	sneu_scaffold00009	3077366	3077435	70	+	21	11	23	107	40	101	SN3_00900845
SN3_02600025:E005	SN3_02600025	E005	44.0444	0.0861473	2.9738	0.0846229	0.321511	sneu_scaffold00026	63709	63784	76	+	182	41	100	1	0	2	SN3_02600025
SN3_00701325:E001	SN3_00701325	E001	5.4153	0.619362	2.97084	0.0847778	0.321831	sneu_scaffold00007	4051625	4051650	26	-	11	8	10	6	1	0	SN3_00701325
SN3_00900755:E012	SN3_00900755	E012	28.1191	0.170761	2.96694	0.0849825	0.322432	sneu_scaffold00009	2784696	2784743	48	-	1	3	7	53	35	72	SN3_00900755
SN3_02000365:E001	SN3_02000365	E001	5.66807	0.182769	2.96289	0.0851958	0.323065	sneu_scaffold00020	1402114	1402124	11	-	9	1	6	5	8	7	SN3_02000365
SN3_00701105:E003	SN3_00701105	E003	3.56254	0.469275	2.96153	0.0852671	0.323159	sneu_scaffold00007	3297505	3297545	41	+	2	1	6	12	1	2	SN3_00701105
SN3_00800980:E008	SN3_00800980	E008	40.6419	0.0829885	2.95912	0.0853943	0.323465	sneu_scaffold00008	3140627	3140684	58	+	6	7	0	122	52	70	SN3_00800980
SN3_00300530:E012	SN3_00300530	E012	3.61499	0.526335	2.95738	0.0854862	0.323636	sneu_scaffold00003	1641694	1641696	3	+	0	0	4	11	6	1	SN3_00300530
SN3_01100865:E004	SN3_01100865	E004	7.23202	0.324436	2.95451	0.0856383	0.323671	sneu_scaffold00011	3238011	3238045	35	+	2	8	5	14	3	13	SN3_01100865
SN3_02600160:E003	SN3_02600160	E003	4.30163	0.603513	2.95434	0.0856474	0.323671	sneu_scaffold00026	716507	716566	60	-	20	0	12	0	1	0	SN3_02600160
SN3_03300055:E009	SN3_03300055	E009	21.8864	0.0840986	2.95369	0.0856818	0.323671	sneu_scaffold00033	158670	158814	145	+	6	10	9	55	32	22	SN3_03300055
SN3_05100010:E001	SN3_05100010	E001	6.67046	0.179875	2.95411	0.0856596	0.323671	sneu_scaffold00051	58462	58524	63	+	16	4	22	1	0	2	SN3_05100010
SN3_01600470:E004	SN3_01600470	E004	4.47759	0.254928	2.95247	0.0857465	0.32374	sneu_scaffold00016	1719154	1719167	14	-	1	0	0	18	7	3	SN3_01600470
SN3_03700230:E002	SN3_03700230	E002	5.23091	0.25103	2.94833	0.0859663	0.324393	sneu_scaffold00037	851821	851873	53	+	9	4	16	0	2	2	SN3_03700230
SN3_00202415:E004	SN3_00202415	E004	11.5327	0.0953908	2.94267	0.0862678	0.325001	sneu_scaffold00002	8046019	8046126	108	-	42	14	19	2	4	1	SN3_00202415
SN3_01900020:E002	SN3_01900020	E002	22.6718	0.0882728	2.943	0.0862505	0.325001	sneu_scaffold00019	55039	55128	90	-	56	20	31	27	9	14	SN3_01900020
SN3_03200065:E035	SN3_03200065	E035	4.54816	0.404916	2.94398	0.0861982	0.325001	sneu_scaffold00032	260130	260135	6	-	10	3	7	1	0	10	SN3_03200065
SN3_00201515:E002	SN3_00201515	E002	5.7878	0.255574	2.93887	0.086471	0.325012	sneu_scaffold00002	4932443	4932448	6	+	8	13	14	0	0	0	SN3_00201515
SN3_00300530:E011	SN3_00300530	E011	4.26264	0.179309	2.93825	0.0865047	0.325012	sneu_scaffold00003	1639602	1639615	14	+	6	1	2	6	7	5	SN3_00300530
SN3_00600265:E001	SN3_00600265	E001	11.9915	0.215251	2.94017	0.0864015	0.325012	sneu_scaffold00006	809255	809322	68	+	21	11	5	4	21	11	SN3_00600265
SN3_02200450:E001	SN3_02200450	E001	7.42616	0.221398	2.93825	0.0865042	0.325012	sneu_scaffold00022	1390084	1390106	23	-	19	16	13	1	0	0	SN3_02200450
SN3_02600480:E001	SN3_02600480	E001	67.6793	0.155305	2.94036	0.0863914	0.325012	sneu_scaffold00026	1691119	1691140	22	+	149	49	62	98	29	82	SN3_02600480
SN3_02300455:E002	SN3_02300455	E002	5.48292	0.144087	2.934	0.0867323	0.325691	sneu_scaffold00023	1481367	1481416	50	+	7	7	7	6	2	6	SN3_02300455
SN3_00202495:E008	SN3_00202495	E008	7.18592	0.129179	2.93209	0.0868348	0.325724	sneu_scaffold00002	8374935	8375015	81	+	14	6	3	8	11	4	SN3_00202495
SN3_00600265:E008	SN3_00600265	E008	14.2519	0.304126	2.93221	0.0868283	0.325724	sneu_scaffold00006	815190	815296	107	+	2	3	2	43	32	3	SN3_00600265
SN3_00102300:E003	SN3_00102300	E003	7.26496	0.110349	2.92829	0.0870395	0.32614	sneu_scaffold00001	7012886	7012937	52	-	16	7	8	4	5	8	SN3_00102300
SN3_02100245:E004	SN3_02100245	E004	8.44413	0.230796	2.9288	0.0870122	0.32614	sneu_scaffold00021	879861	879908	48	+	14	2	8	14	12	5	SN3_02100245
SN3_03000300:E001	SN3_03000300	E001	70.3383	0.36297	2.92569	0.0871798	0.326489	sneu_scaffold00030	1363957	1364008	52	-	78	47	31	132	113	37	SN3_03000300
SN3_00601215:E009	SN3_00601215	E009	4.74663	0.268781	2.9215	0.0874065	0.327162	sneu_scaffold00006	4404491	4404527	37	-	4	0	0	10	8	8	SN3_00601215
SN3_02700090:E004	SN3_02700090	E004	9.5077	0.0886028	2.91809	0.0875917	0.327434	sneu_scaffold00027	376973	377040	68	+	41	6	15	3	2	5	SN3_02700090
SN3_03300055:E004	SN3_03300055	E004	22.1381	0.171943	2.91929	0.0875266	0.327434	sneu_scaffold00033	157934	157978	45	+	6	4	12	33	45	28	SN3_03300055
SN3_03600095:E004	SN3_03600095	E004	6.33903	0.188455	2.91755	0.0876206	0.327434	sneu_scaffold00036	193029	193071	43	+	0	0	0	18	16	3	SN3_03600095
SN3_02300185:E004	SN3_02300185	E004	15.9313	0.119692	2.91588	0.0877116	0.327598	sneu_scaffold00023	606354	606388	35	-	11	9	13	26	25	12	SN3_02300185
SN3_00202135:E001	SN3_00202135	E001	4.8134	0.194452	2.91255	0.0878929	0.327649	sneu_scaffold00002	7118550	7118581	32	-	21	7	7	1	0	0	SN3_00202135
SN3_00800260:E001	SN3_00800260	E001	3.46986	0.356963	2.91408	0.0878096	0.327649	sneu_scaffold00008	850273	850304	32	-	3	1	1	4	6	6	SN3_00800260
SN3_01400840:E002	SN3_01400840	E002	3.39007	0.299746	2.91292	0.0878727	0.327649	sneu_scaffold00014	3040848	3040868	21	-	8	5	8	0	1	0	SN3_01400840
SN3_01700230:E001	SN3_01700230	E001	11.4431	0.239212	2.91216	0.0879139	0.327649	sneu_scaffold00017	1060914	1060971	58	-	3	3	2	27	15	21	SN3_01700230
SN3_01000155:E004	SN3_01000155	E004	16.1463	0.0685283	2.90989	0.0880381	0.327936	sneu_scaffold00010	624124	624170	47	-	35	16	18	10	7	22	SN3_01000155
SN3_00300300:E002	SN3_00300300	E002	4.05407	0.279079	2.90656	0.0882201	0.328438	sneu_scaffold00003	948174	948189	16	-	0	1	2	6	11	2	SN3_00300300
SN3_01200910:E001	SN3_01200910	E001	3.60919	0.514329	2.90456	0.0883295	0.328669	sneu_scaffold00012	3307241	3307244	4	-	1	11	7	1	0	0	SN3_01200910
SN3_02900150:E001	SN3_02900150	E001	10.3344	0.159593	2.89964	0.0885992	0.329496	sneu_scaffold00029	642438	642538	101	-	17	27	12	3	1	4	SN3_02900150
SN3_00300380:E001	SN3_00300380	E001	4.60393	0.859225	2.89573	0.0888148	0.330121	sneu_scaffold00003	1133964	1133972	9	-	1	10	0	5	2	9	SN3_00300380
SN3_00102930:E002	SN3_00102930	E002	3.21102	0.224178	2.89062	0.0890968	0.330992	sneu_scaffold00001	9107533	9107555	23	-	6	0	2	9	2	4	SN3_00102930
SN3_01600145:E004	SN3_01600145	E004	29.6425	0.31597	2.88887	0.0891935	0.330998	sneu_scaffold00016	528486	528527	42	-	64	48	27	14	21	17	SN3_01600145
SN3_02400215:E007	SN3_02400215	E007	22.252	0.099625	2.88915	0.0891777	0.330998	sneu_scaffold00024	614602	614703	102	+	31	26	32	32	10	13	SN3_02400215
SN3_00202210:E002	SN3_00202210	E002	12.5481	0.103592	2.88659	0.08932	0.331166	sneu_scaffold00002	7412506	7412572	67	-	29	32	9	6	4	1	SN3_00202210
SN3_01400330:E002	SN3_01400330	E002	2.64085	0.31441	2.88375	0.0894773	0.331166	sneu_scaffold00014	1091841	1091882	42	+	9	1	2	3	0	5	SN3_01400330
SN3_01400610:E001	SN3_01400610	E001	3.84055	0.312871	2.88453	0.0894342	0.331166	sneu_scaffold00014	2053997	2054003	7	-	0	0	2	6	5	10	SN3_01400610
SN3_02200450:E002	SN3_02200450	E002	5.88594	0.240112	2.88387	0.0894707	0.331166	sneu_scaffold00022	1390139	1390247	109	-	24	5	10	3	1	1	SN3_02200450
SN3_02600010:E005	SN3_02600010	E005	5.56238	0.178149	2.88449	0.0894362	0.331166	sneu_scaffold00026	46282	46330	49	-	11	0	4	11	4	9	SN3_02600010
SN3_00100315:E006	SN3_00100315	E006	12.958	0.169298	2.88078	0.0896424	0.331601	sneu_scaffold00001	1086676	1086717	42	-	43	5	14	9	15	5	SN3_00100315
SN3_00600110:E007	SN3_00600110	E007	31.6483	0.260817	2.87965	0.0897058	0.331658	sneu_scaffold00006	414704	414833	130	-	113	8	45	24	13	31	SN3_00600110
SN3_01100200:E005	SN3_01100200	E005	30.9526	0.0694306	2.87822	0.0897849	0.331774	sneu_scaffold00011	675736	675819	84	+	63	25	48	39	14	20	SN3_01100200
SN3_00800670:E003	SN3_00800670	E003	21.4306	0.0918269	2.87567	0.0899277	0.332125	sneu_scaffold00008	2195888	2195963	76	-	20	12	11	31	25	35	SN3_00800670
SN3_00900635:E005	SN3_00900635	E005	4.34591	0.185186	2.87268	0.0900947	0.332565	sneu_scaffold00009	2287523	2287551	29	+	3	1	1	9	7	6	SN3_00900635
SN3_02500150:E004	SN3_02500150	E004	4.3322	0.222659	2.87134	0.0901696	0.332665	sneu_scaffold00025	377895	377900	6	+	6	0	4	5	5	8	SN3_02500150
SN3_03100185:E005	SN3_03100185	E005	41.8461	0.205014	2.8642	0.0905708	0.333968	sneu_scaffold00031	854624	854677	54	+	0	5	5	154	55	48	SN3_03100185
SN3_02600030:E001	SN3_02600030	E001	6.82977	0.354507	2.86244	0.0906697	0.334155	sneu_scaffold00026	88800	88824	25	-	6	3	1	17	3	16	SN3_02600030
SN3_02600480:E006	SN3_02600480	E006	11.5885	0.170802	2.86011	0.0908014	0.334463	sneu_scaffold00026	1692428	1692451	24	+	7	4	3	51	8	7	SN3_02600480
SN3_00202820:E001	SN3_00202820	E001	4.15108	0.780152	2.85732	0.0909589	0.334688	sneu_scaffold00002	9300399	9300438	40	-	0	0	4	16	1	7	SN3_00202820
SN3_01500885:E002	SN3_01500885	E002	16.0773	0.328536	2.85733	0.0909586	0.334688	sneu_scaffold00015	2831383	2831393	11	-	12	21	19	14	25	1	SN3_01500885
SN3_00101460:E001	SN3_00101460	E001	24.7664	0.186124	2.85599	0.091034	0.334787	sneu_scaffold00001	4457925	4458004	80	+	1	8	1	68	19	61	SN3_00101460
SN3_01200890:E002	SN3_01200890	E002	7.82061	0.300812	2.85447	0.0911205	0.334928	sneu_scaffold00012	3240523	3240573	51	+	6	12	3	19	7	2	SN3_01200890
SN3_00501425:E003	SN3_00501425	E003	4.35825	0.206833	2.84872	0.0914469	0.33595	sneu_scaffold00005	4968265	4968285	21	+	5	5	8	3	5	0	SN3_00501425
SN3_00202630:E003	SN3_00202630	E003	10.8976	0.137068	2.84642	0.0915778	0.336253	sneu_scaffold00002	8802253	8802309	57	+	1	3	1	20	14	27	SN3_00202630
SN3_05100010:E007	SN3_05100010	E007	36.535	0.243042	2.84294	0.0917762	0.336804	sneu_scaffold00051	60324	60366	43	+	18	61	48	42	23	24	SN3_05100010
SN3_01400185:E002	SN3_01400185	E002	9.61787	0.232653	2.84136	0.0918663	0.336956	sneu_scaffold00014	681028	681049	22	+	8	4	6	21	12	10	SN3_01400185
SN3_00202415:E005	SN3_00202415	E005	52.4773	0.0456639	2.83993	0.091948	0.337078	sneu_scaffold00002	8046155	8046264	110	-	158	90	88	6	7	9	SN3_00202415
SN3_01100830:E001	SN3_01100830	E001	13.6839	0.130899	2.83047	0.0924913	0.338869	sneu_scaffold00011	3100988	3101032	45	-	14	8	15	24	19	5	SN3_01100830
SN3_02300065:E011	SN3_02300065	E011	12.2519	0.143921	2.82888	0.0925829	0.338869	sneu_scaffold00023	124293	124305	13	-	36	30	16	0	0	0	SN3_02300065
SN3_03900175:E003	SN3_03900175	E003	11.4041	0.226453	2.8296	0.0925412	0.338869	sneu_scaffold00039	486464	486485	22	+	6	14	5	30	6	12	SN3_03900175
SN3_02100010:E006	SN3_02100010	E006	6.11903	0.340545	2.8273	0.0926738	0.339023	sneu_scaffold00021	34389	34433	45	-	0	0	0	30	7	4	SN3_02100010
SN3_00100600:E003	SN3_00100600	E003	3.64331	0.263195	2.82387	0.092872	0.339569	sneu_scaffold00001	2002288	2002307	20	+	3	2	1	8	2	8	SN3_00100600
SN3_00600735:E002	SN3_00600735	E002	8.40691	0.276377	2.81973	0.0931122	0.340269	sneu_scaffold00006	2453807	2453846	40	-	6	4	3	35	5	5	SN3_00600735
SN3_00901045:E004	SN3_00901045	E004	6.66147	0.111142	2.8185	0.0931834	0.34035	sneu_scaffold00009	3986434	3986445	12	-	15	11	13	4	1	0	SN3_00901045
SN3_00900020:E001	SN3_00900020	E001	7.50778	0.32829	2.81735	0.0932501	0.340414	sneu_scaffold00009	126724	126735	12	-	7	2	6	9	17	3	SN3_00900020
SN3_00101495:E002	SN3_00101495	E002	7.90024	0.280174	2.81107	0.0936161	0.341081	sneu_scaffold00001	4554446	4554519	74	-	8	3	3	7	7	22	SN3_00101495
SN3_00300515:E005	SN3_00300515	E005	19.8759	0.1017	2.80832	0.0937764	0.341081	sneu_scaffold00003	1568554	1568602	49	+	6	1	8	43	33	30	SN3_00300515
SN3_00800210:E006	SN3_00800210	E006	14.8098	0.124451	2.80991	0.0936838	0.341081	sneu_scaffold00008	751097	751179	83	-	71	12	30	0	0	1	SN3_00800210
SN3_00800665:E002	SN3_00800665	E002	4.7222	0.281767	2.81305	0.0935007	0.341081	sneu_scaffold00008	2184360	2184382	23	+	0	1	2	3	7	14	SN3_00800665
SN3_01100855:E003	SN3_01100855	E003	9.98312	0.132466	2.8107	0.0936378	0.341081	sneu_scaffold00011	3197276	3197290	15	-	15	12	10	21	6	2	SN3_01100855
SN3_03400005:E002	SN3_03400005	E002	4.18343	0.202332	2.81129	0.0936032	0.341081	sneu_scaffold00034	8013	8025	13	-	14	3	2	3	3	5	SN3_03400005
SN3_03600095:E001	SN3_03600095	E001	5.46795	0.209898	2.8087	0.0937546	0.341081	sneu_scaffold00036	188081	188112	32	+	0	0	0	9	13	9	SN3_03600095
SN3_00800980:E007	SN3_00800980	E007	22.0639	0.0885066	2.80679	0.0938662	0.341229	sneu_scaffold00008	3140386	3140434	49	+	0	1	0	51	37	44	SN3_00800980
SN3_00300530:E019	SN3_00300530	E019	7.39836	0.213809	2.80567	0.0939318	0.341289	sneu_scaffold00003	1653649	1653718	70	+	6	16	10	3	7	0	SN3_00300530
SN3_01200015:E001	SN3_01200015	E001	3.11508	0.325511	2.80215	0.0941379	0.341859	sneu_scaffold00012	80625	80643	19	+	3	0	0	7	5	5	SN3_01200015
SN3_01200240:E003	SN3_01200240	E003	13.2697	0.200437	2.8004	0.094241	0.342046	sneu_scaffold00012	772118	772150	33	+	6	4	6	39	4	30	SN3_01200240
SN3_03200065:E012	SN3_03200065	E012	3.1031	0.565647	2.7996	0.0942878	0.342046	sneu_scaffold00032	253262	253269	8	-	0	0	1	10	0	10	SN3_03200065
SN3_00100265:E003	SN3_00100265	E003	8.81349	0.235277	2.79799	0.0943828	0.342062	sneu_scaffold00001	892794	892831	38	+	6	0	2	8	15	22	SN3_00100265
SN3_00600545:E001	SN3_00600545	E001	10.3686	0.214943	2.79774	0.0943975	0.342062	sneu_scaffold00006	1935581	1935622	42	+	28	11	13	5	10	2	SN3_00600545
SN3_01100460:E010	SN3_01100460	E010	10.4842	0.165214	2.79701	0.0944401	0.342062	sneu_scaffold00011	1731399	1731486	88	+	10	3	2	33	6	18	SN3_01100460
SN3_02500155:E002	SN3_02500155	E002	2.7969	0.639934	2.79124	0.0947808	0.342939	sneu_scaffold00025	404530	404563	34	-	8	0	5	0	0	7	SN3_02500155
SN3_03000075:E003	SN3_03000075	E003	3.40523	0.468258	2.79138	0.0947723	0.342939	sneu_scaffold00030	339439	339468	30	-	4	9	0	7	0	2	SN3_03000075
SN3_01000685:E001	SN3_01000685	E001	15.7947	0.0926175	2.78995	0.0948571	0.343036	sneu_scaffold00010	2321911	2322031	121	+	44	15	25	7	8	9	SN3_01000685
SN3_00901080:E001	SN3_00901080	E001	19.7087	0.25427	2.78856	0.0949397	0.343156	sneu_scaffold00009	4025741	4025745	5	-	30	17	23	30	19	8	SN3_00901080
SN3_00202415:E008	SN3_00202415	E008	586.422	0.0561538	2.78563	0.095113	0.343287	sneu_scaffold00002	8046473	8046808	336	-	2073	917	1025	56	30	48	SN3_00202415
SN3_00800450:E002	SN3_00800450	E002	98.439	0.068864	2.78545	0.0951241	0.343287	sneu_scaffold00008	1503002	1503209	208	+	144	83	74	175	85	83	SN3_00800450
SN3_01200480:E003	SN3_01200480	E003	24.6737	0.0755917	2.7871	0.0950262	0.343287	sneu_scaffold00012	1730272	1730344	73	+	87	39	48	0	0	0	SN3_01200480
SN3_00200960:E002	SN3_00200960	E002	4.28393	0.696661	2.78324	0.095255	0.343403	sneu_scaffold00002	3104044	3104052	9	-	6	1	11	2	6	0	SN3_00200960
SN3_03700090:E002	SN3_03700090	E002	111.939	0.303289	2.78354	0.0952375	0.343403	sneu_scaffold00037	287572	287797	226	+	340	182	174	25	13	37	SN3_03700090
SN3_00800195:E001	SN3_00800195	E001	11.5339	0.184636	2.77705	0.0956243	0.344376	sneu_scaffold00008	733525	733567	43	-	3	2	0	27	12	29	SN3_00800195
SN3_04000055:E004	SN3_04000055	E004	5.35276	0.691437	2.77748	0.0955986	0.344376	sneu_scaffold00040	153816	153829	14	+	1	2	0	27	6	0	SN3_04000055
SN3_00400660:E001	SN3_00400660	E001	12.605	0.116087	2.77502	0.0957453	0.344633	sneu_scaffold00004	2329311	2329378	68	-	10	13	10	11	4	31	SN3_00400660
SN3_00800595:E001	SN3_00800595	E001	33.6292	0.202512	2.77304	0.095864	0.344882	sneu_scaffold00008	2013673	2013719	47	-	84	21	34	40	25	28	SN3_00800595
SN3_00101495:E001	SN3_00101495	E001	4.30974	0.529776	2.77141	0.0959616	0.345054	sneu_scaffold00001	4552979	4553032	54	-	6	0	0	20	2	4	SN3_00101495
SN3_00102265:E004	SN3_00102265	E004	12.4346	0.219087	2.76801	0.0961654	0.345415	sneu_scaffold00001	6875776	6875809	34	+	16	2	0	37	16	13	SN3_00102265
SN3_00200930:E001	SN3_00200930	E001	4.67148	0.473791	2.76774	0.0961819	0.345415	sneu_scaffold00002	3005758	3005775	18	-	4	3	1	4	10	5	SN3_00200930
SN3_00500920:E002	SN3_00500920	E002	10.9635	0.374453	2.76725	0.0962111	0.345415	sneu_scaffold00005	2980769	2980783	15	+	25	23	12	2	0	10	SN3_00500920
SN3_00601215:E005	SN3_00601215	E005	61.3428	0.162987	2.76187	0.0965352	0.3464	sneu_scaffold00006	4403237	4403362	126	-	4	0	0	213	117	46	SN3_00601215
SN3_00400595:E001	SN3_00400595	E001	8.73086	0.124515	2.75867	0.0967288	0.346915	sneu_scaffold00004	2055223	2055312	90	-	5	4	0	18	10	18	SN3_00400595
SN3_04100080:E003	SN3_04100080	E003	5.17288	0.177234	2.75723	0.0968158	0.347048	sneu_scaffold00041	306296	306306	11	+	0	3	2	10	6	10	SN3_04100080
SN3_01900770:E002	SN3_01900770	E002	22.3631	0.540144	2.75583	0.0969003	0.347172	sneu_scaffold00019	2335503	2335629	127	-	8	9	2	28	45	37	SN3_01900770
SN3_02900110:E024	SN3_02900110	E024	52.7034	0.0747259	2.74849	0.0973463	0.34859	sneu_scaffold00029	493918	493979	62	-	109	55	94	41	30	17	SN3_02900110
SN3_02100100:E013	SN3_02100100	E013	33.2704	0.22792	2.74764	0.0973978	0.348595	sneu_scaffold00021	391785	391998	214	-	159	9	60	8	11	11	SN3_02100100
SN3_00301285:E002	SN3_00301285	E002	32.9783	0.28225	2.74498	0.09756	0.348996	sneu_scaffold00003	3987722	3987784	63	-	11	0	3	68	74	39	SN3_00301285
SN3_00500105:E002	SN3_00500105	E002	7.70924	0.185238	2.74057	0.0978297	0.349266	sneu_scaffold00005	374159	374217	59	-	6	11	4	16	1	12	SN3_00500105
SN3_00600690:E007	SN3_00600690	E007	6.38273	0.227626	2.74046	0.0978366	0.349266	sneu_scaffold00006	2313341	2313423	83	-	14	1	8	4	8	7	SN3_00600690
SN3_01800440:E010	SN3_01800440	E010	6.83248	0.259994	2.74189	0.0977491	0.349266	sneu_scaffold00018	1335913	1336001	89	-	22	15	6	5	0	0	SN3_01800440
SN3_02800080:E002	SN3_02800080	E002	17.838	0.203775	2.7426	0.097706	0.349266	sneu_scaffold00028	233116	233168	53	-	7	36	4	13	16	26	SN3_02800080
SN3_00101230:E001	SN3_00101230	E001	24.5264	0.17107	2.73591	0.0981156	0.349902	sneu_scaffold00001	3693545	3693572	28	+	64	19	33	22	11	21	SN3_00101230
SN3_00800990:E003	SN3_00800990	E003	21.1841	0.128737	2.73601	0.0981097	0.349902	sneu_scaffold00008	3162140	3162262	123	+	70	26	23	22	5	7	SN3_00800990
SN3_00400785:E006	SN3_00400785	E006	28.7146	0.227035	2.73269	0.0983137	0.350069	sneu_scaffold00004	2804670	2804814	145	-	42	22	27	49	12	40	SN3_00400785
SN3_00700840:E006	SN3_00700840	E006	29.9827	0.457714	2.73383	0.0982431	0.350069	sneu_scaffold00007	2532241	2532281	41	-	17	25	22	25	11	86	SN3_00700840
SN3_04300090:E001	SN3_04300090	E001	5.8815	0.345468	2.73291	0.0983002	0.350069	sneu_scaffold00043	262887	262980	94	+	9	9	1	3	7	7	SN3_04300090
SN3_01400185:E001	SN3_01400185	E001	7.55027	0.246341	2.73179	0.0983691	0.350087	sneu_scaffold00014	679420	679443	24	+	18	4	8	3	5	13	SN3_01400185
SN3_00801065:E001	SN3_00801065	E001	8.90009	0.389348	2.72728	0.098647	0.350896	sneu_scaffold00008	3625805	3625830	26	+	29	12	16	0	4	0	SN3_00801065
SN3_01100830:E002	SN3_01100830	E002	11.3533	0.137095	2.72416	0.09884	0.351403	sneu_scaffold00011	3102425	3102560	136	-	30	4	20	8	11	4	SN3_01100830
SN3_03800180:E004	SN3_03800180	E004	9.05964	0.0919013	2.72048	0.0990682	0.352034	sneu_scaffold00038	670283	670352	70	-	10	2	4	18	13	11	SN3_03800180
SN3_02100100:E008	SN3_02100100	E008	77.6835	0.173415	2.71783	0.0992331	0.35244	sneu_scaffold00021	390001	390028	28	-	37	31	162	129	67	50	SN3_02100100
SN3_01000080:E002	SN3_01000080	E002	4.78196	0.417841	2.7144	0.0994463	0.352836	sneu_scaffold00010	306213	306228	16	+	0	0	1	16	10	2	SN3_01000080
SN3_03200180:E005	SN3_03200180	E005	7.33758	0.389116	2.71492	0.0994139	0.352836	sneu_scaffold00032	720786	720812	27	+	0	0	0	14	23	3	SN3_03200180
SN3_00700350:E003	SN3_00700350	E003	21.9111	0.114707	2.71247	0.099567	0.352924	sneu_scaffold00007	1009101	1009111	11	-	13	2	11	39	39	29	SN3_00700350
SN3_00900155:E002	SN3_00900155	E002	5.1429	0.456571	2.71237	0.0995727	0.352924	sneu_scaffold00009	616938	616966	29	-	17	13	2	3	0	1	SN3_00900155
SN3_00101830:E002	SN3_00101830	E002	3.08979	0.201601	2.70781	0.099858	0.35327	sneu_scaffold00001	5721769	5721793	25	+	9	1	5	2	1	4	SN3_00101830
SN3_00103325:E002	SN3_00103325	E002	9.89475	0.0871378	2.70546	0.100005	0.35327	sneu_scaffold00001	10278867	10278878	12	+	27	8	15	9	4	6	SN3_00103325
SN3_00600340:E011	SN3_00600340	E011	4.97953	0.155461	2.70431	0.100077	0.35327	sneu_scaffold00006	1134266	1134319	54	-	11	10	6	3	0	3	SN3_00600340
SN3_00700550:E002	SN3_00700550	E002	7.84328	0.247695	2.70577	0.099986	0.35327	sneu_scaffold00007	1510353	1510525	173	+	11	3	9	7	5	16	SN3_00700550
SN3_00701135:E006	SN3_00701135	E006	18.071	0.0640125	2.70639	0.099947	0.35327	sneu_scaffold00007	3442913	3443000	88	-	10	9	9	27	29	24	SN3_00701135
SN3_00900605:E002	SN3_00900605	E002	3.02932	0.250434	2.70577	0.0999856	0.35327	sneu_scaffold00009	2170326	2170343	18	+	6	0	1	6	6	1	SN3_00900605
SN3_01300080:E001	SN3_01300080	E001	2.98474	0.353047	2.70459	0.10006	0.35327	sneu_scaffold00013	159491	159538	48	-	14	1	8	0	0	0	SN3_01300080
SN3_03300260:E003	SN3_03300260	E003	3.00593	0.425713	2.70833	0.0998257	0.35327	sneu_scaffold00033	924860	924901	42	+	9	3	0	3	0	7	SN3_03300260
SN3_01100190:E002	SN3_01100190	E002	9.39762	0.233803	2.69972	0.100366	0.354108	sneu_scaffold00011	657845	657889	45	-	13	6	8	13	2	21	SN3_01100190
SN3_00600395:E003	SN3_00600395	E003	8.31442	0.455781	2.6912	0.100904	0.355467	sneu_scaffold00006	1350218	1350233	16	+	3	0	0	8	29	4	SN3_00600395
SN3_00801180:E002	SN3_00801180	E002	4.7963	0.322927	2.69153	0.100883	0.355467	sneu_scaffold00008	4103341	4103375	35	-	7	1	0	10	3	12	SN3_00801180
SN3_01200055:E005	SN3_01200055	E005	5.68166	0.294327	2.69266	0.100811	0.355467	sneu_scaffold00012	180836	180882	47	+	5	0	0	9	8	14	SN3_01200055
SN3_00500800:E003	SN3_00500800	E003	15.3584	0.124901	2.69028	0.100962	0.35549	sneu_scaffold00005	2621763	2621847	85	+	27	31	14	7	3	16	SN3_00500800
SN3_00100705:E004	SN3_00100705	E004	47.749	0.12127	2.67908	0.101674	0.357734	sneu_scaffold00001	2292803	2292898	96	+	32	19	17	65	48	117	SN3_00100705
SN3_00800260:E002	SN3_00800260	E002	2.70818	0.406904	2.67865	0.101702	0.357734	sneu_scaffold00008	851637	851643	7	-	8	0	5	3	0	4	SN3_00800260
SN3_01500600:E010	SN3_01500600	E010	5.94489	0.235788	2.67592	0.101877	0.358166	sneu_scaffold00015	1910149	1910220	72	+	8	12	3	9	5	0	SN3_01500600
SN3_03000075:E002	SN3_03000075	E002	4.86692	0.292961	2.67505	0.101932	0.358179	sneu_scaffold00030	339375	339382	8	-	0	3	0	5	7	13	SN3_03000075
SN3_00200915:E003	SN3_00200915	E003	96.1977	0.0735231	2.67067	0.102213	0.358985	sneu_scaffold00002	2951307	2951460	154	+	364	149	167	8	2	1	SN3_00200915
SN3_00100675:E007	SN3_00100675	E007	3.0812	0.193905	2.6661	0.102507	0.35911	sneu_scaffold00001	2233692	2233733	42	+	13	4	3	2	1	0	SN3_00100675
SN3_00700155:E010	SN3_00700155	E010	7.99014	0.153611	2.66687	0.102458	0.35911	sneu_scaffold00007	447698	447755	58	-	0	1	1	27	12	9	SN3_00700155
SN3_01100725:E002	SN3_01100725	E002	9.97814	0.180396	2.66715	0.102439	0.35911	sneu_scaffold00011	2848330	2848411	82	+	9	3	0	32	13	9	SN3_01100725
SN3_01200175:E002	SN3_01200175	E002	5.56018	0.194357	2.66674	0.102465	0.35911	sneu_scaffold00012	612527	612537	11	+	23	8	7	0	0	3	SN3_01200175
SN3_01500870:E003	SN3_01500870	E003	3.65913	0.419281	2.66622	0.102499	0.35911	sneu_scaffold00015	2802696	2802724	29	-	12	1	13	0	0	0	SN3_01500870
SN3_00800620:E002	SN3_00800620	E002	10.6262	0.102734	2.66439	0.102617	0.359315	sneu_scaffold00008	2094856	2094889	34	-	18	6	12	6	16	8	SN3_00800620
SN3_01800135:E007	SN3_01800135	E007	4.12809	0.208938	2.66262	0.102731	0.359533	sneu_scaffold00018	533912	533933	22	+	3	4	0	5	8	4	SN3_01800135
SN3_00600695:E004	SN3_00600695	E004	9.61888	0.346023	2.65991	0.102907	0.359966	sneu_scaffold00006	2332542	2332603	62	+	42	1	17	5	3	6	SN3_00600695
SN3_00200930:E002	SN3_00200930	E002	3.67048	0.512351	2.65587	0.103168	0.360056	sneu_scaffold00002	3006236	3006293	58	-	0	0	1	11	2	10	SN3_00200930
SN3_00301695:E003	SN3_00301695	E003	20.2624	0.102416	2.65471	0.103243	0.360056	sneu_scaffold00003	5491866	5491882	17	-	2	2	0	51	21	52	SN3_00301695
SN3_00800705:E004	SN3_00800705	E004	8.13827	0.117914	2.65516	0.103214	0.360056	sneu_scaffold00008	2318887	2318911	25	-	21	7	9	10	6	3	SN3_00800705
SN3_01200235:E002	SN3_01200235	E002	5.76627	0.73264	2.65666	0.103117	0.360056	sneu_scaffold00012	770665	770737	73	-	11	1	0	7	3	18	SN3_01200235
SN3_01600145:E002	SN3_01600145	E002	3.64759	0.385371	2.65695	0.103098	0.360056	sneu_scaffold00016	528147	528177	31	-	0	1	3	9	8	0	SN3_01600145
SN3_03300055:E003	SN3_03300055	E003	10.6947	0.11138	2.65855	0.102994	0.360056	sneu_scaffold00033	157299	157334	36	+	5	3	3	20	20	13	SN3_03300055
SN3_00101910:E002	SN3_00101910	E002	3.63458	0.270803	2.65074	0.103502	0.360455	sneu_scaffold00001	5937920	5937938	19	-	22	3	4	0	0	1	SN3_00101910
SN3_00300530:E018	SN3_00300530	E018	6.39229	0.179352	2.6512	0.103472	0.360455	sneu_scaffold00003	1652370	1652411	42	+	9	16	6	3	2	3	SN3_00300530
SN3_01800270:E001	SN3_01800270	E001	12.994	0.136633	2.65056	0.103513	0.360455	sneu_scaffold00018	892365	892397	33	-	25	4	10	10	18	17	SN3_01800270
SN3_00300360:E001	SN3_00300360	E001	4.47997	0.31097	2.64917	0.103604	0.36059	sneu_scaffold00003	1085815	1085823	9	-	16	9	2	1	0	4	SN3_00300360
SN3_00500040:E005	SN3_00500040	E005	3.45514	0.357338	2.64781	0.103692	0.360717	sneu_scaffold00005	150456	150500	45	-	1	1	1	10	1	9	SN3_00500040
SN3_00400375:E001	SN3_00400375	E001	4.51537	0.302936	2.6454	0.10385	0.361084	sneu_scaffold00004	1171783	1171843	61	-	6	8	5	1	1	7	SN3_00400375
SN3_01400710:E001	SN3_01400710	E001	5.98892	0.265477	2.64307	0.104002	0.361314	sneu_scaffold00014	2475982	2476064	83	-	16	9	3	2	7	2	SN3_01400710
[truncated: 6,123 more rows]

## Sheet: genes padj<0.01
Gene ID	source_id	Organism	Genomic Location (Gene)	Product Description	Input ID		molecular function	ID	Name	Bgd count	Result count	Result gene list	Pct of bgd	Fold enrichment	Odds ratio	P-value	Benjamini	Bonferroni		ribosomal proteins
SN3_00100030	SN3_00100030-mRNA-1	S. neurona SN3	sneu_scaffold00001:108,107..116,237(-)	gnat family protein	SN3_00100030			GO:0003735	structural constituent of ribosome	115	15	SN3_00103265,SN3_00201205,SN3_00301840,SN3_00600110,SN3_00700730,SN3_00900035,SN3_01500720,SN3_01600085,SN3_01900030,SN3_02200105,SN3_02500215,SN3_02800410,SN3_03300035,SN3_03300285,SN3_03700215,	13	3.02	3.34	0.00021242	0.0010621	0.0010621		SN3_00103265	ribosomal protein rpl3
SN3_00100265	SN3_00100265-mRNA-1	S. neurona SN3	sneu_scaffold00001:890,426..898,737(-)	hypothetical protein	SN3_00100265			GO:0005198	structural molecule activity	126	15	SN3_00103265,SN3_00201205,SN3_00301840,SN3_00600110,SN3_00700730,SN3_00900035,SN3_01500720,SN3_01600085,SN3_01900030,SN3_02200105,SN3_02500215,SN3_02800410,SN3_03300035,SN3_03300285,SN3_03700215,	11.9	2.76	3.04	0.000523338	0.00130835	0.00261669		SN3_00201205	ribosomal protein rpl15
SN3_00100290	SN3_00100290-mRNA-1	S. neurona SN3	sneu_scaffold00001:966,838..971,210(+)	nucleolar protein	SN3_00100290			GO:0003779	actin binding	6	2	SN3_00500105,SN3_02400565,	33.3	7.73	7.85	0.0402814	0.0493665	0.201407		SN3_00301840	ribosomal protein rps4
SN3_00100675	SN3_00100675-mRNA-1	S. neurona SN3	sneu_scaffold00001:2,224,025..2,238,813(-)	signal recognition particle domain-containing protein	SN3_00100675			GO:0016879	ligase activity, forming carbon-nitrogen bonds	30	4	SN3_00201135,SN3_00400635,SN3_00601025,SN3_00900180,	13.3	3.09	3.17	0.0493665	0.0493665	0.246832		SN3_00600110	ribosomal protein rpl5
SN3_00100780	SN3_00100780-mRNA-1	S. neurona SN3	sneu_scaffold00001:2,477,688..2,488,581(-)	imp dehydrogenase gmp reductase domain containing protein	SN3_00100780			GO:0008135	translation factor activity, RNA binding	30	4	SN3_00102300,SN3_00201405,SN3_00900980,SN3_01900255,	13.3	3.09	3.17	0.0493665	0.0493665	0.246832		SN3_00700730	ribosomal protein rpl35a
SN3_00101190	SN3_00101190-mRNA-1	S. neurona SN3	sneu_scaffold00001:3,592,306..3,598,736(-)	wd g-beta repeat-containing protein	SN3_00101190															SN3_00900035	ribosomal protein rpl13a
SN3_00101320	SN3_00101320-mRNA-1	S. neurona SN3	sneu_scaffold00001:3,940,508..3,957,922(+)	rna recognition motif-containing partial	SN3_00101320		biological process	ID	Name	Bgd count	Result count	Result gene list	Pct of bgd	Fold enrichment	Odds ratio	P-value	Benjamini	Bonferroni		SN3_01500720	40s ribosomal protein
SN3_00101390	SN3_00101390-mRNA-1	S. neurona SN3	sneu_scaffold00001:4,155,047..4,169,706(+)	heat repeat-containing protein	SN3_00101390			GO:0043604	amide biosynthetic process	182	21	SN3_00102300,SN3_00103265,SN3_00201135,SN3_00201205,SN3_00201405,SN3_00301840,SN3_00600110,SN3_00700730,SN3_00900035,SN3_00900980,SN3_01500720,SN3_01600085,SN3_01900030,SN3_01900255,SN3_02200105,SN3_02500215,SN3_02800410,SN3_03300035,SN3_03300285,SN3_03700215,SN3_04700045,	11.5	2.68	3.07	5.27879e-05	0.000599121	0.00126691		SN3_01600085	ribosomal protein rps21
SN3_00101420	SN3_00101420-mRNA-1	S. neurona SN3	sneu_scaffold00001:4,246,308..4,262,230(+)	spry domain-containing protein	SN3_00101420			GO:0043603	cellular amide metabolic process	186	21	SN3_00102300,SN3_00103265,SN3_00201135,SN3_00201205,SN3_00201405,SN3_00301840,SN3_00600110,SN3_00700730,SN3_00900035,SN3_00900980,SN3_01500720,SN3_01600085,SN3_01900030,SN3_01900255,SN3_02200105,SN3_02500215,SN3_02800410,SN3_03300035,SN3_03300285,SN3_03700215,SN3_04700045,	11.3	2.62	3	7.08034e-05	0.000599121	0.00169928		SN3_01900030	ribosomal-ubiquitin protein rps27a
SN3_00101635	SN3_00101635-mRNA-1	S. neurona SN3	sneu_scaffold00001:5,146,312..5,177,434(-)	domain-containing protein	SN3_00101635			GO:0006412	translation	174	20	SN3_00102300,SN3_00103265,SN3_00201205,SN3_00201405,SN3_00301840,SN3_00600110,SN3_00700730,SN3_00900035,SN3_00900980,SN3_01500720,SN3_01600085,SN3_01900030,SN3_01900255,SN3_02200105,SN3_02500215,SN3_02800410,SN3_03300035,SN3_03300285,SN3_03700215,SN3_04700045,	11.5	2.67	3.04	8.62225e-05	0.000599121	0.00206934		SN3_02200105	60s acidic ribosomal protein p0
SN3_00101905	SN3_00101905-mRNA-1	S. neurona SN3	sneu_scaffold00001:5,916,779..5,934,285(-)	hypothetical protein	SN3_00101905			GO:0043043	peptide biosynthetic process	176	20	SN3_00102300,SN3_00103265,SN3_00201205,SN3_00201405,SN3_00301840,SN3_00600110,SN3_00700730,SN3_00900035,SN3_00900980,SN3_01500720,SN3_01600085,SN3_01900030,SN3_01900255,SN3_02200105,SN3_02500215,SN3_02800410,SN3_03300035,SN3_03300285,SN3_03700215,SN3_04700045,	11.4	2.64	3	9.98535e-05	0.000599121	0.00239648		SN3_02500215	ribosomal protein rpl37a
SN3_00102265	SN3_00102265-mRNA-1	S. neurona SN3	sneu_scaffold00001:6,874,827..6,891,387(-)	hypothetical protein TGME49_030930	SN3_00102265			GO:0006518	peptide metabolic process	180	20	SN3_00102300,SN3_00103265,SN3_00201205,SN3_00201405,SN3_00301840,SN3_00600110,SN3_00700730,SN3_00900035,SN3_00900980,SN3_01500720,SN3_01600085,SN3_01900030,SN3_01900255,SN3_02200105,SN3_02500215,SN3_02800410,SN3_03300035,SN3_03300285,SN3_03700215,SN3_04700045,	11.1	2.58	2.93	0.000132992	0.000638361	0.00319181		SN3_02800410	40s ribosomal protein s5
SN3_00102300	SN3_00102300-mRNA-1	S. neurona SN3	sneu_scaffold00001:7,001,718..7,013,122(+)	eukaryotic initiation factor-2 beta	SN3_00102300			GO:1901566	organonitrogen compound biosynthetic process	236	22	SN3_00102300,SN3_00103265,SN3_00201135,SN3_00201205,SN3_00201405,SN3_00301840,SN3_00600110,SN3_00700730,SN3_00900035,SN3_00900980,SN3_01500720,SN3_01600085,SN3_01900030,SN3_01900255,SN3_02100010,SN3_02200105,SN3_02500215,SN3_02800410,SN3_03300035,SN3_03300285,SN3_03700215,SN3_04700045,	9.3	2.16	2.45	0.00061148	0.00244592	0.0146755		SN3_03300035	40s ribosomal protein s16
SN3_00102535	SN3_00102535-mRNA-1	S. neurona SN3	sneu_scaffold00001:7,766,793..7,771,947(-)	pdi family protein	SN3_00102535			GO:1901564	organonitrogen compound metabolic process	289	24	SN3_00102300,SN3_00103265,SN3_00201135,SN3_00201205,SN3_00201405,SN3_00301840,SN3_00400330,SN3_00501080,SN3_00600110,SN3_00700730,SN3_00900035,SN3_00900980,SN3_01500720,SN3_01600085,SN3_01900030,SN3_01900255,SN3_02100010,SN3_02200105,SN3_02500215,SN3_02800410,SN3_03300035,SN3_03300285,SN3_03700215,SN3_04700045,	8.3	1.93	2.18	0.0015713	0.00538731	0.0377112		SN3_03300285	ribosomal protein rpl4
SN3_00102560	SN3_00102560-mRNA-1	S. neurona SN3	sneu_scaffold00001:7,803,524..7,818,403(-)	conserved hypothetical protein	SN3_00102560			GO:0044271	cellular nitrogen compound biosynthetic process	272	22	SN3_00102300,SN3_00103265,SN3_00201135,SN3_00201205,SN3_00201405,SN3_00301840,SN3_00600110,SN3_00700730,SN3_00900035,SN3_00900980,SN3_01500720,SN3_01600085,SN3_01900030,SN3_01900255,SN3_02100010,SN3_02200105,SN3_02500215,SN3_02800410,SN3_03300035,SN3_03300285,SN3_03700215,SN3_04700045,	8.1	1.88	2.09	0.0034811	0.0104433	0.0835464		SN3_03700215	40s ribosomal protein s23
SN3_00102665	SN3_00102665-mRNA-1	S. neurona SN3	sneu_scaffold00001:8,186,395..8,200,359(+)	major facilitator family protein	SN3_00102665			GO:0044267	cellular protein metabolic process	375	27	SN3_00102300,SN3_00103230,SN3_00103265,SN3_00201205,SN3_00201405,SN3_00301840,SN3_00400290,SN3_00501425,SN3_00600110,SN3_00700730,SN3_00900035,SN3_00900980,SN3_01500465,SN3_01500720,SN3_01600085,SN3_01800365,SN3_01900030,SN3_01900170,SN3_01900255,SN3_02200105,SN3_02500215,SN3_02600525,SN3_02800410,SN3_03300035,SN3_03300285,SN3_03700215,SN3_04700045,	7.2	1.67	1.89	0.00544383	0.0145169	0.130652
SN3_00103230	SN3_00103230-mRNA-1	S. neurona SN3	sneu_scaffold00001:9,998,299..10,007,255(+)	histone deacetylase	SN3_00103230			GO:0034645	cellular macromolecule biosynthetic process	260	20	SN3_00102300,SN3_00103265,SN3_00201205,SN3_00201405,SN3_00301840,SN3_00600110,SN3_00700730,SN3_00900035,SN3_00900980,SN3_01500720,SN3_01600085,SN3_01900030,SN3_01900255,SN3_02200105,SN3_02500215,SN3_02800410,SN3_03300035,SN3_03300285,SN3_03700215,SN3_04700045,	7.7	1.78	1.96	0.0091364	0.0219274	0.219274
SN3_00103265	SN3_00103265-mRNA-1	S. neurona SN3	sneu_scaffold00001:10,102,476..10,113,074(+)	ribosomal protein rpl3	SN3_00103265			GO:0009059	macromolecule biosynthetic process	263	20	SN3_00102300,SN3_00103265,SN3_00201205,SN3_00201405,SN3_00301840,SN3_00600110,SN3_00700730,SN3_00900035,SN3_00900980,SN3_01500720,SN3_01600085,SN3_01900030,SN3_01900255,SN3_02200105,SN3_02500215,SN3_02800410,SN3_03300035,SN3_03300285,SN3_03700215,SN3_04700045,	7.6	1.76	1.93	0.0102545	0.0219372	0.246107
SN3_00103415	SN3_00103415-mRNA-1	S. neurona SN3	sneu_scaffold00001:10,605,347..10,626,536(+)	alpha beta hydrolase family protein	SN3_00103415			GO:0009987	cellular process	1028	57	SN3_00100290,SN3_00100675,SN3_00102300,SN3_00103230,SN3_00103265,SN3_00103545,SN3_00200535,SN3_00201135,SN3_00201205,SN3_00201405,SN3_00300515,SN3_00300860,SN3_00301840,SN3_00400290,SN3_00400330,SN3_00500195,SN3_00501080,SN3_00501425,SN3_00600110,SN3_00700720,SN3_00700730,SN3_00800440,SN3_00900035,SN3_00900845,SN3_00900980,SN3_01100460,SN3_01200110,SN3_01200275,SN3_01200915,SN3_01300560,SN3_01500…	5.5	1.29	1.59	0.0109686	0.0219372	0.263247
SN3_00103455	SN3_00103455-mRNA-1	S. neurona SN3	sneu_scaffold00001:10,742,863..10,747,624(+)	inhibitor of cysteine protease 1	SN3_00103455			GO:1901576	organic substance biosynthetic process	360	24	SN3_00102300,SN3_00103265,SN3_00201135,SN3_00201205,SN3_00201405,SN3_00301840,SN3_00600110,SN3_00700730,SN3_00900035,SN3_00900980,SN3_01200275,SN3_01500720,SN3_01600085,SN3_01900030,SN3_01900255,SN3_02100010,SN3_02200105,SN3_02500215,SN3_02500395,SN3_02800410,SN3_03300035,SN3_03300285,SN3_03700215,SN3_04700045,	6.7	1.55	1.7	0.0212176	0.0374535	0.509222
SN3_00103545	SN3_00103545-mRNA-1	S. neurona SN3	sneu_scaffold00001:11,041,455..11,068,795(+)	3 5 -cyclic nucleotide phosphodiesterase domain-containing protein	SN3_00103545			GO:0044249	cellular biosynthetic process	361	24	SN3_00102300,SN3_00103265,SN3_00201135,SN3_00201205,SN3_00201405,SN3_00301840,SN3_00600110,SN3_00700730,SN3_00900035,SN3_00900980,SN3_01200275,SN3_01500720,SN3_01600085,SN3_01900030,SN3_01900255,SN3_02100010,SN3_02200105,SN3_02500215,SN3_02500395,SN3_02800410,SN3_03300035,SN3_03300285,SN3_03700215,SN3_04700045,	6.6	1.54	1.69	0.0218479	0.0374535	0.524349
SN3_00200135	SN3_00200135-mRNA-1	S. neurona SN3	sneu_scaffold00002:512,269..526,329(+)	multi-pass transmembrane protein	SN3_00200135			GO:0071840	cellular component organization or biogenesis	94	9	SN3_00100290,SN3_00100675,SN3_00103230,SN3_01200110,SN3_02200105,SN3_02400540,SN3_02400565,SN3_02600405,SN3_03900195,	9.6	2.22	2.33	0.0245391	0.0379877	0.588938
SN3_00200535	SN3_00200535-mRNA-1	S. neurona SN3	sneu_scaffold00002:1,643,647..1,659,552(-)	s1 p1 nuclease	SN3_00200535			GO:0034641	cellular nitrogen compound metabolic process	486	30	SN3_00100290,SN3_00102300,SN3_00103265,SN3_00200535,SN3_00201135,SN3_00201205,SN3_00201405,SN3_00301840,SN3_00400330,SN3_00500195,SN3_00501080,SN3_00600110,SN3_00700730,SN3_00900035,SN3_00900980,SN3_01100460,SN3_01500720,SN3_01600085,SN3_01800630,SN3_01900030,SN3_01900255,SN3_02100010,SN3_02200105,SN3_02500215,SN3_02600525,SN3_02800410,SN3_03300035,SN3_03300285,SN3_03700215,SN3_04700045,	6.2	1.43	1.59	0.0253513	0.0379877	0.608432
SN3_00200840	SN3_00200840-mRNA-1	S. neurona SN3	sneu_scaffold00002:2,726,575..2,734,293(+)	60s ribosomal protein	SN3_00200840			GO:0009058	biosynthetic process	388	25	SN3_00102300,SN3_00103265,SN3_00201135,SN3_00201205,SN3_00201405,SN3_00301840,SN3_00600110,SN3_00700730,SN3_00900035,SN3_00900980,SN3_01200275,SN3_01500720,SN3_01600085,SN3_01900030,SN3_01900255,SN3_02100010,SN3_02200105,SN3_02500215,SN3_02500395,SN3_02800410,SN3_03300035,SN3_03300285,SN3_03700215,SN3_03900195,SN3_04700045,	6.4	1.49	1.64	0.0269079	0.0379877	0.64579
SN3_00200955	SN3_00200955-mRNA-1	S. neurona SN3	sneu_scaffold00002:3,059,691..3,075,013(-)	transmembrane protein	SN3_00200955			GO:0019538	protein metabolic process	452	28	SN3_00102300,SN3_00103230,SN3_00103265,SN3_00201205,SN3_00201405,SN3_00301840,SN3_00400290,SN3_00501425,SN3_00600110,SN3_00700730,SN3_00900035,SN3_00900980,SN3_01500465,SN3_01500720,SN3_01600085,SN3_01800365,SN3_01900030,SN3_01900170,SN3_01900255,SN3_02200105,SN3_02500215,SN3_02600525,SN3_02800410,SN3_03300035,SN3_03300285,SN3_03700215,SN3_03800105,SN3_04700045,	6.2	1.44	1.59	0.0298616	0.0384845	0.716677
SN3_00201135	SN3_00201135-mRNA-1	S. neurona SN3	sneu_scaffold00002:3,765,605..3,784,948(+)	asparagine synthetase	SN3_00201135			GO:0010467	gene expression	295	20	SN3_00102300,SN3_00103265,SN3_00201205,SN3_00201405,SN3_00301840,SN3_00600110,SN3_00700730,SN3_00900035,SN3_00900980,SN3_01500720,SN3_01600085,SN3_01900030,SN3_01900255,SN3_02200105,SN3_02500215,SN3_02800410,SN3_03300035,SN3_03300285,SN3_03700215,SN3_04700045,	6.8	1.57	1.7	0.0304669	0.0384845	0.731205
SN3_00201205	SN3_00201205-mRNA-1	S. neurona SN3	sneu_scaffold00002:4,023,473..4,029,162(-)	ribosomal protein rpl15	SN3_00201205			GO:0006414	translational elongation	15	3	SN3_00900980,SN3_01900255,SN3_02200105,	20	4.64	4.74	0.0356619	0.0407564	0.855884
SN3_00201405	SN3_00201405-mRNA-1	S. neurona SN3	sneu_scaffold00002:4,615,801..4,625,498(+)	eukaryotic translation initiation factor	SN3_00201405			GO:1902589	single-organism organelle organization	15	3	SN3_00103230,SN3_02400565,SN3_02600405,	20	4.64	4.74	0.0356619	0.0407564	0.855884
SN3_00202200	SN3_00202200-mRNA-1	S. neurona SN3	sneu_scaffold00002:7,349,997..7,383,983(-)	anonymous antigen-	SN3_00202200			GO:0006289	nucleotide-excision repair	6	2	SN3_01100460,SN3_02600525,	33.3	7.73	7.85	0.0402814	0.0425218	0.966755
SN3_00202460	SN3_00202460-mRNA-1	S. neurona SN3	sneu_scaffold00002:8,170,235..8,189,631(-)	ser arg-rich splicing	SN3_00202460			GO:0042254	ribosome biogenesis	28	4	SN3_00100290,SN3_01200110,SN3_02200105,SN3_02400540,	14.3	3.31	3.4	0.0407501	0.0425218	0.978002
SN3_00300275	SN3_00300275-mRNA-1	S. neurona SN3	sneu_scaffold00003:860,166..869,217(-)	ribosomal l1p l10e family protein	SN3_00300275			GO:0050794	regulation of cellular process	140	11	SN3_00103545,SN3_00400300,SN3_00500225,SN3_00500680,SN3_00700720,SN3_00900845,SN3_01500450,SN3_01700040,SN3_02800025,SN3_03100065,SN3_03700105,	7.9	1.82	1.91	0.0446009	0.0446009	1
SN3_00300310	SN3_00300310-mRNA-1	S. neurona SN3	sneu_scaffold00003:952,718..959,272(+)	splicing factor 3b subunit	SN3_00300310
SN3_00300515	SN3_00300515-mRNA-1	S. neurona SN3	sneu_scaffold00003:1,566,255..1,576,027(-)	protein	SN3_00300515		cellular component	ID	Name	Bgd count	Result count	Result gene list	Pct of bgd	Fold enrichment	Odds ratio	P-value	Benjamini	Bonferroni
SN3_00300585	SN3_00300585-mRNA-1	S. neurona SN3	sneu_scaffold00003:1,866,449..1,871,086(+)	rhoptry protein rop9	SN3_00300585			GO:0030529	ribonucleoprotein complex	137	18	SN3_00100290,SN3_00100675,SN3_00103265,SN3_00201205,SN3_00301840,SN3_00600110,SN3_00700730,SN3_00900035,SN3_01500720,SN3_01600085,SN3_01900030,SN3_02200105,SN3_02500215,SN3_02600405,SN3_02800410,SN3_03300035,SN3_03300285,SN3_03700215,	13.1	3.05	3.45	4.21361e-05	0.000674178	0.000674178
SN3_00300860	SN3_00300860-mRNA-1	S. neurona SN3	sneu_scaffold00003:2,595,607..2,613,506(+)	initiation subunit 2 family protein	SN3_00300860			GO:0005840	ribosome	115	15	SN3_00103265,SN3_00201205,SN3_00301840,SN3_00600110,SN3_00700730,SN3_00900035,SN3_01500720,SN3_01600085,SN3_01900030,SN3_02200105,SN3_02500215,SN3_02800410,SN3_03300035,SN3_03300285,SN3_03700215,	13	3.02	3.34	0.00021242	0.00169936	0.00339873
SN3_00300895	SN3_00300895-mRNA-1	S. neurona SN3	sneu_scaffold00003:2,710,573..2,722,660(-)	u6 snrna-associated sm-like protein lsm8	SN3_00300895			GO:0044444	cytoplasmic part	187	19	SN3_00100675,SN3_00103265,SN3_00201205,SN3_00301840,SN3_00600110,SN3_00700730,SN3_00800440,SN3_00900035,SN3_00900980,SN3_01300560,SN3_01500720,SN3_01600085,SN3_01900030,SN3_02200105,SN3_02500215,SN3_02800410,SN3_03300035,SN3_03300285,SN3_03700215,	10.2	2.36	2.64	0.000576794	0.00307623	0.0092287
SN3_00300940	SN3_00300940-mRNA-1	S. neurona SN3	sneu_scaffold00003:2,923,950..2,933,996(-)	integral membrane gns1 sur4 family protein	SN3_00300940			GO:0043228	non-membrane-bounded organelle	174	17	SN3_00103265,SN3_00201205,SN3_00301840,SN3_00600110,SN3_00700730,SN3_00900035,SN3_01500720,SN3_01600085,SN3_01800105,SN3_01900030,SN3_02200105,SN3_02400540,SN3_02500215,SN3_02800410,SN3_03300035,SN3_03300285,SN3_03700215,	9.8	2.27	2.5	0.001733	0.00497	0.027728
SN3_00301355	SN3_00301355-mRNA-1	S. neurona SN3	sneu_scaffold00003:4,184,243..4,209,193(-)	ankyrin repeat-containing protein	SN3_00301355			GO:0043232	intracellular non-membrane-bounded organelle	174	17	SN3_00103265,SN3_00201205,SN3_00301840,SN3_00600110,SN3_00700730,SN3_00900035,SN3_01500720,SN3_01600085,SN3_01800105,SN3_01900030,SN3_02200105,SN3_02400540,SN3_02500215,SN3_02800410,SN3_03300035,SN3_03300285,SN3_03700215,	9.8	2.27	2.5	0.001733	0.00497	0.027728
SN3_00301400	SN3_00301400-mRNA-1	S. neurona SN3	sneu_scaffold00003:4,414,627..4,441,348(-)	heat repeat-containing protein	SN3_00301400			GO:0005737	cytoplasm	241	21	SN3_00100675,SN3_00103265,SN3_00201205,SN3_00301840,SN3_00400290,SN3_00600110,SN3_00700730,SN3_00800440,SN3_00900035,SN3_00900980,SN3_01300560,SN3_01500720,SN3_01600085,SN3_01900030,SN3_01900255,SN3_02200105,SN3_02500215,SN3_02800410,SN3_03300035,SN3_03300285,SN3_03700215,	8.7	2.02	2.26	0.00186375	0.00497	0.02982
SN3_00301420	SN3_00301420-mRNA-1	S. neurona SN3	sneu_scaffold00003:4,496,861..4,502,465(-)	60s ribosomal protein	SN3_00301420			GO:0043229	intracellular organelle	315	24	SN3_00100290,SN3_00103265,SN3_00201205,SN3_00301840,SN3_00600110,SN3_00700720,SN3_00700730,SN3_00800440,SN3_00900035,SN3_01100460,SN3_01300560,SN3_01500720,SN3_01600085,SN3_01800105,SN3_01900030,SN3_02200105,SN3_02400540,SN3_02500215,SN3_02600405,SN3_02600525,SN3_02800410,SN3_03300035,SN3_03300285,SN3_03700215,	7.6	1.77	1.98	0.00464677	0.0089185	0.0743483
SN3_00301780	SN3_00301780-mRNA-1	S. neurona SN3	sneu_scaffold00003:5,888,976..5,901,083(-)	hypothetical protein	SN3_00301780			GO:0032991	macromolecular complex	297	23	SN3_00100290,SN3_00100675,SN3_00103265,SN3_00201205,SN3_00301840,SN3_00600110,SN3_00700730,SN3_00800440,SN3_00900035,SN3_00900980,SN3_01100460,SN3_01500720,SN3_01600085,SN3_01800105,SN3_01900030,SN3_02200105,SN3_02500215,SN3_02600405,SN3_02800410,SN3_03100085,SN3_03300035,SN3_03300285,SN3_03700215,	7.7	1.8	2.01	0.00467341	0.0089185	0.0747746
SN3_00301840	SN3_00301840-mRNA-1	S. neurona SN3	sneu_scaffold00003:6,194,528..6,206,568(+)	ribosomal protein rps4	SN3_00301840			GO:0043226	organelle	317	24	SN3_00100290,SN3_00103265,SN3_00201205,SN3_00301840,SN3_00600110,SN3_00700720,SN3_00700730,SN3_00800440,SN3_00900035,SN3_01100460,SN3_01300560,SN3_01500720,SN3_01600085,SN3_01800105,SN3_01900030,SN3_02200105,SN3_02400540,SN3_02500215,SN3_02600405,SN3_02600525,SN3_02800410,SN3_03300035,SN3_03300285,SN3_03700215,	7.6	1.76	1.97	0.00501666	0.0089185	0.0802665
SN3_00400280	SN3_00400280-mRNA-1	S. neurona SN3	sneu_scaffold00004:855,323..877,536(-)	atp-binding cassette g family transporter abcg107	SN3_00400280			GO:0044424	intracellular part	440	28	SN3_00100290,SN3_00100675,SN3_00103265,SN3_00201205,SN3_00301840,SN3_00400290,SN3_00600110,SN3_00700720,SN3_00700730,SN3_00800440,SN3_00900035,SN3_00900980,SN3_01100460,SN3_01300560,SN3_01500720,SN3_01600085,SN3_01800105,SN3_01900030,SN3_01900255,SN3_02200105,SN3_02400540,SN3_02500215,SN3_02600405,SN3_02600525,SN3_02800410,SN3_03300035,SN3_03300285,SN3_03700215,	6.4	1.48	1.64	0.0219003	0.0350405	0.350405
SN3_00400285	SN3_00400285-mRNA-1	S. neurona SN3	sneu_scaffold00004:877,408..890,127(+)	hypothetical protein	SN3_00400285			GO:0005622	intracellular	489	30	SN3_00100290,SN3_00100675,SN3_00103265,SN3_00201205,SN3_00301840,SN3_00400290,SN3_00500105,SN3_00600110,SN3_00700720,SN3_00700730,SN3_00800440,SN3_00900035,SN3_00900980,SN3_01100460,SN3_01300560,SN3_01500450,SN3_01500720,SN3_01600085,SN3_01800105,SN3_01900030,SN3_01900255,SN3_02200105,SN3_02400540,SN3_02500215,SN3_02600405,SN3_02600525,SN3_02800410,SN3_03300035,SN3_03300285,SN3_03700215,	6.1	1.42	1.58	0.0273059	0.0388571	0.436894
SN3_00400290	SN3_00400290-mRNA-1	S. neurona SN3	sneu_scaffold00004:893,350..903,907(-)	heat shock protein hsp60	SN3_00400290			GO:0044464	cell part	495	30	SN3_00100290,SN3_00100675,SN3_00103265,SN3_00201205,SN3_00301840,SN3_00400290,SN3_00500105,SN3_00600110,SN3_00700720,SN3_00700730,SN3_00800440,SN3_00900035,SN3_00900980,SN3_01100460,SN3_01300560,SN3_01500450,SN3_01500720,SN3_01600085,SN3_01800105,SN3_01900030,SN3_01900255,SN3_02200105,SN3_02400540,SN3_02500215,SN3_02600405,SN3_02600525,SN3_02800410,SN3_03300035,SN3_03300285,SN3_03700215,	6.1	1.41	1.56	0.0315714	0.0388571	0.505142
SN3_00400300	SN3_00400300-mRNA-1	S. neurona SN3	sneu_scaffold00004:933,285..940,961(+)	proliferating cell nuclear antigen	SN3_00400300			GO:0005623	cell	495	30	SN3_00100290,SN3_00100675,SN3_00103265,SN3_00201205,SN3_00301840,SN3_00400290,SN3_00500105,SN3_00600110,SN3_00700720,SN3_00700730,SN3_00800440,SN3_00900035,SN3_00900980,SN3_01100460,SN3_01300560,SN3_01500450,SN3_01500720,SN3_01600085,SN3_01800105,SN3_01900030,SN3_01900255,SN3_02200105,SN3_02400540,SN3_02500215,SN3_02600405,SN3_02600525,SN3_02800410,SN3_03300035,SN3_03300285,SN3_03700215,	6.1	1.41	1.56	0.0315714	0.0388571	0.505142
SN3_00400330	SN3_00400330-mRNA-1	S. neurona SN3	sneu_scaffold00004:1,002,508..1,019,446(+)	phosphoglycerate mutase pgmii	SN3_00400330			GO:0044391	ribosomal subunit	15	3	SN3_00900035,SN3_02800410,SN3_03700215,	20	4.64	4.74	0.0356619	0.0407564	0.57059
SN3_00400350	SN3_00400350-mRNA-1	S. neurona SN3	sneu_scaffold00004:1,088,829..1,109,120(+)	hypothetical protein	SN3_00400350			GO:0044446	intracellular organelle part	124	10	SN3_00100290,SN3_00800440,SN3_00900035,SN3_01100460,SN3_01300560,SN3_01800105,SN3_02400540,SN3_02600405,SN3_02800410,SN3_03700215,	8.1	1.87	1.96	0.0474134	0.0474134	0.758614
SN3_00400395	SN3_00400395-mRNA-1	S. neurona SN3	sneu_scaffold00004:1,232,212..1,252,074(-)	aminopeptidase n	SN3_00400395			GO:0044422	organelle part	124	10	SN3_00100290,SN3_00800440,SN3_00900035,SN3_01100460,SN3_01300560,SN3_01800105,SN3_02400540,SN3_02600405,SN3_02800410,SN3_03700215,	8.1	1.87	1.96	0.0474134	0.0474134	0.758614
SN3_00400590	SN3_00400590-mRNA-1	S. neurona SN3	sneu_scaffold00004:2,020,246..2,035,504(-)	hypothetical protein NCLIV_008170	SN3_00400590
SN3_00400635	SN3_00400635-mRNA-1	S. neurona SN3	sneu_scaffold00004:2,233,504..2,246,300(-)	ubiquitin-conjugating enzyme subfamily protein	SN3_00400635
SN3_00401095	SN3_00401095-mRNA-1	S. neurona SN3	sneu_scaffold00004:3,964,427..4,003,839(+)	conserved hypothetical protein	SN3_00401095
SN3_00401525	SN3_00401525-mRNA-1	S. neurona SN3	sneu_scaffold00004:5,522,805..5,565,181(-)	tyrosine kinase-like protein	SN3_00401525
SN3_00500105	SN3_00500105-mRNA-1	S. neurona SN3	sneu_scaffold00005:370,266..375,840(+)	actin depolymerizing factor adf	SN3_00500105
SN3_00500195	SN3_00500195-mRNA-1	S. neurona SN3	sneu_scaffold00005:681,537..699,752(-)	n6-adenosine-methyltransferase	SN3_00500195
SN3_00500225	SN3_00500225-mRNA-1	S. neurona SN3	sneu_scaffold00005:888,882..899,807(-)	ap2 domain transcription factor ap2viii-7	SN3_00500225
SN3_00500280	SN3_00500280-mRNA-1	S. neurona SN3	sneu_scaffold00005:992,951..1,001,818(-)	chch domain-containing protein	SN3_00500280
SN3_00500320	SN3_00500320-mRNA-1	S. neurona SN3	sneu_scaffold00005:1,140,706..1,154,092(-)	tetratricopeptide repeat-containing protein	SN3_00500320
SN3_00500385	SN3_00500385-mRNA-1	S. neurona SN3	sneu_scaffold00005:1,267,184..1,282,751(-)	hypothetical protein	SN3_00500385
SN3_00500680	SN3_00500680-mRNA-1	S. neurona SN3	sneu_scaffold00005:2,265,678..2,276,839(-)	maf1 regulator	SN3_00500680
SN3_00501070	SN3_00501070-mRNA-1	S. neurona SN3	sneu_scaffold00005:3,779,243..3,792,366(-)	rna recognition motif-containing protein	SN3_00501070
SN3_00501080	SN3_00501080-mRNA-1	S. neurona SN3	sneu_scaffold00005:3,798,789..3,811,991(+)	phosphorylase family protein	SN3_00501080
SN3_00501425	SN3_00501425-mRNA-1	S. neurona SN3	sneu_scaffold00005:4,966,686..4,987,216(-)	calcium-dependent protein kinase cdpk2a	SN3_00501425
SN3_00600110	SN3_00600110-mRNA-1	S. neurona SN3	sneu_scaffold00006:393,024..415,695(+)	ribosomal protein rpl5	SN3_00600110
SN3_00600195	SN3_00600195-mRNA-1	S. neurona SN3	sneu_scaffold00006:570,047..579,769(+)	zinc finger protein	SN3_00600195
SN3_00600340	SN3_00600340-mRNA-1	S. neurona SN3	sneu_scaffold00006:1,122,519..1,134,680(+)	transmembrane protein	SN3_00600340
SN3_00600395	SN3_00600395-mRNA-1	S. neurona SN3	sneu_scaffold00006:1,349,446..1,354,237(-)	ribosomal protein rps25	SN3_00600395
SN3_00600455	SN3_00600455-mRNA-1	S. neurona SN3	sneu_scaffold00006:1,625,456..1,644,816(-)	wd-40 repeat protein	SN3_00600455
SN3_00600685	SN3_00600685-mRNA-1	S. neurona SN3	sneu_scaffold00006:2,270,849..2,296,050(-)	hypothetical protein	SN3_00600685
SN3_00600720	SN3_00600720-mRNA-1	S. neurona SN3	sneu_scaffold00006:2,398,170..2,405,852(-)	rhoptry neck protein ron6	SN3_00600720
SN3_00600950	SN3_00600950-mRNA-1	S. neurona SN3	sneu_scaffold00006:3,259,809..3,272,649(-)	rna recognition motif-containing protein	SN3_00600950
SN3_00601025	SN3_00601025-mRNA-1	S. neurona SN3	sneu_scaffold00006:3,636,231..3,648,022(-)	ubiquitin-conjugating enzyme	SN3_00601025
SN3_00601060	SN3_00601060-mRNA-1	S. neurona SN3	sneu_scaffold00006:3,756,655..3,785,183(+)	pa domain protein	SN3_00601060
SN3_00700450	SN3_00700450-mRNA-1	S. neurona SN3	sneu_scaffold00007:1,227,618..1,234,313(-)	sec61beta family protein	SN3_00700450
SN3_00700720	SN3_00700720-mRNA-1	S. neurona SN3	sneu_scaffold00007:2,128,483..2,149,050(-)	protein disulfide isomerase-related protein	SN3_00700720
SN3_00700730	SN3_00700730-mRNA-1	S. neurona SN3	sneu_scaffold00007:2,189,925..2,200,048(-)	ribosomal protein rpl35a	SN3_00700730
SN3_00700735	SN3_00700735-mRNA-1	S. neurona SN3	sneu_scaffold00007:2,203,069..2,212,774(+)	calmodulin	SN3_00700735
SN3_00701105	SN3_00701105-mRNA-1	S. neurona SN3	sneu_scaffold00007:3,294,479..3,337,288(-)	sarco endoplasmic reticulum ca2+-atpase	SN3_00701105
SN3_00800125	SN3_00800125-mRNA-1	S. neurona SN3	sneu_scaffold00008:498,722..511,597(+)	hypothetical protein TGME49_088270	SN3_00800125
SN3_00800135	SN3_00800135-mRNA-1	S. neurona SN3	sneu_scaffold00008:519,692..524,576(-)	hypothetical protein	SN3_00800135
SN3_00800440	SN3_00800440-mRNA-1	S. neurona SN3	sneu_scaffold00008:1,467,355..1,488,262(+)	vacuolar atp synthase subunit	SN3_00800440
SN3_00800670	SN3_00800670-mRNA-1	S. neurona SN3	sneu_scaffold00008:2,192,492..2,201,271(+)	rna recognition motif-containing protein	SN3_00800670
SN3_00800815	SN3_00800815-mRNA-1	S. neurona SN3	sneu_scaffold00008:2,606,800..2,613,384(+)	ef hand domain-containing protein	SN3_00800815
SN3_00800835	SN3_00800835-mRNA-1	S. neurona SN3	sneu_scaffold00008:2,650,594..2,665,635(+)	proliferation-associated protein 2g4	SN3_00800835
SN3_00801155	SN3_00801155-mRNA-1	S. neurona SN3	sneu_scaffold00008:3,954,302..3,968,177(+)	domain-containing protein	SN3_00801155
SN3_00900035	SN3_00900035-mRNA-1	S. neurona SN3	sneu_scaffold00009:160,779..166,912(-)	ribosomal protein rpl13a	SN3_00900035
SN3_00900180	SN3_00900180-mRNA-1	S. neurona SN3	sneu_scaffold00009:757,612..766,483(-)	rub1 conjugating enzyme	SN3_00900180
SN3_00900295	SN3_00900295-mRNA-1	S. neurona SN3	sneu_scaffold00009:1,146,527..1,156,061(-)	conserved hypothetical protein	SN3_00900295
SN3_00900330	SN3_00900330-mRNA-1	S. neurona SN3	sneu_scaffold00009:1,226,398..1,249,644(-)	heat repeat-containing protein	SN3_00900330
SN3_00900345	SN3_00900345-mRNA-1	S. neurona SN3	sneu_scaffold00009:1,313,743..1,332,089(+)	hypothetical protein	SN3_00900345
SN3_00900515	SN3_00900515-mRNA-1	S. neurona SN3	sneu_scaffold00009:1,819,294..1,833,283(-)	rna recognition motif-containing protein	SN3_00900515
SN3_00900755	SN3_00900755-mRNA-1	S. neurona SN3	sneu_scaffold00009:2,763,468..2,785,715(+)	eukaryotic translation initiation factor 3 subunit	SN3_00900755
SN3_00900845	SN3_00900845-mRNA-1	S. neurona SN3	sneu_scaffold00009:3,076,163..3,088,867(-)	thioredoxin	SN3_00900845
SN3_00900980	SN3_00900980-mRNA-1	S. neurona SN3	sneu_scaffold00009:3,723,963..3,729,966(-)	ef-1 guanine nucleotide exchange domain-containing protein	SN3_00900980
SN3_01000225	SN3_01000225-mRNA-1	S. neurona SN3	sneu_scaffold00010:770,170..786,239(-)	polyketide cyclase dehydrase	SN3_01000225
SN3_01000370	SN3_01000370-mRNA-1	S. neurona SN3	sneu_scaffold00010:1,333,373..1,335,825(-)	hypothetical protein	SN3_01000370
SN3_01000555	SN3_01000555-mRNA-1	S. neurona SN3	sneu_scaffold00010:1,884,141..1,892,924(+)	alveolin domain containing intermediate filament imc12	SN3_01000555
SN3_01000925	SN3_01000925-mRNA-1	S. neurona SN3	sneu_scaffold00010:3,232,618..3,237,130(-)	hypothetical protein	SN3_01000925
SN3_01100280	SN3_01100280-mRNA-1	S. neurona SN3	sneu_scaffold00011:947,270..970,119(+)	dual-specificity catalytic domain-containing	SN3_01100280
SN3_01100375	SN3_01100375-mRNA-1	S. neurona SN3	sneu_scaffold00011:1,290,613..1,296,791(+)	hypothetical protein	SN3_01100375
SN3_01100405	SN3_01100405-mRNA-1	S. neurona SN3	sneu_scaffold00011:1,461,995..1,481,673(+)	preprotein subunit	SN3_01100405
SN3_01100460	SN3_01100460-mRNA-1	S. neurona SN3	sneu_scaffold00011:1,728,847..1,748,729(-)	general transcription factor iih polypeptide 4 gtf2h4	SN3_01100460
SN3_01100490	SN3_01100490-mRNA-1	S. neurona SN3	sneu_scaffold00011:1,832,579..1,845,590(-)	IgA-specific	SN3_01100490
SN3_01200110	SN3_01200110-mRNA-1	S. neurona SN3	sneu_scaffold00012:367,166..378,025(+)	eukaryotic translation initiation factor 6	SN3_01200110
SN3_01200275	SN3_01200275-mRNA-1	S. neurona SN3	sneu_scaffold00012:897,987..922,024(-)	4-hydroxy-3-methylbut-2-enyl diphosphate reductase	SN3_01200275
SN3_01200360	SN3_01200360-mRNA-1	S. neurona SN3	sneu_scaffold00012:1,186,636..1,196,844(-)	ph domain protein	SN3_01200360
SN3_01200915	SN3_01200915-mRNA-1	S. neurona SN3	sneu_scaffold00012:3,309,964..3,342,610(+)	endonuclease exonuclease phosphatase family protein	SN3_01200915
SN3_01300015	SN3_01300015-mRNA-1	S. neurona SN3	sneu_scaffold00013:56,565..71,716(-)	n-acetyltransferase family protein	SN3_01300015
SN3_01300345	SN3_01300345-mRNA-1	S. neurona SN3	sneu_scaffold00013:1,101,588..1,107,248(+)	hypothetical protein TGME49_026570	SN3_01300345
SN3_01300355	SN3_01300355-mRNA-1	S. neurona SN3	sneu_scaffold00013:1,133,447..1,146,305(-)	cytochrome c oxidase subunit	SN3_01300355
SN3_01300375	SN3_01300375-mRNA-1	S. neurona SN3	sneu_scaffold00013:1,241,589..1,254,432(+)	zinc binding protein	SN3_01300375
SN3_01300475	SN3_01300475-mRNA-1	S. neurona SN3	sneu_scaffold00013:1,684,719..1,732,607(+)	amylo-alpha- -glucosidase	SN3_01300475
SN3_01300560	SN3_01300560-mRNA-1	S. neurona SN3	sneu_scaffold00013:1,999,917..2,010,232(+)	eukaryotic porin protein	SN3_01300560
SN3_01400520	SN3_01400520-mRNA-1	S. neurona SN3	sneu_scaffold00014:1,759,214..1,775,959(-)	gpi-anchored micronemal antigen	SN3_01400520
SN3_01500030	SN3_01500030-mRNA-1	S. neurona SN3	sneu_scaffold00015:99,876..111,832(+)	hypothetical protein	SN3_01500030
SN3_01500145	SN3_01500145-mRNA-1	S. neurona SN3	sneu_scaffold00015:465,590..470,801(-)	60s ribosomal protein l27a	SN3_01500145
SN3_01500450	SN3_01500450-mRNA-1	S. neurona SN3	sneu_scaffold00015:1,388,451..1,401,147(-)	ras-related protein rab11	SN3_01500450
SN3_01500465	SN3_01500465-mRNA-1	S. neurona SN3	sneu_scaffold00015:1,438,291..1,447,109(-)	peptidyl-prolyl cis-trans isomerase family 1	SN3_01500465
SN3_01500480	SN3_01500480-mRNA-1	S. neurona SN3	sneu_scaffold00015:1,491,090..1,513,044(+)	p25-alpha family	SN3_01500480
SN3_01500580	SN3_01500580-mRNA-1	S. neurona SN3	sneu_scaffold00015:1,850,005..1,858,283(+)	lactate dehydrogenase ldh1	SN3_01500580
SN3_01500720	SN3_01500720-mRNA-1	S. neurona SN3	sneu_scaffold00015:2,232,253..2,239,058(+)	40s ribosomal protein	SN3_01500720
SN3_01500755	SN3_01500755-mRNA-1	S. neurona SN3	sneu_scaffold00015:2,361,714..2,365,633(+)	hypothetical protein	SN3_01500755
SN3_01500900	SN3_01500900-mRNA-1	S. neurona SN3	sneu_scaffold00015:2,911,017..2,924,324(+)	zinc c3hc4 type (ring finger) domain-containing protein	SN3_01500900
SN3_01600085	SN3_01600085-mRNA-1	S. neurona SN3	sneu_scaffold00016:290,184..295,288(+)	ribosomal protein rps21	SN3_01600085
SN3_01600260	SN3_01600260-mRNA-1	S. neurona SN3	sneu_scaffold00016:876,977..897,835(-)	rna recognition motif-containing protein	SN3_01600260
SN3_01700040	SN3_01700040-mRNA-1	S. neurona SN3	sneu_scaffold00017:308,060..318,987(+)	thioredoxin domain-containing protein	SN3_01700040
SN3_01700245	SN3_01700245-mRNA-1	S. neurona SN3	sneu_scaffold00017:1,081,475..1,097,204(+)	atpase histidine kinase dna gyrase b hsp90 domain-containing protein	SN3_01700245
SN3_01700490	SN3_01700490-mRNA-1	S. neurona SN3	sneu_scaffold00017:1,891,376..1,914,176(-)	rna recognition motif-containing protein	SN3_01700490
SN3_01800105	SN3_01800105-mRNA-1	S. neurona SN3	sneu_scaffold00018:449,151..461,793(+)	myosin a	SN3_01800105
SN3_01800300	SN3_01800300-mRNA-1	S. neurona SN3	sneu_scaffold00018:982,978..992,195(+)	hypothetical protein	SN3_01800300
SN3_01800365	SN3_01800365-mRNA-1	S. neurona SN3	sneu_scaffold00018:1,141,429..1,156,073(+)	l-isoaspartyl protein carboxyl methyltransferase family protein	SN3_01800365
SN3_01800465	SN3_01800465-mRNA-1	S. neurona SN3	sneu_scaffold00018:1,410,656..1,417,114(-)	nac domain-containing protein	SN3_01800465
SN3_01800620	SN3_01800620-mRNA-1	S. neurona SN3	sneu_scaffold00018:1,969,683..1,973,650(+)	hypothetical protein	SN3_01800620
SN3_01800630	SN3_01800630-mRNA-1	S. neurona SN3	sneu_scaffold00018:1,978,566..1,984,244(+)	fad binding domain of dna photolyase domain-containing protein	SN3_01800630
SN3_01900030	SN3_01900030-mRNA-1	S. neurona SN3	sneu_scaffold00019:69,894..75,014(-)	ribosomal-ubiquitin protein rps27a	SN3_01900030
SN3_01900070	SN3_01900070-mRNA-1	S. neurona SN3	sneu_scaffold00019:169,989..183,031(+)	pyruvate dehydrogenase complex subunit pdh-e1alpha	SN3_01900070
SN3_01900170	SN3_01900170-mRNA-1	S. neurona SN3	sneu_scaffold00019:419,870..434,069(+)	tyrosine kinase-like protein	SN3_01900170
SN3_01900255	SN3_01900255-mRNA-1	S. neurona SN3	sneu_scaffold00019:719,276..722,170(+)	elongation factor 1-alpha	SN3_01900255
SN3_01900490	SN3_01900490-mRNA-1	S. neurona SN3	sneu_scaffold00019:1,406,003..1,424,086(+)	longevity-assurance protein domain-containing protein	SN3_01900490
SN3_02000185	SN3_02000185-mRNA-1	S. neurona SN3	sneu_scaffold00020:756,303..786,523(+)	afg1 family protein	SN3_02000185
SN3_02000385	SN3_02000385-mRNA-1	S. neurona SN3	sneu_scaffold00020:1,418,637..1,436,616(-)	60s ribosomal protein	SN3_02000385
SN3_02000515	SN3_02000515-mRNA-1	S. neurona SN3	sneu_scaffold00020:1,945,050..1,954,613(-)	transmembrane protein	SN3_02000515
SN3_02100010	SN3_02100010-mRNA-1	S. neurona SN3	sneu_scaffold00021:26,644..36,489(+)	s-adenosylmethionine synthase 2	SN3_02100010
SN3_02100015	SN3_02100015-mRNA-1	S. neurona SN3	sneu_scaffold00021:38,597..43,442(-)	rdx family protein	SN3_02100015
SN3_02100100	SN3_02100100-mRNA-1	S. neurona SN3	sneu_scaffold00021:385,375..392,820(+)	hypothetical protein	SN3_02100100
SN3_02200095	SN3_02200095-mRNA-1	S. neurona SN3	sneu_scaffold00022:374,065..434,594(-)	cs domain protein	SN3_02200095
SN3_02200105	SN3_02200105-mRNA-1	S. neurona SN3	sneu_scaffold00022:452,432..458,658(-)	60s acidic ribosomal protein p0	SN3_02200105
SN3_02200540	SN3_02200540-mRNA-1	S. neurona SN3	sneu_scaffold00022:1,798,054..1,805,534(+)	hypothetical protein	SN3_02200540
SN3_02200635	SN3_02200635-mRNA-1	S. neurona SN3	sneu_scaffold00022:2,059,371..2,110,819(-)	histone acetyltransferase taf1 250	SN3_02200635
SN3_02300065	SN3_02300065-mRNA-1	S. neurona SN3	sneu_scaffold00023:115,614..129,104(+)	transmembrane protein	SN3_02300065
SN3_02300185	SN3_02300185-mRNA-1	S. neurona SN3	sneu_scaffold00023:595,184..608,487(+)	fuse-binding protein 2 kh-type splicing regulatory protein	SN3_02300185
SN3_02300285	SN3_02300285-mRNA-1	S. neurona SN3	sneu_scaffold00023:883,418..912,198(-)	amine-terminal region of a tm vesicle-mediated sorter	SN3_02300285
SN3_02300530	SN3_02300530-mRNA-1	S. neurona SN3	sneu_scaffold00023:1,639,664..1,650,645(-)	transmembrane protein	SN3_02300530
SN3_02400455	SN3_02400455-mRNA-1	S. neurona SN3	sneu_scaffold00024:1,515,160..1,536,045(+)	er lumen protein retaining receptor	SN3_02400455
SN3_02400480	SN3_02400480-mRNA-1	S. neurona SN3	sneu_scaffold00024:1,655,052..1,684,771(-)	hypothetical protein	SN3_02400480
SN3_02400540	SN3_02400540-mRNA-1	S. neurona SN3	sneu_scaffold00024:1,875,693..1,896,951(+)	brca1 c terminus domain-containing protein	SN3_02400540
SN3_02400565	SN3_02400565-mRNA-1	S. neurona SN3	sneu_scaffold00024:2,013,619..2,022,295(-)	profilin	SN3_02400565
SN3_02500215	SN3_02500215-mRNA-1	S. neurona SN3	sneu_scaffold00025:527,467..532,929(-)	ribosomal protein rpl37a	SN3_02500215
SN3_02500310	SN3_02500310-mRNA-1	S. neurona SN3	sneu_scaffold00025:811,195..825,701(-)	mrna decapping enzyme	SN3_02500310
SN3_02500395	SN3_02500395-mRNA-1	S. neurona SN3	sneu_scaffold00025:1,105,597..1,118,462(+)	acyl carrier protein	SN3_02500395
SN3_02600200	SN3_02600200-mRNA-1	S. neurona SN3	sneu_scaffold00026:797,735..806,977(-)	g-protein beta wd-40 repeat containing protein	SN3_02600200
SN3_02600330	SN3_02600330-mRNA-1	S. neurona SN3	sneu_scaffold00026:1,196,951..1,206,024(+)	hypothetical protein	SN3_02600330
SN3_02600405	SN3_02600405-mRNA-1	S. neurona SN3	sneu_scaffold00026:1,422,440..1,432,575(-)	thioredoxin-like protein 4a	SN3_02600405
SN3_02600500	SN3_02600500-mRNA-1	S. neurona SN3	sneu_scaffold00026:1,773,128..1,787,802(-)	hypothetical protein NCLIV_002350	SN3_02600500
SN3_02600525	SN3_02600525-mRNA-1	S. neurona SN3	sneu_scaffold00026:1,858,958..1,874,655(-)	uv excision repair protein rad23 protein	SN3_02600525
SN3_02700115	SN3_02700115-mRNA-1	S. neurona SN3	sneu_scaffold00027:416,915..454,455(+)	hypothetical protein, conserved	SN3_02700115
SN3_02700175	SN3_02700175-mRNA-1	S. neurona SN3	sneu_scaffold00027:649,060..679,275(-)	conserved hypothetical protein	SN3_02700175
SN3_02700215	SN3_02700215-mRNA-1	S. neurona SN3	sneu_scaffold00027:826,661..889,304(+)	sma protein	SN3_02700215
SN3_02800025	SN3_02800025-mRNA-1	S. neurona SN3	sneu_scaffold00028:59,416..78,174(+)	cyclin2 related protein	SN3_02800025
SN3_02800150	SN3_02800150-mRNA-1	S. neurona SN3	sneu_scaffold00028:402,787..414,415(-)	conserved plasmodium protein	SN3_02800150
SN3_02800180	SN3_02800180-mRNA-1	S. neurona SN3	sneu_scaffold00028:479,749..517,491(-)	hypothetical protein	SN3_02800180
SN3_02800370	SN3_02800370-mRNA-1	S. neurona SN3	sneu_scaffold00028:1,068,892..1,093,882(+)	glutathione s- n-terminal domain containing protein	SN3_02800370
SN3_02800410	SN3_02800410-mRNA-1	S. neurona SN3	sneu_scaffold00028:1,299,426..1,313,503(-)	40s ribosomal protein s5	SN3_02800410
SN3_02900030	SN3_02900030-mRNA-1	S. neurona SN3	sneu_scaffold00029:150,235..164,967(+)	hypothetical protein	SN3_02900030
SN3_02900050	SN3_02900050-mRNA-1	S. neurona SN3	sneu_scaffold00029:237,742..262,584(+)	family chaperone	SN3_02900050
SN3_02900110	SN3_02900110-mRNA-1	S. neurona SN3	sneu_scaffold00029:475,671..496,030(+)	hypothetical protein	SN3_02900110
SN3_02900145	SN3_02900145-mRNA-1	S. neurona SN3	sneu_scaffold00029:590,195..616,287(+)	myb family dna-binding domain-containing protein	SN3_02900145
SN3_03100065	SN3_03100065-mRNA-1	S. neurona SN3	sneu_scaffold00031:473,731..491,833(+)	hypothetical protein, conserved	SN3_03100065
SN3_03100085	SN3_03100085-mRNA-1	S. neurona SN3	sneu_scaffold00031:559,369..571,098(+)	vacuolar atp synthase 16 kda proteolipid	SN3_03100085
SN3_03200065	SN3_03200065-mRNA-1	S. neurona SN3	sneu_scaffold00032:243,868..298,847(+)	hypothetical protein	SN3_03200065
SN3_03200195	SN3_03200195-mRNA-1	S. neurona SN3	sneu_scaffold00032:759,800..784,494(+)	memo family protein	SN3_03200195
SN3_03300035	SN3_03300035-mRNA-1	S. neurona SN3	sneu_scaffold00033:93,073..98,701(-)	40s ribosomal protein s16	SN3_03300035
SN3_03300230	SN3_03300230-mRNA-1	S. neurona SN3	sneu_scaffold00033:800,372..828,952(-)	seryl-trna synthetase	SN3_03300230
SN3_03300285	SN3_03300285-mRNA-1	S. neurona SN3	sneu_scaffold00033:1,009,138..1,015,926(+)	ribosomal protein rpl4	SN3_03300285
SN3_03600070	SN3_03600070-mRNA-1	S. neurona SN3	sneu_scaffold00036:121,229..137,869(+)	leucine rich repeat protein	SN3_03600070
SN3_03600170	SN3_03600170-mRNA-1	S. neurona SN3	sneu_scaffold00036:448,042..455,027(-)	elicitor-responsive protein	SN3_03600170
SN3_03600180	SN3_03600180-mRNA-1	S. neurona SN3	sneu_scaffold00036:457,018..465,152(+)	aoe264 and aoe130 genes	SN3_03600180
SN3_03700055	SN3_03700055-mRNA-1	S. neurona SN3	sneu_scaffold00037:147,029..159,687(-)	hypothetical protein	SN3_03700055
SN3_03700105	SN3_03700105-mRNA-1	S. neurona SN3	sneu_scaffold00037:405,838..427,590(+)	ap2 domain transcription factor ap2xii-5	SN3_03700105
SN3_03700215	SN3_03700215-mRNA-1	S. neurona SN3	sneu_scaffold00037:833,012..840,029(+)	40s ribosomal protein s23	SN3_03700215
SN3_03800005	SN3_03800005-mRNA-1	S. neurona SN3	sneu_scaffold00038:4,043..17,681(-)	otu family cysteine protease	SN3_03800005
SN3_03800065	SN3_03800065-mRNA-1	S. neurona SN3	sneu_scaffold00038:182,105..187,460(-)	activating signal cointegrator 1 complex subunit	SN3_03800065
SN3_03800100	SN3_03800100-mRNA-1	S. neurona SN3	sneu_scaffold00038:299,725..322,000(-)	rna polymerase ii associated paf1 complex component paf1	SN3_03800100
SN3_03800105	SN3_03800105-mRNA-1	S. neurona SN3	sneu_scaffold00038:322,057..338,280(+)	cathepsin b	SN3_03800105
SN3_03800160	SN3_03800160-mRNA-1	S. neurona SN3	sneu_scaffold00038:545,546..576,963(-)	hypothetical protein	SN3_03800160
SN3_03900010	SN3_03900010-mRNA-1	S. neurona SN3	sneu_scaffold00039:38,208..47,944(-)	hypothetical protein TGP89_238510	SN3_03900010
SN3_03900020	SN3_03900020-mRNA-1	S. neurona SN3	sneu_scaffold00039:66,081..72,189(+)	hypothetical protein	SN3_03900020
SN3_03900175	SN3_03900175-mRNA-1	S. neurona SN3	sneu_scaffold00039:485,705..506,782(-)	leucine carboxyl methyltransferase	SN3_03900175
SN3_03900195	SN3_03900195-mRNA-1	S. neurona SN3	sneu_scaffold00039:566,337..574,648(+)	iron-sulfur cluster protein iscu	SN3_03900195
SN3_04200020	SN3_04200020-mRNA-1	S. neurona SN3	sneu_scaffold00042:245,273..259,618(+)	histone lysine demethylase jmjc1 kdm5d jarid1d	SN3_04200020
SN3_04700045	SN3_04700045-mRNA-1	S. neurona SN3	sneu_scaffold00047:178,457..189,094(+)	histidyl-trna synthetase	SN3_04700045
SN3_04900005	SN3_04900005-mRNA-1	S. neurona SN3	sneu_scaffold00049:5,195..13,858(-)	dss1 sem1 family protein	SN3_04900005
SN3_04900060	SN3_04900060-mRNA-1	S. neurona SN3	sneu_scaffold00049:240,639..261,151(+)	dead (asp-glu-ala-asp) box polypeptide 17	SN3_04900060
SN3_05100010	SN3_05100010-mRNA-1	S. neurona SN3	sneu_scaffold00051:55,980..61,582(-)	hypothetical protein	SN3_05100010

## Sheet: genes pvalue<0.01
[Gene ID]	[source_id]	[Organism]	[Genomic Location (Gene)]	[Product Description]	[Input ID]		Molecular Function	ID	Name	Bgd count	Result count	Result gene list	Pct of bgd	Fold enrichment	Odds ratio	P-value	Benjamini	Bonferroni		transporters
SN3_00100030	SN3_00100030-mRNA-1	S. neurona SN3	sneu_scaffold00001:108,107..116,237(-)	gnat family protein	SN3_00100030			GO:0003735	structural constituent of ribosome	115	25	SN3_00100410,SN3_00103265,SN3_00200730,SN3_00201205,SN3_00201940,SN3_00301840,SN3_00600110,SN3_00600200,SN3_00600255,SN3_00700730,SN3_00700770,SN3_00701265,SN3_00800655,SN3_00801145,SN3_00900035,SN3_01500720,SN3_01600085,SN3_01900030,SN3_02200105,SN3_02500215,SN3_02800410,SN3_03000045,SN3_03300035,SN3_03300285,SN3_03700215,	21.7	2.32	2.47	0.00023328	0.00209952	0.00209952		SN3_00401550	slc30a2 protein
SN3_00100070	SN3_00100070-mRNA-1	S. neurona SN3	sneu_scaffold00001:247,807..255,342(-)	hypothetical protein	SN3_00100070			GO:0005198	structural molecule activity	126	25	SN3_00100410,SN3_00103265,SN3_00200730,SN3_00201205,SN3_00201940,SN3_00301840,SN3_00600110,SN3_00600200,SN3_00600255,SN3_00700730,SN3_00700770,SN3_00701265,SN3_00800655,SN3_00801145,SN3_00900035,SN3_01500720,SN3_01600085,SN3_01900030,SN3_02200105,SN3_02500215,SN3_02800410,SN3_03000045,SN3_03300035,SN3_03300285,SN3_03700215,	19.8	2.12	2.25	0.000773991	0.00348296	0.00696592		SN3_00601110	sugar transporter st3
SN3_00100080	SN3_00100080-mRNA-1	S. neurona SN3	sneu_scaffold00001:255,969..264,330(-)	major facilitator family protein	SN3_00100080			GO:0015078	hydrogen ion transmembrane transporter activity	23	7	SN3_00700860,SN3_00800440,SN3_01300355,SN3_01500760,SN3_02300385,SN3_02400210,SN3_03100085,	30.4	3.25	3.32	0.0113705	0.0334533	0.102334		SN3_00700860	atp synthase f1 gamma subunit
SN3_00100265	SN3_00100265-mRNA-1	S. neurona SN3	sneu_scaffold00001:890,426..898,737(-)	hypothetical protein	SN3_00100265			GO:0022857	transmembrane transporter activity	75	14	SN3_00401550,SN3_00601110,SN3_00700860,SN3_00701105,SN3_00800440,SN3_01000240,SN3_01300355,SN3_01500760,SN3_02300385,SN3_02400210,SN3_02500355,SN3_03000190,SN3_03100085,SN3_03300085,	18.7	1.99	2.05	0.0173694	0.0334533	0.156325		SN3_00701105	sarco endoplasmic reticulum ca2+-atpase
SN3_00100290	SN3_00100290-mRNA-1	S. neurona SN3	sneu_scaffold00001:966,838..971,210(+)	nucleolar protein	SN3_00100290			GO:0015077	monovalent inorganic cation transmembrane transporter activity	27	7	SN3_00700860,SN3_00800440,SN3_01300355,SN3_01500760,SN3_02300385,SN3_02400210,SN3_03100085,	25.9	2.77	2.82	0.0223957	0.0334533	0.201562		SN3_00800440	vacuolar atp synthase subunit
SN3_00100295	SN3_00100295-mRNA-1	S. neurona SN3	sneu_scaffold00001:977,118..998,702(+)	glutamate dehydrogenase	SN3_00100295			GO:0015405	P-P-bond-hydrolysis-driven transmembrane transporter activity	28	7	SN3_00700860,SN3_00701105,SN3_00800440,SN3_02300385,SN3_02500355,SN3_03000190,SN3_03300085,	25	2.67	2.72	0.0260192	0.0334533	0.234173		SN3_01000240	sulfate transporter
SN3_00100410	SN3_00100410-mRNA-1	S. neurona SN3	sneu_scaffold00001:1,363,349..1,367,584(+)	40s ribosomal protein	SN3_00100410			GO:0015399	primary active transmembrane transporter activity	28	7	SN3_00700860,SN3_00701105,SN3_00800440,SN3_02300385,SN3_02500355,SN3_03000190,SN3_03300085,	25	2.67	2.72	0.0260192	0.0334533	0.234173		SN3_01300355	cytochrome c oxidase subunit
SN3_00100550	SN3_00100550-mRNA-1	S. neurona SN3	sneu_scaffold00001:1,858,071..1,869,594(+)	zinc carboxypeptidase superfamily protein	SN3_00100550			GO:0022891	substrate-specific transmembrane transporter activity	60	11	SN3_00401550,SN3_00700860,SN3_00701105,SN3_00800440,SN3_01000240,SN3_01300355,SN3_01500760,SN3_02300385,SN3_02400210,SN3_03100085,SN3_03300085,	18.3	1.96	2	0.0366483	0.0412293	0.329834		SN3_01500760	vacuolar proton translocating atpase subunit a
SN3_00100675	SN3_00100675-mRNA-1	S. neurona SN3	sneu_scaffold00001:2,224,025..2,238,813(-)	signal recognition particle domain-containing protein	SN3_00100675			GO:0008324	cation transmembrane transporter activity	47	9	SN3_00401550,SN3_00700860,SN3_00701105,SN3_00800440,SN3_01300355,SN3_01500760,SN3_02300385,SN3_02400210,SN3_03100085,	19.1	2.04	2.08	0.0457995	0.0457995	0.412195		SN3_02300385	atpase synthase subunit alpha
SN3_00100705	SN3_00100705-mRNA-1	S. neurona SN3	sneu_scaffold00001:2,289,590..2,299,799(-)	duf775 domain protein	SN3_00100705															SN3_02400210	hypothetical protein TGVAND_251470
SN3_00100730	SN3_00100730-mRNA-1	S. neurona SN3	sneu_scaffold00001:2,341,529..2,352,061(-)	eukaryotic translation initiation factor 2 gamma	SN3_00100730		Biological Process	ID	Name	Bgd count	Result count	Result gene list	Pct of bgd	Fold enrichment	Odds ratio	P-value	Benjamini	Bonferroni		SN3_02500355	abc transporter transmembrane region domain-containing protein
SN3_00100780	SN3_00100780-mRNA-1	S. neurona SN3	sneu_scaffold00001:2,477,688..2,488,581(-)	imp dehydrogenase gmp reductase domain containing protein	SN3_00100780			GO:0006412	translation	174	32	SN3_00100410,SN3_00102300,SN3_00103265,SN3_00200730,SN3_00201205,SN3_00201405,SN3_00201940,SN3_00301840,SN3_00600110,SN3_00600200,SN3_00600255,SN3_00700730,SN3_00700770,SN3_00701265,SN3_00800655,SN3_00801145,SN3_00900035,SN3_00900980,SN3_01500720,SN3_01600085,SN3_01800140,SN3_01800545,SN3_01900030,SN3_01900255,SN3_02200105,SN3_02500215,SN3_02800410,SN3_03000045,SN3_03300035,SN3_03300285,SN3_03700…	18.4	1.96	2.11	0.000459636	0.0048026	0.0142487		SN3_03000190	h+-translocating inorganic pyrophosphatase
SN3_00100900	SN3_00100900-mRNA-1	S. neurona SN3	sneu_scaffold00001:2,878,571..2,919,243(-)	putative SRS33	SN3_00100900			GO:0043604	amide biosynthetic process	182	33	SN3_00100410,SN3_00102300,SN3_00103265,SN3_00200730,SN3_00201135,SN3_00201205,SN3_00201405,SN3_00201940,SN3_00301840,SN3_00600110,SN3_00600200,SN3_00600255,SN3_00700730,SN3_00700770,SN3_00701265,SN3_00800655,SN3_00801145,SN3_00900035,SN3_00900980,SN3_01500720,SN3_01600085,SN3_01800140,SN3_01800545,SN3_01900030,SN3_01900255,SN3_02200105,SN3_02500215,SN3_02800410,SN3_03000045,SN3_03300035,SN3_03300…	18.1	1.94	2.09	0.000466308	0.0048026	0.0144555		SN3_03100085	vacuolar atp synthase 16 kda proteolipid
SN3_00101190	SN3_00101190-mRNA-1	S. neurona SN3	sneu_scaffold00001:3,592,306..3,598,736(-)	wd g-beta repeat-containing protein	SN3_00101190			GO:0043043	peptide biosynthetic process	176	32	SN3_00100410,SN3_00102300,SN3_00103265,SN3_00200730,SN3_00201205,SN3_00201405,SN3_00201940,SN3_00301840,SN3_00600110,SN3_00600200,SN3_00600255,SN3_00700730,SN3_00700770,SN3_00701265,SN3_00800655,SN3_00801145,SN3_00900035,SN3_00900980,SN3_01500720,SN3_01600085,SN3_01800140,SN3_01800545,SN3_01900030,SN3_01900255,SN3_02200105,SN3_02500215,SN3_02800410,SN3_03000045,SN3_03300035,SN3_03300285,SN3_03700…	18.2	1.94	2.09	0.000548897	0.0048026	0.0170158		SN3_03300085	protein translocation sec61 gamma subunit
SN3_00101200	SN3_00101200-mRNA-1	S. neurona SN3	sneu_scaffold00001:3,609,888..3,627,284(+)	aldo-keto reductase	SN3_00101200			GO:0043603	cellular amide metabolic process	186	33	SN3_00100410,SN3_00102300,SN3_00103265,SN3_00200730,SN3_00201135,SN3_00201205,SN3_00201405,SN3_00201940,SN3_00301840,SN3_00600110,SN3_00600200,SN3_00600255,SN3_00700730,SN3_00700770,SN3_00701265,SN3_00800655,SN3_00801145,SN3_00900035,SN3_00900980,SN3_01500720,SN3_01600085,SN3_01800140,SN3_01800545,SN3_01900030,SN3_01900255,SN3_02200105,SN3_02500215,SN3_02800410,SN3_03000045,SN3_03300035,SN3_03300…	17.7	1.89	2.04	0.000657297	0.0048026	0.0203762		ribosomal proteins
SN3_00101285	SN3_00101285-mRNA-1	S. neurona SN3	sneu_scaffold00001:3,802,866..3,866,057(+)	phosphatidylinositol 3- and 4-kinase	SN3_00101285			GO:0006518	peptide metabolic process	180	32	SN3_00100410,SN3_00102300,SN3_00103265,SN3_00200730,SN3_00201205,SN3_00201405,SN3_00201940,SN3_00301840,SN3_00600110,SN3_00600200,SN3_00600255,SN3_00700730,SN3_00700770,SN3_00701265,SN3_00800655,SN3_00801145,SN3_00900035,SN3_00900980,SN3_01500720,SN3_01600085,SN3_01800140,SN3_01800545,SN3_01900030,SN3_01900255,SN3_02200105,SN3_02500215,SN3_02800410,SN3_03000045,SN3_03300035,SN3_03300285,SN3_03700…	17.8	1.9	2.04	0.000774613	0.0048026	0.024013		SN3_00100410	40s ribosomal protein
SN3_00101320	SN3_00101320-mRNA-1	S. neurona SN3	sneu_scaffold00001:3,940,508..3,957,922(+)	rna recognition motif-containing partial	SN3_00101320			GO:0044267	cellular protein metabolic process	375	52	SN3_00100410,SN3_00102300,SN3_00102865,SN3_00103230,SN3_00103265,SN3_00200730,SN3_00201205,SN3_00201405,SN3_00201940,SN3_00300595,SN3_00301635,SN3_00301840,SN3_00400290,SN3_00501425,SN3_00600110,SN3_00600200,SN3_00600255,SN3_00700250,SN3_00700730,SN3_00700770,SN3_00701265,SN3_00800450,SN3_00800655,SN3_00801000,SN3_00801145,SN3_00900035,SN3_00900980,SN3_01400155,SN3_01500465,SN3_01500720,SN3_01600…	13.9	1.48	1.61	0.00346303	0.0170082	0.107354		SN3_00103265	ribosomal protein rpl3
SN3_00101390	SN3_00101390-mRNA-1	S. neurona SN3	sneu_scaffold00001:4,155,047..4,169,706(+)	heat repeat-containing protein	SN3_00101390			GO:1901566	organonitrogen compound biosynthetic process	236	36	SN3_00100410,SN3_00102300,SN3_00103265,SN3_00200730,SN3_00201135,SN3_00201205,SN3_00201405,SN3_00201940,SN3_00301840,SN3_00600110,SN3_00600200,SN3_00600255,SN3_00700730,SN3_00700770,SN3_00700860,SN3_00701265,SN3_00800655,SN3_00801145,SN3_00900035,SN3_00900980,SN3_01500720,SN3_01600085,SN3_01800140,SN3_01800545,SN3_01900030,SN3_01900255,SN3_02100010,SN3_02200105,SN3_02300385,SN3_02500215,SN3_02800…	15.3	1.63	1.74	0.00409258	0.0170082	0.12687		SN3_00200730	40s ribosomal protein s18
SN3_00101420	SN3_00101420-mRNA-1	S. neurona SN3	sneu_scaffold00001:4,246,308..4,262,230(+)	spry domain-containing protein	SN3_00101420			GO:0015992	proton transport	19	7	SN3_00700860,SN3_00800440,SN3_01500760,SN3_02300385,SN3_02400210,SN3_03000190,SN3_03100085,	36.8	3.93	4.02	0.00493786	0.0170082	0.153074		SN3_00201205	ribosomal protein rpl15
SN3_00101425	SN3_00101425-mRNA-1	S. neurona SN3	sneu_scaffold00001:4,264,947..4,280,967(-)	thioredoxin family trp26 protein	SN3_00101425			GO:0006818	hydrogen transport	19	7	SN3_00700860,SN3_00800440,SN3_01500760,SN3_02300385,SN3_02400210,SN3_03000190,SN3_03100085,	36.8	3.93	4.02	0.00493786	0.0170082	0.153074		SN3_00201940	ribosomal protein rpl23a
SN3_00101440	SN3_00101440-mRNA-1	S. neurona SN3	sneu_scaffold00001:4,345,399..4,367,036(+)	nad nadp octopine nopaline alpha-helical domain-containing protein	SN3_00101440			GO:1901564	organonitrogen compound metabolic process	289	41	SN3_00100295,SN3_00100410,SN3_00102300,SN3_00103265,SN3_00200730,SN3_00201135,SN3_00201205,SN3_00201405,SN3_00201940,SN3_00301530,SN3_00301840,SN3_00400330,SN3_00501080,SN3_00501480,SN3_00600110,SN3_00600200,SN3_00600255,SN3_00700730,SN3_00700770,SN3_00700860,SN3_00701265,SN3_00800655,SN3_00801145,SN3_00900035,SN3_00900980,SN3_01500720,SN3_01600085,SN3_01800140,SN3_01800545,SN3_01900030,SN3_01900…	14.2	1.51	1.62	0.00694508	0.0215297	0.215297		SN3_00301840	ribosomal protein rps4
SN3_00101620	SN3_00101620-mRNA-1	S. neurona SN3	sneu_scaffold00001:5,048,648..5,070,223(+)	conserved hypothetical protein	SN3_00101620			GO:0019538	protein metabolic process	452	58	SN3_00100410,SN3_00100550,SN3_00102300,SN3_00102865,SN3_00103230,SN3_00103265,SN3_00103385,SN3_00200730,SN3_00201205,SN3_00201405,SN3_00201940,SN3_00300595,SN3_00301635,SN3_00301840,SN3_00400290,SN3_00501425,SN3_00600110,SN3_00600200,SN3_00600255,SN3_00700250,SN3_00700730,SN3_00700770,SN3_00701265,SN3_00800450,SN3_00800655,SN3_00801000,SN3_00801145,SN3_00900035,SN3_00900980,SN3_01400155,SN3_01500…	12.8	1.37	1.49	0.00929981	0.0242436	0.288294		SN3_00600110	ribosomal protein rpl5
SN3_00101635	SN3_00101635-mRNA-1	S. neurona SN3	sneu_scaffold00001:5,146,312..5,177,434(-)	domain-containing protein	SN3_00101635			GO:0015672	monovalent inorganic cation transport	22	7	SN3_00700860,SN3_00800440,SN3_01500760,SN3_02300385,SN3_02400210,SN3_03000190,SN3_03100085,	31.8	3.4	3.47	0.0093846	0.0242436	0.290923		SN3_00600200	ribosomal protein rpl39
SN3_00101905	SN3_00101905-mRNA-1	S. neurona SN3	sneu_scaffold00001:5,916,779..5,934,285(-)	hypothetical protein	SN3_00101905			GO:1902600	hydrogen ion transmembrane transport	17	6	SN3_00700860,SN3_00800440,SN3_01500760,SN3_02300385,SN3_02400210,SN3_03100085,	35.3	3.77	3.84	0.0107813	0.0245441	0.33422		SN3_00600255	ribosomal protein rpl26
SN3_00102000	SN3_00102000-mRNA-1	S. neurona SN3	sneu_scaffold00001:6,151,833..6,162,542(+)	conserved hypothetical protein	SN3_00102000			GO:1902578	single-organism localization	129	21	SN3_00100080,SN3_00100675,SN3_00301450,SN3_00401550,SN3_00600695,SN3_00601110,SN3_00700860,SN3_00701105,SN3_00800440,SN3_01000240,SN3_01300170,SN3_01300560,SN3_01400820,SN3_01500760,SN3_02300385,SN3_02400210,SN3_02400455,SN3_02500355,SN3_03000190,SN3_03100085,SN3_03300085,	16.3	1.74	1.81	0.0149506	0.0245441	0.463467		SN3_00700730	ribosomal protein rpl35a
SN3_00102035	SN3_00102035-mRNA-1	S. neurona SN3	sneu_scaffold00001:6,205,691..6,214,786(-)	apicomplexa specific secreted protein pf signal peptide	SN3_00102035			GO:0015991	ATP hydrolysis coupled proton transport	13	5	SN3_00800440,SN3_01500760,SN3_02300385,SN3_02400210,SN3_03100085,	38.5	4.11	4.17	0.014974	0.0245441	0.464193		SN3_00700770	40s ribosomal protein s20
SN3_00102265	SN3_00102265-mRNA-1	S. neurona SN3	sneu_scaffold00001:6,874,827..6,891,387(-)	hypothetical protein TGME49_030930	SN3_00102265			GO:0090662	ATP hydrolysis coupled transmembrane transport	13	5	SN3_00800440,SN3_01500760,SN3_02300385,SN3_02400210,SN3_03100085,	38.5	4.11	4.17	0.014974	0.0245441	0.464193		SN3_00701265	ribosomal protein
SN3_00102300	SN3_00102300-mRNA-1	S. neurona SN3	sneu_scaffold00001:7,001,718..7,013,122(+)	eukaryotic initiation factor-2 beta	SN3_00102300			GO:0015988	energy coupled proton transmembrane transport, against electrochemical gradient	13	5	SN3_00800440,SN3_01500760,SN3_02300385,SN3_02400210,SN3_03100085,	38.5	4.11	4.17	0.014974	0.0245441	0.464193		SN3_00800655	40s ribosomal protein s27
SN3_00102445	SN3_00102445-mRNA-1	S. neurona SN3	sneu_scaffold00001:7,502,671..7,512,298(+)	hypothetical protein	SN3_00102445			GO:0009987	cellular process	1028	114	SN3_00100080,SN3_00100290,SN3_00100295,SN3_00100410,SN3_00100675,SN3_00101440,SN3_00102300,SN3_00102865,SN3_00103230,SN3_00103265,SN3_00103545,SN3_00200535,SN3_00200730,SN3_00201135,SN3_00201205,SN3_00201405,SN3_00201940,SN3_00300515,SN3_00300595,SN3_00300860,SN3_00301530,SN3_00301635,SN3_00301725,SN3_00301840,SN3_00400290,SN3_00400330,SN3_00400780,SN3_00401550,SN3_00500195,SN3_00500380,SN3_00501…	11.1	1.18	1.35	0.0159328	0.0245441	0.493918		SN3_00801145	mitochondrial large subunit ribosomal
SN3_00102535	SN3_00102535-mRNA-1	S. neurona SN3	sneu_scaffold00001:7,766,793..7,771,947(-)	pdi family protein	SN3_00102535			GO:0055085	transmembrane transport	67	13	SN3_00100080,SN3_00401550,SN3_00600695,SN3_00601110,SN3_00700860,SN3_00800440,SN3_01300560,SN3_01400820,SN3_01500760,SN3_02300385,SN3_02400210,SN3_02500355,SN3_03100085,	19.4	2.07	2.13	0.0166994	0.0245441	0.517682		SN3_00900035	ribosomal protein rpl13a
SN3_00102560	SN3_00102560-mRNA-1	S. neurona SN3	sneu_scaffold00001:7,803,524..7,818,403(-)	conserved hypothetical protein	SN3_00102560			GO:0044271	cellular nitrogen compound biosynthetic process	272	37	SN3_00100410,SN3_00102300,SN3_00103265,SN3_00200730,SN3_00201135,SN3_00201205,SN3_00201405,SN3_00201940,SN3_00301840,SN3_00600110,SN3_00600200,SN3_00600255,SN3_00700730,SN3_00700770,SN3_00700860,SN3_00701265,SN3_00800655,SN3_00801145,SN3_00900035,SN3_00900980,SN3_01500720,SN3_01600085,SN3_01800140,SN3_01800545,SN3_01900030,SN3_01900255,SN3_02000375,SN3_02100010,SN3_02200105,SN3_02300385,SN3_02500…	13.6	1.45	1.53	0.0182948	0.0245441	0.567138		SN3_01500720	40s ribosomal protein
SN3_00102665	SN3_00102665-mRNA-1	S. neurona SN3	sneu_scaffold00001:8,186,395..8,200,359(+)	major facilitator family protein	SN3_00102665			GO:0044765	single-organism transport	124	20	SN3_00100080,SN3_00100675,SN3_00301450,SN3_00401550,SN3_00600695,SN3_00601110,SN3_00700860,SN3_00701105,SN3_00800440,SN3_01000240,SN3_01300170,SN3_01300560,SN3_01400820,SN3_01500760,SN3_02300385,SN3_02400210,SN3_02500355,SN3_03000190,SN3_03100085,SN3_03300085,	16.1	1.72	1.79	0.0188529	0.0245441	0.584439		SN3_01600085	ribosomal protein rps21
SN3_00102865	SN3_00102865-mRNA-1	S. neurona SN3	sneu_scaffold00001:8,907,640..8,927,685(+)	t-complex protein alpha subunit	SN3_00102865			GO:0034220	ion transmembrane transport	20	6	SN3_00700860,SN3_00800440,SN3_01500760,SN3_02300385,SN3_02400210,SN3_03100085,	30	3.2	3.26	0.0197937	0.0245441	0.613604		SN3_01900030	ribosomal-ubiquitin protein rps27a
SN3_00102905	SN3_00102905-mRNA-1	S. neurona SN3	sneu_scaffold00001:8,971,297..8,979,353(+)	transmembrane protein	SN3_00102905			GO:0098655	cation transmembrane transport	20	6	SN3_00700860,SN3_00800440,SN3_01500760,SN3_02300385,SN3_02400210,SN3_03100085,	30	3.2	3.26	0.0197937	0.0245441	0.613604		SN3_02200105	60s acidic ribosomal protein p0
SN3_00102965	SN3_00102965-mRNA-1	S. neurona SN3	sneu_scaffold00001:9,212,923..9,250,138(-)	zinc finger (ccch type) motif-containing protein	SN3_00102965			GO:0098662	inorganic cation transmembrane transport	20	6	SN3_00700860,SN3_00800440,SN3_01500760,SN3_02300385,SN3_02400210,SN3_03100085,	30	3.2	3.26	0.0197937	0.0245441	0.613604		SN3_02500215	ribosomal protein rpl37a
SN3_00103140	SN3_00103140-mRNA-1	S. neurona SN3	sneu_scaffold00001:9,777,527..9,782,594(-)	60s ribosomal protein	SN3_00103140			GO:0098660	inorganic ion transmembrane transport	20	6	SN3_00700860,SN3_00800440,SN3_01500760,SN3_02300385,SN3_02400210,SN3_03100085,	30	3.2	3.26	0.0197937	0.0245441	0.613604		SN3_02800410	40s ribosomal protein s5
SN3_00103210	SN3_00103210-mRNA-1	S. neurona SN3	sneu_scaffold00001:9,948,108..9,954,013(+)	conserved hypothetical protein	SN3_00103210			GO:0008150	biological process	1485	155	SN3_00100080,SN3_00100290,SN3_00100295,SN3_00100410,SN3_00100550,SN3_00100675,SN3_00101440,SN3_00102300,SN3_00102865,SN3_00103230,SN3_00103265,SN3_00103385,SN3_00103545,SN3_00200535,SN3_00200730,SN3_00201125,SN3_00201135,SN3_00201205,SN3_00201230,SN3_00201405,SN3_00201940,SN3_00202440,SN3_00300515,SN3_00300595,SN3_00300860,SN3_00301400,SN3_00301450,SN3_00301530,SN3_00301635,SN3_00301725,SN3_00301…	10.4	1.11	1.32	0.0263987	0.0314753	0.818358		SN3_03000045	60s ribosomal protein l23
SN3_00103230	SN3_00103230-mRNA-1	S. neurona SN3	sneu_scaffold00001:9,998,299..10,007,255(+)	histone deacetylase	SN3_00103230			GO:0050794	regulation of cellular process	140	21	SN3_00103545,SN3_00201125,SN3_00201230,SN3_00400300,SN3_00400780,SN3_00500225,SN3_00500680,SN3_00600245,SN3_00700720,SN3_00800705,SN3_00900845,SN3_01000530,SN3_01400280,SN3_01500450,SN3_01700040,SN3_02000345,SN3_02600060,SN3_02800025,SN3_03100065,SN3_03700105,SN3_03800140,	15	1.6	1.66	0.030965	0.0355524	0.959916		SN3_03300035	40s ribosomal protein s16
SN3_00103265	SN3_00103265-mRNA-1	S. neurona SN3	sneu_scaffold00001:10,102,476..10,113,074(+)	ribosomal protein rpl3	SN3_00103265			GO:0051179	localization	216	29	SN3_00100080,SN3_00100675,SN3_00301400,SN3_00301450,SN3_00401435,SN3_00401550,SN3_00600245,SN3_00600695,SN3_00601110,SN3_00700860,SN3_00701105,SN3_00800440,SN3_01000240,SN3_01100405,SN3_01100725,SN3_01300170,SN3_01300560,SN3_01400280,SN3_01400820,SN3_01500450,SN3_01500760,SN3_01600145,SN3_02300385,SN3_02400210,SN3_02400455,SN3_02500355,SN3_03000190,SN3_03100085,SN3_03300085,	13.4	1.43	1.49	0.04051	0.0448503	1		SN3_03300285	ribosomal protein rpl4
SN3_00103355	SN3_00103355-mRNA-1	S. neurona SN3	sneu_scaffold00001:10,406,016..10,418,463(+)	transmembrane protein	SN3_00103355			GO:0051234	establishment of localization	209	28	SN3_00100080,SN3_00100675,SN3_00301400,SN3_00301450,SN3_00401435,SN3_00401550,SN3_00600245,SN3_00600695,SN3_00601110,SN3_00700860,SN3_00701105,SN3_00800440,SN3_01000240,SN3_01100405,SN3_01100725,SN3_01300170,SN3_01300560,SN3_01400280,SN3_01400820,SN3_01500450,SN3_01500760,SN3_01600145,SN3_02300385,SN3_02400210,SN3_02500355,SN3_03000190,SN3_03100085,SN3_03300085,	13.4	1.43	1.49	0.0446939	0.0457995	1		SN3_03700215	40s ribosomal protein s23
SN3_00103385	SN3_00103385-mRNA-1	S. neurona SN3	sneu_scaffold00001:10,528,871..10,538,944(-)	subtilisin sub2	SN3_00103385			GO:0006810	transport	209	28	SN3_00100080,SN3_00100675,SN3_00301400,SN3_00301450,SN3_00401435,SN3_00401550,SN3_00600245,SN3_00600695,SN3_00601110,SN3_00700860,SN3_00701105,SN3_00800440,SN3_01000240,SN3_01100405,SN3_01100725,SN3_01300170,SN3_01300560,SN3_01400280,SN3_01400820,SN3_01500450,SN3_01500760,SN3_01600145,SN3_02300385,SN3_02400210,SN3_02500355,SN3_03000190,SN3_03100085,SN3_03300085,	13.4	1.43	1.49	0.0446939	0.0457995	1		overlap with expression	#N/A
SN3_00103415	SN3_00103415-mRNA-1	S. neurona SN3	sneu_scaffold00001:10,605,347..10,626,536(+)	alpha beta hydrolase family protein	SN3_00103415			GO:0006812	cation transport	47	9	SN3_00401550,SN3_00700860,SN3_00701105,SN3_00800440,SN3_01500760,SN3_02300385,SN3_02400210,SN3_03000190,SN3_03100085,	19.1	2.04	2.08	0.0457995	0.0457995	1		SN3_00100295	glutamate dehydrogenase
SN3_00103455	SN3_00103455-mRNA-1	S. neurona SN3	sneu_scaffold00001:10,742,863..10,747,624(+)	inhibitor of cysteine protease 1	SN3_00103455															SN3_00100550	zinc carboxypeptidase superfamily protein
SN3_00103545	SN3_00103545-mRNA-1	S. neurona SN3	sneu_scaffold00001:11,041,455..11,068,795(+)	3 5 -cyclic nucleotide phosphodiesterase domain-containing protein	SN3_00103545		Cellular Component	ID	Name	Bgd count	Result count	Result gene list	Pct of bgd	Fold enrichment	Odds ratio	P-value	Benjamini	Bonferroni		SN3_00101200	aldo-keto reductase
SN3_00103575	SN3_00103575-mRNA-1	S. neurona SN3	sneu_scaffold00001:11,156,662..11,166,110(+)	tb2 hva22 family protein	SN3_00103575			GO:0030529	ribonucleoprotein complex	137	30	SN3_00100290,SN3_00100410,SN3_00100675,SN3_00103265,SN3_00200730,SN3_00201205,SN3_00201940,SN3_00301840,SN3_00600110,SN3_00600200,SN3_00600255,SN3_00700730,SN3_00700770,SN3_00701135,SN3_00701265,SN3_00800655,SN3_00801145,SN3_00900035,SN3_01300170,SN3_01500720,SN3_01600085,SN3_01900030,SN3_02200105,SN3_02500215,SN3_02600405,SN3_02800410,SN3_03000045,SN3_03300035,SN3_03300285,SN3_03700215,	21.9	2.34	2.53	4.71314e-05	0.000942628	0.000942628		SN3_00101425	thioredoxin family trp26 protein
SN3_00200135	SN3_00200135-mRNA-1	S. neurona SN3	sneu_scaffold00002:512,269..526,329(+)	multi-pass transmembrane protein	SN3_00200135			GO:0005840	ribosome	115	25	SN3_00100410,SN3_00103265,SN3_00200730,SN3_00201205,SN3_00201940,SN3_00301840,SN3_00600110,SN3_00600200,SN3_00600255,SN3_00700730,SN3_00700770,SN3_00701265,SN3_00800655,SN3_00801145,SN3_00900035,SN3_01500720,SN3_01600085,SN3_01900030,SN3_02200105,SN3_02500215,SN3_02800410,SN3_03000045,SN3_03300035,SN3_03300285,SN3_03700215,	21.7	2.32	2.47	0.00023328	0.0023328	0.00466561		SN3_00102865	t-complex protein alpha subunit
SN3_00200195	SN3_00200195-mRNA-1	S. neurona SN3	sneu_scaffold00002:703,461..708,374(-)	u6 snrna-associated sm family protein lsm2	SN3_00200195			GO:0044444	cytoplasmic part	187	32	SN3_00100410,SN3_00100675,SN3_00103265,SN3_00200730,SN3_00201205,SN3_00201940,SN3_00301450,SN3_00301840,SN3_00600110,SN3_00600200,SN3_00600255,SN3_00700730,SN3_00700770,SN3_00701265,SN3_00800440,SN3_00800655,SN3_00801145,SN3_00900035,SN3_00900980,SN3_01300170,SN3_01300560,SN3_01500720,SN3_01600085,SN3_01900030,SN3_02200105,SN3_02200545,SN3_02500215,SN3_02800410,SN3_03000045,SN3_03300035,SN3_03300…	17.1	1.83	1.95	0.00137053	0.00913689	0.0274107		SN3_00103265	ribosomal protein rpl3
SN3_00200445	SN3_00200445-mRNA-1	S. neurona SN3	sneu_scaffold00002:1,341,615..1,343,820(-)	hypothetical protein	SN3_00200445			GO:0032991	macromolecular complex	297	44	SN3_00100290,SN3_00100410,SN3_00100675,SN3_00103265,SN3_00200730,SN3_00201205,SN3_00201940,SN3_00301450,SN3_00301840,SN3_00400780,SN3_00500205,SN3_00600110,SN3_00600200,SN3_00600255,SN3_00700730,SN3_00700770,SN3_00700860,SN3_00701135,SN3_00701265,SN3_00800440,SN3_00800655,SN3_00801145,SN3_00900035,SN3_00900980,SN3_01100460,SN3_01300170,SN3_01500720,SN3_01500760,SN3_01600085,SN3_01800105,SN3_01900…	14.8	1.58	1.71	0.0024347	0.01097	0.0486941		SN3_00103545	3 5 -cyclic nucleotide phosphodiesterase domain-containing protein
SN3_00200535	SN3_00200535-mRNA-1	S. neurona SN3	sneu_scaffold00002:1,643,647..1,659,552(-)	s1 p1 nuclease	SN3_00200535			GO:0043228	non-membrane-bounded organelle	174	29	SN3_00100410,SN3_00103265,SN3_00200730,SN3_00201205,SN3_00201940,SN3_00301840,SN3_00600110,SN3_00600200,SN3_00600255,SN3_00700730,SN3_00700770,SN3_00701265,SN3_00800655,SN3_00801145,SN3_00900035,SN3_01500720,SN3_01600005,SN3_01600085,SN3_01800105,SN3_01900030,SN3_02200105,SN3_02400540,SN3_02500215,SN3_02800410,SN3_02900235,SN3_03000045,SN3_03300035,SN3_03300285,SN3_03700215,	16.7	1.78	1.89	0.003291	0.01097	0.0658201		SN3_00200135	multi-pass transmembrane protein
SN3_00200585	SN3_00200585-mRNA-1	S. neurona SN3	sneu_scaffold00002:1,778,552..1,800,760(-)	hypothetical protein	SN3_00200585			GO:0043232	intracellular non-membrane-bounded organelle	174	29	SN3_00100410,SN3_00103265,SN3_00200730,SN3_00201205,SN3_00201940,SN3_00301840,SN3_00600110,SN3_00600200,SN3_00600255,SN3_00700730,SN3_00700770,SN3_00701265,SN3_00800655,SN3_00801145,SN3_00900035,SN3_01500720,SN3_01600005,SN3_01600085,SN3_01800105,SN3_01900030,SN3_02200105,SN3_02400540,SN3_02500215,SN3_02800410,SN3_02900235,SN3_03000045,SN3_03300035,SN3_03300285,SN3_03700215,	16.7	1.78	1.89	0.003291	0.01097	0.0658201		SN3_00200955	transmembrane protein
SN3_00200675	SN3_00200675-mRNA-1	S. neurona SN3	sneu_scaffold00002:2,161,462..2,173,737(-)	hypothetical protein TGMAS_285260	SN3_00200675			GO:0005737	cytoplasm	241	36	SN3_00100410,SN3_00100675,SN3_00101440,SN3_00103265,SN3_00200730,SN3_00201205,SN3_00201940,SN3_00301450,SN3_00301840,SN3_00400290,SN3_00401435,SN3_00600110,SN3_00600200,SN3_00600255,SN3_00700730,SN3_00700770,SN3_00701265,SN3_00800440,SN3_00800655,SN3_00801145,SN3_00900035,SN3_00900980,SN3_01300170,SN3_01300560,SN3_01500720,SN3_01600085,SN3_01900030,SN3_01900255,SN3_02200105,SN3_02200545,SN3_02500…	14.9	1.59	1.7	0.00556175	0.0158907	0.111235		SN3_00201135	asparagine synthetase
SN3_00200680	SN3_00200680-mRNA-1	S. neurona SN3	sneu_scaffold00002:2,182,034..2,198,066(+)	hypothetical protein	SN3_00200680			GO:0044391	ribosomal subunit	15	6	SN3_00100410,SN3_00600255,SN3_00700770,SN3_00900035,SN3_02800410,SN3_03700215,	40	4.27	4.35	0.0067018	0.0167545	0.134036		SN3_00202405	leucine-zipper-like transcriptional regulator 1
SN3_00200730	SN3_00200730-mRNA-1	S. neurona SN3	sneu_scaffold00002:2,310,632..2,314,157(-)	40s ribosomal protein s18	SN3_00200730			GO:0016469	proton-transporting two-sector ATPase complex	16	6	SN3_00700860,SN3_00800440,SN3_01500760,SN3_02300385,SN3_02400210,SN3_03100085,	37.5	4	4.08	0.00856868	0.0190415	0.171374		SN3_00202425	transmembrane protein
SN3_00200840	SN3_00200840-mRNA-1	S. neurona SN3	sneu_scaffold00002:2,726,575..2,734,293(+)	60s ribosomal protein	SN3_00200840			GO:0005575	cellular component	723	85	SN3_00100080,SN3_00100290,SN3_00100410,SN3_00100675,SN3_00101440,SN3_00103265,SN3_00103355,SN3_00200585,SN3_00200730,SN3_00201205,SN3_00201225,SN3_00201940,SN3_00300940,SN3_00301450,SN3_00301840,SN3_00400280,SN3_00400290,SN3_00400780,SN3_00401435,SN3_00401550,SN3_00500105,SN3_00500205,SN3_00500380,SN3_00600110,SN3_00600200,SN3_00600245,SN3_00600255,SN3_00600695,SN3_00601110,SN3_00700580,SN3_00700…	11.8	1.25	1.4	0.0122973	0.0245946	0.245946		SN3_00202630	nuclear factor nf7
SN3_00200955	SN3_00200955-mRNA-1	S. neurona SN3	sneu_scaffold00002:3,059,691..3,075,013(-)	transmembrane protein	SN3_00200955			GO:0033179	proton-transporting V-type ATPase, V0 domain	4	3	SN3_01500760,SN3_02400210,SN3_03100085,	75	8.01	8.09	0.0167578	0.027828	0.335156		SN3_00202830	histone lysine acetyltransferase myst-b
SN3_00201125	SN3_00201125-mRNA-1	S. neurona SN3	sneu_scaffold00002:3,711,132..3,741,421(+)	ap2 domain transcription factor ap2iii-2	SN3_00201125			GO:0005622	intracellular	489	60	SN3_00100290,SN3_00100410,SN3_00100675,SN3_00101440,SN3_00103265,SN3_00200730,SN3_00201205,SN3_00201940,SN3_00301450,SN3_00301840,SN3_00400290,SN3_00400780,SN3_00401435,SN3_00500105,SN3_00500205,SN3_00500380,SN3_00600110,SN3_00600200,SN3_00600245,SN3_00600255,SN3_00700720,SN3_00700730,SN3_00700770,SN3_00700860,SN3_00701135,SN3_00701265,SN3_00800440,SN3_00800655,SN3_00801145,SN3_00900035,SN3_00900…	12.3	1.31	1.41	0.0188411	0.027828	0.376821		SN3_00300895	u6 snrna-associated sm-like protein lsm8
SN3_00201135	SN3_00201135-mRNA-1	S. neurona SN3	sneu_scaffold00002:3,765,605..3,784,948(+)	asparagine synthetase	SN3_00201135			GO:0033176	proton-transporting V-type ATPase complex	9	4	SN3_00800440,SN3_01500760,SN3_02400210,SN3_03100085,	44.4	4.74	4.81	0.0202112	0.027828	0.404224		SN3_00300940	integral membrane gns1 sur4 family protein
SN3_00201165	SN3_00201165-mRNA-1	S. neurona SN3	sneu_scaffold00002:3,871,515..3,893,471(+)	hypothetical protein HHA_253490	SN3_00201165			GO:0005623	cell	495	60	SN3_00100290,SN3_00100410,SN3_00100675,SN3_00101440,SN3_00103265,SN3_00200730,SN3_00201205,SN3_00201940,SN3_00301450,SN3_00301840,SN3_00400290,SN3_00400780,SN3_00401435,SN3_00500105,SN3_00500205,SN3_00500380,SN3_00600110,SN3_00600200,SN3_00600245,SN3_00600255,SN3_00700720,SN3_00700730,SN3_00700770,SN3_00700860,SN3_00701135,SN3_00701265,SN3_00800440,SN3_00800655,SN3_00801145,SN3_00900035,SN3_00900…	12.1	1.29	1.39	0.0234201	0.027828	0.468402		SN3_00301840	ribosomal protein rps4
SN3_00201205	SN3_00201205-mRNA-1	S. neurona SN3	sneu_scaffold00002:4,023,473..4,029,162(-)	ribosomal protein rpl15	SN3_00201205			GO:0044464	cell part	495	60	SN3_00100290,SN3_00100410,SN3_00100675,SN3_00101440,SN3_00103265,SN3_00200730,SN3_00201205,SN3_00201940,SN3_00301450,SN3_00301840,SN3_00400290,SN3_00400780,SN3_00401435,SN3_00500105,SN3_00500205,SN3_00500380,SN3_00600110,SN3_00600200,SN3_00600245,SN3_00600255,SN3_00700720,SN3_00700730,SN3_00700770,SN3_00700860,SN3_00701135,SN3_00701265,SN3_00800440,SN3_00800655,SN3_00801145,SN3_00900035,SN3_00900…	12.1	1.29	1.39	0.0234201	0.027828	0.468402		SN3_00400290	heat shock protein hsp60
SN3_00201225	SN3_00201225-mRNA-1	S. neurona SN3	sneu_scaffold00002:4,081,533..4,093,554(-)	transmembrane protein	SN3_00201225			GO:0043229	intracellular organelle	315	41	SN3_00100290,SN3_00100410,SN3_00103265,SN3_00200730,SN3_00201205,SN3_00201940,SN3_00301450,SN3_00301840,SN3_00500380,SN3_00600110,SN3_00600200,SN3_00600255,SN3_00700720,SN3_00700730,SN3_00700770,SN3_00701135,SN3_00701265,SN3_00800440,SN3_00800655,SN3_00801145,SN3_00900035,SN3_01100460,SN3_01300560,SN3_01500720,SN3_01600005,SN3_01600085,SN3_01600145,SN3_01800105,SN3_01900030,SN3_02200105,SN3_02400…	13	1.39	1.47	0.0242649	0.027828	0.485298		SN3_00400300	proliferating cell nuclear antigen
SN3_00201230	SN3_00201230-mRNA-1	S. neurona SN3	sneu_scaffold00002:4,096,592..4,136,466(+)	sec7 domain-containing protein	SN3_00201230			GO:0033177	proton-transporting two-sector ATPase complex, proton-transporting domain	5	3	SN3_01500760,SN3_02400210,SN3_03100085,	60	6.4	6.47	0.0251393	0.027828	0.502786		SN3_00400395	aminopeptidase n
SN3_00201400	SN3_00201400-mRNA-1	S. neurona SN3	sneu_scaffold00002:4,594,155..4,612,558(+)	conserved hypothetical protein	SN3_00201400			GO:0043226	organelle	317	41	SN3_00100290,SN3_00100410,SN3_00103265,SN3_00200730,SN3_00201205,SN3_00201940,SN3_00301450,SN3_00301840,SN3_00500380,SN3_00600110,SN3_00600200,SN3_00600255,SN3_00700720,SN3_00700730,SN3_00700770,SN3_00701135,SN3_00701265,SN3_00800440,SN3_00800655,SN3_00801145,SN3_00900035,SN3_01100460,SN3_01300560,SN3_01500720,SN3_01600005,SN3_01600085,SN3_01600145,SN3_01800105,SN3_01900030,SN3_02200105,SN3_02400…	12.9	1.38	1.46	0.0264243	0.027828	0.528486		SN3_00400780	protein phosphatase 2a regulatory b subunit (b56 family) protein
SN3_00201405	SN3_00201405-mRNA-1	S. neurona SN3	sneu_scaffold00002:4,615,801..4,625,498(+)	eukaryotic translation initiation factor	SN3_00201405			GO:0015935	small ribosomal subunit	10	4	SN3_00100410,SN3_00700770,SN3_02800410,SN3_03700215,	40	4.27	4.33	0.0264366	0.027828	0.528731		SN3_00500225	ap2 domain transcription factor ap2viii-7
SN3_00201935	SN3_00201935-mRNA-1	S. neurona SN3	sneu_scaffold00002:6,406,006..6,419,469(+)	hypothetical protein	SN3_00201935			GO:0044424	intracellular part	440	53	SN3_00100290,SN3_00100410,SN3_00100675,SN3_00101440,SN3_00103265,SN3_00200730,SN3_00201205,SN3_00201940,SN3_00301450,SN3_00301840,SN3_00400290,SN3_00400780,SN3_00401435,SN3_00500205,SN3_00500380,SN3_00600110,SN3_00600200,SN3_00600255,SN3_00700720,SN3_00700730,SN3_00700770,SN3_00700860,SN3_00701135,SN3_00701265,SN3_00800440,SN3_00800655,SN3_00801145,SN3_00900035,SN3_00900980,SN3_01100460,SN3_01300…	12	1.29	1.37	0.0368244	0.0368244	0.736488		SN3_00500320	tetratricopeptide repeat-containing protein
SN3_00201940	SN3_00201940-mRNA-1	S. neurona SN3	sneu_scaffold00002:6,422,940..6,428,787(-)	ribosomal protein rpl23a	SN3_00201940															SN3_00501070	rna recognition motif-containing protein
SN3_00202070	SN3_00202070-mRNA-1	S. neurona SN3	sneu_scaffold00002:6,872,633..6,899,142(+)	hypothetical protein TGVAND_241850	SN3_00202070															SN3_00501425	calcium-dependent protein kinase cdpk2a
SN3_00202200	SN3_00202200-mRNA-1	S. neurona SN3	sneu_scaffold00002:7,349,997..7,383,983(-)	anonymous antigen-	SN3_00202200															SN3_00501480	pyruvate kinase
SN3_00202240	SN3_00202240-mRNA-1	S. neurona SN3	sneu_scaffold00002:7,578,118..7,588,880(-)	rio1 family protein	SN3_00202240															SN3_00600695	major facilitator family protein
SN3_00202405	SN3_00202405-mRNA-1	S. neurona SN3	sneu_scaffold00002:8,004,944..8,020,386(-)	leucine-zipper-like transcriptional regulator 1	SN3_00202405															SN3_00700465	class v superfamily protein
SN3_00202425	SN3_00202425-mRNA-1	S. neurona SN3	sneu_scaffold00002:8,066,141..8,090,906(+)	transmembrane protein	SN3_00202425															SN3_00700720	protein disulfide isomerase-related protein
SN3_00202440	SN3_00202440-mRNA-1	S. neurona SN3	sneu_scaffold00002:8,134,983..8,152,994(+)	phosphatidylcholine-sterol o-acyltransferase	SN3_00202440															SN3_00701135	u1 snrnp-associated protein usp106
SN3_00202460	SN3_00202460-mRNA-1	S. neurona SN3	sneu_scaffold00002:8,170,235..8,189,631(-)	ser arg-rich splicing	SN3_00202460															SN3_00800340	transmembrane protein
SN3_00202495	SN3_00202495-mRNA-1	S. neurona SN3	sneu_scaffold00002:8,368,145..8,408,154(-)	hypothetical protein	SN3_00202495															SN3_00800835	proliferation-associated protein 2g4
SN3_00202630	SN3_00202630-mRNA-1	S. neurona SN3	sneu_scaffold00002:8,801,123..8,818,124(-)	nuclear factor nf7	SN3_00202630															SN3_00800980	protein tyrosine phosphatase family ptpla protein
SN3_00202810	SN3_00202810-mRNA-1	S. neurona SN3	sneu_scaffold00002:9,258,107..9,290,562(-)	conserved hypothetical protein	SN3_00202810															SN3_00801145	mitochondrial large subunit ribosomal
SN3_00202830	SN3_00202830-mRNA-1	S. neurona SN3	sneu_scaffold00002:9,314,475..9,323,360(-)	histone lysine acetyltransferase myst-b	SN3_00202830															SN3_00900755	eukaryotic translation initiation factor 3 subunit
SN3_00300275	SN3_00300275-mRNA-1	S. neurona SN3	sneu_scaffold00003:860,166..869,217(-)	ribosomal l1p l10e family protein	SN3_00300275															SN3_00900980	ef-1 guanine nucleotide exchange domain-containing protein
SN3_00300310	SN3_00300310-mRNA-1	S. neurona SN3	sneu_scaffold00003:952,718..959,272(+)	splicing factor 3b subunit	SN3_00300310															SN3_01000095	hypothetical protein
SN3_00300385	SN3_00300385-mRNA-1	S. neurona SN3	sneu_scaffold00003:1,144,504..1,149,239(+)	ubiquitin-like protein 5	SN3_00300385															SN3_01000555	alveolin domain containing intermediate filament imc12
SN3_00300515	SN3_00300515-mRNA-1	S. neurona SN3	sneu_scaffold00003:1,566,255..1,576,027(-)	protein	SN3_00300515															SN3_01100490	IgA-specific
SN3_00300550	SN3_00300550-mRNA-1	S. neurona SN3	sneu_scaffold00003:1,751,746..1,759,318(+)	carbohydrate kinase	SN3_00300550															SN3_01100600	8-amino-7-oxononanoate synthase
SN3_00300575	SN3_00300575-mRNA-1	S. neurona SN3	sneu_scaffold00003:1,839,406..1,848,872(+)	tlc domain protein	SN3_00300575															SN3_01100605	hypothetical protein
SN3_00300585	SN3_00300585-mRNA-1	S. neurona SN3	sneu_scaffold00003:1,866,449..1,871,086(+)	rhoptry protein rop9	SN3_00300585															SN3_01300345	hypothetical protein TGME49_026570
SN3_00300595	SN3_00300595-mRNA-1	S. neurona SN3	sneu_scaffold00003:1,873,703..1,882,428(-)	t-complex protein beta subunit	SN3_00300595															SN3_01300560	eukaryotic porin protein
SN3_00300810	SN3_00300810-mRNA-1	S. neurona SN3	sneu_scaffold00003:2,403,667..2,463,417(-)	amine-terminal region of a tm vesicle-mediated sorter	SN3_00300810															SN3_01400090	hypothetical protein
SN3_00300860	SN3_00300860-mRNA-1	S. neurona SN3	sneu_scaffold00003:2,595,607..2,613,506(+)	initiation subunit 2 family protein	SN3_00300860															SN3_01400155	cam cdpk family
SN3_00300895	SN3_00300895-mRNA-1	S. neurona SN3	sneu_scaffold00003:2,710,573..2,722,660(-)	u6 snrna-associated sm-like protein lsm8	SN3_00300895															SN3_01400520	gpi-anchored micronemal antigen
SN3_00300940	SN3_00300940-mRNA-1	S. neurona SN3	sneu_scaffold00003:2,923,950..2,933,996(-)	integral membrane gns1 sur4 family protein	SN3_00300940															SN3_01400820	major facilitator family protein
SN3_00301020	SN3_00301020-mRNA-1	S. neurona SN3	sneu_scaffold00003:3,131,401..3,158,202(-)	adenylosuccinate lyase	SN3_00301020															SN3_01500045	tetratricopeptide repeat-containing protein
SN3_00301355	SN3_00301355-mRNA-1	S. neurona SN3	sneu_scaffold00003:4,184,243..4,209,193(-)	ankyrin repeat-containing protein	SN3_00301355															SN3_01500465	peptidyl-prolyl cis-trans isomerase family 1
SN3_00301400	SN3_00301400-mRNA-1	S. neurona SN3	sneu_scaffold00003:4,414,627..4,441,348(-)	heat repeat-containing protein	SN3_00301400															SN3_01500580	lactate dehydrogenase ldh1
SN3_00301420	SN3_00301420-mRNA-1	S. neurona SN3	sneu_scaffold00003:4,496,861..4,502,465(-)	60s ribosomal protein	SN3_00301420															SN3_01500720	40s ribosomal protein
SN3_00301450	SN3_00301450-mRNA-1	S. neurona SN3	sneu_scaffold00003:4,618,320..4,638,885(+)	transport protein sec24	SN3_00301450															SN3_01600260	rna recognition motif-containing protein
SN3_00301515	SN3_00301515-mRNA-1	S. neurona SN3	sneu_scaffold00003:4,748,230..4,771,700(+)	dhhc zinc finger domain-containing protein	SN3_00301515															SN3_01600475	2-c-methyl-d-erythritol -cyclodiphosphate synthase domain-containing protein
SN3_00301530	SN3_00301530-mRNA-1	S. neurona SN3	sneu_scaffold00003:4,807,259..4,836,955(+)	mif4g domain-containing protein	SN3_00301530															SN3_01700040	thioredoxin domain-containing protein
SN3_00301635	SN3_00301635-mRNA-1	S. neurona SN3	sneu_scaffold00003:5,218,643..5,240,736(-)	t-complex protein 1 delta subunit	SN3_00301635															SN3_01800135	translationally-controlled tumor protein
SN3_00301725	SN3_00301725-mRNA-1	S. neurona SN3	sneu_scaffold00003:5,625,392..5,649,779(-)	5 - c-terminal domain-containing protein	SN3_00301725															SN3_01800630	fad binding domain of dna photolyase domain-containing protein
SN3_00301780	SN3_00301780-mRNA-1	S. neurona SN3	sneu_scaffold00003:5,888,976..5,901,083(-)	hypothetical protein	SN3_00301780															SN3_01900045	hypothetical protein HHA_245610
SN3_00301805	SN3_00301805-mRNA-1	S. neurona SN3	sneu_scaffold00003:6,029,582..6,071,003(-)	transmembrane protein	SN3_00301805															SN3_01900155	hypothetical protein
SN3_00301840	SN3_00301840-mRNA-1	S. neurona SN3	sneu_scaffold00003:6,194,528..6,206,568(+)	ribosomal protein rps4	SN3_00301840															SN3_01900255	elongation factor 1-alpha
SN3_00400280	SN3_00400280-mRNA-1	S. neurona SN3	sneu_scaffold00004:855,323..877,536(-)	atp-binding cassette g family transporter abcg107	SN3_00400280															SN3_02000345	thioredoxin
SN3_00400285	SN3_00400285-mRNA-1	S. neurona SN3	sneu_scaffold00004:877,408..890,127(+)	hypothetical protein	SN3_00400285															SN3_02100010	s-adenosylmethionine synthase 2
SN3_00400290	SN3_00400290-mRNA-1	S. neurona SN3	sneu_scaffold00004:893,350..903,907(-)	heat shock protein hsp60	SN3_00400290															SN3_02100070	serine threonine protein
SN3_00400300	SN3_00400300-mRNA-1	S. neurona SN3	sneu_scaffold00004:933,285..940,961(+)	proliferating cell nuclear antigen	SN3_00400300															SN3_02200540	hypothetical protein
SN3_00400330	SN3_00400330-mRNA-1	S. neurona SN3	sneu_scaffold00004:1,002,508..1,019,446(+)	phosphoglycerate mutase pgmii	SN3_00400330															SN3_02400110	transmembrane protein
SN3_00400350	SN3_00400350-mRNA-1	S. neurona SN3	sneu_scaffold00004:1,088,829..1,109,120(+)	hypothetical protein	SN3_00400350															SN3_02400230	hypothetical protein
SN3_00400395	SN3_00400395-mRNA-1	S. neurona SN3	sneu_scaffold00004:1,232,212..1,252,074(-)	aminopeptidase n	SN3_00400395															SN3_02400535	beta- -glucosyltransferase
SN3_00400590	SN3_00400590-mRNA-1	S. neurona SN3	sneu_scaffold00004:2,020,246..2,035,504(-)	hypothetical protein NCLIV_008170	SN3_00400590															SN3_02500395	acyl carrier protein
SN3_00400635	SN3_00400635-mRNA-1	S. neurona SN3	sneu_scaffold00004:2,233,504..2,246,300(-)	ubiquitin-conjugating enzyme subfamily protein	SN3_00400635															SN3_02600080	gda1 cd39 (nucleoside phosphatase) family protein
SN3_00400740	SN3_00400740-mRNA-1	S. neurona SN3	sneu_scaffold00004:2,618,690..2,638,567(-)	hypothetical protein	SN3_00400740															SN3_02900110	hypothetical protein
SN3_00400780	SN3_00400780-mRNA-1	S. neurona SN3	sneu_scaffold00004:2,731,820..2,761,207(-)	protein phosphatase 2a regulatory b subunit (b56 family) protein	SN3_00400780															SN3_03100065	hypothetical protein, conserved
SN3_00400785	SN3_00400785-mRNA-1	S. neurona SN3	sneu_scaffold00004:2,799,318..2,804,922(+)	hypothetical protein TGME49_045450	SN3_00400785															SN3_03200025	50s ribosomal protein partial
SN3_00400895	SN3_00400895-mRNA-1	S. neurona SN3	sneu_scaffold00004:3,306,611..3,313,914(-)	conserved hypothetical protein	SN3_00400895															SN3_03700055	hypothetical protein
SN3_00401040	SN3_00401040-mRNA-1	S. neurona SN3	sneu_scaffold00004:3,797,377..3,807,915(-)	nuclear factor nf3	SN3_00401040															SN3_03800140	monothiol glutaredoxin-
SN3_00401095	SN3_00401095-mRNA-1	S. neurona SN3	sneu_scaffold00004:3,964,427..4,003,839(+)	conserved hypothetical protein	SN3_00401095															SN3_04700055	protein geranylgeranyltransferase type alpha
SN3_00401110	SN3_00401110-mRNA-1	S. neurona SN3	sneu_scaffold00004:4,035,317..4,050,159(-)	cyclin domain cyclin h family protein	SN3_00401110
SN3_00401405	SN3_00401405-mRNA-1	S. neurona SN3	sneu_scaffold00004:5,090,357..5,157,311(-)	hypothetical protein	SN3_00401405
SN3_00401435	SN3_00401435-mRNA-1	S. neurona SN3	sneu_scaffold00004:5,250,219..5,280,370(-)	n-terminal region protein	SN3_00401435
SN3_00401525	SN3_00401525-mRNA-1	S. neurona SN3	sneu_scaffold00004:5,522,805..5,565,181(-)	tyrosine kinase-like protein	SN3_00401525
SN3_00401545	SN3_00401545-mRNA-1	S. neurona SN3	sneu_scaffold00004:5,639,692..5,656,375(-)	serine threonine protein	SN3_00401545
SN3_00401550	SN3_00401550-mRNA-1	S. neurona SN3	sneu_scaffold00004:5,660,145..5,675,017(-)	slc30a2 protein	SN3_00401550
SN3_00500105	SN3_00500105-mRNA-1	S. neurona SN3	sneu_scaffold00005:370,266..375,840(+)	actin depolymerizing factor adf	SN3_00500105
SN3_00500160	SN3_00500160-mRNA-1	S. neurona SN3	sneu_scaffold00005:541,346..554,482(-)	la domain protein	SN3_00500160
SN3_00500195	SN3_00500195-mRNA-1	S. neurona SN3	sneu_scaffold00005:681,537..699,752(-)	n6-adenosine-methyltransferase	SN3_00500195
SN3_00500205	SN3_00500205-mRNA-1	S. neurona SN3	sneu_scaffold00005:762,573..777,003(-)	ck2 beta subunit	SN3_00500205
SN3_00500225	SN3_00500225-mRNA-1	S. neurona SN3	sneu_scaffold00005:888,882..899,807(-)	ap2 domain transcription factor ap2viii-7	SN3_00500225
SN3_00500280	SN3_00500280-mRNA-1	S. neurona SN3	sneu_scaffold00005:992,951..1,001,818(-)	chch domain-containing protein	SN3_00500280
SN3_00500305	SN3_00500305-mRNA-1	S. neurona SN3	sneu_scaffold00005:1,087,072..1,105,007(-)	hypothetical protein	SN3_00500305
SN3_00500320	SN3_00500320-mRNA-1	S. neurona SN3	sneu_scaffold00005:1,140,706..1,154,092(-)	tetratricopeptide repeat-containing protein	SN3_00500320
SN3_00500380	SN3_00500380-mRNA-1	S. neurona SN3	sneu_scaffold00005:1,249,416..1,265,438(-)	nucleosome assembly protein	SN3_00500380
SN3_00500385	SN3_00500385-mRNA-1	S. neurona SN3	sneu_scaffold00005:1,267,184..1,282,751(-)	hypothetical protein	SN3_00500385
SN3_00500415	SN3_00500415-mRNA-1	S. neurona SN3	sneu_scaffold00005:1,407,612..1,432,212(+)	hypothetical protein TGME49_085250	SN3_00500415
SN3_00500680	SN3_00500680-mRNA-1	S. neurona SN3	sneu_scaffold00005:2,265,678..2,276,839(-)	maf1 regulator	SN3_00500680
SN3_00500910	SN3_00500910-mRNA-1	S. neurona SN3	sneu_scaffold00005:2,922,883..2,956,874(+)	guanylate-binding n-terminal domain-containing partial	SN3_00500910
SN3_00501070	SN3_00501070-mRNA-1	S. neurona SN3	sneu_scaffold00005:3,779,243..3,792,366(-)	rna recognition motif-containing protein	SN3_00501070
SN3_00501080	SN3_00501080-mRNA-1	S. neurona SN3	sneu_scaffold00005:3,798,789..3,811,991(+)	phosphorylase family protein	SN3_00501080
SN3_00501115	SN3_00501115-mRNA-1	S. neurona SN3	sneu_scaffold00005:3,950,576..3,963,804(-)	amp-binding enzyme domain-containing protein	SN3_00501115
SN3_00501215	SN3_00501215-mRNA-1	S. neurona SN3	sneu_scaffold00005:4,200,078..4,215,348(+)	transmembrane partial	SN3_00501215
SN3_00501425	SN3_00501425-mRNA-1	S. neurona SN3	sneu_scaffold00005:4,966,686..4,987,216(-)	calcium-dependent protein kinase cdpk2a	SN3_00501425
SN3_00501480	SN3_00501480-mRNA-1	S. neurona SN3	sneu_scaffold00005:5,168,341..5,175,698(+)	pyruvate kinase	SN3_00501480
SN3_00600090	SN3_00600090-mRNA-1	S. neurona SN3	sneu_scaffold00006:347,026..367,279(+)	rna recognition motif-containing protein	SN3_00600090
SN3_00600110	SN3_00600110-mRNA-1	S. neurona SN3	sneu_scaffold00006:393,024..415,695(+)	ribosomal protein rpl5	SN3_00600110
SN3_00600195	SN3_00600195-mRNA-1	S. neurona SN3	sneu_scaffold00006:570,047..579,769(+)	zinc finger protein	SN3_00600195
SN3_00600200	SN3_00600200-mRNA-1	S. neurona SN3	sneu_scaffold00006:582,303..586,900(+)	ribosomal protein rpl39	SN3_00600200
SN3_00600245	SN3_00600245-mRNA-1	S. neurona SN3	sneu_scaffold00006:736,693..747,982(+)	gtp-binding nuclear protein ran	SN3_00600245
SN3_00600255	SN3_00600255-mRNA-1	S. neurona SN3	sneu_scaffold00006:783,481..789,899(-)	ribosomal protein rpl26	SN3_00600255
SN3_00600340	SN3_00600340-mRNA-1	S. neurona SN3	sneu_scaffold00006:1,122,519..1,134,680(+)	transmembrane protein	SN3_00600340
SN3_00600395	SN3_00600395-mRNA-1	S. neurona SN3	sneu_scaffold00006:1,349,446..1,354,237(-)	ribosomal protein rps25	SN3_00600395
SN3_00600420	SN3_00600420-mRNA-1	S. neurona SN3	sneu_scaffold00006:1,458,103..1,478,399(-)	hypothetical protein	SN3_00600420
SN3_00600455	SN3_00600455-mRNA-1	S. neurona SN3	sneu_scaffold00006:1,625,456..1,644,816(-)	wd-40 repeat protein	SN3_00600455
SN3_00600660	SN3_00600660-mRNA-1	S. neurona SN3	sneu_scaffold00006:2,176,057..2,184,741(+)	hypothetical protein	SN3_00600660
SN3_00600685	SN3_00600685-mRNA-1	S. neurona SN3	sneu_scaffold00006:2,270,849..2,296,050(-)	hypothetical protein	SN3_00600685
SN3_00600695	SN3_00600695-mRNA-1	S. neurona SN3	sneu_scaffold00006:2,330,912..2,349,098(-)	major facilitator family protein	SN3_00600695
SN3_00600720	SN3_00600720-mRNA-1	S. neurona SN3	sneu_scaffold00006:2,398,170..2,405,852(-)	rhoptry neck protein ron6	SN3_00600720
SN3_00600950	SN3_00600950-mRNA-1	S. neurona SN3	sneu_scaffold00006:3,259,809..3,272,649(-)	rna recognition motif-containing protein	SN3_00600950
SN3_00601025	SN3_00601025-mRNA-1	S. neurona SN3	sneu_scaffold00006:3,636,231..3,648,022(-)	ubiquitin-conjugating enzyme	SN3_00601025
SN3_00601060	SN3_00601060-mRNA-1	S. neurona SN3	sneu_scaffold00006:3,756,655..3,785,183(+)	pa domain protein	SN3_00601060
SN3_00601110	SN3_00601110-mRNA-1	S. neurona SN3	sneu_scaffold00006:3,921,811..3,929,784(-)	sugar transporter st3	SN3_00601110
SN3_00601130	SN3_00601130-mRNA-1	S. neurona SN3	sneu_scaffold00006:4,026,890..4,043,015(+)	zinc finger (ccch type) motif-containing protein	SN3_00601130
SN3_00601165	SN3_00601165-mRNA-1	S. neurona SN3	sneu_scaffold00006:4,194,586..4,229,475(-)	conserved hypothetical protein	SN3_00601165
SN3_00700250	SN3_00700250-mRNA-1	S. neurona SN3	sneu_scaffold00007:694,138..719,985(+)	cmgc dyrk prp4 protein kinase	SN3_00700250
SN3_00700350	SN3_00700350-mRNA-1	S. neurona SN3	sneu_scaffold00007:990,103..1,009,736(+)	atp-dependent rna	SN3_00700350
SN3_00700450	SN3_00700450-mRNA-1	S. neurona SN3	sneu_scaffold00007:1,227,618..1,234,313(-)	sec61beta family protein	SN3_00700450
SN3_00700465	SN3_00700465-mRNA-1	S. neurona SN3	sneu_scaffold00007:1,255,494..1,273,500(+)	class v superfamily protein	SN3_00700465
SN3_00700530	SN3_00700530-mRNA-1	S. neurona SN3	sneu_scaffold00007:1,437,708..1,459,301(-)	chromosome condensation regulator repeat protein	SN3_00700530
SN3_00700580	SN3_00700580-mRNA-1	S. neurona SN3	sneu_scaffold00007:1,616,893..1,619,610(-)	sag-related sequence srs53c	SN3_00700580
SN3_00700720	SN3_00700720-mRNA-1	S. neurona SN3	sneu_scaffold00007:2,128,483..2,149,050(-)	protein disulfide isomerase-related protein	SN3_00700720
SN3_00700730	SN3_00700730-mRNA-1	S. neurona SN3	sneu_scaffold00007:2,189,925..2,200,048(-)	ribosomal protein rpl35a	SN3_00700730
SN3_00700735	SN3_00700735-mRNA-1	S. neurona SN3	sneu_scaffold00007:2,203,069..2,212,774(+)	calmodulin	SN3_00700735
SN3_00700760	SN3_00700760-mRNA-1	S. neurona SN3	sneu_scaffold00007:2,272,910..2,275,845(-)	hypothetical protein	SN3_00700760
SN3_00700770	SN3_00700770-mRNA-1	S. neurona SN3	sneu_scaffold00007:2,286,486..2,289,792(+)	40s ribosomal protein s20	SN3_00700770
SN3_00700805	SN3_00700805-mRNA-1	S. neurona SN3	sneu_scaffold00007:2,390,428..2,399,113(-)	cg8 family protein	SN3_00700805
SN3_00700810	SN3_00700810-mRNA-1	S. neurona SN3	sneu_scaffold00007:2,400,494..2,410,375(+)	rna recognition motif-containing protein	SN3_00700810
SN3_00700860	SN3_00700860-mRNA-1	S. neurona SN3	sneu_scaffold00007:2,614,411..2,627,969(-)	atp synthase f1 gamma subunit	SN3_00700860
SN3_00700885	SN3_00700885-mRNA-1	S. neurona SN3	sneu_scaffold00007:2,713,065..2,731,270(-)	serine-threonine phosophatase 2c	SN3_00700885
SN3_00701105	SN3_00701105-mRNA-1	S. neurona SN3	sneu_scaffold00007:3,294,479..3,337,288(-)	sarco endoplasmic reticulum ca2+-atpase	SN3_00701105
SN3_00701135	SN3_00701135-mRNA-1	S. neurona SN3	sneu_scaffold00007:3,434,011..3,444,565(+)	u1 snrnp-associated protein usp106	SN3_00701135
SN3_00701265	SN3_00701265-mRNA-1	S. neurona SN3	sneu_scaffold00007:3,854,609..3,862,097(+)	ribosomal protein	SN3_00701265
SN3_00800045	SN3_00800045-mRNA-1	S. neurona SN3	sneu_scaffold00008:143,697..164,662(-)	tld protein	SN3_00800045
SN3_00800125	SN3_00800125-mRNA-1	S. neurona SN3	sneu_scaffold00008:498,722..511,597(+)	hypothetical protein TGME49_088270	SN3_00800125
SN3_00800135	SN3_00800135-mRNA-1	S. neurona SN3	sneu_scaffold00008:519,692..524,576(-)	hypothetical protein	SN3_00800135
SN3_00800290	SN3_00800290-mRNA-1	S. neurona SN3	sneu_scaffold00008:952,997..969,811(+)	26s protease regulatory subunit 6a homolog	SN3_00800290
SN3_00800340	SN3_00800340-mRNA-1	S. neurona SN3	sneu_scaffold00008:1,091,629..1,100,948(-)	transmembrane protein	SN3_00800340
SN3_00800440	SN3_00800440-mRNA-1	S. neurona SN3	sneu_scaffold00008:1,467,355..1,488,262(+)	vacuolar atp synthase subunit	SN3_00800440
SN3_00800450	SN3_00800450-mRNA-1	S. neurona SN3	sneu_scaffold00008:1,502,843..1,518,248(-)	protein tyrosine	SN3_00800450
SN3_00800570	SN3_00800570-mRNA-1	S. neurona SN3	sneu_scaffold00008:1,900,135..1,916,766(-)	pci domain-containing partial	SN3_00800570
SN3_00800655	SN3_00800655-mRNA-1	S. neurona SN3	sneu_scaffold00008:2,167,680..2,173,224(-)	40s ribosomal protein s27	SN3_00800655
SN3_00800670	SN3_00800670-mRNA-1	S. neurona SN3	sneu_scaffold00008:2,192,492..2,201,271(+)	rna recognition motif-containing protein	SN3_00800670
SN3_00800690	SN3_00800690-mRNA-1	S. neurona SN3	sneu_scaffold00008:2,231,790..2,252,035(-)	apicomplexan conserved protein	SN3_00800690
SN3_00800705	SN3_00800705-mRNA-1	S. neurona SN3	sneu_scaffold00008:2,296,956..2,322,223(+)	hcngp family protein	SN3_00800705
SN3_00800815	SN3_00800815-mRNA-1	S. neurona SN3	sneu_scaffold00008:2,606,800..2,613,384(+)	ef hand domain-containing protein	SN3_00800815
SN3_00800835	SN3_00800835-mRNA-1	S. neurona SN3	sneu_scaffold00008:2,650,594..2,665,635(+)	proliferation-associated protein 2g4	SN3_00800835
SN3_00800980	SN3_00800980-mRNA-1	S. neurona SN3	sneu_scaffold00008:3,137,865..3,151,522(-)	protein tyrosine phosphatase family ptpla protein	SN3_00800980
SN3_00801000	SN3_00801000-mRNA-1	S. neurona SN3	sneu_scaffold00008:3,277,120..3,323,304(-)	agc agc-sar ciliate-e2b protein kinase	SN3_00801000
SN3_00801145	SN3_00801145-mRNA-1	S. neurona SN3	sneu_scaffold00008:3,921,339..3,928,606(+)	mitochondrial large subunit ribosomal	SN3_00801145
SN3_00801155	SN3_00801155-mRNA-1	S. neurona SN3	sneu_scaffold00008:3,954,302..3,968,177(+)	domain-containing protein	SN3_00801155
SN3_00801180	SN3_00801180-mRNA-1	S. neurona SN3	sneu_scaffold00008:4,097,880..4,104,001(+)	phosducin	SN3_00801180
SN3_00900035	SN3_00900035-mRNA-1	S. neurona SN3	sneu_scaffold00009:160,779..166,912(-)	ribosomal protein rpl13a	SN3_00900035
SN3_00900180	SN3_00900180-mRNA-1	S. neurona SN3	sneu_scaffold00009:757,612..766,483(-)	rub1 conjugating enzyme	SN3_00900180
SN3_00900185	SN3_00900185-mRNA-1	S. neurona SN3	sneu_scaffold00009:771,989..781,546(+)	rudimentary enhancer	SN3_00900185
SN3_00900295	SN3_00900295-mRNA-1	S. neurona SN3	sneu_scaffold00009:1,146,527..1,156,061(-)	conserved hypothetical protein	SN3_00900295
SN3_00900330	SN3_00900330-mRNA-1	S. neurona SN3	sneu_scaffold00009:1,226,398..1,249,644(-)	heat repeat-containing protein	SN3_00900330
SN3_00900345	SN3_00900345-mRNA-1	S. neurona SN3	sneu_scaffold00009:1,313,743..1,332,089(+)	hypothetical protein	SN3_00900345
SN3_00900360	SN3_00900360-mRNA-1	S. neurona SN3	sneu_scaffold00009:1,354,680..1,364,791(-)	cytochrome p450 superfamily protein	SN3_00900360
SN3_00900515	SN3_00900515-mRNA-1	S. neurona SN3	sneu_scaffold00009:1,819,294..1,833,283(-)	rna recognition motif-containing protein	SN3_00900515
SN3_00900605	SN3_00900605-mRNA-1	S. neurona SN3	sneu_scaffold00009:2,169,233..2,175,664(-)	hypothetical protein	SN3_00900605
SN3_00900610	SN3_00900610-mRNA-1	S. neurona SN3	sneu_scaffold00009:2,177,112..2,188,338(+)	hypothetical protein	SN3_00900610
SN3_00900755	SN3_00900755-mRNA-1	S. neurona SN3	sneu_scaffold00009:2,763,468..2,785,715(+)	eukaryotic translation initiation factor 3 subunit	SN3_00900755
SN3_00900845	SN3_00900845-mRNA-1	S. neurona SN3	sneu_scaffold00009:3,076,163..3,088,867(-)	thioredoxin	SN3_00900845
SN3_00900890	SN3_00900890-mRNA-1	S. neurona SN3	sneu_scaffold00009:3,268,981..3,290,857(+)	trypsin domain-containing protein	SN3_00900890
SN3_00900980	SN3_00900980-mRNA-1	S. neurona SN3	sneu_scaffold00009:3,723,963..3,729,966(-)	ef-1 guanine nucleotide exchange domain-containing protein	SN3_00900980
SN3_00901080	SN3_00901080-mRNA-1	S. neurona SN3	sneu_scaffold00009:4,017,282..4,029,214(+)	conserved hypothetical protein	SN3_00901080
SN3_01000095	SN3_01000095-mRNA-1	S. neurona SN3	sneu_scaffold00010:350,265..360,210(+)	hypothetical protein	SN3_01000095
[truncated: 241 more rows]
